# Supplementary material for: Characterization of the Zebrafish Cell Landscape at Single-Cell Resolution
Source: Front Cell Dev Biol. 2021 Oct 1;9:743421. doi: 10.3389/fcell.2021.743421 (PMC8517238; doi:10.3389/fcell.2021.743421)
Supplement: Supplementary Table 1 — Constructing a zebrafish cell landscape using microwell-seq. Sheet 1: Basic information about tissues processed in the zebrafish cell landscape. The table contains the dissociation, concentration, digestion time of the tissues. Sheet 2: Differentially expressed genes detected in 63 zebrafish cell types from zebrafish cell landscape. P-values were calculated by the Wilcoxon-Rank-Sum test. (n: gene name, l: logFc, s:score, p: P-value). Sheet 3: The number of sub-cluster in 63 zebrafish cell types. Sheet 4: The oligonucleotide sequences used in single cell mRNA-seq library construction. [file Data_Sheet_1.XLSX]

## Sheet: Tissue Dissociation Information
Tissues	Dissociation	Concentration	Digestion time
Brain	Collagenase Ⅳ (ThermoFisher)	1mg/ml	30min
Caudal Fin	Collagenase Ⅱ (Sigma)	1mg/ml	60min
Eye	Collagenase Ⅳ (ThermoFisher)	1mg/ml	40min
Gill	Collagenase Ⅳ (ThermoFisher)	1mg/ml	30min
Liver	Collagenase Ⅳ (ThermoFisher)	1mg/ml	20min
Muscle	Collagenase Ⅱ (Sigma)	1mg/ml	60min
Intestine & Pancreas	Collagenase Ⅳ (ThermoFisher)	1mg/ml	30min
Heart	Collagenase Ⅱ (Sigma)	1mg/ml	60min
Kidney	Trypsin (ThermoFisher)	0.0025	10min
Ovary	Collagenase Ⅳ (ThermoFisher)	1mg/ml	30min
Skin	Collagenase Ⅱ (Sigma)	1mg/ml	60min
Spleen	Collagenase Ⅳ (ThermoFisher)	1mg/ml	20min
Swim bladder	Collagenase Ⅱ (Sigma)	1mg/ml	60min
Testis	Collagenase Ⅳ (ThermoFisher)	1mg/ml	20min

## Sheet: zebrafish cell landscape
	1_gene name	1_score	1_log(fold change)	1_p-value	2_gene name	2_score	2_log(fold change)	2_p-value	3_gene name	3_score	3_log(fold change)	3_p-value	4_gene name	4_score	4_log(fold change)	4_p-value	5_gene name	5_score	5_log(fold change)	5_p-value	6_gene name	6_score	6_log(fold change)	6_p-value	7_gene name	7_score	7_log(fold change)	7_p-value	8_gene name	8_score	8_log(fold change)	8_p-value	9_gene name	9_score	9_log(fold change)	9_p-value	10_gene name	10_score	10_log(fold change)	10_p-value	11_gene name	11_score	11_log(fold change)	11_p-value	12_gene name	12_score	12_log(fold change)	12_p-value	13_gene name
cell type	Spermatid				Neuroblast				Pancreatic cell				Macrophage				Pharyngeal arch cell				Epithelial cell				Hepatocyte				Epithelial cell				Hepatocyte				Oligodendrocyte				Epithelial mucous cell				Radial glia				Retinal epithelial cell
0	zgc:55461	173.352	7.54956	0	her8a	23.0554	5.8319	6.09e-116	prss59.1	159.038	11.4152	0	grn2	135.398	7.955	0	si:dkey-112a7.5	105.676	9.40092	0	krt5	123.26	6.46548	0	apoa2	138.512	10.4224	0	si:dkey-193p11.2	111.306	6.32631	0	apoa2	133.636	10.2008	0	cd59	130.6	9.12696	0	tgm1l2	33.5749	5.96016	2.27e-244	cd59	117.874	8.01888	0	krt5
1	si:ch73-111k22.3	158.235	7.16123	0	hmga1a	147.004	5.74348	0	zgc:92041	159.102	11.1124	0	grn1	146.017	7.31373	0	zgc:158701	18.2229	6.87658	2.45e-72	si:dkey-193p11.2	112.821	6.17436	0	fabp10a	138.082	9.61064	0	krt5	117.33	6.26375	0	fabp10a	132.819	9.24196	0	plp1b	125.907	8.68123	0	krt95	13.7141	5.48623	1.02e-40	epd	113.68	6.94604	0	si:dkey-193p11.2
2	tuba7l	161.976	7.00317	0	dbx1a	12.8995	5.65644	1.01e-36	ctrb1	158.824	10.9989	0	zgc:173915	89.1292	6.80114	0	ly6m3	8.54562	6.72856	3.86e-16	krt91	122.869	6.13153	0	apoa1b	137.267	9.29069	0	krt91	116.616	5.93092	0	apoa1b	129.136	8.43336	0	mbpa	124.547	8.5313	0	muc5.2	16.9966	4.85481	1.51e-62	plp1b	107.972	6.9333	0	si:dkey-248g15.3
3	si:dkey-40g16.5	142.559	6.72827	0	he1.1	100.739	5.62597	0	prss59.2	158.915	10.8959	0	zgc:198419	87.9543	6.31842	0	si:zfos-2372e4.1	48.4352	6.28902	0	si:dkey-248g15.3	117.47	5.95093	0	tfa	139.147	8.99398	0	si:dkey-248g15.3	112.359	5.7896	0	tfa	131.558	8.43142	0	mpz	119.3	7.98161	0	si:ch211-125e6.11	10.0532	4.58172	6.39e-22	mbpa	105.814	6.72487	0	krt91
4	syce2	109.194	5.95102	0	si:ch73-21g5.7	22.4485	5.43873	6.03e-110	si:ch211-240l19.8	158.883	10.7453	0	prf1.7	4.93436	5.90756	1.2e-05	si:rp71-77l1.1	70.5842	6.18197	0	icn2	108.738	5.52099	0	fgg	138.297	8.51574	0	icn2	109.768	5.78624	0	wu:fj16a03	133.735	8.41467	0	si:dkey-200l5.4	118.374	7.94685	0	zmp:0000001268	3.06673	3.94389	0.0306008	mpz	97.3286	6.25087	0	icn2
5	cfap126	97.5204	5.94296	0	zgc:174855	60.8827	5.36878	0	ela2l	157.592	10.668	0	si:dkey-78l4.6	46.8412	5.83918	0	rhbg	66.3101	5.9671	0	icn	122.127	4.97115	0	wu:fj16a03	137.684	8.5088	0	icn	116.823	4.88062	0	fgg	127.599	7.86289	0	flj13639	118.364	7.84511	0	si:dkey-65b12.6	4.68001	3.84727	6.86e-05	si:dkey-200l5.4	94.6287	6.1019	0	icn
6	fam166b	106.353	5.92599	0	cyt1l	119.663	5.34327	0	ela3l	157.725	10.6584	0	marco	70.4998	5.80337	0	pax1a	7.98763	5.76536	3.79e-14	krt15	92.7725	4.76097	0	zgc:123103	137.3	8.43546	0	CR318588.1	98.3128	4.47372	0	zgc:123103	123.341	7.52705	0	cldnk	102.896	7.3562	0	cyp8b3	2.23412	3.66084	0.25744	flj13639	91.8077	5.94157	0	CR318588.1
7	si:dkey-11c5.11	111.837	5.91061	0	sox19a	36.5971	5.30477	2.62e-291	prss1	158.688	10.563	0	mfap4	97.2427	5.75397	0	pax1b	14.3265	5.74191	7.94e-45	CR318588.1	101.348	4.51539	0	ambp	134.155	7.90771	0	krt97	86.1341	4.46267	0	ambp	117.304	7.03919	0	si:ch211-286c4.6	96.3759	7.07436	0	scpp7	4.78465	3.53533	4.22e-05	si:dkey-23a13.2	6.4464	5.65451	2.5e-09	tkta
8	si:ch211-107e6.5	99.2271	5.90958	0	neurog1	12.2611	5.26328	3.09e-33	ctrl	154.786	10.4797	0	si:ch211-147m6.2	80.285	5.70131	0	col4a3	3.76645	5.64883	0.00200665	CR318588.4	106.319	4.07664	0	cbln8	125.962	7.83466	0	CR318588.4	101.22	4.0041	0	cbln8	108.675	6.92547	0	epd	115.356	6.72453	0	cyp8b2	3.16049	3.48518	0.0228252	foxf2b	3.32329	5.42216	0.00979455	CR318588.4
9	efcab2	99.4582	5.83075	0	ctslb	60.9564	5.2518	0	zgc:112160	153.927	10.1792	0	c1qb	111.034	5.63138	0	col4a4	3.79436	5.49108	0.00180405	cfl1l	101.85	4.0209	0	fetub	123.296	7.79451	0	krt96	41.6115	3.99703	0	rbp2b	108.523	6.89777	0	csrp1b	88.158	6.68181	0	tuba7l	52.5175	3.43747	0	hbba1	90.423	5.1716	0	cfl1l
10	rsph9	83.5725	5.80379	0	zic2b	16.2639	5.21435	5.27e-58	sycn.2	147.047	10.0362	0	c1qc	107.004	5.57745	0	zgc:163083	22.037	5.21587	1.13e-105	anxa1a	93.7586	3.92723	0	fgb	132.855	7.78195	0	ly6m4	1.4504	3.97453	0.795163	fgb	112.78	6.82874	0	zgc:153981	87.2118	6.6353	0	sult2st3	10.6722	3.4145	1.1e-24	flt1	4.23474	5.15515	0.000316675	krt15
11	si:ch211-147k9.8	81.5192	5.79865	0	sox21a	23.6415	5.15169	7.08e-122	si:dkey-14d8.6	148.439	9.87528	0	si:ch211-147m6.1	69.1948	5.44219	0	tmem26b	9.39914	5.03574	1.89e-19	tmsb1	102.92	3.85557	0	rbp2b	124.527	7.71696	0	krt93	15.2171	3.97005	2.38e-50	apoc1	120.595	6.79941	0	timd4	83.5298	6.60575	0	si:dkey-22i16.3	1.96071	3.25214	0.450117	ccl34b.1	77.4548	5.11748	0	tmsb1
12	spata22	70.197	5.77737	0	si:dkey-239j18.2	52.617	5.12103	0	cpb1	147.353	9.81073	0	tppp	91.2463	5.42004	0	si:ch211-274k16.2	5.36784	4.89598	1.38e-06	ptgdsb.1	61.7126	3.7224	0	cfhl4	121.661	7.59629	0	anxa1a	92.1862	3.93977	0	fetub	97.7261	6.37646	0	PLA1A	77.8399	6.58431	0	zgc:163079	13.3704	3.10637	1.04e-38	hbaa1	92.1652	5.02853	0	epcam
13	hormad1	103.738	5.77107	0	si:ch73-281n10.2	139.819	5.08386	0	si:ch211-240l19.5	148.333	9.77462	0	si:dkey-5n18.1	92.6791	5.4165	0	cfd	106.332	4.83471	0	krt97	70.6122	3.61532	0	apom	120.378	7.54072	0	krt15	73.3951	3.92864	0	vtg1	72.2695	6.33203	0	stmn1b	112.291	6.2908	0	chtopb	11.2004	2.98585	3.51e-27	glula	85.4709	4.96919	0	krt97
14	h1f0	150.422	5.76896	0	lrrn1	25.1872	5.08306	2.92e-138	si:ch211-240l19.6	140.696	9.57634	0	CABZ01088134.1	43.8752	5.36107	0	si:ch211-196h16.12	7.45491	4.62709	2.3e-12	s100a10b	92.8148	3.48959	0	apoc1	130.811	7.45348	0	cfl1l	97.1578	3.92321	0	apoa1a	113.674	6.22984	0	scdb	73.1104	6.28563	0	ddx4	13.2534	2.97956	4.89e-38	si:ch211-5k11.8	88.8914	4.85973	0	rho
15	si:dkey-27p23.3	100.549	5.76299	0	zgc:174153	49.2274	5.07936	0	si:ch211-240l19.7	119.931	9.41219	0	si:ch1073-67j19.1	104.265	5.31751	0	gata3	38.0986	4.53646	0	ccl27a	43.9886	3.46534	0	si:ch211-270n8.1	87.6287	7.25128	0	zgc:173729	17.7902	3.89653	9.3e-69	cfhl4	91.6401	6.1201	0	glula	110.134	6.24964	0	zgc:172053	13.1723	2.95638	1.43e-37	cldnk	61.9801	4.85273	0	anxa1a
16	cfap77	88.3145	5.71145	0	he1.2	65.1506	5.06697	0	cpa1	129.388	9.34254	0	hmox1a	77.3556	5.25418	0	tlx2	4.38791	4.47297	0.000160036	si:ch1073-441p17.1	1.71049	3.42022	0.495593	leg1.1	112.039	7.24452	0	CABZ01021532.1	2.12194	3.82106	0.255293	rnasel3	88.2733	6.11828	0	si:ch73-335m24.2	73.0812	6.21615	0	CU914622.2	4.22054	2.93198	0.000499863	si:ch211-286c4.6	55.9396	4.74264	0	zgc:153911
17	si:ch211-163l21.7	93.5026	5.7067	0	gadd45gb.1	22.836	5.04479	9.3e-114	sycn.1	129.778	9.25942	0	lgmn	109.208	5.24286	0	si:dkey-33i11.4	55.0813	4.44316	0	lrrc17	18.7994	3.39902	7.79e-77	crp	72.7645	7.03408	0	si:ch73-329n5.3	1.69532	3.7313	0.5518	g0s2	86.0486	6.10945	0	BX936284.1	70.3216	6.21344	0	si:dkey-239b22.1	3.93755	2.90908	0.00154684	csrp1b	54.5937	4.70762	0	si:rp71-17i16.6
18	si:ch211-121a2.2	86.0743	5.69791	0	hbbe3	50.3042	5.01807	0	cel.2	128.16	9.17525	0	anxa3b	87.3503	5.18578	0	gcm2	14.6503	4.40693	7.31e-47	si:dkey-91f15.1	3.1264	3.37653	0.0180096	ahsg1	106.33	6.88582	0	zgc:193505	64.6155	3.70648	0	apom	93.142	6.06262	0	stxbp6l	69.8454	6.16636	0	CR774195.1	3.6089	2.87856	0.00523055	ndufa4l2a	10.173	4.61896	9.55e-23	si:dkey-91f15.1
19	gra	109.536	5.69435	0	mdka	106.458	5.01661	0	c6ast3	122.251	9.13094	0	lygl1	122.034	5.18214	0	zgc:101785	4.69368	4.08955	4.04e-05	col17a1b	11.1457	3.34083	3.58e-27	rnasel3	107.209	6.86365	0	tmsb1	93.4935	3.62561	0	vtg5	73.2053	5.90511	0	cx27.5	53.6397	6.15078	0	tnfrsf11b	7.16777	2.85068	3.36e-11	zgc:153981	50.9655	4.5131	0	gngt1
20	zgc:92249	132.046	5.67549	0	gfap	14.2518	4.98504	1.11e-44	cel.1	126.264	9.10379	0	nkl.3	15.2781	5.09341	4.88e-51	s100a11	35.6223	4.06583	1.08e-275	serpinb1l4	22.8195	3.33524	3.93e-113	serpina1l	96.9272	6.83501	0	mal	24.1584	3.5582	1.24e-126	cyp2k6	1.08565	5.82507	0.869438	efhd1	80.2829	5.98675	0	si:ch73-167f10.1	25.7233	2.78939	2.3e-143	hbl2	3.45139	4.48953	0.0063768	epgn
21	ckba	141.647	5.66784	0	cyt1	110.431	4.90937	0	amy2a	132.558	9.0188	0	c1qa	74.9885	4.97716	0	alox5b.2	3.89446	4.06136	0.0012244	spaca4l	67.9152	3.23131	0	crp2	93.3179	6.79395	0	ccl27a	44.658	3.51683	0	leg1.1	84.0093	5.81821	0	ninj2	57.1443	5.96238	0	si:dkeyp-93d12.1	2.74594	2.73767	0.0756327	timd4	47.7722	4.4893	0	cldnb
22	fam183a	78.7029	5.6547	0	si:dkey-26g8.5	37.5441	4.87396	1.52e-306	zgc:136461	112.192	8.98884	0	BX005103.1	48.8818	4.92028	0	ehf	8.50541	3.96195	5.41e-16	cldna	56.6255	3.22823	0	rnasel2	95.7624	6.77814	0	ptgdsb.1	56.9746	3.50724	0	rbp2a	106.189	5.81278	0	ppp1r14aa	81.7717	5.91404	0	si:ch73-306e8.2	2.19489	2.61748	0.279317	si:dkey-183j2.10	22.6392	4.48879	1.65e-111	capn12
23	si:ch211-248e11.2	107.477	5.64782	0	sox3	54.2982	4.69355	0	ela2	138.809	8.87936	0	zgc:194275	12.5164	4.75656	2.24e-34	epas1b	8.80674	3.95498	4.06e-17	cldnb	68.9845	3.22476	0	leg1.2	92.1122	6.71555	0	tgm5l	10.3665	3.43298	1.68e-23	or111-8	0.367741	5.78253	0.995947	si:rp71-19m20.1	76.5625	5.84539	0	piwil1	15.0453	2.61046	5.22e-49	si:ch73-335m24.2	43.9795	4.48287	0	si:ch211-76l23.4
24	pacrg	85.7149	5.64352	0	dla	17.2859	4.63051	1.93e-65	spink4	132.118	8.76499	0	hbba1	101.602	4.72987	0	ponzr3	14.8925	3.87936	2.04e-48	aqp3a	63.3679	3.22296	0	si:dkeyp-73d8.6	85.4169	6.63022	0	s100a10b	88.3808	3.40549	0	vtg6	70.0475	5.77435	0	gpm6ab	79.0507	5.80808	0	CU929391.1	2.11617	2.59226	0.3299	cxcl12b	15.2775	4.47811	6.28e-51	gphb5
25	mapk15	57.2823	5.59205	0	pou3f1	12.4135	4.6115	4.76e-34	pla2g1b	89.7995	8.59926	0	igl1c3	7.82194	4.69091	1.21e-13	cxl34b.11	24.2592	3.72526	5.28e-128	cxl34c	0.940092	3.17583	0.999983	zgc:153921	77.9519	6.56375	0	cldnb	72.2922	3.39389	0	vtg4	71.9951	5.76286	0	stmn4	61.8877	5.69196	0	dmrt1	7.92614	2.59045	1.14e-13	stmn1b	78.575	4.40783	0	ptgdsb.1
26	fank1	84.7297	5.59097	0	mex3b	27.2913	4.58953	3.1e-162	si:dkey-14d8.7	95.6411	8.53701	0	si:dkey-15j16.6	6.85241	4.64024	1.48e-10	pax9	11.5246	3.68993	4.14e-29	prg4a	4.27816	3.16596	0.000272361	fga	98.7626	6.52357	0	jac4	3.38016	3.38698	0.00875963	gpx4a	112.913	5.76021	0	wnk4b	49.605	5.68718	0	wu:fk65c09	1.97527	2.58486	0.437754	stxbp6l	40.5833	4.35915	0	s100w
27	odf3b	82.6112	5.5758	0	krt4	125.397	4.56178	0	zgc:112368	89.4693	8.24963	0	ctsd	102.343	4.57865	0	tmsb1	101.84	3.6792	0	krt93	10.5497	3.16364	2.24e-24	apoa1a	123.386	6.52196	0	agr1	41.9056	3.38078	0	vtg7	68.5139	5.68938	0	syt11a	56.593	5.61957	0	dkk1a	2.21911	2.56897	0.265097	BX936284.1	40.266	4.33237	0	si:dkey-88n24.11
28	si:dkeyp-81f3.4	75.6065	5.56338	0	dlb	10.8433	4.52281	3.89e-26	dnase1	40.8376	7.94612	0	zgc:92066	137.076	4.54265	0	atp1a1a.2	18.7671	3.66197	1.05e-76	ccl27b	19.2118	3.11268	3.1e-80	serpina7	77.0861	6.48056	0	si:dkey-52p2.5	2.11704	3.30942	0.257851	ahsg1	79.1176	5.65826	0	tppp2	26.0326	5.59787	1.7e-147	zgc:153681	2.09543	2.55356	0.343607	ppp1r14aa	49.3888	4.164	0	cldna
29	si:ch211-57h10.1	83.6563	5.53542	0	si:dkey-26g8.4	17.6441	4.52232	3.71e-68	cpa5	148.793	7.909	0	CU459094.3	12.4896	4.51777	3.13e-34	myoc	4.50867	3.65629	9.4e-05	BX324216.4	2.02875	3.09377	0.280643	serpina1	101.813	6.47704	0	spaca4l	68.2252	3.28181	0	rcn3	68.2579	5.6272	0	tuft1a	65.017	5.58833	0	arl15a	4.28482	2.55123	0.000385731	scdb	38.9042	4.14204	0	foxq1b
30	si:ch211-242f23.3	60.3802	5.52819	0	si:ch211-137a8.4	40.658	4.46401	0	lgals2b	140.369	7.87624	0	si:ch211-5k11.8	101.181	4.50853	0	sulf1	4.28987	3.63017	0.000245529	zgc:173729	11.6421	3.09172	1.28e-29	ces2	91.1497	6.47172	0	s100w	54.7141	3.24243	0	apoc2	88.4979	5.57488	0	cx47.1	17.0759	5.58287	1.1e-63	hormad1	23.3573	2.50637	3.57e-118	ggctb	43.9479	4.13486	0	gnat1
31	si:dkeyp-46h3.1	80.446	5.51067	0	serpinh1b	79.7936	4.45639	0	cpa4	60.9086	7.7451	0	havcr1	51.0605	4.42309	0	CT573383.1	37.4915	3.61324	2.31e-305	jac1	5.21975	3.0718	3.29e-06	serping1	95.6647	6.44518	0	zgc:153920	1.6985	3.22518	0.549675	serpina1	77.2177	5.48871	0	si:dkey-24c2.9	4.81239	5.56606	1.96e-05	ankrd31	4.53303	2.50595	0.000131802	gpm6ab	47.3281	4.10354	0	zgc:193505
32	zgc:92789	93.4723	5.50976	0	nr2f5	11.0839	4.41377	2.79e-27	c6ast4	42.9517	7.71435	0	fabp7b	13.9001	4.36963	2.59e-42	trpm4a	3.74936	3.61184	0.00213882	ccl25b	52.3523	3.02517	0	zgc:112265	81.5696	6.31315	0	epcam	74.1721	3.22479	0	serping1	72.5165	5.47487	0	tmem237a	38.8592	5.54588	0	zgc:111983	23.6202	2.49742	7.68e-121	PLA1A	38.5029	4.08826	0	gyg1b
33	sycp3	76.8391	5.4744	0	ccnd1	43.7708	4.38598	0	cpa2	55.8551	7.67465	0	tnfb	69.8131	4.3134	0	dmrt2a	5.0778	3.5138	6.21e-06	epcam	69.9996	2.99589	0	cfb	81.2528	6.24175	0	si:dkey-56e3.2	8.15107	3.16144	1.24e-14	fga	71.7311	5.46536	0	olig2	36.765	5.54461	7.29e-294	hsd17b7	14.8544	2.49392	8.94e-48	cx27.5	27.0264	4.05453	7.94e-159	spaca4l
34	rsph4a	58.5243	5.45858	0	si:dkey-269i1.4	14.7174	4.35588	1.31e-47	CELA1	6.38714	7.56437	2.9e-09	cfbl	61.1093	4.29449	0	trpv6	3.86014	3.49694	0.00140171	htra4	1.51986	2.94154	0.664004	c9	73.6242	6.19082	0	rhcgl1	2.43217	3.15884	0.129649	rnasel2	68.4175	5.44688	0	cdk15	15.2574	5.53813	6.44e-51	cldna	34.4493	2.47703	2.76e-257	si:rp71-19m20.1	43.7366	4.01907	0	si:ch211-241e1.3
35	cremb	94.0167	5.44845	0	wasf3b	24.4917	4.31898	9.25e-131	si:dkey-243k1.3	2.94584	7.53954	0.0240752	fcer1gl	106.255	4.2874	0	s100v1	29.7994	3.48209	5.1e-193	zgc:194948	24.7827	2.93551	2.11e-133	si:dkeyp-73d8.9	77.3503	6.13765	0	fam83b	3.34614	3.15386	0.00977672	si:dkey-90m5.4	74.6349	5.42164	0	BX000438.1	15.3405	5.53114	1.8e-51	ccl38a.5	2.21926	2.46155	0.265097	tspan2a	34.5761	4.00216	8.95e-260	aqp3a
36	si:dkey-58j15.10	73.9782	5.44556	0	si:dkey-239j18.3	27.2619	4.28785	6.9e-162	si:ch73-44m9.5	9.67837	7.36402	1.02e-20	CU207301.2	12.6035	4.22258	7.51e-35	ccl19b	21.3197	3.47964	6.29e-99	si:dkeyp-32g11.8	2.66239	2.93036	0.0667005	c8g	77.5713	6.12645	0	si:dkeyp-32g11.8	3.17563	3.14737	0.0169133	cdab	44.2004	5.36057	0	crp1	6.52733	5.53067	1.2e-09	h1f0	39.9128	2.45924	0	lyve1b	4.23101	3.98711	0.000321356	LO017965.1
37	dnali1	85.7721	5.43108	0	sox2	11.968	4.23977	1.06e-31	si:ch211-255i20.3	11.2143	7.25424	1.15e-27	lect2l	98.2808	4.21414	0	ccl25b	55.8829	3.4484	0	mal	18.6127	2.92449	2.53e-75	si:dkey-90m5.4	91.5125	6.11477	0	aspn	2.08115	3.14733	0.277114	CABZ01057159.1	34.9622	5.35168	1.01e-265	cd226	16.7368	5.51106	3.4e-61	CR382372.1	22.8432	2.4538	4.97e-113	ninj2	29.0906	3.97748	5.75e-184	itgb4
38	si:ch211-241j8.2	60.9446	5.43038	0	hmgb2a	140.508	4.22787	0	si:dkey-125e8.3	5.6989	7.13031	1.82e-07	CU896602.1	14.5372	4.18494	3.04e-46	si:zfos-2070c2.3	5.3586	3.41722	1.45e-06	sp100.3	7.20561	2.86015	1.56e-11	gpx4a	125.071	6.09605	0	zgc:153284	51.9594	3.12632	0	hamp	73.5699	5.32632	0	si:ch211-132g1.3	58.9033	5.47655	0	pld6	11.6444	2.45181	2.22e-29	fam43b	4.69999	3.96567	4.04e-05	htra4
39	si:ch211-209a2.2	68.4341	5.42103	0	her2	23.6727	4.18306	3.38e-122	si:dkey-266f7.9	1.61133	7.00182	0.466065	si:ch211-117m20.5	89.327	4.17312	0	dnase1l4.1	32.2745	3.39914	2.37e-226	fabp1b.2	13.7885	2.83431	2e-41	hpx	64.7004	6.08433	0	upk1a	13.6528	3.1257	1.4e-40	f2	60.4447	5.27271	0	zgc:113337	9.37877	5.47458	1.8e-19	sdhda	1.92958	2.40176	0.477108	nt5c2l1	61.6293	3.95353	0	si:dkey-183i3.5
40	dydc2	67.2879	5.42068	0	tubb2b	124.474	4.18006	0	vtg1	127.716	6.92498	0	zgc:171713	3.4969	4.171	0.00503799	tfpia	10.7687	3.39809	1.88e-25	zgc:193505	48.5708	2.82269	0	apoc2	102.786	6.03283	0	igsf5a	1.47806	3.10711	0.764001	leg1.2	64.5166	5.26702	0	tspan2a	57.9416	5.47334	0	krt17	32.5313	2.34287	2.18e-229	zgc:158423	10.2887	3.94537	2.95e-23	pde6ha
41	pvalb6	99.779	5.41451	0	six3b	14.3169	4.17099	4.38e-45	zgc:92137	23.0831	6.87044	5.67e-116	FO704661.1	17.5752	4.15964	1.98e-67	edn2	8.075	3.38302	1.9e-14	jac4	2.27806	2.81358	0.166725	hpda	69.1891	6.01094	0	cldna	53.9627	3.10267	0	vtg2	65.4531	5.25889	0	qki2	48.4548	5.44532	0	CR847939.1	16.0807	2.33591	5.44e-56	efhd1	42.8073	3.92984	0	itga6b
42	meig1	93.1047	5.3999	0	hmgb2b	120.885	4.16083	0	endou	35.4672	6.6483	2.5e-273	ano9a	6.46721	4.11438	1.92e-09	ponzr5	16.9889	3.32907	6.41e-63	apnl	31.6485	2.80698	1.93e-217	g6pca.2	73.1629	5.98452	0	serpinb1l4	19.9918	3.10201	9.13e-87	gapdh	111.843	5.23501	0	si:ch211-133n4.4	70.7949	5.37487	0	tdrd1	2.26343	2.33552	0.24257	si:ch211-251b21.1	34.9414	3.92432	2.79e-265	ccl27a
43	rab36	74.0484	5.39823	0	fzd7a	16.8332	4.15745	4.3e-62	cuzd1.1	58.4784	6.5966	0	igic1s1	14.4143	4.08235	1.81e-45	epgn	30.2846	3.32782	2.41e-199	si:ch211-213d14.2	24.2554	2.7926	8.61e-128	pnp4b	77.897	5.96903	0	paqr5b	2.38661	3.09665	0.144228	si:ch211-270n8.1	57.3319	5.23349	0	hepacama	19.8341	5.33955	9.09e-86	pvalb6	22.2476	2.33387	3.24e-107	qki2	27.6879	3.91368	1.11e-166	ccl27b
44	ccdc135	38.1328	5.38847	0	marcksb	66.2965	4.15447	0	si:ch211-173a9.6	12.2209	6.51698	8.77e-33	acod1	10.1352	4.08052	1.16e-22	fat2	5.6493	3.31661	2.97e-07	upk1a	11.1419	2.78715	3.73e-27	f2	77.4495	5.94395	0	pkp1b	17.919	3.09293	9.54e-70	serpina1l	67.0369	5.2035	0	hbba1	96.6339	5.2933	0	si:ch73-111k22.3	30.0978	2.32568	2.54e-196	si:ch211-133n4.4	43.7344	3.90823	0	sagb
45	ccnd3	47.7833	5.38111	0	si:ch73-1a9.3	112.928	4.15412	0	si:ch211-173a9.7	20.8649	6.46635	7.91e-95	NPC2	50.8142	4.05648	0	CR356236.1	6.13268	3.3091	1.74e-08	hoxa13b	3.27177	2.78364	0.011462	c3a.1	84.9062	5.93738	0	zgc:162941	28.8666	3.0915	9.14e-181	ces2	63.7965	5.19029	0	tmem125b	9.60577	5.28837	2.08e-20	nos2a	3.84401	2.29109	0.00222218	s100b	23.4292	3.90648	2.04e-119	CR356246.1
46	tex11	19.7686	5.38089	1.2e-85	abhd6a	9.76964	4.11355	2.44e-21	BX664721.2	5.49394	6.3664	5.65e-07	tnfsf13b	9.9838	4.04196	5.31e-22	b2m	104.562	3.29287	0	si:dkey-79f11.5	18.7388	2.77277	2.43e-76	uox	66.4913	5.89946	0	zgc:194948	26.7378	3.08835	4.29e-155	si:dkeyp-73d8.6	58.3662	5.12636	0	CR387921.1	4.27909	5.2716	0.000218214	elavl2	9.71044	2.28263	1.87e-20	slc1a2b	25.6085	3.89767	1.25e-142	si:dkey-79f11.5
47	ropn1l	72.7515	5.37515	0	ptmab	150.117	4.1035	0	BX908782.1	4.47428	6.35377	8.83e-05	igl3v5	8.62589	4.04124	1.63e-16	si:ch211-183d5.2	16.5393	3.29208	1.17e-59	zgc:162941	24.3411	2.76943	1.08e-128	si:ch211-133n4.9	52.4746	5.85687	0	BX005305.5	1.96908	3.05678	0.344165	pnp4b	58.2964	5.12107	0	sprn2	6.83816	5.23199	1.53e-10	rnf212	2.1108	2.27355	0.333457	cx47.1	8.9137	3.88205	1.58e-17	col17a1b
48	tekt1	72.4361	5.37285	0	ascl1a	13.0148	4.07882	2.29e-37	fabp6	94.1922	6.32573	0	BX571825.5	5.56956	4.02098	4.3e-07	ptger2b	5.92674	3.2902	5.96e-08	cd44a	28.9182	2.76447	1.43e-181	cp	75.955	5.82951	0	rab25a	8.70781	3.02463	1.19e-16	crp2	64.4795	5.11522	0	gal3st1a	5.23282	5.21623	2.37e-06	dlx6a	3.30333	2.23908	0.0147388	syt11a	30.6045	3.87882	1.4e-203	si:ch211-210b2.3
49	si:ch211-1o7.2	60.0892	5.37217	0	id1	115.049	4.0728	0	cuzd1.2	21.8735	6.26643	3.47e-104	dicp2.1	7.2421	4.003	9.48e-12	foxi3b	6.1396	3.26942	1.67e-08	p2ry2.1	1.99719	2.75234	0.297376	cfhl5	42.4385	5.81569	0	si:ch211-105c13.3	34.4645	3.00432	1.2e-257	hpx	45.3562	5.11429	0	map4l	25.5569	5.19501	3.65e-142	hnrnpa3	3.18192	2.23581	0.0214181	proca1	7.99011	3.87107	3.78e-14	si:ch211-113d22.2
50	hsf5	63.6877	5.35545	0	tle2a	10.7718	3.95972	8.41e-26	chia.1	81.2673	6.26299	0	p2ry13	3.44204	3.97709	0.00609179	epcam	81.7383	3.25224	0	plaub	1.23122	2.75073	0.961297	ahsg2	43.9665	5.81473	0	si:dkey-88n24.11	1.60712	2.97767	0.632857	g6pca.2	53.7638	5.08613	0	tuba8l3	51.1699	5.14892	0	si:dkey-7c18.24	17.3936	2.23428	1.67e-65	si:dkey-126g1.9	5.23071	3.84735	2.91e-06	s100a10b
51	si:ch73-167f10.1	89.6886	5.33715	0	myl10	11.2068	3.94989	7.13e-28	tcnl	86.3665	6.19586	0	grna	56.0143	3.93656	0	ccl19a.2	30.5295	3.21071	1.43e-202	si:ch211-105c13.3	30.2871	2.73204	3.85e-199	agt	60.1382	5.7984	0	anxa1b	36.3259	2.97498	2.96e-286	serpina7	51.4974	5.08384	0	si:ch211-253b8.5	19.5453	5.1409	2.64e-83	CR382383.2	4.43707	2.22374	0.000200589	slc38a3a	8.06881	3.84228	2.01e-14	apnl
52	dnajb13	56.6939	5.33643	0	cbx2	10.7736	3.94665	8.26e-26	si:dkey-125e8.5	1.42071	6.06692	0.613488	BX908782.2	98.7839	3.93653	0	ccl20b	15.8102	3.20776	1.52e-54	s100w	45.0638	2.72168	0	hamp	87.0106	5.7765	0	AL929237.1	11.6184	2.96891	1.85e-29	apoc4	30.4104	5.08102	3.8e-201	c1qtnf4	24.0191	5.14007	1.29e-125	cxcl18b	31.8796	2.22045	2.75e-220	stmn4	33.0067	3.8384	9.36e-237	sod3b
53	daw1	65.4678	5.32927	0	scml2	10.4222	3.92622	3.36e-24	tmem176l.2	71.1787	6.0584	0	cebpb	116.784	3.87082	0	sfrp1b	5.40922	3.16435	1.11e-06	CABZ01072077.1	2.76052	2.72065	0.0517602	comtd1	47.2447	5.73579	0	zgc:111983	33.0137	2.96816	2.06e-236	c3a.1	60.8012	5.06129	0	plekha1a	48.8487	5.13073	0	ccdc9b	2.08119	2.21284	0.353561	wnk4b	25.2582	3.79764	9.27e-139	cryaba
54	BX511310.1	63.4636	5.32436	0	pou3f3b	13.1387	3.91817	4.55e-38	AL845362.1	14.872	6.02417	2.31e-48	fgl2a	43.7508	3.85791	0	icn	71.2099	3.07451	0	sp8a	11.7641	2.71939	3.15e-30	serpinf2b	53.4287	5.70164	0	si:dkey-79f11.5	20.9099	2.96775	6.61e-95	zgc:172253	2.1655	5.06034	0.157448	mag	4.20576	5.09448	0.000299492	henmt1	2.62058	2.21015	0.104038	cldn19	3.10073	3.78169	0.0197867	clcf1
55	tctex1d1	62.7433	5.31577	0	rgmd	26.3015	3.91457	1.02e-150	plac8.2	69.5997	5.98372	0	si:ch211-243a20.4	12.1286	3.83804	2.67e-32	steap4	9.06994	3.06532	3.89e-18	si:dkey-42l23.7	2.36382	2.70328	0.137491	agxta	60.307	5.67989	0	si:dkey-7c18.24	28.5176	2.95669	2.01e-176	vtg3	48.3839	5.05664	0	cldn19	5.41704	5.08895	8.9e-07	sycp3	14.2781	2.18822	3.91e-44	npy	3.10295	3.76571	0.0196574	lamc2
56	zgc:162239	33.923	5.31019	1.25e-250	hmgn2	125.468	3.89347	0	pglyrp6	24.927	5.91512	3.49e-135	si:dkey-234i14.9	9.76545	3.8072	4.6e-21	foxi3a	6.6948	3.06267	4.91e-10	LO017965.1	33.4552	2.70019	6.48e-243	gc	42.96	5.67739	0	krt1-19d	24.2954	2.95286	4.54e-128	agt	45.7712	5.05653	0	bcl2b	19.799	5.0754	1.82e-85	mgmt	14.6717	2.18711	1.29e-46	mllt11	26.8923	3.7531	2.94e-157	rbp4l
57	enkur	72.0715	5.30323	0	msx3	12.1237	3.88249	1.64e-32	si:dkeyp-73b11.8	80.919	5.77124	0	admb	15.0215	3.7897	2.36e-49	cfl1l	79.2085	3.05659	0	perp	45.8762	2.69787	0	plg	61.5103	5.66349	0	CU855711.1	2.82507	2.94936	0.0474797	zgc:171470	0.68521	5.00973	0.995947	hbaa1	98.356	5.07218	0	dusp22b	21.698	2.17602	5.43e-102	pecam1	7.94831	3.74272	5.27e-14	abl2
58	stpg1	22.9207	5.30154	7.4e-115	mfap2	18.0475	3.85978	2.8e-71	CABZ01112049.1	40.761	5.72375	0	itga2b	4.72645	3.77744	3.28e-05	cxcl18a.1	36.678	3.04624	2.89e-292	itga6b	10.1352	2.69451	1.62e-22	si:ch73-15n24.1	37.2754	5.64266	4.71e-302	si:dkey-91f15.1	2.25915	2.94906	0.1907	c8g	54.5249	5.00784	0	CABZ01034698.1	4.4821	5.07001	9.01e-05	bicdl2	2.38529	2.16407	0.183116	fabp7a	58.8415	3.74103	0	FO818711.1
59	zte38	56.7251	5.30015	0	myl13	11.6528	3.8086	4.36e-30	ctsl.1	51.0724	5.66891	0	CU571382.1	20.0626	3.76565	9.05e-88	grhl2a	5.1729	3.04245	3.83e-06	itgb4	10.9721	2.68952	2.44e-26	si:ch1073-126c3.2	38.9728	5.62903	0	dspa	21.7414	2.94588	1.33e-102	plg	46.7228	4.99785	0	proza	57.2221	5.06152	0	BX927253.1	2.32373	2.14158	0.211153	BX000438.1	7.3106	3.7404	6.66e-12	phlda2
60	ribc1	44.5606	5.29957	0	gas1b	11.7524	3.80787	1.36e-30	chia.2	63.3056	5.56475	0	si:ch73-90p23.1	8.92209	3.759	1.21e-17	zgc:171775	5.51494	3.03775	6.24e-07	pkp1b	14.1237	2.66204	1.87e-43	bfb	50.3507	5.60546	0	si:ch211-76l23.4	12.9956	2.94189	8.46e-37	zgc:153921	49.8282	4.99024	0	zgc:174888	45.6859	4.99217	0	cldnb	39.5262	2.1375	0	tppp2	12.5135	3.73825	2.95e-34	si:ch211-208g24.8
61	ccdc105	35.6717	5.28743	4.8e-277	cdkn1ca	23.5307	3.80576	9.65e-121	epdl2	68.2857	5.54576	0	ccl34a.4	40.5308	3.75646	0	si:dkey-247k7.2	47.1996	3.00666	0	s100v2	53.4726	2.65563	0	kng1	80.4544	5.60404	0	evpla	7.76937	2.92208	2.52e-13	zgc:112265	54.5324	4.98557	0	glipr2l	37.9832	4.97911	0	dazl	6.57899	2.13575	1.86e-09	zgc:113337	4.54001	3.7326	8.4e-05	plek2
62	si:ch211-147d7.5	68.267	5.28509	0	rrm1	42.7627	3.76346	0	zgc:153968	39.5684	5.54203	0	hbaa1	88.6574	3.74534	0	znf750	5.36308	2.99939	1.42e-06	zgc:173737	1.97379	2.65253	0.311636	miox	1.45385	5.58836	0.542233	tmprss13b	4.37497	2.92144	0.000199646	rbp4	107.945	4.98542	0	si:dkeyp-117h8.2	22.277	4.96223	4.2e-108	LO017965.1	18.7658	2.12441	2.95e-76	cd226	7.95046	3.71843	5.18e-14	ms4a17a.12
63	theg	38.4223	5.28075	0	tmeff1b	15.9936	3.74342	4.12e-56	cldn15la	61.8673	5.53431	0	si:dkey-117a8.4	7.7837	3.74127	1.63e-13	tap2a	4.53549	2.98126	8.36e-05	si:dkey-31f5.8	15.0343	2.64402	3.25e-49	ccl39.2	62.9221	5.55808	0	perp	49.7394	2.91155	0	si:dkey-7f3.14	24.196	4.9791	1.7e-127	epb41l3a	25.1167	4.96035	2.52e-137	msh4	2.15469	2.10464	0.304024	crp1	3.10952	3.71468	0.019281	zgc:136930
64	sycp1	73.8156	5.27985	0	hoxb3a	11.5183	3.69043	2.07e-29	CABZ01040054.1	1.67346	5.50223	0.423757	zgc:64051	67.4315	3.73882	0	egr1	46.7832	2.97708	0	casp6l1	13.7045	2.64211	6.31e-41	c8a	31.0728	5.50996	4.84e-210	mid1ip1a	42.5563	2.8936	0	cfb	54.4555	4.95577	0	stambpl1	11.417	4.95775	1.13e-28	pm20d1.1	3.70951	2.10443	0.00362988	clec14a	4.72247	3.70255	3.63e-05	mid1ip1a
65	dnai1.1	52.6972	5.27634	0	tuba1a	62.2692	3.68852	0	CABZ01080550.1	2.45524	5.48531	0.0878826	cd63	112.305	3.7251	0	CT573344.1	5.87631	2.92788	8.05e-08	si:ch211-241e1.3	5.4721	2.62306	8.72e-07	cbln9	29.5317	5.50681	9.03e-190	s100v2	58.2745	2.89069	0	ldhbb	45.2573	4.94466	0	si:ch211-5k11.8	94.266	4.91575	0	syce2	18.6862	2.10423	1.3e-75	AL954697.1	5.38794	3.66902	1.27e-06	jac1
66	lrrc51	55.903	5.27341	0	sumo3b	69.6005	3.66517	0	BX248318.1	63.9846	5.33519	0	si:ch211-284o19.8	44.5394	3.7237	0	rhcga	4.27218	2.92604	0.000264167	rhcgl1	1.71088	2.61638	0.495323	g0s2	77.6915	5.50453	0	aqp3a	54.642	2.87585	0	si:ch211-133n4.9	37.0974	4.93654	4.02e-299	sept8b	28.0329	4.90758	5.48e-171	slc51a	6.03772	2.09833	5.33e-08	kiss1	4.56416	3.64684	7.53e-05	s100v2
67	gb:eh456644	42.7957	5.25388	0	gch2	13.9328	3.65481	9.78e-43	gpx1b	69.8877	5.30092	0	pfn1	120.942	3.71997	0	caspb	21.1221	2.91271	4.13e-97	krt96	22.98	2.58792	9.95e-115	grhprb	54.7719	5.43349	0	si:ch211-226h7.5	5.34306	2.87177	1.88e-06	ccl39.2	47.1761	4.93551	0	dctn1b	8.71617	4.89984	7.19e-17	tdrd9	2.31949	2.08939	0.212825	lgals3bpb	39.0472	3.61465	0	zgc:162941
68	ift46	94.3655	5.25116	0	si:dkey-195m11.8	11.8027	3.62407	7.55e-31	fabp1b.1	65.136	5.28073	0	snx10b	10.1064	3.70965	1.56e-22	ucmaa	11.9849	2.90372	1.87e-31	neu3.2	4.06291	2.58741	0.000654771	habp2	34.8672	5.41977	2.4e-264	si:ch211-207n23.2	31.5075	2.86464	2.5e-215	cyp2k22	13.436	4.89952	1.27e-39	syngr2b	32.9364	4.88774	6.57e-236	si:dkeyp-97a10.1	2.81794	2.08441	0.0624762	proza	32.7047	3.60683	1.9e-232	ccl25b
69	dusp22b	103.035	5.24545	0	msi1	12.0898	3.61639	2.47e-32	si:ch211-66i15.5	27.6334	5.27414	4.55e-166	si:dkey-34d22.5	4.94596	3.69156	1.14e-05	cldn7b	31.1512	2.90056	6.79e-211	CU651657.1	1.07753	2.55364	0.999983	gapdh	119.545	5.41353	0	pkp3a	26.7598	2.86289	2.4e-155	agxtb	40.2578	4.8848	0	itm2cb	60.7717	4.88755	0	slc25a55b	2.61277	2.07344	0.105977	olig2	17.3514	3.60411	1.33e-65	si:ch211-117l17.6
70	spag6	55.2224	5.24354	0	si:ch211-288g17.3	64.6289	3.58841	0	zgc:194330	1.64265	5.25507	0.445122	zgc:174904	45.3828	3.6849	0	atp1a1a.3	8.52131	2.89497	4.74e-16	kif26ab	1.57241	2.55332	0.616232	f13b	5.19512	5.41089	2.36e-06	FO818711.1	1.71787	2.85985	0.533375	INHBE	0.441165	4.88414	0.995947	zgc:153704	37.7059	4.8667	0	abcb5	2.21662	2.06697	0.266429	epb41l3a	13.6929	3.60114	5.81e-41	CR318588.3
71	cks2	96.2386	5.2412	0	hmgn6	104.781	3.58449	0	apoa4b.2	41.9587	5.17581	0	itgae.1	26.5028	3.66261	7.03e-153	si:dkeyp-11e3.1	6.41535	2.89141	3.04e-09	zgc:153284	40.4595	2.54396	0	cdab	47.4009	5.38001	0	nos2a	7.22384	2.84977	1.48e-11	cbln6	0.419658	4.87155	0.995947	slc7a10a	28.2326	4.86337	2.01e-173	dnali1	15.1307	2.06452	1.44e-49	si:ch211-145b13.6	7.68125	3.60114	4.21e-13	perp
72	si:dkey-148f10.4	67.9207	5.2226	0	sox11a	23.4485	3.56304	6.65e-120	tm4sf4	73.4912	5.16876	0	slc40a1	15.1659	3.65321	2.7e-50	ca15a	8.79164	2.88109	4.62e-17	dspa	17.449	2.53513	3.22e-66	shbg	46.4823	5.36951	0	si:ch211-69b7.6	6.2102	2.83205	1.28e-08	tdo2a	22.9945	4.83797	3.47e-115	zgc:136908	4.43984	4.85132	0.000108855	leng9	6.67634	2.06195	9.81e-10	mcamb	3.48038	3.60097	0.00578156	zgc:92380
73	ccdc103	54.6406	5.20521	0	sinhcafl	18.2074	3.5512	1.55e-72	tspan34	29.1358	5.16683	1.43e-184	si:ch211-212k18.7	78.1276	3.63541	0	nrarpa	9.85163	2.85823	2.42e-21	gpr35.1	1.42495	2.53339	0.756801	fbp1b	57.9748	5.36755	0	gig2l	17.8985	2.8209	1.37e-69	upp2	6.65092	4.82932	4.58e-10	sox10	18.8105	4.81212	3.39e-77	smc1b	5.47895	2.05355	1.3e-06	si:dkeyp-72h1.1	13.4027	3.59628	2.95e-39	apoeb
74	si:dkey-71b5.6	39.0616	5.19647	0	seta	88.2367	3.5183	0	CU467905.1	1.31219	5.11752	0.709309	srgn	95.7771	3.63491	0	gata2a	6.1948	2.8507	1.2e-08	msx2a	1.58431	2.53027	0.604647	zgc:174259	28.7491	5.36118	7.13e-180	tuft1b	2.181	2.81364	0.225579	hpda	46.818	4.81492	0	cd9b	95.6744	4.80952	0	rnf212b	3.50316	2.03714	0.00754791	tmem125b	4.68465	3.59609	4.34e-05	cd44a
75	dmc1	41.3338	5.19003	0	nkain1	16.6133	3.46532	1.71e-60	si:ch211-194p6.7	9.68811	5.11529	9.3e-21	dram1	33.2025	3.62052	9.89e-240	si:ch73-14h1.2	6.85813	2.8335	1.63e-10	pkp3a	22.0172	2.52403	2.47e-105	serpinf2a	37.6439	5.34842	4.76e-308	hpdb	3.55325	2.81254	0.00487458	pmt	38.0468	4.805	0	mllt11	41.3622	4.77965	0	si:ch211-173d10.1	6.11476	2.03557	3.38e-08	sprn2	3.29929	3.58778	0.0105904	pde6gb
76	si:dkey-43k4.3	51.2075	5.18154	0	nr2f6b	12.7181	3.45752	1.04e-35	dpep1	8.16369	5.04545	7.32e-15	arpc1b	86.4466	3.57845	0	zgc:92480	9.83972	2.81491	2.72e-21	cfd	51.4347	2.50682	0	si:ch73-361h17.1	40.8749	5.34749	0	vsig8b	2.119	2.80878	0.256784	abcb11b	3.2697	4.80102	0.00824086	gpt2l	41.7647	4.77679	0	si:ch73-359m17.2	14.0811	2.03469	6.29e-43	si:ch211-132g1.3	29.1023	3.57742	4.13e-184	ptgs2a
77	si:ch211-241d21.5	55.0989	5.17399	0	sephs1	16.3409	3.44794	1.5e-58	s100a10a	68.3219	5.04162	0	zgc:92590	3.1917	3.57174	0.0139271	snai2	4.12431	2.80684	0.000488864	aspn	1.45167	2.50649	0.729578	agxtb	50.0811	5.33901	0	si:ch211-229n2.7	2.42842	2.78269	0.130688	apoba	11.478	4.79672	4.96e-29	ccl34b.1	73.2759	4.76941	0	rnf17	1.91074	2.01651	0.49418	bcl2b	10.1965	3.56403	7.54e-23	elovl7b
78	si:dkey-90a13.10	29.8352	5.15741	4.74e-194	coro1cb	10.4564	3.43876	2.35e-24	crp6	1.44864	5.01993	0.590709	BX120005.1	22.616	3.55237	1.99e-111	si:rp71-1i20.2	7.79121	2.79991	1.78e-13	pla2g4f.1	1.79984	2.50373	0.426559	serpinc1	43.4533	5.33563	0	CABZ01101977.1	9.27348	2.77645	7.4e-19	zgc:172051	9.36815	4.78417	1.75e-19	tmem136a	9.53289	4.75091	4.18e-20	cst14b.2	16.4719	2.01046	9.45e-59	her4.1	29.0169	3.55296	4.81e-183	si:ch211-198c19.3
79	ccdc113	52.5489	5.15322	0	hmgb1b	90.2615	3.40244	0	ca4b	10.0545	5.01923	2.51e-22	lgals2a	69.4955	3.53632	0	sp6	4.73419	2.79725	3.34e-05	clcf1	1.24351	2.49262	0.947608	ucp1	57.0729	5.3342	0	si:dkey-266f7.1	3.62591	2.76946	0.00378793	si:dkeyp-73d8.9	52.1045	4.77487	0	si:dkeyp-72h1.1	22.8752	4.7399	5.79e-114	ccnd3	7.42625	1.98671	5.21e-12	atp1b4	12.5563	3.53192	1.72e-34	msx2a
80	zgc:193811	34.7435	5.15284	7.38e-263	nr2f1a	9.89363	3.39302	7.19e-22	itln2	23.0826	5.01301	5.72e-116	BX640512.2	9.33976	3.52161	2.68e-19	egr3	16.3597	2.79011	2.24e-58	FO818711.1	1.24574	2.4925	0.945148	CR626907.1	3.48358	5.3299	0.00388705	dsc2l	10.6837	2.76566	5.98e-25	CR388178.1	2.2719	4.76143	0.124951	vim	47.9231	4.70793	0	ccl20a.3	2.77856	1.98258	0.0693705	tmem237a	17.5224	3.51357	6.73e-67	krt96
81	ttc25	35.2994	5.12689	2.63e-271	hoxa3a	11.1486	3.3911	1.37e-27	apoda.2	38.4093	4.97465	0	cybb	22.1443	3.48956	7.58e-107	mhc2dab	65.4308	2.78754	0	dlx3b	21.2799	2.49028	2.13e-98	c3a.2	28.9479	5.32194	2.3e-182	gdpd3a	19.5217	2.74953	9.66e-83	si:dkey-22f5.9	12.1875	4.74803	1.14e-32	abhd3	21.8695	4.69303	3.39e-104	dmc1	6.43327	1.98197	4.77e-09	cx43	28.1212	3.50999	6.21e-172	CABZ01101977.1
82	fbxo36b	36.0848	5.12687	1.78e-283	cbx1a	32.865	3.38595	5.19e-235	alpi.2	4.07101	4.96887	0.000487927	slc2a6	14.1887	3.47321	4.5e-44	spon1b	5.13378	2.7848	4.68e-06	BX664625.3	0.990741	2.48219	0.999983	CT573247.1	7.59567	5.32064	5.31e-13	anxa3a	14.9114	2.74699	2.28e-48	c9	46.2181	4.70994	0	abtb2a	3.72371	4.67961	0.0020404	ddx39b	7.33235	1.97839	1.03e-11	hsp70l	89.4661	3.49591	0	fgfbp1b
83	terb1	33.8967	5.1162	3.04e-250	hmgb3a	68.6728	3.37573	0	CDHR2	1.56128	4.96713	0.502264	blnk	6.40628	3.46141	2.84e-09	zgc:194627	10.9382	2.7694	2.97e-26	si:ch211-207i1.2	5.25059	2.46907	2.81e-06	wu:fd46c06	5.23461	5.3094	1.92e-06	FP102192.2	2.77984	2.74664	0.0537742	uox	44.2849	4.70143	0	sept5a	26.766	4.66212	6.56e-156	si:ch211-1o7.2	9.47606	1.97185	1.76e-19	hsp70.2	93.0762	3.48778	0	lrrc17
84	spata4	65.8349	5.11366	0	ppm1g	18.3003	3.36201	2.85e-73	zgc:171687	31.7741	4.95996	1.97e-219	CXCL11	3.47411	3.45453	0.00546164	s100u	17.2642	2.76091	5.82e-65	si:rp71-1i20.2	5.72633	2.46556	2.1e-07	rbp2a	100.218	5.27687	0	fam129aa	2.37751	2.73788	0.14737	itih2	22.4672	4.69948	5.51e-110	zgc:162331	9.70942	4.65839	7.66e-21	ccl38a.4	3.26693	1.96602	0.0164881	sept5a	15.5949	3.48029	4.7e-53	si:ch211-59p23.1
85	btbd16	32.591	5.10275	2.13e-231	mcm7	22.6353	3.36105	8.92e-112	chia.3	42.7575	4.93506	0	si:ch211-165i18.2	13.7222	3.4536	3.02e-41	zgc:165423	4.79238	2.74986	2.54e-05	cxcl18a.1	25.7836	2.4568	2.19e-144	f7i	26.3122	5.27339	9.67e-151	si:ch73-204p21.2	10.8924	2.73747	6.45e-26	grhprb	40.2242	4.69677	0	cnksr2b	15.52	4.64991	1.13e-52	gpat2	2.72052	1.9599	0.0810872	GNG14	2.97435	3.4785	0.0287144	zgc:194948
86	pih1d3	48.9778	5.10182	0	mycn	20.6697	3.35075	2.6e-93	si:dkey-36i7.3	55.2663	4.93394	0	si:ch73-380l3.4	3.11825	3.45228	0.0175296	si:zfos-1011f11.1	13.6848	2.74977	6.26e-41	si:ch211-264f5.6	0.898021	2.45549	0.999983	tdo2b	16.4854	5.25761	1.85e-59	lgals3bpa	5.34802	2.73527	1.83e-06	si:ch211-232d10.1	0.42096	4.6839	0.995947	cd82a	56.2682	4.64842	0	cxcl8b.1	21.7948	1.95725	6.74e-103	glipr2l	19.8198	3.47713	1.61e-85	cfd
87	BX004999.1	50.1311	5.10044	0	si:dkey-56m19.5	32.4365	3.32639	6.02e-229	si:ch73-330k17.3	0.927529	4.9138	0.999844	pglyrp5	37.8966	3.45197	0	il13ra2	6.78467	2.74004	2.69e-10	zmp:0000000991	0.990701	2.45548	0.999983	cbln10	29.8747	5.25488	3.39e-194	ccl27b	14.8338	2.73372	7.15e-48	ccl39a.10	2.26227	4.68325	0.127428	cyp39a1	5.00193	4.64637	7.75e-06	ccl25b	26.738	1.95232	6.92e-155	si:dkey-33c12.3	4.78478	3.46356	2.7e-05	plekhn1
88	nme5	62.2865	5.10015	0	ddx39ab	59.8757	3.31559	0	si:ch211-250m6.7	1.73486	4.85624	0.383795	card9	16.8803	3.42816	3.12e-62	ms4a17a.1	18.2365	2.73796	1.91e-72	alpi.1	1.52543	2.45075	0.658547	cbln17	12.1772	5.21905	1.18e-32	si:dkey-266f7.5	2.91655	2.73101	0.0368026	CT027598.1	0.839985	4.68242	0.995947	slain1a	7.64781	4.6438	4.39e-13	ubxn11	2.41644	1.94558	0.170638	map1ab	12.7365	3.4584	1.79e-35	ms4a17a.5
89	rsph14	32.2375	5.08718	1.99e-226	her15.1	18.3532	3.30414	1.09e-73	si:dkey-79p17.3	3.62488	4.85618	0.00268696	si:ch211-66e2.3	27.9779	3.41107	2.49e-170	tmem176l.4	44.0304	2.73496	0	myof	3.30635	2.4363	0.0102596	tat	44.8009	5.21755	0	fabp1b.2	13.2069	2.72611	5.44e-38	serpinf2b	36.3971	4.67292	5.97e-288	gpr22a	5.29148	4.6145	1.74e-06	krt97	35.1553	1.94518	5.95e-268	c1qtnf4	11.4565	3.45429	9.32e-29	trim108
90	efhc1	48.4533	5.0866	0	pcna	83.0066	3.29419	0	CU104731.1	20.5558	4.82151	4.69e-92	illr4	41.3615	3.40722	0	si:ch73-56d11.3	4.23023	2.73491	0.000315005	ptgdsb.2	31.8573	2.43273	2.61e-220	g6pca.1	15.6423	5.20679	1.38e-53	ppl	13.3976	2.7208	4.39e-39	kng1	58.5267	4.66718	0	ugt8	16.3829	4.5734	1.19e-58	tchp	5.70966	1.94222	3.59e-07	tuba8l3	26.7468	3.44504	1.46e-155	si:ch1073-406l10.2
91	fbxo36a	47.7084	5.08652	0	zic2a	12.0781	3.28072	2.84e-32	fabp2	80.6781	4.80488	0	grnas	8.55349	3.40622	3.04e-16	CABZ01085139.1	4.70868	2.73256	3.77e-05	tuft1b	1.71287	2.43213	0.494173	cfhl3	18.8829	5.17313	7.37e-78	apnl	30.1037	2.7182	1.43e-196	cpb2	14.5961	4.66691	1.12e-46	mical3b	11.8441	4.56448	7.86e-31	si:dkey-40g16.5	20.7489	1.93453	2.91e-93	syngr2b	17.4303	3.43862	3.38e-66	ddr1
92	si:dkey-74k8.4	52.2251	5.08607	0	fen1	40.6301	3.27668	0	si:dkey-246j7.1	7.9408	4.8003	4.38e-14	zgc:153659	5.31792	3.39639	1.68e-06	psmb13a	32.1508	2.72871	1.26e-224	si:ch211-210b2.3	1.64421	2.43209	0.550094	si:ch211-186e20.2	10.2125	5.16705	4.22e-23	si:dkey-223p19.1	1.78435	2.717	0.478059	shbg	34.3418	4.66417	2.15e-256	clasp2	33.6543	4.5406	2.71e-246	rad21l1	5.91454	1.92706	1.11e-07	hepacama	8.61087	3.43673	2.24e-16	msx2b
93	si:ch211-199g17.9	59.0176	5.08401	0	cbx3a	54.6941	3.27487	0	anpepb	36.4673	4.78119	6.01e-289	ms4a17a.6	30.4732	3.395	5.36e-202	inppl1a	6.37458	2.72335	3.93e-09	si:ch211-210b2.2	0.938814	2.42777	0.999983	vtnb	41.7285	5.15557	0	si:ch211-208g24.8	3.09827	2.71631	0.0215299	sb:cb1058	48.7223	4.62074	0	slmapb	34.2062	4.53672	2e-254	piwil2	2.5663	1.91771	0.11869	ttyh3b	6.29304	3.42991	6.64e-09	saga
94	CR786562.1	35.7365	5.08256	4.77e-278	nop56	75.2698	3.25174	0	ugt5a1	1.21142	4.65998	0.806664	BX649485.2	35.4487	3.38712	3.13e-273	zgc:153911	58.7237	2.69797	0	ism1	4.14672	2.42194	0.00046589	si:rp71-15k1.1	16.5478	5.14781	6.62e-60	ponzr2	3.79756	2.71153	0.00201981	oxct1b	13.7172	4.6142	2.8e-41	eef1a1a	28.5752	4.5229	1.2e-177	trip13	5.05717	1.9131	1.12e-05	cd82a	33.7654	3.41231	9.51e-248	ptgdsb.2
95	si:dkeyp-50b9.1	47.6442	5.07994	0	sox11b	28.2179	3.24703	2.17e-173	si:ch211-77g15.32	32.2176	4.65444	1.36e-225	cxcl19	17.0729	3.37512	1.19e-63	cldnh	15.096	2.6972	9.6e-50	bhlha9	4.57233	2.42077	7.51e-05	si:ch211-170d8.5	19.8185	5.1372	1.01e-85	zgc:153911	51.7065	2.70937	0	si:ch73-361h17.1	29.9429	4.61364	5.03e-195	map1ab	21.1839	4.52197	8.64e-98	fam166b	15.9334	1.90667	5.67e-55	cdk15	6.10989	3.40554	2.05e-08	pax6b
96	si:ch211-198b3.4	20.4357	5.07437	1.81e-91	zgc:110540	23.4234	3.2397	1.2e-119	si:dkey-203a12.9	76.7619	4.624	0	slc48a1b	14.3435	3.35132	4.98e-45	gstp2	5.82618	2.68716	1.08e-07	abl2	8.40881	2.4165	1.36e-15	c8b	15.9595	5.12581	9.33e-56	klf5a	4.08758	2.70702	0.000660593	lipca	17.5412	4.61019	3.19e-67	nfasca	12.2895	4.49752	3.64e-33	tdrd6	2.60198	1.9024	0.108716	zgc:153704	20.364	3.40464	2.89e-90	b2m
97	prkar1b	43.1697	5.07145	0	mdkb	52.21	3.21779	0	wu:fb59d01	60.8835	4.59732	0	laptm5	62.3089	3.33815	0	ms4a17a.2	19.3232	2.68196	2.62e-81	hoxc13a	1.18672	2.40354	0.999983	slc5a8	1.24269	5.12194	0.714765	esyt3	1.69697	2.70448	0.550842	cp	49.3409	4.59361	0	si:ch211-212o1.2	22.0633	4.47959	4.83e-106	si:dkey-189g17.2	4.24282	1.90024	0.000457486	hsp90aa1.2	88.698	3.34684	0	zgc:153284
98	maats1	32.1224	5.06074	8.08e-225	actc1b	48.5468	3.20884	0	si:ch73-144l3.1	4.01981	4.59228	0.00059842	PEPD	33.0468	3.33302	1.71e-237	si:ch211-213d14.2	23.9949	2.65467	3.09e-125	saa	19.4775	2.39925	1.82e-82	gstt1a	58.5504	5.11963	0	selenow2b	29.8121	2.6949	8.74e-193	adamts13	1.59212	4.59253	0.454187	si:ch211-278j3.3	5.2239	4.46742	2.48e-06	si:ch211-194m7.8	7.3364	1.89863	9.99e-12	nfasca	6.89062	3.33822	1.3e-10	dlx3b
99	iqck	32.2747	5.05876	6.01e-227	hp1bp3	43.8679	3.18297	0	plac8.1	26.7229	4.58053	2.52e-155	cd22	5.60625	3.30863	3.5e-07	ms4a17a.12	17.9284	2.65393	5e-70	emx3	2.73827	2.38576	0.0548035	itln3	28.9681	5.10651	1.29e-182	CABZ01064968.1	1.42325	2.69456	0.825792	BX465838.1	1.80831	4.57697	0.317125	tmbim1b	10.8827	4.46018	4.32e-26	cremb	14.9659	1.89847	1.7e-48	tuft1a	29.0529	3.3313	1.71e-183	si:ch211-226h7.5
100	spaca9	51.7468	5.05812	0	lfng	12.8898	3.17662	1.15e-36	si:ch211-214j24.15	1.17266	4.57845	0.841594	psap	82.0757	3.3057	0	si:ch73-31d8.2	5.89424	2.65315	7.24e-08	ahnak	23.1975	2.37511	6.62e-117	CR559930.2	10.7021	5.09722	2.54e-25	capn9	13.6862	2.67593	8.93e-41	fkbp11	46.2006	4.5751	0	gal3st4	7.72725	4.44282	2.38e-13	si:ch211-106h4.12	5.30276	1.88856	3.28e-06	si:dkey-205h13.1	8.37165	3.33022	1.69e-15	si:ch211-202f3.3
101	fam102ba	14.399	5.04018	8e-46	ppm1da	9.61966	3.15035	1.04e-20	si:ch211-215k15.4	6.60466	4.5629	7.1e-10	ctss2.1	52.3801	3.30055	0	CR318588.3	56.6394	2.64327	0	BX323793.1	1.03204	2.36997	0.999983	cbln5	8.12014	5.09718	8.64e-15	phlda2	60.8333	2.66626	0	cx32.3	30.0953	4.57443	5.21e-197	hspb15	5.29062	4.41612	1.75e-06	apnl	13.783	1.8874	3.99e-41	tspan7b	15.9347	3.32811	2.22e-55	sp100.3
102	rec8b	17.7895	5.03313	1.63e-69	uba2	16.476	3.14434	1.66e-59	sptbn5	5.46751	4.55685	6.54e-07	ctsba	68.6438	3.30003	0	si:dkey-79f11.7	6.42249	2.63946	2.9e-09	FO834840.1	1.46537	2.36461	0.71637	si:ch211-288g17.4	27.9773	5.09632	2.26e-170	si:dkey-282h22.5	1.74934	2.65765	0.507579	serpinc1	30.9402	4.56675	3.32e-208	ggctb	51.7302	4.40768	0	sub1b	27.3082	1.88388	1.43e-161	si:ch211-253b8.5	8.64341	3.32611	1.69e-16	rom1b
103	LRRC69	51.9248	5.03091	0	smarcd1	23.2392	3.13733	8.71e-118	si:dkey-219e21.2	17.4657	4.53672	1.49e-66	gpx1a	89.655	3.28861	0	grhl3	6.64456	2.62951	6.86e-10	CABZ01101977.1	7.04111	2.35512	5.01e-11	apoc4	32.5491	5.07716	1.99e-230	evplb	7.20936	2.65525	1.64e-11	ido1	0.419635	4.5577	0.995947	si:dkey-164f24.2	48.4887	4.40729	0	si:ch211-199g17.9	9.09498	1.88218	5.82e-18	mibp	54.0026	3.29656	0	ccl19a.2
104	mif4gdb	59.9834	5.02888	0	cbx5	49.8349	3.13408	0	muc13b	21.9426	4.52672	7.72e-105	ptpn6	37.8455	3.27526	0	si:ch1073-406l10.2	29.6535	2.61566	3.9e-191	pof1b	13.6689	2.35009	1.02e-40	vtg1	53.983	5.07486	0	zgc:173737	2.0197	2.64389	0.313679	nr0b2b	4.76033	4.55642	2.12e-05	ptprz1b	5.52752	4.40722	4.89e-07	ripply2	3.16865	1.88211	0.0222393	ptprz1b	3.0666	3.29139	0.0218689	ms4a17a.1
105	si:ch1073-272j17.3	41.7963	5.02708	0	smarcb1b	19.311	3.1299	1.6e-81	BX511034.4	3.39336	4.5264	0.00601107	hbegfb	21.2674	3.27296	1.38e-98	si:ch211-251f6.6	5.89069	2.6091	7.39e-08	ccl19a.2	19.7507	2.34937	8.74e-85	rbp4	113.335	5.05432	0	dlx3b	23.0456	2.62856	3e-115	diabloa	38.3261	4.55569	0	cylda	16.2004	4.38205	2.34e-57	si:dkey-92i17.2	2.6154	1.87403	0.105397	hbba2	64.9592	3.28216	0	si:rp71-1i20.2
106	spa17	39.8333	5.02256	0	stmn1a	63.2755	3.11338	0	anpepa	12.6093	4.52393	7.1e-35	il1b	46.9686	3.27227	0	si:busm1-104n07.3	8.39588	2.60556	1.36e-15	klf4	2.78378	2.34338	0.0485745	c3a.3	23.6628	5.03895	5.28e-122	pof1b	16.4347	2.6236	1.06e-58	a2ml	6.35636	4.55172	3.1e-09	mgll	21.4281	4.37797	4.74e-100	CABZ01058647.1	15.4578	1.86785	9.93e-52	itm2cb	32.312	3.27715	6.58e-227	si:ch211-105c13.3
107	ankef1b	26.5962	5.02054	2.28e-154	nop58	56.7663	3.10556	0	acot19	3.20229	4.51811	0.0111425	si:dkey-9i23.4	7.22662	3.26175	1.06e-11	znf296	5.65893	2.60509	2.82e-07	MDFI	1.27458	2.33642	0.913016	CR855311.1	108.261	5.03765	0	scel	10.333	2.61907	2.34e-23	bfb	33.982	4.54992	4.64e-251	BX001023.2	3.90654	4.37311	0.00100913	hmces	2.88156	1.86701	0.0526686	sox10	9.04901	3.27	4.69e-18	rn7sk
108	saxo2	34.3528	5.01654	5.32e-257	tspan7	22.9152	3.09431	1.53e-114	mbl2	29.7644	4.51796	1.34e-192	zgc:77517	64.5233	3.25859	0	psmb9a	27.3168	2.60376	3.09e-162	gdpd3a	15.0547	2.33492	2.4e-49	vtg7	56.103	5.03418	0	pla2g4f.1	1.94864	2.61905	0.358137	CABZ01034082.1	0.616109	4.54805	0.995947	ly75	29.7275	4.36228	3.07e-192	BX004768.1	4.42158	1.8656	0.000214431	map4l	11.0181	3.26157	1.28e-26	p2ry2.1
109	izumo1	40.3756	5.01608	0	mcm5	33.4312	3.08692	3.69e-243	calml4a	19.0207	4.47696	7.2e-79	atp6v0ca	78.2958	3.256	0	jun	74.611	2.58742	0	tgm5l	5.14768	2.32542	4.77e-06	vtg5	56.3815	5.01744	0	zgc:153665	37.5203	2.61717	2.11e-305	agxta	39.919	4.54673	0	ywhag1	21.1657	4.36016	1.27e-97	nsmce2	6.03368	1.858	5.46e-08	eef1a1a	15.5899	3.25672	5.08e-53	foxq1a
110	rnf32	44.2621	5.01596	0	hdac1	56.9782	3.08051	0	si:ch211-163m16.7	1.83274	4.46371	0.323176	BX640512.3	3.30275	3.2505	0.0097302	apoeb	59.0755	2.58641	0	hpdb	2.53909	2.32024	0.0909354	tdo2a	26.523	5.01057	3.67e-153	si:ch211-217k17.9	5.7236	2.61524	2.29e-07	crp	37.9311	4.5452	0	mtbl	56.5157	4.35456	0	xgb	2.87128	1.85383	0.054044	pacsin1a	4.08958	3.2488	0.00057877	cldni
111	morn2	33.3475	5.01323	3.13e-242	alcamb	16.9652	3.07725	4.62e-63	tm4sf5	25.0167	4.45732	3.71e-136	si:ch211-194m7.4	18.4908	3.2426	1.33e-74	ctnnd1	9.06663	2.57714	4e-18	si:ch211-119e14.9	3.7729	2.31892	0.00202502	igfals	10.546	5.00031	1.34e-24	FO834840.1	1.73294	2.61061	0.520791	vtnb	31.5718	4.53498	9.03e-217	gpc6a	4.54849	4.35191	6.69e-05	ckba	25.6991	1.8532	4.22e-143	dctn1b	3.9286	3.24534	0.00109786	si:ch73-56d11.3
112	ccdc169	40.8152	5.01135	0	fkbp1aa	87.473	3.07488	0	chs1	10.544	4.4409	1.64e-24	CU929150.1	7.83526	3.24256	1.09e-13	actn1	8.00424	2.56048	3.33e-14	msx2b	7.23364	2.31364	1.28e-11	pmt	43.1831	4.99679	0	jac1	3.86707	2.60845	0.00156266	serpind1	10.704	4.51852	2.67e-25	edil3a	8.23464	4.33576	4.19e-15	lgals3bpa	2.00127	1.85218	0.415698	oaz2b	4.35262	3.23426	0.000191216	eevs
113	cfap206	45.4774	5.00609	0	bcl7a	15.2578	3.06084	4.02e-51	zgc:123278	7.91952	4.43052	5.18e-14	sftpbb	17.4991	3.23956	7.5e-67	cxcl18b	47.1491	2.54663	0	mthfd1l	2.91195	2.31271	0.0339948	ldhbb	49.563	4.97623	0	rabgap1l2	4.2483	2.60628	0.000343849	urad	13.0447	4.50958	2.28e-37	unc45b	6.71866	4.32363	3.4e-10	zgc:173742	4.57283	1.85008	0.000110354	siglec15l	6.75441	3.23363	3.29e-10	upk1a
114	smc1b	31.0543	5.004	3.62e-210	rimkla	15.6437	3.0518	1.04e-53	si:ch211-214p16.3	11.0715	4.4199	5.61e-27	stoml3b	29.9624	3.23423	2.68e-195	ch25h	30.284	2.54294	2.44e-199	esrp1	8.96143	2.30357	1.14e-17	proca	13.8142	4.96793	6.75e-42	abl2	9.24149	2.60325	9.95e-19	acot16	7.35072	4.49612	3.47e-12	cadm4	21.5692	4.32309	2.3e-101	ift46	15.1588	1.84824	9.51e-50	rab39bb	4.13659	3.23324	0.000476243	ms4a17a.2
115	CABZ01118738.1	44.4701	4.99858	0	khdrbs1a	93.0062	3.03444	0	apoea	30.5658	4.39403	4.35e-203	crip1	86.9722	3.21142	0	CR762483.1	27.9954	2.54113	2.18e-170	si:ch211-76l23.4	9.71326	2.29835	1.06e-20	ttr	26.825	4.96725	1.16e-156	cd44a	26.3199	2.60073	2.78e-150	cbln11	24.7004	4.49419	7.71e-133	syngr3b	14.976	4.30339	4.52e-49	si:ch1073-376c22.1	6.38879	1.84761	6.32e-09	si:dkeyp-117h8.2	10.0943	3.22734	2.12e-22	cxcl8b.1
116	CR382372.1	80.8099	4.99695	0	sumo3a	73.6107	3.02443	0	AL831745.1	22.7181	4.38956	2.38e-112	si:dkey-56f14.7	7.19829	3.20385	1.3e-11	acvrl1	6.12971	2.52091	1.77e-08	samhd1	3.78145	2.29316	0.00196015	vtg4	56.3207	4.96553	0	si:ch211-98n17.5	10.8821	2.59857	7.18e-26	ahsg2	26.8948	4.48882	2.05e-157	map1aa	14.3895	4.28037	2.47e-45	si:ch211-110e21.3	8.45815	1.8463	1.53e-15	si:dkeyp-104b3.21	2.94463	3.22507	0.0313179	mmp30
117	lmnl3	57.6725	4.99695	0	egfl6	10.9272	3.02078	1.56e-26	cyp3c3	16.7904	4.38926	1.55e-61	cyth4b	13.432	3.19938	1.55e-39	tp63	14.3288	2.51532	7.71e-45	rn7sk	49.2806	2.2929	0	sb:cb1058	57.7845	4.9652	0	si:ch211-210b2.3	1.6608	2.59114	0.582338	selenop2	12.7228	4.48849	1.44e-35	crip3	27.828	4.26649	1.66e-168	hnrnph1	2.59889	1.84376	0.10946	tmem136a	4.41814	3.21695	0.000143542	cd74b
118	wdr34	34.1134	4.98284	1.93e-253	pmp22a	26.114	3.02006	1.38e-148	clrn3	4.10077	4.38718	0.000431717	hsp70l	94.9011	3.18518	0	CR318588.1	59.7731	2.51313	0	dsc2l	7.89707	2.28722	8.64e-14	vtg6	55.8381	4.9618	0	msx2a	1.55523	2.58908	0.685022	g6pca.1	11.2849	4.48773	4.46e-28	sec14l8	21.7234	4.24688	8.14e-103	gra	16.8095	1.84055	3.52e-61	ywhag1	11.5892	3.20519	2.03e-29	si:ch211-207i1.2
119	wdr66	25.0325	4.97702	7.71e-137	hes6	20.2521	3.01919	1.34e-89	CR788316.1	1.01746	4.37297	0.977944	glipr1a	16.9066	3.17548	2.01e-62	stat1b	10.0216	2.50381	4.49e-22	si:ch211-117l17.6	5.51879	2.28512	6.75e-07	nr0b2b	6.02799	4.96019	2.25e-08	zgc:112433	10.4208	2.58865	9.52e-24	si:ch73-15n24.1	23.9581	4.47871	5.21e-125	slc44a1b	8.41211	4.23523	9.63e-16	tekt4	3.55583	1.83235	0.00625121	CR293509.1	5.1387	3.18836	4.71e-06	si:ch211-129c21.1
120	asb6	29.4156	4.97545	1.19e-188	mcm3	23.8874	3.01907	2.07e-124	enpep	18.0242	4.32376	7.4e-71	asah1b	41.5777	3.16462	0	si:ch211-181d7.3	5.0831	2.50099	6.04e-06	si:dkey-282h22.5	1.3568	2.28245	0.828166	cbln13	33.8524	4.94811	3.28e-249	si:dkey-247k7.2	29.6966	2.58064	2.65e-191	CR855311.1	90.6625	4.47493	0	cep170aa	7.4637	4.2264	1.76e-12	si:dkey-98f17.5	1.85781	1.8283	0.541619	jam2a	14.6258	3.18201	1.07e-46	rbp3
121	morn3	41.4791	4.97212	0	anp32b	50.8014	3.01877	0	ace2	29.3083	4.31892	9.37e-187	CR855311.1	75.1208	3.1604	0	phlda2	62.0271	2.49233	0	trim108	5.05781	2.28075	7.5e-06	lipca	21.4243	4.94451	4.29e-100	tmem176l.3b	4.49657	2.57414	0.000116914	si:ch211-284e20.8	7.23337	4.4631	8.13e-12	s100b	27.9246	4.21785	1.13e-169	BX530407.2	2.07471	1.82446	0.358412	cort	2.87749	3.16811	0.0379607	vgll4l
122	cfap52	38.9494	4.9704	0	asf1ba	23.2408	3.0154	8.42e-118	lrp2b	3.688	4.29819	0.0021348	ponzr1	71.5143	3.15424	0	myo1eb	4.59799	2.48939	6.31e-05	fam83b	1.82362	2.27256	0.409737	f7	13.4542	4.94026	9.17e-40	hoxa13b	2.78204	2.57408	0.0534604	c3a.2	19.6302	4.46012	4.48e-84	csnk1e	15.0497	4.2125	1.5e-49	hmgb1b	31.248	1.823	1.22e-211	egfl7	2.9843	3.16439	0.0278978	barx1
123	rabl2	55.3469	4.96947	0	ncalda	9.88389	3.01288	7.92e-22	si:ch211-202h22.9	24.3484	4.28455	5.36e-129	plaua	7.06927	3.14963	3.26e-11	ceacam1	5.30885	2.48919	1.88e-06	sod3b	3.40325	2.26624	0.00747268	BX001030.2	3.74722	4.91763	0.00150297	si:ch211-217k17.10	20.169	2.57044	2.63e-88	si:ch73-206d17.1	4.11394	4.45156	0.000371625	slc1a2b	27.617	4.20958	5.76e-166	si:ch211-198o12.4	5.5321	1.81752	9.72e-07	syngr3b	8.27082	3.16217	3.92e-15	CR762483.1
124	rad9b	23.5543	4.96175	3.01e-121	hbae3	51.4159	3.00955	0	adgrg4a	2.11748	4.24837	0.18529	si:dkey-117a8.1	3.90784	3.14226	0.00110797	psmb12	33.3966	2.488	2.41e-242	ca2	3.61921	2.24269	0.00355911	hp	22.6268	4.90227	1.34e-111	dbnla	8.19078	2.56698	8.99e-15	cyp2p9	2.03202	4.42912	0.207909	si:ch211-195b13.1	31.0051	4.20671	4.35e-209	CCNB1IP1	3.32572	1.80689	0.0137324	grin1a	3.02926	3.15981	0.0244984	cxcl14
125	si:dkey-42p14.3	50.0915	4.95541	0	si:dkey-110c1.10	21.1252	2.99768	1.94e-97	stk24a	0.840713	4.24225	0.999844	cd7al	40.3544	3.1323	0	slco2b1	22.5048	2.48163	3.35e-110	hoxa13a	1.04657	2.24151	0.999983	si:ch73-281k2.5	41.0682	4.90128	0	itgb4	9.80399	2.56693	4.78e-21	c3a.3	17.4397	4.42485	1.87e-66	dixdc1b	16.0405	4.20348	3.07e-56	si:dkeyp-20g2.1	1.92753	1.79829	0.478576	cd9b	58.3101	3.15786	0	si:busm1-57f23.1
126	tmem218	47.1387	4.9488	0	tmpoa	10.0681	2.97878	1.26e-22	si:dkey-172m14.2	1.18602	4.23441	0.829491	f3b	41.0277	3.11613	0	myb	9.44137	2.48052	1.28e-19	prf1.6	1.01744	2.23918	0.999983	cbln11	30.9539	4.89517	1.93e-208	klf4	3.2905	2.56245	0.0117051	tat	31.6896	4.42464	2.19e-218	pacsin1a	6.83683	4.19251	1.54e-10	hsf5	8.63851	1.79552	3.31e-16	cadm4	11.865	3.15761	7.99e-31	si:dkey-16l2.20
127	CCNB1IP1	23.7688	4.9465	1.89e-123	rbbp4	43.1146	2.97782	0	zgc:173443	34.5775	4.23256	8.4e-260	cxcl11.1	9.39028	3.1148	1.67e-19	epas1a	5.00669	2.48037	8.89e-06	phlda2	51.028	2.23785	0	rcn3	55.6124	4.8904	0	casp6l1	13.0363	2.56081	4.98e-37	comtd1	28.8055	4.40669	1.6e-180	rundc3ab	11.3381	4.18717	2.75e-28	rbm46	3.59314	1.7924	0.00551406	slc6a1b	8.32181	3.14764	2.57e-15	rhoub
128	si:dkey-19b23.7	45.7129	4.94322	0	hnrnpabb	81.1983	2.9615	0	myo7bb	3.39944	4.23126	0.00589549	slc22a21	19.9936	3.11437	3.59e-87	cldni	36.9003	2.4726	8.21e-296	si:ch211-266g18.6	2.86982	2.23504	0.0383549	vtg3	47.2037	4.88943	0	plekhg6	2.24656	2.55801	0.196025	f9a	4.24455	4.40006	0.000216077	sh2d3cb	19.2628	4.15244	6.28e-81	si:dkey-11c5.11	15.6572	1.79201	4.44e-53	zgc:162331	4.55564	3.14271	7.83e-05	si:dkey-56e3.2
129	ttll3	17.0783	4.93209	3.92e-64	si:ch211-222l21.1	93.503	2.95296	0	dpp4	1.59765	4.19862	0.475905	spi1b	33.0977	3.10377	3.19e-238	lmnb2	3.77353	2.46966	0.00195499	ywhaz	47.6157	2.22657	0	masp2	12.8217	4.88858	3.75e-36	col17a1b	6.8452	2.55779	2.1e-10	cfhl3	13.2491	4.39275	1.54e-38	nes	4.65133	4.15044	4.21e-05	rbm8a	29.2641	1.78385	1.33e-185	apoc1	61.6528	3.12499	0	pkp3a
130	efhc2	35.1423	4.93138	6.61e-269	ran	101.395	2.9522	0	si:ch211-142d6.2	5.49709	4.19094	5.55e-07	zgc:152830	36.7323	3.10218	2.4e-293	TSTA3	7.64976	2.46928	5.29e-13	ankha	1.31195	2.20505	0.876089	prozb	11.1947	4.8831	1.16e-27	eppk1	8.20287	2.55025	8.17e-15	c1r	10.3919	4.38884	7.15e-24	arhgap23a	16.8322	4.14909	6.9e-62	adad1	2.9926	1.78021	0.0382836	gpt2l	19.8479	3.11872	9.26e-86	efna1b
131	si:ch211-66i15.4	47.3328	4.92467	0	mab21l2	9.62449	2.94872	9.95e-21	btr21	0.805786	4.15564	0.999844	tspan36	59.6799	3.0988	0	LGALS3BP	6.03654	2.44123	3.11e-08	srd5a2a	25.1151	2.2025	5.23e-137	cpb2	16.7548	4.88163	2.12e-61	tmem173	3.17558	2.53154	0.0169133	c8a	19.7694	4.38398	2.88e-85	CR293509.1	8.62557	4.14061	1.57e-16	zgc:111976	2.77211	1.7687	0.0705099	serpina10a	15.1835	3.1184	2.62e-50	cxcl18a.1
132	lrrc23	31.3992	4.92003	7.64e-215	fscn1a	14.9397	2.92134	4.87e-49	galnt8a.1	1.53204	4.15104	0.522807	si:ch211-119e14.1	9.18907	3.08809	1.08e-18	psmb8a	38.6334	2.43587	0	FP102192.2	1.81302	2.1886	0.417245	diabloa	46.3108	4.86544	0	ca2	4.52405	2.52942	0.000103198	hpn	3.2083	4.37518	0.0100119	arhgap12b	15.3738	4.11763	1.08e-51	foxc1b	2.16258	1.7665	0.299407	si:ch211-171h4.6	3.45169	3.11707	0.00637462	fam83b
133	si:ch211-226m16.3	22.9854	4.91888	1.68e-115	gas1a	13.2746	2.90704	7.59e-39	cdx1a	3.97754	4.13619	0.000709007	rhogb	20.9534	3.087	1.05e-95	sult1st6	5.54605	2.43347	5.26e-07	fam69c	1.92929	2.17511	0.340293	si:ch1073-280e3.1	10.0671	4.84637	1.83e-22	plcd1a	4.79497	2.52298	2.93e-05	cyp4v8	6.67451	4.37143	3.92e-10	ap2b1	34.1219	4.11252	3.55e-253	CR855277.2	2.19551	1.7661	0.279003	FP015919.1	8.73149	3.10535	7.89e-17	ptgis
134	si:ch211-110e21.3	53.9388	4.9142	0	nono	31.7134	2.90579	7.05e-219	enpp7.1	11.0303	4.12897	8.8e-27	si:ch73-343l4.2	10.5114	3.08458	2.43e-24	myh9a	17.8931	2.41993	9.39e-70	gstm.3	17.2426	2.17487	1.13e-64	itih2	25.6781	4.8452	1.38e-143	serpinb14	2.55613	2.52282	0.0961743	gc	25.9053	4.36943	4.56e-146	prom1a	6.82901	4.10409	1.62e-10	dbf4	6.29531	1.76457	1.12e-08	agap2	4.62532	3.09616	5.69e-05	tuft1b
135	ccdc151	38.5476	4.91391	0	ctnnb1	39.2849	2.90511	0	zgc:158432	11.1283	4.12447	2.99e-27	selp	10.5616	3.06572	1.43e-24	cdh1	17.19	2.41795	2.08e-64	rab25a	4.85782	2.17102	2.01e-05	adh8a	55.429	4.84488	0	itga6b	8.72351	2.52275	1.04e-16	proca	10.3063	4.36647	1.73e-23	mtmr1b	9.4513	4.09321	9.08e-20	rnf32	6.07935	1.76361	4.16e-08	her4.4	14.8308	3.09479	5.2e-48	dlx4a
136	catip	40.4826	4.90872	0	fkbp9	14.4951	2.89496	3.36e-46	agr2	70.5637	4.12154	0	aldh8a1	11.4534	3.06172	7.65e-29	psme2	42.5762	2.40515	0	si:ch211-202f3.3	10.0252	2.17038	4.85e-22	si:ch211-186e20.7	13.5759	4.84009	1.78e-40	krt17	38.3651	2.51296	0	thrsp	2.31711	4.36399	0.112867	slc25a48	16.4661	4.09	3.03e-59	cirbpa	47.5361	1.7455	0	hsp70.3	84.8013	3.09154	0	si:ch211-266g18.6
137	dcst2	36.9117	4.90491	1.4e-296	prpf19	37.1597	2.89093	2.59e-300	zgc:158258	2.75368	4.11917	0.0410301	FP015862.2	17.9515	3.05201	2.48e-70	si:ch73-70c5.1	6.33087	2.38574	5.18e-09	plecb	8.83203	2.15994	3.56e-17	si:dkey-7f3.14	25.1373	4.8326	1.27e-137	foxq1b	11.3837	2.51252	2.72e-28	cideb	7.89024	4.36318	5.77e-14	si:dkey-10p5.10	14.5308	4.08101	3.22e-46	stk31	3.37042	1.74536	0.0118322	mgll	11.2606	3.0859	8.62e-28	dsc2l
138	si:dkey-86l18.8	31.604	4.9039	1.21e-217	tfdp2	13.3758	2.89038	1.97e-39	ghrl	8.14907	4.11215	8.25e-15	mpeg1.1	24.2847	3.05129	2.03e-128	fgfr2	4.05024	2.38479	0.000660573	gsnb	17.2907	2.15335	4.98e-65	CABZ01057159.1	31.3573	4.83023	6.81e-214	cast	16.3197	2.5071	7e-58	f7i	17.6065	4.36287	1.02e-67	pcbp4	8.09415	4.07869	1.32e-14	lsm6	26.7509	1.74223	4.99e-155	slmapb	17.1448	3.07805	4.63e-64	BX004774.2
139	ift81	33.552	4.90312	3.37e-245	ranbp1	51.4457	2.8839	0	si:ch211-161h7.5	7.36056	4.10903	3.69e-12	lpar5a	10.1127	3.04872	1.46e-22	elf3	34.133	2.37937	3.91e-253	ms4a17a.5	18.0206	2.14742	1.29e-70	itih3b	5.59085	4.82455	2.81e-07	si:ch211-129c21.1	5.56584	2.5055	5.6e-07	CR933017.1	0.927692	4.36	0.995947	htra1a	16.6964	4.06107	6.66e-61	zgc:66426	3.07363	1.74065	0.0299809	abhd3	9.82306	3.07431	3.18e-21	pof1b
140	rad21l1	36.0217	4.90258	1.72e-282	rfc2	23.3052	2.88101	1.89e-118	ctsbb	12.5062	4.10398	2.58e-34	ephx2	9.42509	3.04797	1.2e-19	notch3	8.24162	2.37859	4.91e-15	CU693494.2	4.75121	2.14604	3.33e-05	vmo1b	18.4108	4.82363	4.86e-74	si:dkey-183i3.5	12.4777	2.49961	6.11e-34	fam20cl	4.68104	4.35806	3.08e-05	ptn	6.95802	4.04819	6.67e-11	lmnl3	8.18753	1.73875	1.42e-14	tmem178b	4.89625	3.07224	1.58e-05	adrb2a
141	dnai2a	29.6903	4.89956	3.53e-192	hbae1.3	40.2018	2.87015	0	cyp46a1.1	10.6224	4.09979	7.18e-25	cxcl11.5	3.17661	3.04611	0.0146057	ptprfb	10.0371	2.37014	3.86e-22	CABZ01056279.1	1.39743	2.14236	0.784478	serpind1	12.5508	4.82058	1.17e-34	si:ch211-117l17.6	6.34534	2.49827	5.56e-09	si:ch211-288g17.4	19.9906	4.35206	3.56e-87	acbd7	41.0248	4.0473	0	CR388156.1	4.46504	1.73439	0.00017724	ly75	15.766	3.06869	3.2e-54	si:ch211-213d14.2
142	spata6l	51.2159	4.89718	0	hnrnpaba	71.215	2.86526	0	si:ch73-359m17.9	23.2616	4.09018	9.05e-118	lgals9l1	28.9224	3.02362	5.31e-182	cd74b	63.1331	2.35114	0	FP017215.1	5.20529	2.14162	3.55e-06	CABZ01034082.1	0.74585	4.81969	0.996399	cx30.9	1.73058	2.49154	0.522886	apobb.2	2.98472	4.35074	0.0198521	lnx2a	8.72757	4.04467	6.51e-17	dcst2	4.98489	1.73406	1.61e-05	map1aa	7.59719	3.06769	7.98e-13	ponzr2
143	si:ch211-160o17.3	42.7205	4.88405	0	suv39h1b	10.1261	2.84219	7e-23	cldn15a	16.9598	4.08369	8.97e-63	il6r	22.9498	3.01171	9.86e-115	si:dkey-87o1.2	23.2504	2.34404	1.34e-117	anxa2a	41.995	2.13763	0	si:dkey-114l24.2	3.34723	4.80008	0.00616754	si:ch211-157c3.4	18.8229	2.4854	6.13e-77	scp2a	48.1053	4.34814	0	sh3tc2	5.92012	4.04183	5.18e-08	si:dkey-250k15.4	2.33767	1.73001	0.204537	tnfaip8l3	5.84041	3.06207	1.01e-07	esrp1
144	BX001014.1	19.6849	4.87185	6.18e-85	lbr	19.8632	2.83873	3.23e-86	apoa4b.3	12.2272	4.07949	8.14e-33	CT027744.2	14.6097	3.00924	1.06e-46	si:ch211-161h7.8	5.32968	2.31609	1.69e-06	sp9	2.04237	2.13464	0.27319	CR626907.2	4.25796	4.7951	0.000196405	CR854839.1	4.02952	2.47562	0.000832645	cbln5	5.91836	4.34667	4.49e-08	zgc:165461	18.8443	4.0377	1.81e-77	tlr5a	2.10985	1.71766	0.333902	snap25a	12.3931	3.05842	1.33e-33	neu3.2
145	kcnn4	17.675	4.8694	1.24e-68	rpa1	28.8821	2.82347	1.26e-181	myo15b	3.02576	4.06694	0.0190609	s1pr4	14.0914	2.99592	1.78e-43	sox9b	4.96987	2.30446	1.07e-05	itgb6	4.94672	2.12717	1.3e-05	si:dkey-86l18.10	61.43	4.76958	0	si:dkey-221j11.3	1.93498	2.47272	0.367421	serpinf2a	24.5805	4.33507	1.46e-131	tlcd1	28.1859	4.03174	7.46e-173	dpy30	21.1769	1.71169	3.73e-97	her4.3	15.6884	3.05576	1.09e-53	ankrd22
146	eno4	34.0182	4.86583	4.93e-252	cnbpa	60.7326	2.80873	0	si:ch211-163l21.8	2.97813	4.06064	0.0219523	zgc:64065	7.3622	2.98945	3.95e-12	slc25a10	7.82694	2.29691	1.35e-13	csf1b	1.36819	2.12486	0.816098	si:ch211-284e20.8	8.71825	4.7646	5.65e-17	si:dkey-31f5.8	13.3722	2.47094	6.17e-39	CU464134.1	1.50142	4.32069	0.52018	serpina10a	24.3571	4.02806	3.64e-129	zgc:103482	11.5116	1.71057	1.03e-28	crip3	15.2548	3.05372	8.88e-51	cx35.4
147	dnal4a	27.2523	4.86358	4.87e-162	her4.2	21.5519	2.80436	2.19e-101	si:ch211-117n7.7	10.8953	4.05048	3.84e-26	f13a1b	17.9177	2.98494	4.53e-70	zgc:194101	8.75041	2.29001	6.62e-17	dlx4a	2.79547	2.1231	0.0469904	ebi3	8.01046	4.7501	2.1e-14	gyg1b	8.45627	2.46347	1.01e-15	CT573247.1	4.77859	4.32044	1.95e-05	si:dkey-31g6.6	18.9463	4.02086	2.64e-78	zgc:92287	6.67946	1.70989	9.64e-10	ptn	4.10482	3.05371	0.00054324	pde6ga
148	cfap161	25.8843	4.86292	2.94e-146	AL935210.1	44.7944	2.7797	0	cd36	19.4233	4.02773	3.14e-82	adgrg3	7.97281	2.98409	3.65e-14	sult1st1	13.7384	2.28713	3.01e-41	si:ch211-129c21.1	4.20203	2.12214	0.000370886	adrb2b	0.508306	4.74279	0.996399	saa	19.727	2.45957	1.72e-84	habp2	22.1564	4.31361	5.61e-107	tspan7b	22.915	4.00058	2.33e-114	si:ch211-122l24.6	6.60535	1.70569	1.57e-09	her4.2	18.3963	3.05285	1.04e-73	rom1a
149	nme8	27.9383	4.86261	2.94e-170	setb	66.1512	2.77891	0	apoa1b	93.4716	4.02572	0	BX323596.2	8.85128	2.9707	2.26e-17	zgc:153654	5.43268	2.27478	9.75e-07	zgc:153911	39.7998	2.12022	0	ces3	11.7924	4.73294	1.19e-30	anxa2a	48.8438	2.45548	0	si:ch1073-416d2.3	8.63203	4.31182	1.28e-16	si:ch211-251b21.1	35.2714	3.99098	1.67e-270	nfr	2.67664	1.70133	0.090733	sec14l8	11.7465	3.04839	3.23e-30	cxcl18b
150	ppp1r32	20.3138	4.86211	2.17e-90	lmnb1	19.4328	2.77837	1.51e-82	art4	6.77606	4.02557	2.27e-10	rac2	64.4048	2.96927	0	ms4a17a.4	7.32626	2.27075	5.91e-12	si:ch211-170d8.8	2.58295	2.11779	0.0816392	itih3a	20.8649	4.73136	5.77e-95	lrrc17	10.5674	2.44811	2.05e-24	tmem54b	0.452079	4.30298	0.995947	fez1	14.87	3.98477	2.21e-48	cfap20	17.3782	1.69961	2.15e-65	zic2a	8.04555	3.0415	2.42e-14	guca1a
151	si:ch211-176l24.4	26.625	4.86072	1.06e-154	h3f3d	111.434	2.77614	0	si:ch211-196f2.3	6.06577	4.01086	2.12e-08	rnaset2l	12.9103	2.96827	1.49e-36	fosab	67.2974	2.24687	0	endouc	8.06613	2.11057	2.26e-14	CABZ01033205.1	5.89568	4.72025	4.92e-08	esrp1	9.7159	2.44781	1.12e-20	c5	8.9841	4.2961	5.82e-18	schip1	12.7424	3.96313	1.25e-35	msnb	3.95305	1.69872	0.00146016	crtac1a	5.99731	3.04133	4.03e-08	si:ch211-166a6.5
152	si:ch211-284k5.2	29.8802	4.86006	1.24e-194	parp1	13.003	2.77531	2.67e-37	pls1	3.37195	4.01045	0.00644989	ncf1	54.7087	2.95696	0	cd74a	61.1154	2.24676	0	cxcl8b.1	27.3076	2.10599	6.23e-162	cfhl1	6.60461	4.70481	5.88e-10	anxa1c	30.7828	2.44631	1.57e-205	tdo2b	10.6671	4.28558	3.98e-25	sncga	9.85943	3.96142	1.78e-21	miip	3.01172	1.69695	0.0362551	lnx2a	4.95759	3.0364	1.17e-05	scel
153	cfap99	18.9325	4.85748	1.25e-78	nme3	19.1756	2.77474	2.16e-80	cdx1b	4.99935	4.00654	7.53e-06	vsir	39.4707	2.95673	0	ms4a17a.5	20.9464	2.2438	1.67e-95	jag1b	3.20037	2.10511	0.0143619	sod3a	0.87654	4.69927	0.996399	zgc:163079	9.61308	2.4399	3.03e-20	si:ch211-214j24.14	19.501	4.2845	5.59e-83	arhgap42a	8.08305	3.94821	1.44e-14	ankrd10a	2.24826	1.69255	0.250012	mtbl	32.2801	3.03463	1.83e-226	zgc:92242
154	si:ch211-141o9.10	47.9711	4.85643	0	hnrnpl	27.6997	2.76565	4.17e-167	si:ch211-133l5.7	20.8659	4.0023	7.78e-95	si:dkey-206d17.12	11.6245	2.94149	1.07e-29	krt18	46.5449	2.21655	0	b2m	60.6212	2.09799	0	vtg2	54.8966	4.69475	0	st14b	1.5737	2.43325	0.666452	ces3	9.09165	4.27383	2.22e-18	rtn1b	32.2342	3.93298	5.63e-226	si:ch211-107e6.5	12.1863	1.69038	3.68e-32	zgc:165461	12.8915	3.03366	2.44e-36	pde6a
155	capsla	52.1867	4.8551	0	smarca4a	25.6785	2.75945	1.09e-143	slc22a4	3.46409	3.9785	0.00471881	parvg	19.9443	2.93239	9.59e-87	hey1	5.27274	2.21607	2.27e-06	klf5a	2.65504	2.09226	0.0680367	aqp10a	5.0548	4.68665	4.82e-06	alpi.1	1.53821	2.42916	0.702708	ttr	19.3143	4.27194	2.08e-81	tnfaip8l3	9.55493	3.92225	3.39e-20	tdrd7a	4.74207	1.68936	5.17e-05	slc4a4a	6.92375	3.01993	1.04e-10	CABZ01072077.1
156	si:dkey-148h10.5	38.8612	4.85385	0	apex1	20.5959	2.75302	1.19e-92	aoc1	11.4765	3.96678	5.87e-29	si:dkey-102g19.3	32.2104	2.9236	1.2e-225	tnfsf10l4	4.36364	2.20859	0.000177719	tmem238a	9.31697	2.08524	4.5e-19	ftcd	23.7809	4.68309	3.21e-123	si:ch211-207i1.2	5.01332	2.42823	1.01e-05	ttc36	20.1662	4.27045	1.05e-88	elovl6	28.569	3.92208	1.42e-177	tac4	2.6261	1.68657	0.102648	si:ch211-66e2.5	4.72225	3.01769	3.63e-05	anxa1b
157	zgc:193807	19.9166	4.85095	6.36e-87	anp32a	55.58	2.75244	0	si:dkey-283b1.6	9.04333	3.96085	3.88e-18	txn	69.244	2.91278	0	mxc	4.37073	2.20598	0.000172599	jupa	25.4194	2.08331	2.4e-140	c1r	12.3063	4.68217	2.43e-33	gsnb	20.8239	2.42626	3.96e-94	soat2	2.88586	4.26821	0.0265681	si:ch1073-184j22.1	11.727	3.92169	3.12e-30	saa	9.64756	1.68593	3.43e-20	clasp2	16.2965	3.01564	6.6e-58	ms4a17a.4
158	cetn4	86.8358	4.84917	0	ssrp1a	19.297	2.74486	2.09e-81	slc13a2	21.9337	3.95717	9.37e-105	dnase2	7.64242	2.91214	4.85e-13	zgc:63587	4.35991	2.19159	0.000180662	vgll4l	9.31744	2.07967	4.49e-19	c5	11.0659	4.67496	4.84e-27	pdlim2	2.72607	2.42464	0.0618398	cfhl5	23.6205	4.24292	1.6e-121	pou3f3a	10.016	3.92113	3.75e-22	sycp1	9.57382	1.68517	6.96e-20	ndrg3a	24.5081	3.0138	1.21e-130	fam83fa
159	ttll9	16.9119	4.84439	6.62e-63	ssbp3b	11.9876	2.7407	8.41e-32	vil1	19.9753	3.94364	5.93e-87	ighv1-4	14.4744	2.90389	7.56e-46	arhgap27l	3.96307	2.19096	0.000935115	si:ch1073-406l10.2	20.8488	2.07614	1.87e-94	scp2a	57.7214	4.67082	0	ywhaz	50.834	2.42198	0	fam20a	2.82481	4.24144	0.0316386	luzp2	9.36558	3.92089	2.04e-19	si:dkey-90a13.10	3.60549	1.68459	0.00529147	slain1a	3.27364	3.01023	0.0114836	FP017274.1
160	si:ch1073-416d2.4	29.1128	4.84386	8.38e-185	mcm6	27.4238	2.73652	8.32e-164	nkpd1	1.15275	3.94312	0.858884	epdl1	29.2265	2.89801	7.67e-186	cxcl12a	16.8876	2.17433	3.55e-62	celsr1a	1.41607	2.07555	0.765645	zgc:153913	8.2189	4.66889	3.87e-15	ahnak	23.5741	2.41411	1.35e-120	CR293511.2	6.94497	4.2409	6.22e-11	ctsf	45.935	3.89296	0	pon1	5.41315	1.67759	1.83e-06	plekha1a	19.7795	3.01017	3.58e-85	klf5a
161	ccdc173	44.8136	4.84207	0	rbm4.1	11.904	2.73449	2.28e-31	anks4b	9.09239	3.93447	2.48e-18	nrros	11.4767	2.89312	5.87e-29	klf3	9.71481	2.16779	9.22e-21	capn2b	14.387	2.06385	4.36e-45	nrxn1b	3.8409	4.66616	0.00105382	grhl3	5.28676	2.4098	2.53e-06	si:ch211-170d8.5	13.18	4.23553	3.85e-38	slc20a2	13.9768	3.89154	8.5e-43	mycbp	22.1948	1.6758	1.02e-106	clstn3	3.75638	3.00597	0.00212622	tmem238a
162	si:dkey-100n19.2	40.3056	4.84031	0	sb:cb81	33.1831	2.72727	1.43e-239	btr07	1.57953	3.92423	0.489084	ptprc	19.0021	2.89115	9.01e-79	dnmt3bb.1	3.95517	2.16656	0.000964865	chl1a	1.85798	2.06124	0.386812	fam20cl	5.84231	4.65829	6.72e-08	CR318588.2	12.9782	2.40626	1.05e-36	si:ch1073-126c3.2	22.6165	4.23339	1.92e-111	agap2	7.00817	3.88512	4.7e-11	oc90	2.15568	1.6752	0.303639	zgc:174888	19.5423	3.00427	3.75e-83	si:dkey-7c18.24
163	zgc:103482	74.0113	4.83649	0	rpl11	152.083	2.72603	0	slc15a1b	1.06971	3.92218	0.930267	samsn1a	26.835	2.88772	1e-156	irf1b	20.4991	2.16503	1.78e-91	gprc5c	1.00497	2.05797	0.999983	hao1	15.257	4.64941	5.33e-51	ms4a17a.4	7.4607	2.39566	2.63e-12	c8b	10.556	4.22955	1.29e-24	c7b	16.4506	3.86811	3.91e-59	spaca4l	26.3382	1.67237	2.7e-150	vim	23.4441	2.99504	1.45e-119	si:ch211-207n23.2
164	spag8	21.771	4.83581	1.05e-103	dkc1	36.8028	2.7127	1.39e-294	CABZ01079251.1	2.32725	3.90198	0.117976	stx11a	22.4956	2.88762	3.02e-110	lsr	7.93555	2.16409	5.71e-14	thy1	34.8122	2.05503	5.53e-263	spam1	1.65551	4.64449	0.400625	LO017965.1	28.1888	2.38945	2.16e-172	igfals	7.30312	4.22818	4.92e-12	si:dkey-205h13.1	11.3513	3.86557	2.39e-28	crfb17	2.09412	1.67121	0.344248	hsp70.1	80.4823	2.99309	0	dspa
165	ube2b	30.6517	4.83479	8.97e-205	ctps1a	14.6487	2.71266	3.6e-47	cdh17	16.4035	3.90143	9.49e-59	tmsb4x	122.939	2.88482	0	anxa1c	26.0109	2.15861	4.07e-147	si:dkey-183i3.5	10.9008	2.05026	5.3e-26	fam20a	3.66542	4.64258	0.00202498	CABZ01072077.1	2.18962	2.37759	0.221269	itih3b	4.22251	4.22215	0.000237678	epdr1	19.0612	3.85905	2.99e-79	akap1a	1.96153	1.66764	0.449441	cep170aa	3.77932	2.98309	0.00194962	plekhg6
166	si:ch211-198o12.4	36.9716	4.83246	1.54e-297	nfyba	14.8322	2.70612	2.41e-48	amn	2.8956	3.89116	0.0277006	tcirg1b	17.4532	2.87464	1.67e-66	p2rx4a	4.27695	2.14687	0.000259396	baiap2a	2.00903	2.04947	0.291504	vtna	13.9949	4.64095	5.47e-43	mthfd1l	3.04257	2.37298	0.025422	vmo1b	13.6075	4.20998	1.25e-40	rab39bb	5.86577	3.85851	7.14e-08	cenps	5.6065	1.66722	6.45e-07	stambpl1	4.24543	2.97187	0.000302334	ms4a17a.3
167	armc4	19.0751	4.83093	8.33e-80	marcksl1b	75.9344	2.70597	0	nmrk2	18.7984	3.89008	4.79e-77	nfkbiab	83.6823	2.87133	0	zmp:0000001114	4.19958	2.14126	0.000357907	znf750	2.52846	2.04895	0.0933825	urad	14.961	4.63494	4.64e-49	si:busm1-194e12.8	1.56398	2.37149	0.676076	itln3	18.8115	4.20997	3.02e-77	tmem178b	7.60998	3.8533	5.84e-13	tfpt	4.59468	1.66686	0.000100575	scg2b	4.1283	2.96861	0.00049312	FP017215.1
168	nptx2a	15.661	4.83004	4.61e-54	metrn	10.69	2.69338	2e-25	si:dkey-121j17.5	2.95055	3.88506	0.0237604	nccrp1	74.4925	2.86315	0	si:ch211-213a13.1	5.82141	2.13445	1.11e-07	si:ch211-69b7.6	3.58654	2.0486	0.00400017	selenop2	14.3887	4.63224	2.05e-45	jupa	30.3844	2.37136	3.07e-200	cbln10	19.0668	4.20156	2.41e-79	stard13b	6.10741	3.84254	1.69e-08	terb1	4.11748	1.66132	0.000765176	ugt8	7.10602	2.95777	2.91e-11	cldn1
169	tcte1	22.762	4.82878	2.78e-113	sae1	17.3775	2.69115	3.95e-66	atoh1b	0.926082	3.87477	0.999844	atp6v1ab	11.9845	2.85755	1.52e-31	rhov	10.354	2.1327	1.51e-23	crabp2a	6.60873	2.04805	9.43e-10	mat1a	33.7513	4.6212	9.95e-248	plekhn1	1.63634	2.37033	0.60529	tfcp2l1	5.91189	4.19778	4.66e-08	si:dkey-183j2.10	19.1492	3.83895	5.55e-80	cks2	13.4231	1.65776	5.24e-39	rtn1b	19.599	2.95189	1.24e-83	xkr8.2
170	mlf1	51.6329	4.82092	0	mki67	14.2655	2.68639	9.14e-45	cbln7	2.15815	3.85304	0.170888	spi1a	21.6575	2.85299	3.23e-102	llgl2	4.94445	2.12655	1.21e-05	krt17	29.9627	2.04755	6.67e-195	si:ch211-214j24.14	24.3696	4.6207	2.22e-129	capn2b	17.6991	2.36174	4.65e-68	hp	15.7251	4.19743	4.12e-54	fabp7a	58.7957	3.82366	0	si:dkey-77f5.4	2.22992	1.65696	0.25988	rundc3ab	5.6331	2.95032	3.32e-07	cst3
171	dync2li1	45.0147	4.81781	0	rnaseh2c	19.6777	2.67814	1.26e-84	tmem30c	2.5767	3.84763	0.0653701	ctsk	27.625	2.84411	4.51e-166	tjp2a	3.82052	2.12104	0.00163407	ms4a17a.2	11.896	2.04652	6.66e-31	cyp2ad2	35.2734	4.61295	1.58e-270	p2ry2.1	1.57113	2.35851	0.668578	si:dkey-16i5.8	0.900249	4.18314	0.995947	atp1b4	14.4969	3.8152	5.25e-46	ms4a17a.5	8.78856	1.65637	9.01e-17	gal3st4	3.46938	2.94817	0.00599774	myof
172	rabepk	41.9713	4.81387	0	kpna2	38.8614	2.66674	0	eps8l3b	6.08492	3.83375	1.89e-08	hsp70.2	86.1151	2.84027	0	krt17	36.8254	2.12078	1.29e-294	lamc2	2.4524	2.04207	0.111736	CT027598.1	0.837883	4.60822	0.996399	sp100.3	5.19262	2.35168	4.11e-06	th2	0.353824	4.1788	0.995947	her4.1	30.2465	3.81135	5.36e-199	zp3d.2	2.51692	1.65459	0.134182	htra1a	9.13859	2.93226	2.09e-18	casp6l1
173	cdc14aa	19.1448	4.81349	2.2e-80	rad21a	46.3269	2.66032	0	stard10	14.9593	3.82401	6.29e-49	zgc:194125	6.22887	2.83362	8.76e-09	zfp36l2	14.5836	2.11498	1.93e-46	st14b	1.05955	2.04113	0.999983	f9b	6.43179	4.60164	1.82e-09	si:ch211-266g18.6	3.17093	2.34987	0.0171235	si:dkeyp-73d8.8	10.6478	4.17434	4.87e-25	fam43b	4.55798	3.78384	6.42e-05	si:ch211-217k17.9	1.89872	1.65209	0.505887	fez1	8.19759	2.92716	7.15e-15	cavin2a
174	rbm46	24.7029	4.81065	2.8e-133	crabp2a	12.2908	2.65134	2.15e-33	zgc:77748	7.18262	3.82285	1.34e-11	atp6ap1b	25.1774	2.82769	5.29e-138	irf10	5.0403	2.10843	7.53e-06	aim1a	3.0133	2.04007	0.0253195	spp2	10.0524	4.59853	2.11e-22	si:dkey-188i13.6	17.7967	2.34055	8.32e-69	itih3a	15.7384	4.17407	3.36e-54	llgl1	5.92465	3.77808	5.05e-08	si:dkey-180p18.9	16.7141	1.64586	1.73e-60	syt1a	4.09347	2.92518	0.000569492	si:ch211-217k17.10
175	ccdc83	37.6354	4.80943	2.72e-308	h3f3b.1	82.5647	2.65061	0	slc26a3.2	7.61819	3.82151	5.39e-13	ccl34b.8	10.1475	2.82726	1.03e-22	si:dkey-23i12.7	7.78495	2.1016	1.87e-13	foxq1a	14.3465	2.0306	7.8e-45	zgc:172051	9.1007	4.59756	1.89e-18	si:dkey-42l23.7	1.73775	2.31056	0.517907	hao1	11.8024	4.17406	1.15e-30	rab40b	17.6284	3.77533	7.65e-68	oip5	6.1195	1.64525	3.29e-08	diras1a	4.14012	2.92267	0.000469548	si:ch211-69b7.6
176	rnf4	83.6253	4.80779	0	dynll1	81.1134	2.64898	0	cyp2x9	12.2002	3.82144	1.13e-32	calhm6	4.94121	2.82454	1.16e-05	socs3a	35.6006	2.09394	2.32e-275	hoxc11a	2.31929	2.02893	0.152815	acsbg1	1.26166	4.59519	0.696761	si:ch211-166a6.5	22.8842	2.31024	1.2e-113	PPP1R3G	5.7276	4.16945	1.36e-07	serinc1	63.8706	3.76411	0	urahb	3.91531	1.64393	0.00168927	ctsf	28.6913	2.92163	5.77e-179	rpe65a
177	si:dkey-1h6.8	14.8528	4.8072	1.05e-48	fabp7a	50.7661	2.64721	0	slc13a1	4.18838	3.81715	0.000300862	CABZ01001434.1	10.7157	2.81922	2.79e-25	esrp2	5.37412	2.09394	1.34e-06	eppk1	5.47964	2.02727	8.37e-07	si:ch211-113d11.5	7.45324	4.56139	1.55e-12	CR677617.1	1.54539	2.29249	0.695012	cyp2ad2	27.4169	4.16689	1.41e-163	plp1a	7.57443	3.75267	7.64e-13	si:ch211-286b5.2	2.73019	1.64083	0.0791124	acbd7	23.4254	2.91376	2.23e-119	gstm.3
178	dnai1.2	14.2762	4.80415	4.65e-45	rnaseh2a	22.0272	2.64318	6.96e-106	zgc:172079	22.7001	3.80857	3.56e-112	actb2	118.69	2.81766	0	aldh3b1	4.26098	2.08018	0.000276888	zgc:112433	7.06637	2.02474	4.2e-11	hbl4	6.95185	4.55742	5.62e-11	nkx3-1	15.5837	2.28875	8.57e-53	ucp1	36.2103	4.1627	5.21e-285	calcoco1a	5.4142	3.72551	9.03e-07	BX322787.1	10.3858	1.64054	2.17e-23	slc7a10a	10.9737	2.91106	2.08e-26	si:dkey-31f5.8
179	si:rp71-1p14.7	21.4822	4.80413	5.4e-101	BX682558.1	9.39646	2.62726	8.65e-20	alp3	1.02524	3.79305	0.971557	scpp8	24.2891	2.81005	1.83e-128	pycard	32.4557	2.05207	6.78e-229	fat2	2.27079	2.02447	0.169297	fads2	49.7333	4.55493	0	CU984600.2	2.50769	2.28686	0.10859	fbp1b	36.4285	4.14812	1.91e-288	ppfibp1b	10.1321	3.71169	1.17e-22	elf3	14.7167	1.63698	6.69e-47	luzp2	5.26538	2.90897	2.43e-06	caspbl
180	BX323839.1	25.888	4.80294	2.67e-146	smarce1	38.1818	2.62654	0	si:ch211-137i24.10	38.0382	3.79129	0	coro1a	54.6416	2.80922	0	hmgn2	56.0808	2.03899	0	selenow2b	19.7463	2.00833	9.47e-85	oxct1b	14.0608	4.54123	2.17e-43	si:dkeyp-1h4.6	19.983	2.28571	1.08e-86	zgc:194242	0.470224	4.14037	0.995947	AL954697.1	5.65083	3.70465	2.46e-07	mecr	2.88212	1.63445	0.0526391	arhgap23a	8.60776	2.90786	2.3e-16	zmp:0000001006
181	ift80	37.2507	4.8029	4.93e-302	ccne2	10.5629	2.61534	7.7e-25	cox4i1l	46.5299	3.78547	0	si:ch211-1o7.3	8.24305	2.80688	4.09e-15	cx35.4	3.93688	2.03474	0.00103596	plek2	1.19492	2.00673	0.996947	ins	15.7859	4.54088	1.46e-54	si:ch1073-340i21.3	14.5753	2.28176	3.16e-46	gltpd2	2.40007	4.13708	0.0935612	pisd	24.8051	3.67106	6.01e-134	ccdc83	4.82664	1.63382	3.48e-05	edil3a	3.64277	2.8901	0.00322508	zgc:162144
182	ttc29	31.6869	4.8023	8.8e-219	rbb4l	32.4627	2.61411	2.58e-229	vtg4	62.8559	3.78384	0	mmp9	21.2393	2.8064	2.51e-98	vgll4l	9.42463	2.0329	1.49e-19	tfap2c	5.08059	2.00302	6.7e-06	nr1h5	3.92016	4.53913	0.000773382	ms4a17a.5	19.7934	2.27288	4.66e-85	f7	8.9308	4.1363	9.39e-18	slc6a1b	11.377	3.66649	1.79e-28	esco2	6.3511	1.63336	7.97e-09	tmem59l	9.64046	2.88592	1.89e-20	guca1b
183	rfx3	19.6789	4.80072	6.95e-85	rfc3	19.8866	2.59525	2.04e-86	noxo1b	5.63869	3.77523	2.55e-07	ms4a17a.10	28.6	2.79516	5.66e-178	cldne	18.4464	2.03095	4.08e-74	CR762483.1	17.8926	1.9993	1.26e-69	sec14l7	5.2875	4.48985	1.45e-06	baiap2a	2.47443	2.27205	0.117731	CR392341.3	0.682927	4.13049	0.995947	anxa13	19.956	3.66372	8.15e-87	rad51ap1	2.55936	1.63026	0.120506	slc44a1b	3.91546	2.88488	0.00115595	dap1b
184	mdh1b	28.493	4.80058	4.71e-177	hmgn7	65.5207	2.58765	0	si:dkey-269o24.1	0.925969	3.77025	0.999844	ms4a17a.8	21.9442	2.79031	6.21e-105	psmb10	22.0168	2.02539	1.76e-105	hsd17b7	12.8697	1.99837	4.07e-36	acmsd	13.1177	4.48424	8.01e-38	ptgdsb.2	29.1956	2.27189	6.59e-185	pla2g12b	24.7764	4.12927	1.18e-133	nt5c2l1	58.4605	3.66227	0	lsm5	21.5179	1.62894	2.65e-100	plp1a	4.48516	2.8782	0.000107395	nos2a
185	zgc:110183	25.467	4.79828	1.32e-141	selenoh	45.3233	2.58531	0	cthl	1.68266	3.76162	0.418039	grap2b	28.7738	2.7892	3.87e-180	zgc:101715	5.49266	2.01583	7.04e-07	abi3b	2.81892	1.99374	0.0441004	CU464134.1	1.62707	4.48139	0.418129	b2m	63.1639	2.27081	0	dgat2	0.680946	4.12371	0.995947	cdc42bpb	12.0081	3.65189	1.11e-31	si:dkey-185e18.7	2.09075	1.62622	0.34659	serinc1	43.3149	2.87158	0	AL929237.1
186	si:ch211-286b5.2	21.7893	4.79386	7.06e-104	idh2	56.2309	2.58469	0	rbp2a	74.1946	3.74032	0	cd83	13.6106	2.78868	1.38e-40	zgc:92161	5.11135	2.01027	5.25e-06	si:ch211-208g24.8	1.74227	1.99011	0.470057	upp2	5.89934	4.47704	4.81e-08	igf2bp2b	2.28165	2.26988	0.181965	prozb	7.67242	4.12369	3.14e-13	tp53i11b	7.67103	3.6455	3.67e-13	smx5	17.4136	1.62004	1.19e-65	cylda	7.25972	2.86953	9.66e-12	plecb
187	ccdc166	35.0087	4.79115	7.13e-267	zc4h2	26.3726	2.57898	1.57e-151	CU682777.2	18.9449	3.73515	3.04e-78	msna	51.7747	2.78666	0	slc38a5a	5.0092	2.01005	8.79e-06	sytl2a	1.36013	1.98897	0.824718	si:dkey-16i5.8	1.08424	4.46853	0.850329	dlx4b	2.13186	2.26693	0.250368	acsbg1	1.01791	4.11573	0.929325	plekhb2	21.6715	3.63088	2.51e-102	CABZ01118738.1	5.42441	1.61354	1.73e-06	CR383676.1	96.7962	2.86804	0	limk2
188	iqub	24.942	4.78501	7.4e-136	irx3a	12.1034	2.57553	2.1e-32	vtg5	62.4801	3.73188	0	ncf2	11.9362	2.78256	2.72e-31	selenow2b	21.2428	2.00922	3.22e-98	si:dkey-266f7.1	1.96505	1.98746	0.317521	cideb	8.86793	4.46152	1.52e-17	lmna	4.20319	2.26454	0.000414294	si:ch211-113d11.5	5.8429	4.11252	6.99e-08	arl4d	28.855	3.62847	3.88e-181	zgc:161973	2.4283	1.61183	0.166251	ap2b1	18.1867	2.86794	4.8e-72	hmx4
189	dnaaf4	29.0314	4.7817	8.9e-184	tgif1	25.1898	2.57531	2.74e-138	tmigd1	6.35769	3.72568	3.49e-09	eno1a	53.7277	2.77982	0	foxq1a	14.1548	2.0054	9.12e-44	ptgs2a	24.5508	1.98108	6.43e-131	cetp	11.5775	4.45106	1.47e-29	pls3	4.24717	2.26214	0.000345078	spam1	1.29365	4.10693	0.686119	dpysl5a	13.9281	3.62623	1.68e-42	ttc23	1.87644	1.60651	0.524483	si:ch211-212o1.2	9.60151	2.86673	2.75e-20	si:dkey-17e16.15
190	cngk	25.9358	4.78068	7.74e-147	her4.3	16.4741	2.57188	1.71e-59	ush1c	6.14131	3.72213	1.35e-08	marcksl1b	71.8271	2.7746	0	ston2	4.22186	2.00537	0.000325904	msx1b	6.7086	1.97777	4.83e-10	cyp2k22	12.0546	4.44967	5.22e-32	bhlha9	4.05322	2.26153	0.000756539	miox	0.740848	4.10249	0.995947	slc4a4a	10.0266	3.61229	3.37e-22	grinaa	2.61355	1.60606	0.105851	sept8b	10.4982	2.86491	3.38e-24	CR854839.1
191	zc2hc1c	26.1228	4.77812	5.99e-149	cdca7b	14.5967	2.57069	7.69e-47	zgc:136472	8.06657	3.72176	1.6e-14	npsn	56.7934	2.77331	0	CR318588.4	41.6014	2.0021	0	zgc:172120	1.76873	1.97352	0.449382	f9a	4.50078	4.44887	6.85e-05	ms4a17a.2	13.8761	2.2597	6.55e-42	CR626907.2	2.98124	4.08863	0.0200596	cdaa	44.9866	3.61146	0	si:ch211-173m16.2	2.69299	1.6054	0.0868645	si:ch73-119p20.1	4.34353	2.85623	0.000198645	hoxa13b
192	cfap58	19.2271	4.77754	4.55e-81	si:ch211-156b7.4	31.9582	2.56789	2.92e-222	CABZ01039863.1	1.14416	3.7202	0.865403	antxr2a	11.9992	2.76685	1.28e-31	nfe2l2a	17.9896	1.99348	1.66e-70	BX324216.1	1.11508	1.97195	0.999983	lcn15	11.7747	4.43798	1.47e-30	si:ch211-175m2.4	1.93636	2.25955	0.366603	zgc:103559	1.81163	4.07671	0.315361	crtac1a	8.44707	3.59988	7.17e-16	ribc2	5.14483	1.6026	7.28e-06	sh2d3cb	9.34833	2.83903	3e-19	eppk1
193	si:ch211-173m16.2	21.7257	4.77299	2.81e-103	prim2	12.0447	2.56527	4.25e-32	ugt5a2	3.62933	3.71723	0.00264566	cfp	14.2761	2.76529	1.3e-44	si:dkey-253d23.4	5.35532	1.98789	1.47e-06	gdpd2	4.94703	1.97151	1.3e-05	BX465838.1	1.7995	4.41301	0.312113	ogfrl2	14.4897	2.25162	1.09e-45	si:ch211-127b11.1	0.74859	4.06771	0.995947	jam2a	18.6606	3.5973	5.63e-76	ss18l2	9.11888	1.59805	4.74e-18	hif1al2	12.7139	2.83108	2.37e-35	aste1a
194	mei4	23.262	4.76674	2.81e-118	uck2b	15.1542	2.56094	1.94e-50	ckmt1	38.2019	3.71699	0	ctsc	16.4442	2.761	4.47e-59	rfxank	6.12697	1.96453	1.79e-08	plcd1a	3.08584	1.9666	0.0203307	aldob	80.4036	4.41181	0	fam83fa	4.7326	2.24953	3.93e-05	zgc:153913	6.00592	4.06352	2.68e-08	diras1a	6.33354	3.5869	4.15e-09	BX511310.1	7.35448	1.59769	8.8e-12	cd74a	69.2089	2.82764	0	jupa
195	si:ch73-103b9.2	34.6897	4.76616	4.77e-262	tcea1	22.1021	2.55683	1.34e-106	zgc:136872	5.30409	3.70887	1.57e-06	cyba	42.5185	2.75731	0	ch25hl1.1	5.47144	1.95703	7.91e-07	wu:fk65c09	1.55787	1.96544	0.630136	si:dkey-22f5.9	11.2425	4.41112	6.8e-28	ccl19a.2	18.014	2.24925	1.76e-70	cbln17	7.09009	4.05968	2.25e-11	glulb	73.682	3.57524	0	FO704772.1	2.79497	1.59705	0.0664093	pcbp4	3.88123	2.82741	0.00132198	capn2b
196	cfap20	100.433	4.76046	0	smarca5	18.7542	2.55363	6.35e-77	btr05	1.38539	3.68664	0.644776	me1	7.59094	2.75586	7.15e-13	si:dkey-262k9.2	9.64609	1.95155	1.8e-20	cdc42ep2	1.20011	1.95136	0.991615	pck1	9.57192	4.40782	2.36e-20	myh14	1.59565	2.24404	0.643879	si:dkey-96g2.1	4.31076	4.0544	0.000162507	rhbdl3	5.27409	3.57083	1.91e-06	eif4e1b	4.79796	1.5964	4e-05	apof	2.8859	2.82067	0.0370756	zgc:194443
197	si:ch211-191o15.6	16.8083	4.759	3.78e-62	nucks1a	15.9814	2.55262	5e-56	si:dkey-30c15.13	4.42102	3.67881	0.000111518	slc43a3b	11.2024	2.75065	1.32e-27	psme1	32.2963	1.94955	1.18e-226	tp63	9.05067	1.95025	5.16e-18	si:dkey-277m11.2	2.29338	4.40652	0.115316	si:ch211-173d10.1	10.0542	2.24197	4.01e-22	cbln9	15.7351	4.0481	3.53e-54	tspan3b	4.7785	3.56959	2.31e-05	si:dkey-19b23.7	5.41702	1.59418	1.79e-06	acvrl1	6.21571	2.81984	1.07e-08	sp8a
198	ANKRD66	38.2377	4.75788	0	polr2h	16.4721	2.54749	1.76e-59	vipb	2.58678	3.6783	0.063664	tpp1	8.14898	2.74866	8.89e-15	wu:fj16a03	45.1903	1.94541	0	si:ch211-166a6.5	17.9203	1.943	7.73e-70	dgat2	0.808153	4.40342	0.996399	si:ch211-202f3.3	10.7618	2.24127	2.61e-25	sod3a	0.664673	4.04579	0.995947	itm2ba	63.4326	3.56683	0	si:dkey-27p23.3	11.9256	1.5908	8.19e-31	mical3b	4.62963	2.8183	5.59e-05	rhov
199	cyb5d1	36.4488	4.75577	3.3e-289	pphln1	13.907	2.5462	1.4e-42	pdzk1	9.22982	3.67211	7.01e-19	cd74b	78.5435	2.74083	0	calcoco2	4.01443	1.94395	0.000761116	esyt3	0.930066	1.93736	0.999983	zgc:171534	1.63997	4.3997	0.410354	CR318588.3	41.5995	2.23773	0	pglyrp2	2.62995	4.0315	0.0533037	rassf8b	4.91376	3.56215	1.2e-05	ska1	5.18928	1.58246	5.81e-06	crabp1a	2.96669	2.80974	0.029373	si:ch1073-340i21.3
200	piwil1	51.8245	4.75544	0	aurkb	28.5251	2.52931	3.56e-177	BX908782.2	93.9852	3.66724	0	cxcr4b	54.0325	2.7399	0	gadd45ab	14.5844	1.93653	1.92e-46	grhl3	3.73749	1.93402	0.00231188	zgc:172253	1.56221	4.39943	0.463466	elovl7b	5.08438	2.23663	7.12e-06	BX001030.2	2.39089	4.03138	0.0955785	scg5	19.9689	3.55255	6.32e-87	r3hcc1	2.11958	1.57988	0.327416	kif1b	5.07603	2.8053	6.46e-06	gdpd3a
201	dnal4b	59.3437	4.75212	0	wdr18	11.0093	2.52842	6.35e-27	apoa2	93.0048	3.66047	0	glb1l	15.165	2.73787	2.73e-50	si:ch73-347e22.8	7.22429	1.93147	1.24e-11	foxq1b	7.5595	1.92947	1.16e-12	acot16	7.26471	4.38956	6.15e-12	BX901957.1	1.91868	2.23313	0.378338	si:ch211-186e20.7	9.30321	4.03045	3.21e-19	cdkl5	3.7161	3.55191	0.00209777	gins4	2.39413	1.57247	0.179926	tmbim1b	4.33322	2.80072	0.000207776	cxcl8a
202	wdr35	18.2025	4.75111	9.71e-73	hif1al	20.662	2.52281	3.04e-93	ankdd1b	1.55204	3.65942	0.509158	s100a10b	77.739	2.73337	0	myca	7.53163	1.93035	1.3e-12	si:ch211-207d6.2	1.74075	1.92388	0.471088	soat2	2.91045	4.38646	0.0239363	zgc:136930	11.5238	2.23285	5.49e-29	adrb2b	0.350531	4.02766	0.995947	scocb	17.707	3.53839	1.91e-68	nit1	2.1981	1.57213	0.277552	arhgap12b	7.41676	2.7997	3.06e-12	rgcc
203	dnah5l	29.3005	4.7505	3.49e-187	fam76b	15.5044	2.52081	9.06e-53	CR381686.5	4.15907	3.65568	0.000340335	gapdhs	87.0404	2.73317	0	slc29a2	3.79121	1.92978	0.001826	ms4a17a.4	5.13125	1.91831	5.2e-06	ttc36	23.1048	4.38245	2.44e-116	prg4a	2.61532	2.23209	0.0826044	si:dkey-114l24.2	2.19493	4.02585	0.148173	map3k7cl	3.64317	3.5369	0.00274458	cfap77	9.92262	1.57107	2.33e-21	slc25a48	8.14053	2.79204	1.13e-14	cast
204	rnf212b	19.0035	4.7503	3.26e-79	dlgap5	11.9934	2.52013	7.87e-32	slc5a1	11.3172	3.64304	3.62e-28	tagapa	25.0362	2.72788	1.83e-136	spint1a	16.9593	1.92898	1.06e-62	mid1ip1a	26.9187	1.91789	2.33e-157	tmem54b	0.502185	4.36431	0.996399	si:ch73-347e22.8	8.34018	2.22976	2.64e-15	masp2	8.42056	4.02522	7.75e-16	tjp2b	21.4548	3.52086	2.68e-100	tnks1bp1	4.65488	1.5677	7.7e-05	mtmr1b	4.43826	2.77975	0.000131601	baiap2a
205	xgb	18.4813	4.74974	5.81e-75	si:dkey-42i9.4	32.4683	2.52006	2.16e-229	casp6l2	4.29412	3.63999	0.000192404	rgs14a	7.00527	2.72745	5.12e-11	il15	6.9517	1.92337	8.56e-11	cast	10.718	1.91686	3.75e-25	aqp12	50.4695	4.35016	0	postna	2.15878	2.22545	0.236726	si:dkey-277m11.2	1.90767	4.02468	0.264367	cx43	27.7559	3.51625	1.23e-167	si:ch211-212d10.2	4.52613	1.56524	0.000135465	dixdc1b	7.3687	2.77922	4.37e-12	krt17
206	pcp4l1	47.0386	4.74904	0	cks1b	25.8068	2.51977	4.03e-145	slc6a19b	6.12529	3.63362	1.49e-08	ctss2.2	38.3353	2.71646	0	glrx	30.2238	1.92053	1.5e-198	cxcr4a	11.1298	1.90949	4.25e-27	hgd	33.9078	4.34267	5.03e-250	dhrs13a.2	9.46109	2.21158	1.29e-19	BX539332.1	0.329703	4.01913	0.995947	tnfrsf21	6.79386	3.50156	2.06e-10	si:ch211-277c7.7	4.4968	1.56476	0.000153948	prom1a	3.21471	2.77447	0.0139344	tfap2c
207	dcst1	16.3185	4.74772	1.26e-58	rrm2	44.4812	2.51539	0	hnf1a	1.18982	3.61998	0.826483	si:ch211-9d9.1	37.6856	2.70148	0	cxcr4a	11.9568	1.91958	2.61e-31	si:dkey-262k9.2	8.66996	1.90875	1.47e-16	f11r.2	2.92651	4.33888	0.0228966	adgrf6	1.61571	2.21083	0.624542	aqp12	41.3484	4.01675	0	siglec15l	7.55388	3.49609	8.93e-13	hirip3	8.27352	1.56254	7.02e-15	pcsk1nl	2.78656	2.77243	0.0491307	serpinb1l4
208	zgc:112408	17.9843	4.74725	5.03e-71	her4.4	14.5085	2.51396	2.77e-46	zgc:175280	2.51822	3.61814	0.0755062	plek	7.74656	2.69704	2.17e-13	cldnb	42.4265	1.90747	0	entpd2a.1	4.321	1.90847	0.000226774	pglyrp2	3.18253	4.33568	0.0104973	foxq1a	16.1363	2.20653	1.37e-56	CU469568.2	0.394144	4.01195	0.995947	prtfdc1	16.4948	3.49587	1.89e-59	daw1	7.31852	1.56111	1.13e-11	si:dkey-164f24.2	22.6897	2.77034	5.25e-112	samhd1
209	ak7b	24.1017	4.74646	6.59e-127	mcm2	23.0887	2.50502	2.83e-116	slc5a8l	8.55451	3.61038	2.83e-16	nfkbiaa	68.8841	2.69197	0	marcksl1a	16.557	1.9062	8.74e-60	zgc:153654	3.81482	1.90706	0.00173451	im:7152348	46.2018	4.33531	0	si:ch211-119e14.9	3.42257	2.2004	0.00760956	si:dkey-96f10.1	2.76189	4.00977	0.0377195	si:ch73-119p20.1	6.61348	3.49269	6.83e-10	zgc:173593	3.27119	1.56001	0.0162759	anxa13	11.8497	2.75352	9.55e-31	trim16
210	spata17	25.1315	4.74612	6.45e-138	phgdh	19.2783	2.50488	3e-81	plscr3a	8.54953	3.60222	2.95e-16	si:ch211-214p13.9	3.33193	2.68524	0.00884445	irf6	4.51764	1.90109	9.05e-05	pls3	3.11068	1.90455	0.0189248	BX908395.1	1.64048	4.33373	0.410077	jag1b	3.43254	2.19651	0.0073802	sec14l7	4.14984	4.00681	0.000321288	basp1	16.242	3.48882	1.19e-57	pias4b	6.49171	1.55534	3.27e-09	mdkb	29.7295	2.75103	3.98e-192	jag1b
211	nupl2	46.6691	4.74247	0	mcmbp	10.3642	2.50285	6.13e-24	mogat2	6.23894	3.58549	7.35e-09	BX005105.1	3.81769	2.66434	0.00156806	zgc:92360	6.05346	1.89249	2.81e-08	si:ch73-252p3.1	1.15313	1.89886	0.999983	gltpd2	2.74963	4.30313	0.0375568	gstm.3	16.7616	2.19426	4.73e-61	ftcd	16.6408	4.00516	1.54e-60	her4.4	17.1673	3.48179	2.31e-64	bcat1	4.96546	1.55484	1.77e-05	ndrg4	4.14567	2.74767	0.000458907	fam84a
212	spdya	25.4913	4.74171	7.13e-142	hbae1	21.5706	2.5017	1.46e-101	tmem86b	3.60899	3.58464	0.00283985	ccl34b.4	11.5797	2.66205	1.79e-29	b2ml	46.9913	1.88981	0	stc2a	2.02782	1.89388	0.281096	slc27a2a	10.9558	4.29597	1.62e-26	ms4a17a.1	12.0758	2.19006	8.34e-32	apoa4b.1	47.6196	4.00341	0	acsbg2	13.3921	3.4689	2.55e-39	hpf1	7.96303	1.55433	8.51e-14	csnk1e	6.71835	2.74728	4.2e-10	emx3
213	BX004768.1	28.3	4.74052	1.12e-174	exosc6	10.4643	2.49963	2.17e-24	wu:fa56d06	15.8487	3.573	7.23e-55	lipf	15.8717	2.65199	4.66e-55	cldn1	8.78777	1.88964	4.76e-17	ms4a17a.3	2.80451	1.88933	0.0458472	ugt5c2	11.0254	4.29462	7.56e-27	ms4a17a.12	12.532	2.18938	3.09e-34	cbln13	21.7727	4.00334	2.55e-103	vldlr	13.3074	3.46787	7.88e-39	cenpw	9.09637	1.5519	5.76e-18	csrp2	6.16013	2.74607	1.51e-08	dkk1a
214	si:dkey-70b23.2	45.6064	4.73655	0	pclaf	19.5905	2.49042	6.98e-84	zgc:162780	8.91298	3.56893	1.25e-17	pmaip1	50.788	2.6461	0	her6	23.8732	1.87481	5.69e-124	vwa1	3.14299	1.88498	0.0171329	cx32.3	28.768	4.28767	4.14e-180	myo5b	2.87377	2.18552	0.041377	si:ch73-269m23.5	4.91678	3.98587	1e-05	cryabb	5.4583	3.46779	7.18e-07	e2f5	2.66308	1.55031	0.0937381	atp1a1b	20.8818	2.74521	6.62e-95	pkp1b
215	shisal1b	29.1445	4.73573	3.34e-185	msx1b	11.9147	2.48753	2.01e-31	AL935186.1	2.06695	3.55564	0.20538	ppp1r18	9.50147	2.64305	5.83e-20	her9	33.5475	1.8735	1.56e-244	CR318588.3	34.1962	1.87922	8.99e-254	CR933017.1	0.985296	4.28627	0.936431	trim108	4.67071	2.18223	5.26e-05	fads2	36.7616	3.98459	9.67e-294	ppp2r3b	7.43727	3.46089	2.13e-12	spata22	7.30534	1.54535	1.25e-11	gpm6aa	13.3138	2.73645	9.61e-39	ism1
216	lrp2bp	20.3322	4.73562	1.49e-90	hnrnpc	16.3677	2.48003	9.69e-59	cldn15b	1.1465	3.53699	0.863768	si:ch211-214p16.1	55.9462	2.63645	0	hsp70l	45.4211	1.86338	0	si:ch73-56d11.3	2.02631	1.86455	0.281943	si:ch1073-416d2.3	8.93925	4.2592	8.09e-18	ccl25b	34.8515	2.18106	1.85e-263	lcn15	9.20356	3.98216	8e-19	ttyh3b	6.72871	3.46052	3.18e-10	cfap126	10.3193	1.5437	4.31e-23	rassf8b	2.86849	2.72433	0.0389554	faimb
217	si:dkey-189g17.2	26.0143	4.7316	1.01e-147	h3f3c	66.1886	2.47405	0	si:dkey-11n14.1	3.35003	3.53132	0.00693544	ms4a17a.11	5.20389	2.63376	3.05e-06	mia	6.06541	1.85463	2.61e-08	cldni	21.1264	1.85576	5.53e-97	dpys	3.1698	4.25429	0.0109175	tmem176l.4	30.0279	2.17252	1.39e-195	zgc:174259	15.9582	3.97153	1.04e-55	si:ch211-66e2.5	6.16395	3.46015	1.19e-08	tex9	2.83043	1.54248	0.0603045	NC-002333.4	88.9509	2.72301	0	zgc:112433
218	fam221a	14.8127	4.73135	1.91e-48	lig1	21.1601	2.47063	9.27e-98	vtg2	52.4748	3.52735	0	moxd1	6.0495	2.61921	2.64e-08	zgc:123107	4.69886	1.85014	3.95e-05	wu:fb18f06	11.5727	1.85183	2.84e-29	si:ch73-206d17.1	3.97479	4.24849	0.000624527	si:ch211-207d6.2	2.11355	2.17243	0.259545	si:rp71-15k1.1	9.56794	3.9554	2.65e-20	slc9a6b	4.90062	3.4481	1.28e-05	nme5	7.14649	1.53772	3.92e-11	epdr1	9.91155	2.71384	1.33e-21	f3a
219	iqcg	24.5191	4.73053	2.58e-131	cdca7a	35.169	2.46605	4.77e-269	zgc:172090	4.98236	3.52046	8.18e-06	ikzf1	6.75895	2.61088	2.8e-10	atp1b1b	6.75779	1.84891	3.23e-10	lmna	2.88144	1.84376	0.037145	si:dkey-96f10.1	3.16404	4.24094	0.0111098	CU207281.2	6.93163	2.15524	1.16e-10	si:ch211-186e20.2	5.79453	3.95495	9.22e-08	ddit4	6.8938	3.44718	1.04e-10	efhc2	3.87427	1.53245	0.00198442	insig1	16.5143	2.70952	1.86e-59	ywhaz
220	ccdc114	30.076	4.72638	3.5e-197	snrpd1	58.1799	2.45974	0	ace	10.9155	3.50868	3.09e-26	hsp70.1	79.8348	2.60802	0	oclna	16.6872	1.84726	1.01e-60	slc16a12b	2.63076	1.84104	0.0725164	si:ch73-269m23.5	6.10634	4.23862	1.4e-08	entpd2a.1	5.35491	2.15441	1.77e-06	mst1	8.10458	3.94082	1.05e-14	gng3	22.2868	3.44094	3.39e-108	ttc26	5.70118	1.53116	3.76e-07	cnksr2b	5.62625	2.70752	3.45e-07	tp63
221	FP102309.1	15.7133	4.72586	2.03e-54	kat7b	9.65977	2.45701	7.1e-21	slc6a19a.1	2.09828	3.50797	0.19293	slc30a1a	18.1836	2.60778	3.72e-72	zgc:195173	22.1934	1.84668	3.55e-107	si:dkey-12l12.1	1.48091	1.83781	0.701647	cart1	0.923765	4.23655	0.989794	si:ch1073-190k2.1	21.417	2.15234	1.46e-99	CR626907.3	1.8407	3.94023	0.298715	itgb5	8.90085	3.43639	1.42e-17	mei4	2.66991	1.527	0.0923103	creg1	52.224	2.70614	0	dopey1
222	tex36	17.0864	4.72358	3.42e-64	cdca5	14.1601	2.45385	4.06e-44	tmc4	2.29014	3.50124	0.12833	il10ra	14.3877	2.60715	2.64e-45	CU207281.2	5.85607	1.83449	9.08e-08	cavin2a	10.1728	1.83526	1.11e-22	bhmt	58.0356	4.21951	0	znf750	2.73888	2.14724	0.0598561	CR559930.2	6.36041	3.9376	3.03e-09	clstn3	5.20682	3.43206	2.71e-06	zgc:92249	17.4423	1.52519	7.25e-66	slc20a1a	6.99761	2.70013	6.23e-11	es1
223	iqcd	29.0173	4.72037	1.34e-183	si:ch73-308l14.2	10.942	2.45236	1.33e-26	zgc:158417	2.3159	3.48995	0.121053	zgc:110239	28.6792	2.60573	5.86e-179	psma6l	13.9093	1.83049	2.85e-42	slco2b1	13.4499	1.82976	1.99e-39	cyp2x10.2	2.60349	4.21061	0.0550954	si:ch211-241e1.3	3.65464	2.14475	0.0034427	nr1h5	2.67962	3.93645	0.0469142	clcn4	6.59686	3.43029	7.62e-10	fank1	9.31009	1.52425	8.24e-19	havcr2	5.3123	2.69756	1.9e-06	klf4
224	dcdc2b	14.8364	4.71615	1.35e-48	srsf3a	25.3809	2.4511	2.17e-140	eps8l3a	4.37766	3.47956	0.000134669	si:dkey-19b23.14	11.5791	2.60123	1.8e-29	BX000438.2	6.44017	1.82187	2.6e-09	tmprss13b	1.95998	1.82957	0.32083	si:ch211-262h13.5	18.3423	4.20371	1.71e-73	sp8a	7.82378	2.14324	1.65e-13	f9b	4.51116	3.93625	6.72e-05	insig1	25.1486	3.42946	1.14e-137	nme8	3.05627	1.52159	0.0315028	CR848047.1	3.01242	2.69665	0.0257677	si:ch211-119e14.9
225	ribc2	40.0853	4.71523	0	cspg5a	9.78152	2.44265	2.17e-21	si:dkey-183c6.9	1.0846	3.47618	0.916496	prdm1a	3.25734	2.59347	0.0112803	dck	3.84188	1.81588	0.00150505	sema3fa	0.997257	1.82744	0.999983	olfm1b	34.2575	4.18842	3.33e-255	chl1a	1.86849	2.13868	0.413627	cx28.9	12.2827	3.93506	3.56e-33	her4.3	18.1149	3.41146	1.28e-71	rad17	2.4862	1.5174	0.144443	rhbdl3	3.04241	2.69264	0.0235625	thy1
226	exd1	28.8256	4.71483	3.42e-181	rrp9	11.4542	2.44089	4.32e-29	ugt5c3	3.87245	3.47344	0.00106927	lyn	5.30409	2.5868	1.81e-06	klf5l	6.01986	1.81071	3.42e-08	zgc:171226	2.00742	1.81898	0.292309	cyp4v8	6.35422	4.17591	2.99e-09	tkta	4.62785	2.13778	6.44e-05	zgc:171534	1.27857	3.929	0.699105	kif1b	7.27809	3.40818	6.85e-12	exd1	3.38003	1.51697	0.0114767	llgl1	3.04283	2.69069	0.0235407	si:dkey-79f11.7
227	ubxn10	22.8102	4.70899	9.24e-114	eef1a1l1	143.567	2.43193	0	slc30a10	2.5208	3.47068	0.0750453	CR848841.1	7.5728	2.58565	8.2e-13	fosl1a	21.2867	1.8093	1.27e-98	xkr8.2	1.1138	1.8183	0.999983	CR626907.3	2.14333	4.16812	0.160099	krt4	46.1659	2.13221	0	ebi3	5.25314	3.92793	1.8e-06	sgce	18.8268	3.40732	2.5e-77	rad9b	2.51021	1.51674	0.136542	her15.2	8.17784	2.68826	8.39e-15	klf5l
228	ttll6	21.6498	4.70799	1.46e-102	atp1b3a	13.4504	2.42852	7.24e-40	ptk6b	7.72106	3.45125	2.44e-13	agtrap	8.34144	2.57497	1.81e-15	CR318588.2	9.42715	1.80716	1.45e-19	tmem176l.3b	2.48547	1.80687	0.103078	tfr2	0.535345	4.16529	0.996399	capns1a	37.5975	2.12947	1.18e-306	f11r.2	2.32338	3.90271	0.111341	cox4i2	30.0747	3.40144	9.5e-197	morn2	3.52159	1.51615	0.00707068	stm	3.93945	2.67572	0.00105313	grhl3
229	erich2	40.4797	4.70759	0	znf503	9.4632	2.4252	4.61e-20	insl5a	3.37136	3.44935	0.00645868	CT030188.1	25.2879	2.56754	3.26e-139	ptgs2b	6.69675	1.8026	4.85e-10	RF00030	0.899791	1.80656	0.999983	si:ch211-222e20.4	13.7061	4.15549	3e-41	fam212aa	4.43984	2.12747	0.000150058	si:ch73-86n18.1	52.53	3.90112	0	asb5b	4.72639	3.39955	2.95e-05	cenpo	1.82086	1.51367	0.579568	arhgap42a	3.7172	2.66453	0.00246476	gnpnat1
230	stk17a	17.2241	4.70499	3.23e-65	histh1l	51.2202	2.42185	0	st6galnac1.1	0.947885	3.44159	0.999844	rnaseka	42.6552	2.56547	0	sox11b	9.62021	1.79747	2.31e-20	AL954327.1	1.24901	1.80612	0.940797	si:ch73-86n18.1	60.9954	4.15484	0	plecb	8.41556	2.12245	1.41e-15	cfhl1	4.30115	3.88221	0.000169484	ralab	17.6215	3.39919	8.61e-68	LRRC69	5.82029	1.51105	1.92e-07	dpysl5a	7.77437	2.65903	2.06e-13	cldn7b
231	terb2	20.7261	4.69914	4.59e-94	serbp1a	75.4269	2.41464	0	slc47a1	2.10968	3.43882	0.188334	ghrl	3.5457	2.56101	0.00424806	gstm.3	13.6868	1.79407	6.11e-41	si:dkey-238o13.4	3.63926	1.80205	0.0033098	zgc:66313	22.7946	4.15475	2.96e-113	s100z	4.09121	2.11576	0.00065124	ugt5c2	8.69289	3.88115	7.56e-17	dusp22a	6.45891	3.38932	1.87e-09	efhb	2.65102	1.50759	0.0964368	slco1d1	5.37118	2.65165	1.38e-06	gsnb
232	ak8	17.9559	4.69663	8.34e-71	srsf7a	37.0218	2.41357	4.31e-298	CABZ01083442.1	2.03212	3.43457	0.220702	lyz	57.8119	2.55857	0	mki67	6.47926	1.78188	2.02e-09	si:dkey-266f7.5	1.42395	1.7987	0.757698	adob	26.7529	4.15343	8.02e-156	mxb	1.86885	2.11471	0.413419	dnajc22	4.91836	3.8787	9.93e-06	dpysl3	8.65714	3.38884	1.19e-16	smarca1	2.16269	1.50691	0.299407	tlcd1	13.3594	2.64262	5.26e-39	capns1a
233	drc3	24.57	4.6927	7.39e-132	eif5a2	52.93	2.4059	0	si:ch73-343g19.4	6.26221	3.41985	6.38e-09	BX649485.4	17.7434	2.54295	1.01e-68	erap1b	4.12524	1.78142	0.000487804	rab42b	4.61253	1.79814	6.29e-05	PPP1R3G	5.91574	4.15109	4.37e-08	si:dkey-262k9.2	10.2748	2.11258	4.26e-23	SERP1	80.0829	3.86384	0	btbd6a	9.35388	3.37826	2.27e-19	si:ch211-248e11.2	12.5078	1.50612	6.94e-34	itm2ba	41.6097	2.64146	0	klf17
234	tdrd7a	33.8895	4.69221	3.87e-250	tfam	18.3464	2.40291	1.23e-73	rh50	2.362	3.41924	0.109309	mcl1a	88.3714	2.53796	0	ildr1a	5.61893	1.77852	3.52e-07	si:ch211-207n23.2	19.6095	1.79629	1.38e-83	si:dkey-30c15.17	0.650393	4.15065	0.996399	adrb2a	7.31492	2.09427	7.69e-12	rltgr	7.85511	3.86199	7.61e-14	hsp70l	88.1331	3.37714	0	spo11	1.98209	1.50608	0.431874	scocb	10.2239	2.63652	5.7e-23	endouc
235	BX001014.2	29.9373	4.69219	2.25e-195	nova2	11.3275	2.39954	1.83e-28	bin2a	9.42978	3.40889	1.09e-19	hsp90aa1.2	77.8655	2.53519	0	zgc:162944	39.5291	1.77664	0	tmem176l.4	23.4197	1.7951	3.77e-119	AMDHD1	4.57349	4.13269	4.91e-05	rhov	9.53978	2.09175	6.08e-20	si:ch1073-280e3.1	6.22808	3.86017	6.92e-09	ip6k2a	37.2401	3.36681	1.69e-301	si:ch211-163l21.7	10.0626	1.50341	5.82e-22	palm1b	5.97565	2.63512	4.58e-08	amotl2b
236	cfap53	28.242	4.68939	5.81e-174	rpl5b	81.4386	2.39551	0	si:ch211-168b3.2	1.67525	3.40309	0.422796	si:cabz01074946.1	12.2853	2.5319	3.96e-33	FP017215.1	4.2559	1.77589	0.000282706	si:dkey-56e3.2	3.05351	1.79392	0.0224857	LGALS3BP	14.9682	4.11937	4.17e-49	si:ch73-329n5.6	1.73752	2.08242	0.517907	slc27a2a	8.34431	3.85005	1.47e-15	rsad2	9.39262	3.3552	1.58e-19	ttll1	3.26565	1.49814	0.0165394	stard13b	2.89677	2.62974	0.0358943	krt93
237	ppm1ba	47.3777	4.68675	0	h2afvb	71.9791	2.39346	0	slc39a5	1.80528	3.40131	0.33894	cyth1b	7.51308	2.5314	1.28e-12	ywhae2	5.75584	1.7741	1.63e-07	zgc:101810	6.77581	1.79216	3.11e-10	a2ml	5.25389	4.10056	1.73e-06	CR382370.2	3.06083	2.08156	0.0240189	si:dkey-208c12.2	5.94062	3.84979	3.93e-08	sorbs1	4.16086	3.33496	0.000361346	rab3ip	3.41408	1.4972	0.0102517	sgtb	3.29812	2.62698	0.0106293	rlbp1b
238	zgc:194114	17.1867	4.68462	6.13e-65	paics	22.8853	2.39079	3.02e-114	hnf4g	4.85901	3.39422	1.49e-05	spns3	5.5625	2.52497	4.47e-07	prrg2	11.4399	1.74607	1.09e-28	dlx4b	1.42628	1.79071	0.75577	apoba	9.25134	4.08974	4.81e-19	ms4a17a.3	3.43533	2.07926	0.00731636	adob	21.6662	3.84816	2.58e-102	ndrg3a	28.7686	3.33477	4.69e-180	ube2t	4.71361	1.49544	5.9e-05	si:dkey-31g6.6	8.62189	2.62318	2.04e-16	ahnak
239	pias4b	50.3119	4.68234	0	puf60a	15.0932	2.38968	4.86e-50	mep1a.1	12.5144	3.39326	2.33e-34	sri	43.8669	2.51379	0	tmx2b	6.18598	1.74209	1.27e-08	ppp1r13l	3.67844	1.7875	0.00286151	cx28.9	14.1888	4.0897	3.59e-44	mxa	2.21149	2.06364	0.211759	cidec	7.88503	3.84758	6e-14	hsp70.2	90.942	3.32996	0	CCDC189	2.91578	1.49484	0.0478433	si:ch211-250g4.3	11.4637	2.61116	8.59e-29	pdlim2
240	tpgs2	25.1842	4.68159	1.71e-138	fbl	35.2659	2.37153	1.58e-270	si:dkey-146m20.14	1.0527	3.39171	0.946004	yrk	9.52701	2.51335	4.58e-20	fam84a	5.2058	1.74072	3.23e-06	evpla	3.40578	1.78668	0.007427	dnajc22	5.95972	4.07994	3.37e-08	si:dkey-68o6.6	2.36633	2.05532	0.1506	mat1a	22.4711	3.84036	5.06e-110	pygmb	7.35366	3.32963	3.94e-12	erich2	4.60132	1.48945	9.81e-05	gng3	13.4428	2.60864	1.73e-39	zgc:101810
241	zgc:153142	34.4096	4.68062	7.54e-258	elavl3	14.2567	2.36436	1.04e-44	cubn	3.09961	3.38768	0.0152632	wbp2nl	48.2759	2.51304	0	si:ch1073-190k2.1	18.4506	1.72824	3.79e-74	si:ch211-173d10.1	6.99225	1.78293	7.03e-11	CR293511.2	7.00307	4.05741	3.94e-11	zdhhc21	1.615	2.04526	0.625012	apobb.1	22.1877	3.83443	2.81e-107	her4.2	19.8584	3.3207	5.64e-86	si:ch211-241j8.2	6.11555	1.4882	3.36e-08	pygmb	4.49559	2.60684	0.000102544	si:dkey-16p21.8
242	ppil6	34.4557	4.67826	1.55e-258	rnmt	12.6197	2.36278	3.6e-35	apoa4b.1	44.5824	3.37579	0	zgc:158343	58.0013	2.49612	0	si:ch211-222l21.1	45.9742	1.72528	0	caspbl	1.79537	1.77959	0.429722	p4ha3	1.81224	4.04813	0.304747	si:rp71-1i20.2	4.23912	2.04	0.00035608	a1cf	1.2473	3.83241	0.725995	her15.2	11.6409	3.31525	8.54e-30	cyb5d1	4.03513	1.48593	0.00105877	smox	24.144	2.60615	8.49e-127	zgc:163079
243	ube2h	56.7492	4.67804	0	rps6	132.386	2.36177	0	prr15lb	2.56454	3.37179	0.0672566	zgc:101715	7.30079	2.49269	6.19e-12	cd2ap	5.39863	1.72157	1.17e-06	mhc1zfa	0.939283	1.77653	0.999983	gpd1b	46.5237	4.04366	0	fat2	2.25666	2.02267	0.191799	im:7152348	34.8557	3.83057	4.13e-264	si:ch73-366l1.5	3.83053	3.3058	0.00136186	si:ch211-275j6.5	7.86401	1.48431	1.85e-13	scg3	5.4958	2.60584	7.1e-07	si:dkey-22i16.2
244	morn5	16.2708	4.67154	2.74e-58	mbd3a	17.7286	2.36081	8.34e-69	slc2a5	1.62811	3.35332	0.453955	cd74a	73.1324	2.49269	0	plekhf1	12.8867	1.72035	2.58e-36	zgc:194443	1.11255	1.77485	0.999983	apoa4b.1	51.2136	4.04051	0	zgc:194443	1.44096	2.01285	0.805989	slc38a3b	7.93814	3.82234	3.96e-14	sgtb	5.15063	3.29537	3.61e-06	efcab2	10.4525	1.48028	1.11e-23	s1pr1	9.0337	2.60254	5.37e-18	si:ch73-335l21.4
245	zswim2	19.31	4.67064	9.23e-82	cd81a	39.8167	2.35473	0	zgc:153896	5.42061	3.33823	8.45e-07	cndp2	20.7463	2.48782	7.9e-94	st14a	6.91777	1.71664	1.08e-10	ehd2b	4.37125	1.77418	0.000182596	si:ch211-117n7.6	6.71311	4.0386	2.86e-10	zgc:152791	31.6348	2.01075	4.72e-217	zgc:66313	17.9311	3.81952	3.2e-70	tcima	58.2609	3.2933	0	itln1	10.3694	1.47651	2.56e-23	ptgdsb.2	37.4251	2.60235	2.65e-304	si:ch211-207d6.2
246	si:dkey-57n24.6	18.2413	4.66913	4.78e-73	znf395a	12.9521	2.35195	5.16e-37	golt1a	0.816217	3.33526	0.999844	skap2	26.0337	2.47885	1.6e-147	ATP5MD	42.5703	1.71568	0	ms4a17a.12	9.01709	1.77396	6.96e-18	pla2g12b	25.7357	4.03034	3.15e-144	neu3.2	2.64278	2.00857	0.0769576	cetp	8.12288	3.81889	9.03e-15	serpine2	38.701	3.27465	0	pkp1b	4.04795	1.47543	0.00100878	schip1	5.76889	2.59877	1.53e-07	nlrp16
247	zgc:111976	19.0652	4.66205	1.01e-79	pfn2l	28.6487	2.34913	1.04e-178	cldnc	17.35	3.32696	1.12e-65	susd1	7.7341	2.46555	2.39e-13	ppiaa	64.7015	1.71174	0	ms4a17a.1	8.77092	1.77063	6.08e-17	kcng4b	0.682199	4.0066	0.996399	cx35.4	3.60988	2.00463	0.00401033	zgc:162608	8.49771	3.80719	4.04e-16	ivns1abpb	28.0588	3.26924	2.66e-171	ptgs2a	12.1655	1.47466	4.71e-32	slc1a4	4.4037	2.59767	0.00015299	slc25a55b
248	ttc23	15.5871	4.6609	1.46e-53	ddx39aa	36.8034	2.34697	1.36e-294	slc3a1	2.76976	3.3225	0.0392988	fgd4b	6.08044	2.45603	2.19e-08	rpl31	67.1995	1.70959	0	abi3bpb	2.41896	1.76832	0.120704	adamts13	1.25406	4.00513	0.703262	angptl7	3.30373	2.00423	0.0112214	gstt1a	34.3731	3.78581	7.37e-257	elovl7a	16.7252	3.26858	4.13e-61	odf3b	8.54464	1.47414	7.35e-16	cryabb	3.09943	2.59572	0.019855	tmem176l.4
249	pld6	43.2352	4.65762	0	naa40	18.995	2.34603	6.77e-79	CR381700.1	1.64879	3.31235	0.440339	dpp7	19.6043	2.45166	7.99e-84	ppp1r14bb	6.08967	1.70841	2.26e-08	sp6	1.99499	1.7608	0.298517	si:dkey-8k3.2	14.0671	4.00378	1.99e-43	si:ch211-125o16.4	2.58276	2.00412	0.0898934	slc13a5a	7.98709	3.76876	2.69e-14	desi1a	14.2793	3.2674	1.19e-44	spdya	2.77249	1.47319	0.07047	podxl	3.32377	2.59324	0.00978256	pdca
250	AL928901.1	46.1277	4.6565	0	sumo2b	52.7475	2.34528	0	abcc2	5.07343	3.30147	5.17e-06	CR318588.4	57.8675	2.44904	0	vaspb	16.4003	1.68544	1.15e-58	rhoub	3.73839	1.75257	0.00230536	si:dkey-267n13.1	1.63682	3.98757	0.4124	oclnb	6.39911	1.99636	3.95e-09	si:dkey-86l18.10	40.702	3.76455	0	lgals3bpb	34.311	3.26717	5.54e-256	dnph1	4.8296	1.47216	3.43e-05	sncga	4.35294	2.59149	0.000191058	tgm5l
251	zgc:172182	26.2568	4.65599	1.79e-150	ube2ib	37.2258	2.33364	2.23e-301	zgc:77739	36.1283	3.28552	1.31e-283	chia.6	22.968	2.44901	6.52e-115	f11r.1	22.066	1.68021	5.97e-106	cx35.4	2.91983	1.74535	0.0332099	etnppl	5.27493	3.98399	1.55e-06	col6a3	2.20415	1.9956	0.214988	f13b	2.39391	3.76171	0.0948973	lpin1	4.40019	3.25998	0.000129324	unga	4.41538	1.47031	0.000220004	itgb5	5.13674	2.58596	4.75e-06	evpla
252	si:ch1073-82l19.1	16.4369	4.65344	1.81e-59	myef2	22.3679	2.33315	3.65e-109	si:ch73-194h10.2	4.51733	3.27998	7.31e-05	ccr9a	23.9671	2.44403	4.34e-125	tjp3	6.57576	1.67985	1.08e-09	cd82b	5.51058	1.74435	7.06e-07	f10	20.3802	3.98264	1.27e-90	tmem238a	8.70947	1.99161	1.17e-16	si:ch73-281k2.5	24.6128	3.76064	6.64e-132	ubl3a	23.6587	3.25774	6.99e-122	atf7ip2	3.32511	1.46799	0.0137425	CU467822.1	9.54088	2.57876	4.9e-20	tmem176l.3b
253	si:ch211-212d10.2	35.1646	4.65229	3.02e-269	kif22	10.8184	2.32966	5.09e-26	si:ch211-160b11.4	2.70923	3.26064	0.0462522	ctsz	29.909	2.44373	1.31e-194	rpl22l1	48.5772	1.67277	0	si:rp71-1g18.13	1.11219	1.7409	0.999983	mst1	8.52816	3.9529	2.9e-16	zgc:153654	4.1254	1.99114	0.000567656	si:ch73-18b11.2	2.04089	3.75603	0.20427	proca1	6.12447	3.25681	1.52e-08	dgcr6	5.79994	1.46799	2.15e-07	si:ch211-195b13.1	13.3639	2.57728	4.97e-39	CU693494.2
254	kiz	16.7065	4.64172	2.08e-61	wdr12	10.3852	2.32524	4.94e-24	ptprh	1.34052	3.25419	0.684891	ccl35.2	3.8339	2.4361	0.00147616	si:dkey-79f11.10	4.47706	1.67011	0.000108362	pld1a	2.07983	1.73831	0.254126	CR388178.1	1.43421	3.94432	0.556981	FP017215.1	4.6805	1.98709	5.03e-05	slc5a8	0.610559	3.75215	0.995947	cdo1	42.683	3.25313	0	BX001014.2	3.27414	1.46701	0.0161356	mfng	7.61109	2.57521	7.19e-13	gdpd2
255	cfap45	23.5233	4.64028	6.24e-121	crtap	10.7879	2.31952	7.09e-26	si:ch73-193i22.1	2.09115	3.24288	0.195888	zgc:136870	8.95358	2.43255	9.09e-18	cirbpb	49.6954	1.66031	0	si:ch73-335l21.4	34.8575	1.73544	1.16e-263	fkbp11	38.2442	3.93984	0	znf185	5.60254	1.98566	4.55e-07	kcng4b	0.573424	3.74952	0.995947	rac3b	4.87917	3.24799	1.42e-05	coil	4.09895	1.4665	0.000823732	scg5	10.6293	2.56897	8.51e-25	cxl34b.11
256	cby1	43.899	4.62952	0	mak16	15.7764	2.31677	1.29e-54	syt15	2.34759	3.24057	0.11278	ehd1a	13.2361	2.42514	2.1e-38	CABZ01115113.1	16.0027	1.65855	7.2e-56	lgals3b	25.6494	1.73537	6.81e-143	hao2	3.05737	3.93627	0.0154664	stard14	8.65763	1.9792	1.83e-16	si:dkey-267n13.1	1.32006	3.73803	0.66519	lamp1	18.3219	3.23866	2.96e-73	msx2b	2.2374	1.46642	0.25551	clcn4	3.70425	2.55035	0.00257803	chl1a
257	si:dkey-223p19.2	32.597	4.62799	1.76e-231	ecrg4b	9.54896	2.31445	2.04e-20	slc23a1	1.53643	3.24007	0.51992	grap2a	12.0747	2.42389	5.14e-32	rab42b	4.44066	1.65692	0.000127314	anxa1b	17.2945	1.72501	4.68e-65	CU855685.1	1.18919	3.93606	0.760787	si:dkey-16l2.20	18.9051	1.97774	1.31e-77	LGALS3BP	11.4969	3.73242	4.01e-29	lin7a	10.2054	3.22473	5.52e-23	ccne2	2.52636	1.4652	0.13104	slc20a2	6.42195	2.54725	2.93e-09	ppp1r13l
258	irak1bp1	43.926	4.62273	0	ube2e2	13.1764	2.31318	2.77e-38	akr1b1	12.1266	3.23224	2.73e-32	sdcbp2	51.2513	2.4232	0	CU639397.1	5.07404	1.65416	6.32e-06	limk2	4.82422	1.72399	2.36e-05	c3a.6	15.0468	3.93516	1.28e-49	si:dkeyp-11e3.1	3.07246	1.97693	0.0232316	hao2	2.74018	3.72329	0.0399893	slc38a3a	5.92633	3.22082	5.01e-08	zgc:153142	3.77612	1.46259	0.00287056	si:dkey-10p5.10	5.86352	2.54549	8.79e-08	cnga1
259	nkl.1	25.6689	4.62051	7.57e-144	rfc4	21.2393	2.31196	1.74e-98	slc6a18	1.09337	3.2318	0.909255	snx10a	7.15868	2.42258	1.72e-11	h2afx	15.8516	1.65103	7.91e-55	si:zfos-1011f11.1	5.94512	1.71904	5.89e-08	allc	7.03515	3.91953	3.15e-11	CR774195.1	2.4443	1.97304	0.12623	allc	6.17484	3.71325	9.64e-09	irs2b	8.70989	3.22029	7.58e-17	ak7b	2.48233	1.46078	0.14577	rnf103	4.34761	2.53936	0.000195247	si:busm1-104n07.3
260	BX950225.1	14.3756	4.62044	1.12e-45	psat1	20.8163	2.31172	1.25e-94	aqp12	37.3553	3.23163	3.5e-303	cxcl8a	35.3525	2.42065	9.36e-272	plcd1b	4.19797	1.65101	0.000360228	zgc:153665	22.0232	1.71788	2.17e-105	cyp2n13	9.24962	3.91175	4.88e-19	tmprss4a	1.92066	1.97018	0.377225	si:ch211-222e20.4	10.1867	3.69444	5.9e-23	si:ch211-260e23.9	27.5256	3.2183	7.13e-165	cd44a	8.14027	1.45993	2.07e-14	tnfrsf21	3.59599	2.53296	0.00383424	scinla
261	ankrd45	16.7946	4.61893	4.76e-62	mcm4	19.1494	2.31085	3.56e-80	apoa4a	2.44997	3.22159	0.0888699	si:dkey-79f11.10	7.57028	2.41948	8.35e-13	atp5mc1	45.2603	1.64138	0	eevs	2.90511	1.71572	0.0346602	hal	2.13779	3.9116	0.162029	klf5l	6.50999	1.96939	1.96e-09	F7	2.68074	3.68712	0.0468169	tmem53	8.79502	3.20612	3.62e-17	zgc:158640	4.70943	1.4581	6e-05	dnajb1b	66.049	2.52525	0	abi3b
262	tpd52	57.7918	4.61503	0	cpsf6	20.5118	2.30831	6.73e-92	zgc:103681	5.95171	3.2211	4.2e-08	ctsh	27.1955	2.41845	5.91e-161	ifi35	9.30487	1.6308	4.55e-19	tppp3	2.03186	1.71481	0.278811	thrsp	1.89541	3.9096	0.261254	cxcl18a.1	18.711	1.96889	4.99e-76	si:dkey-30c15.17	0.475881	3.68384	0.995947	mid1ip1l	50.8556	3.18598	0	AL929237.1	2.63149	1.45785	0.101424	egr4	7.11914	2.52213	2.65e-11	wu:fb18f06
263	spo11	17.232	4.61462	2.82e-65	smu1a	12.8152	2.30816	2.99e-36	slc10a2	4.99454	3.22015	7.71e-06	hdac9b	3.63935	2.41425	0.00306566	eppk1	4.39087	1.62914	0.000158179	ptk2bb	1.56504	1.71243	0.62348	esr1	3.81894	3.90525	0.00114397	tnks1bp1	9.34682	1.96296	3.74e-19	spp2	6.21851	3.68124	7.35e-09	cldnd1a	5.75712	3.18481	1.34e-07	wrap73	3.30337	1.4576	0.0147388	sox7	6.1206	2.51334	1.92e-08	lgals3bpa
264	dpcd	62.9755	4.61454	0	rpl5a	82.4244	2.30701	0	si:ch211-197g15.7	8.81868	3.21464	2.87e-17	cxcr3.3	8.77614	2.41364	4.38e-17	alyref	14.0531	1.62878	3.82e-43	serpinb14	1.31939	1.71042	0.868446	clic5b	4.19171	3.89878	0.000258322	elf3	24.108	1.95739	4.15e-126	cyp2n13	7.67285	3.67881	3.13e-13	taok1a	5.48499	3.18273	6.2e-07	zgc:162025	4.72379	1.45504	5.63e-05	tp53i11b	3.78421	2.51218	0.0019161	si:ch211-173d10.1
265	nphp1	16.1592	4.6125	1.67e-57	ptbp1b	11.4723	2.30234	3.52e-29	pyyb	3.87988	3.20996	0.00104001	abi3a	7.65337	2.40747	4.46e-13	syncrip	16.0317	1.62834	4.57e-56	adrb2a	5.43853	1.71028	1.04e-06	ccl39a.10	1.61246	3.88828	0.427431	si:ch211-183d5.2	6.4288	1.95451	3.27e-09	aqp10a	3.00655	3.6778	0.018632	hsp90aa1.2	87.021	3.18207	0	tsn	2.71529	1.45132	0.0822374	aplp1	5.72303	2.51205	1.99e-07	mthfd1l
266	tp53inp2	78.0723	4.61131	0	eif3ba	51.0073	2.30145	0	ap1s3a	6.02092	3.20104	2.78e-08	ctsa	18.5316	2.40562	6.26e-75	CABZ01073795.1	6.73726	1.62122	3.7e-10	CR677617.1	0.987695	1.70612	0.999983	apobb.2	2.39714	3.88665	0.0910527	slc25a55b	3.57342	1.95145	0.00454081	entpd3	2.26598	3.67538	0.126452	lim2.2	20.5091	3.16769	1.13e-91	nfil3	2.41065	1.45116	0.17311	ms4a17a.10	19.6893	2.50949	2.12e-84	f2rl1.2
267	cdk20	15.7316	4.61026	1.52e-54	top1l	12.5785	2.2978	6.04e-35	zgc:123284	0.981168	3.18716	0.999844	si:rp71-68n21.9	5.98504	2.40392	3.9e-08	cxcl8b.1	21.4218	1.6179	7.15e-100	fam83fb	1.10461	1.70581	0.999983	cidec	8.68075	3.88577	7.82e-17	myof	2.35474	1.95143	0.154654	BX276107.1	0.32899	3.66885	0.995947	ndufa4l2a	5.37577	3.16456	1.11e-06	sfr1	2.94761	1.44952	0.0437028	loxl2b	4.57339	2.50801	7.23e-05	gpd1c
268	BX539313.2	19.4561	4.60654	5.46e-83	tmsb	16.5629	2.29411	3.94e-60	apoa1a	61.6568	3.17969	0	ANPEP	6.8593	2.40388	1.42e-10	s100v2	31.4855	1.6151	1.97e-215	atp1b3a	6.43148	1.7027	2.96e-09	zgc:152945	15.3306	3.86036	1.73e-51	dlx4a	2.32922	1.95126	0.163552	acmsd	8.31362	3.66797	1.9e-15	csdc2a	10.8316	3.16052	7.52e-26	si:dkey-148h10.5	4.0319	1.44451	0.00106955	rab40b	8.14224	2.49198	1.12e-14	ly6m2
269	si:dkey-111e8.4	26.2591	4.60547	1.68e-150	clic4	9.94666	2.28927	4.24e-22	CABZ01039861.1	1.55822	3.17545	0.504467	scpep1	28.4682	2.40379	2.42e-176	zgc:198241	6.02591	1.61508	3.3e-08	cd99	13.5121	1.7026	8.61e-40	gys2	1.60256	3.8601	0.434783	cldne	14.7261	1.94576	3.52e-47	CR626907.1	1.5803	3.66515	0.462225	bcat1	17.5893	3.15388	1.52e-67	prkar1ab	2.35918	1.44362	0.194777	rac3b	2.90707	2.49142	0.0349808	tmem54a
270	flj11011l	53.4624	4.60143	0	si:dkey-286j15.1	9.51602	2.28903	2.79e-20	pdzd3b	1.2499	3.17024	0.769942	mfng	7.98846	2.3983	3.23e-14	si:ch211-198c19.3	14.6154	1.61035	1.22e-46	capns1a	28.7763	1.70182	8.47e-180	tfcp2l1	5.17291	3.85684	2.64e-06	si:zfos-2070c2.1	7.31004	1.94289	7.95e-12	ins	8.88091	3.66377	1.46e-17	elovl1b	46.1035	3.15315	0	mid1ip1a	14.7621	1.44202	3.46e-47	c7b	7.22498	2.48119	1.24e-11	FQ323156.1
271	rag2	17.4327	4.60075	8.68e-67	snrnp40	17.0252	2.27883	1.67e-63	zgc:158846	12.7299	3.16964	1.55e-35	lrrc15	14.0947	2.39117	1.7e-43	prdx6	34.1499	1.61033	2.2e-253	sh3d19	1.20434	1.7005	0.988814	BX539325.1	1.50914	3.85393	0.500309	styk1	4.33743	1.94235	0.000235012	vtna	8.45223	3.65736	5.94e-16	chp2	9.89659	3.14789	1.23e-21	zmynd12	2.30268	1.44126	0.221454	rsrp1	67.9776	2.48076	0	ch25hl1.1
272	zgc:153738	22.0684	4.59956	1.56e-106	snrpd2	55.0278	2.27433	0	si:ch211-147g22.5	4.03533	3.16902	0.000562083	cmklr1	8.04487	2.38874	2.05e-14	cox8a	35.8633	1.60101	1.96e-279	klf5l	5.23157	1.69753	3.09e-06	ppp1r27b	0.814067	3.85179	0.996399	lum	2.49237	1.93525	0.112642	adh8a	33.2242	3.6308	5.27e-240	myo1ea	4.27943	3.14317	0.000218021	pacrg	8.3995	1.44046	2.47e-15	si:ch211-260e23.9	17.5716	2.46913	2.85e-67	lima1a
273	si:ch211-80h18.1	18.1519	4.59882	2.43e-72	ppih	22.1404	2.27416	5.75e-107	KRT18	2.17862	3.16003	0.163673	si:ch211-153b23.7	9.90246	2.379	1.19e-21	zgc:174863	15.8979	1.60044	3.8e-55	myh14	1.01456	1.69616	0.999983	bckdhbl	24.2479	3.83735	4.27e-128	CR762483.1	17.4189	1.93501	6.29e-66	clic5b	3.41737	3.63001	0.00506862	ankrd46a	9.33866	3.13961	2.62e-19	catip	4.21037	1.43831	0.000521858	clic2	26.4857	2.46513	1.5e-152	spint1b
274	ttll1	28.0562	4.59881	1.08e-171	hnrnpl2	26.9797	2.2727	1.46e-158	bhmt	48.005	3.15898	0	lrrfip1a	16.4349	2.37897	5.19e-59	h2afvb	40.5951	1.59878	0	si:dkey-106l3.7	1.58643	1.69507	0.602818	igfbp1a	59.0729	3.83071	0	msx2b	5.36694	1.93453	1.66e-06	dpys	2.16614	3.62647	0.157273	fyna	6.21055	3.13557	8.97e-09	tpgs2	2.60523	1.43801	0.107985	bnip3lb	14.1737	2.46387	7.16e-44	si:dkey-266f7.1
275	ak7a	21.992	4.59351	8.35e-106	bub3	24.6196	2.27003	3.98e-132	zgc:110410	2.79968	3.15516	0.0362369	adam28	6.04056	2.37005	2.79e-08	snu13b	24.9364	1.58968	3.14e-135	pdlim2	1.4408	1.69343	0.739617	igf1	2.01712	3.8275	0.207344	stc2a	2.11401	1.92869	0.259339	c3a.6	11.876	3.62506	4.82e-31	mfge8a	13.6812	3.12789	5.07e-41	si:dkey-184p9.7	2.60625	1.43342	0.107781	basp1	8.57336	2.46162	3.08e-16	anxa2a
276	si:dkey-13p1.3	16.9791	4.5875	2.12e-63	srsf1a	30.8268	2.26866	7.63e-207	si:dkey-202l16.5	3.51328	3.1439	0.00399145	zgc:109934	39.479	2.36926	0	rps11	60.3127	1.58861	0	anxa3a	6.96332	1.69025	8.61e-11	CR392341.3	0.642197	3.82137	0.996399	vgll4l	8.219	1.92307	7.17e-15	tfr2	0.378966	3.62256	0.995947	CU467822.1	13.5567	3.12392	2.78e-40	rsph4a	5.45951	1.4334	1.44e-06	fkbp5	7.74262	2.45735	2.64e-13	anxa3a
277	efcab1	44.7944	4.58107	0	rps9	125.215	2.2621	0	abcg5	0.857994	3.13891	0.999844	ccdc88b	4.19069	2.36799	0.000353121	tagln2	31.3907	1.58802	3.86e-214	cnstb	1.2858	1.688	0.902459	si:dkey-208c12.2	6.2582	3.81713	5.46e-09	eevs	3.46721	1.91823	0.00657672	angptl3	3.6045	3.6222	0.00262073	hrasb	8.20075	3.11058	5.54e-15	lim2.2	5.0086	1.43156	1.43e-05	pou3f3a	4.15075	2.45607	0.000449678	si:zfos-2070c2.1
278	gltpb	23.1923	4.57672	1.42e-117	pvalb8	9.4755	2.25734	4.1e-20	acp5b	5.46315	3.13778	6.68e-07	hck	4.16172	2.36682	0.000398721	prpf8	4.58403	1.5845	6.71e-05	agr1	16.7424	1.67787	5.47e-61	il7r	0.95826	3.78166	0.959442	vsig10	1.99892	1.90848	0.327225	gpx3	5.02619	3.61363	5.8e-06	lmo7a	13.8648	3.10171	4.04e-42	im:7145024	2.44021	1.42687	0.161526	elovl6	12.6949	2.45504	3.02e-35	zgc:153654
279	BX950187.1	17.7206	4.57381	5.54e-69	aep1	16.598	2.25547	2.2e-60	mep1a.2	3.72837	3.13305	0.00183965	entpd1	11.3144	2.36301	3.74e-28	rps14	72.3055	1.57952	0	si:dkey-7c18.24	14.4644	1.67131	1.44e-45	arl13a	11.1235	3.78158	2.57e-27	rn7sk	39.5249	1.89997	0	ugt5b5	0.380936	3.60929	0.995947	rnf13	15.5524	3.10045	6.81e-53	rnf4	10.5347	1.42618	4.73e-24	sgce	10.3902	2.45477	1.03e-23	zgc:92161
280	dnaaf1	18.0407	4.56897	1.82e-71	orc4	13.9785	2.25369	5.19e-43	fabp10a	75.9548	3.12986	0	g6pd	10.5377	2.36082	1.84e-24	si:busm1-266f07.2	31.7379	1.57057	6.74e-219	CU855711.1	1.14687	1.66806	0.999983	CABZ01073265.1	14.4326	3.77655	1.09e-45	spint1b	3.83756	1.89618	0.00174443	si:ch211-117n7.6	5.06947	3.60305	4.66e-06	rnf103	6.38907	3.09917	2.92e-09	gins3	2.9619	1.42498	0.0419387	cahz	33.8581	2.45353	4.16e-249	fat2
281	pane1	61.5392	4.56645	0	usp39	10.21	2.2535	2.98e-23	krt92	41.5939	3.11683	0	cfl1	68.3611	2.35811	0	casp6l1	6.42644	1.56976	2.83e-09	fgfbp2a	0.918655	1.66653	0.999983	hpn	2.32154	3.76903	0.108037	nlrp16	1.60023	1.8917	0.639784	CABZ01033205.1	3.39679	3.60103	0.00541998	si:ch211-195b15.8	15.2271	3.09589	1.02e-50	ispd	3.54909	1.42345	0.00640003	arhgef4	7.41951	2.44796	3e-12	si:ch211-217k17.9
282	si:ch211-163l21.10	18.5729	4.56401	1.07e-75	cx43.4	14.0773	2.25052	1.3e-43	gip	3.27061	3.11122	0.00895394	arpc3	61.9495	2.35556	0	dbnla	4.0537	1.56433	0.000651669	angptl7	2.59526	1.66043	0.079233	gamt	37.9936	3.75639	0	mboat1	3.36206	1.89091	0.00929191	dap	50.9831	3.59135	0	hbp1	14.7382	3.09586	1.55e-47	dguok	2.83548	1.42326	0.0595388	puraa	6.42273	2.44354	2.91e-09	itgb6
283	ift27	53.0664	4.55983	0	ccna2	21.956	2.24817	3.33e-105	mttp	2.56325	3.10916	0.0674661	hcls1	17.5738	2.35042	2.02e-67	sept9a	3.98391	1.56317	0.000860773	pon3.2	6.26279	1.66036	8.46e-09	pcyt1bb	7.21991	3.74479	8.49e-12	si:ch211-213d14.2	13.3102	1.88541	1.41e-38	creb3l3a	2.16541	3.58695	0.157448	slc31a2	16.5609	3.09494	6.37e-60	polr3glb	4.7409	1.42272	5.2e-05	stx1b	3.2938	2.44124	0.010757	FP236812.1
284	tekt4	22.6373	4.55241	4.72e-112	exosc5	12.5804	2.24331	5.9e-35	nr1h4	2.89325	3.09671	0.0278707	csf3b	16.5956	2.34496	3.65e-60	gstp1	43.3856	1.55978	0	tnfsf10l	2.1009	1.65251	0.243153	elovl2	12.3275	3.7406	1.88e-33	srd5a2a	19.9978	1.88373	8.15e-87	olfm1b	24.0427	3.5814	6.9e-126	fut8a	8.38874	3.09323	1.17e-15	supt3h	4.12075	1.4224	0.00075582	ppm1la	5.42975	2.44051	1.01e-06	si:ch211-183d5.2
285	ube2r2	32.0049	4.55135	3.51e-223	rpa2	32.3037	2.23986	4.41e-227	si:ch211-93g23.2	2.69751	3.09207	0.0477451	pkma	43.38	2.33614	0	atp5if1a	30.6583	1.55267	2.81e-204	ly6m2	3.65336	1.64897	0.00314255	si:ch211-194p6.10	0.751139	3.73597	0.996399	si:ch211-95j8.2	3.69904	1.88355	0.0029201	etnppl	4.03742	3.57302	0.000506216	plekho2	6.17659	3.08387	1.1e-08	fam183a	7.43343	1.42037	4.95e-12	si:ch1073-184j22.1	4.83387	2.43763	2.13e-05	tiam1a
286	dmrt1	26.2826	4.55086	9.1e-151	rrs1	17.283	2.23724	2.03e-65	cyp2k19	8.00706	3.0872	2.59e-14	slc39a1	6.7391	2.33261	3.19e-10	tapbp.1	6.03379	1.54738	3.16e-08	zgc:153953	2.90208	1.64863	0.0349669	a1cf	1.21012	3.71076	0.741718	cavin2a	10.4239	1.87947	9.23e-24	si:ch211-262h13.5	12.6358	3.5515	4.34e-35	pecam1	5.4487	3.08121	7.54e-07	cfap52	3.83637	1.41993	0.0022866	ckbb	48.1165	2.43392	0	fabp1b.2
287	zgc:110130	41.8914	4.54597	0	zgc:165461	11.3716	2.23639	1.11e-28	ugt1ab	14.1342	3.07857	1.01e-43	si:ch211-102c2.4	24.8081	2.32182	5.39e-134	ifi30	24.537	1.54547	6.05e-131	mpzl2b	10.0702	1.64788	3.12e-22	abcb11b	1.96313	3.69758	0.229902	emx3	1.72757	1.87901	0.525419	si:ch211-210g13.5	0.473871	3.54694	0.995947	si:dkey-145p14.5	4.30305	3.07732	0.000197813	ccdc77	3.94307	1.41991	0.00151563	tcima	38.3913	2.43128	0	zgc:152791
288	si:ch211-232m8.3	27.0822	4.54491	4.94e-160	tra2b	12.2844	2.22775	2.33e-33	prr15la	8.23703	3.07486	4.02e-15	slc15a4	4.35835	2.31246	0.000173776	tmem238a	6.39665	1.54535	3.42e-09	dkk1a	1.41585	1.64024	0.76579	zgc:103559	1.56983	3.68446	0.457474	si:zfos-1011f11.1	6.81861	1.87823	2.52e-10	cpt1b	8.67205	3.54681	9.07e-17	cahz	46.7157	3.07343	0	birc5a	9.38142	1.41919	4.26e-19	btbd6a	5.05022	2.42703	7.33e-06	rab25a
289	si:ch211-122l24.6	43.1875	4.54465	0	snrpe	55.4222	2.22769	0	sccpdha	15.0889	3.06236	9.03e-50	clic1	26.6566	2.311	1.18e-154	ncl	29.2678	1.54487	3.36e-186	ston2	2.89695	1.63854	0.0355279	zgc:123275	0.73013	3.68118	0.996399	tp63	8.47557	1.87601	8.6e-16	zgc:154058	2.70323	3.53919	0.0441296	cdc42ep4a	6.5076	3.06769	1.36e-09	ankrd39	3.70119	1.41863	0.00374495	tmem245	2.81076	2.41963	0.0460367	elf3
290	fam228a	21.8033	4.54116	5.21e-104	phf10	10.3202	2.22658	9.67e-24	zmp:0000000845	1.44982	3.03794	0.589506	zgc:92041	49.2868	2.31034	0	nfyc	6.18914	1.54098	1.24e-08	apoeb	33.836	1.6377	1.84e-248	gpx3	5.39496	3.68049	8.22e-07	ptgs2a	22.5018	1.8756	6.92e-110	cyp4v7	4.94928	3.52221	8.52e-06	tmem59l	11.2898	3.061	4.77e-28	zgc:153317	12.1534	1.41608	5.41e-32	si:ch211-103n10.5	36.4801	2.40728	3.86e-289	fabp11b
291	wdr93	16.2455	4.53531	4.13e-58	tmem134	9.55354	2.22141	1.96e-20	cyp8b1	3.03925	3.03512	0.0183193	gig2d	7.59046	2.30578	7.17e-13	rpl23a	68.9225	1.53741	0	s100z	2.81908	1.63088	0.0440975	dio2	15.8419	3.67304	6.04e-55	ftr83	4.40858	1.87452	0.000172098	slc37a4a	6.51723	3.51717	1.11e-09	sestd1	5.92514	3.05964	5.04e-08	dync2li1	4.62463	1.41405	8.81e-05	hbp1	9.38534	2.40641	2.13e-19	zgc:153665
292	gas8	44.0493	4.52746	0	vdac1	38.3546	2.22024	0	CABZ01064972.1	0.815894	3.03357	0.999844	si:dkeyp-68b7.12	3.3753	2.28033	0.00764868	RPL41	86.1153	1.53576	0	jac7	1.18183	1.62787	0.999983	cyp2aa2	1.26423	3.67203	0.694527	zgc:171506	3.31312	1.87301	0.0108868	ppdpfa	71.0631	3.50849	0	wdfy1	4.66118	3.05681	4.02e-05	cep85	2.94048	1.41394	0.0445811	acsbg2	6.86361	2.40356	1.57e-10	zgc:171226
293	ift57	40.9457	4.52608	0	hsp90ab1	91.7774	2.21858	0	dhrs11b	6.48758	3.03134	1.52e-09	plxnc1	7.26084	2.27516	8.28e-12	zgc:153867	37.8033	1.53255	0	zgc:136930	8.66395	1.62613	1.54e-16	slco1d1	10.7517	3.66002	1.5e-25	lgals3b	28.0753	1.87275	5.22e-171	si:ch211-194p6.12	3.57854	3.50628	0.00287403	ppm1la	8.30774	3.05619	2.3e-15	wu:fj29h11	2.00814	1.41383	0.410243	gp1bb	11.0286	2.40334	1.14e-26	gig2l
294	msnb	27.4479	4.51858	2.33e-164	rack1	95.1654	2.21716	0	ccl25a	6.12486	3.0266	1.49e-08	CABZ01080702.1	3.23179	2.27428	0.0122476	NC-002333.17	38.7783	1.52906	0	gpd1c	15.9237	1.62093	3.48e-55	casp9	19.6887	3.65746	1.31e-84	ch25hl1.1	4.75218	1.87253	3.58e-05	pklr	21.2579	3.50094	1.64e-98	rab6bb	11.4463	3.05418	8.11e-29	tnnt2d	1.96028	1.41363	0.450384	nr4a2b	4.08269	2.38979	0.000595088	ogfrl2
295	zmynd12	21.0049	4.51602	1.37e-96	rcor2	11.241	2.21617	4.86e-28	gsto1	13.012	3.02565	4.12e-37	hbba2	52.7804	2.2722	0	ctnna1	5.73927	1.5198	1.79e-07	ddr1	1.23362	1.62059	0.959255	ppdpfa	78.6506	3.64234	0	si:ch73-335l21.4	37.7045	1.87238	0	slco2a1	0.458912	3.49718	0.995947	ezh1	7.75487	3.05124	1.92e-13	zswim2	1.85241	1.41328	0.545903	cox4i2	16.5398	2.38496	1.22e-59	zgc:86896
296	zgc:194246	79.9723	4.51298	0	sub1a	59.6254	2.21522	0	clca1	3.92061	3.02324	0.000886662	hsp70.3	69.5683	2.26536	0	phb	11.5713	1.51243	2.42e-29	col6a3	1.53126	1.61938	0.654031	CYP2C9	9.18028	3.63659	9.2e-19	sp9	1.63081	1.86968	0.610636	pcyt1bb	5.69321	3.49497	1.65e-07	arhgef4	11.041	3.04977	7.65e-27	si:dkey-203a12.6	13.8239	1.41199	2.28e-41	prnprs3	7.96595	2.37472	4.58e-14	si:ch1073-190k2.1
297	si:ch211-9n13.3	19.7525	4.50905	1.64e-85	btg3	20.1438	2.21459	1.19e-88	cyp3a65	8.21949	3.02304	4.64e-15	lacc1	4.08683	2.25304	0.00054249	ndufs8a	7.44318	1.50745	2.51e-12	rhov	6.44926	1.61859	2.64e-09	ptgdsa	5.35775	3.63121	1e-06	gdpd2	4.53476	1.8689	9.86e-05	si:ch211-194p6.10	0.666223	3.48648	0.995947	rtn4a	47.6831	3.04831	0	cdca5	3.58435	1.41109	0.00568073	mfge8a	9.20481	2.37337	1.14e-18	ppl
298	adad1	19.1065	4.50897	4.58e-80	abce1	22.4581	2.21336	4.87e-110	zgc:198329	1.54096	3.01208	0.516711	litaf	26.8669	2.2459	4.27e-157	uba52	55.709	1.50652	0	prdx5	39.33	1.61547	0	pah	18.5596	3.62709	3.1e-75	grhl2a	2.15961	1.86313	0.236487	gys2	1.24229	3.48389	0.73048	hbba2	63.1808	3.04188	0	zte38	5.25425	1.40462	4.2e-06	cxcl11.6	3.43587	2.36775	0.00673004	tnfrsf11b
299	zgc:161973	18.0489	4.50808	1.57e-71	ptges3b	38.0589	2.21291	0	pde9a	3.80384	3.01005	0.00139081	lcp2a	4.52454	2.24408	8.34e-05	si:ch211-132p1.3	14.888	1.50559	2.18e-48	her9	25.4642	1.61195	7.73e-141	apobb.1	22.8377	3.61353	1.11e-113	zgc:92480	4.51104	1.86008	0.00010939	CU372926.1	4.64412	3.47142	3.66e-05	shrprbck1r	5.85766	3.04052	7.48e-08	dpcd	7.34166	1.40398	9.65e-12	elavl3	10.9713	2.36256	2.13e-26	slc16a12b
300	mycbp	112.693	4.50768	0	p4ha2	12.0508	2.21257	3.95e-32	atp1a1a.4	10.4077	3.00841	6.8e-24	arl5c	37.8775	2.23855	0	CU467861.1	7.99031	1.50203	3.72e-14	spint1b	2.96604	1.61031	0.0291053	slc38a3b	7.21123	3.57317	9.04e-12	FO704772.1	4.99078	1.85708	1.12e-05	nrxn1b	2.03682	3.4655	0.205944	puraa	9.64742	3.03947	1.4e-20	aqp3a	18.4724	1.40027	6.81e-74	lin7a	5.91412	2.36088	6.59e-08	krt1-19d
301	CCDC189	24.9821	4.50525	2.72e-136	brd3b	14.645	2.21246	3.8e-47	anxa2b	8.6304	3.00142	1.48e-16	prdx6	52.9488	2.23298	0	cirbpa	43.2233	1.50154	0	cyp1a	4.70321	1.60356	4.17e-05	cyp4v7	5.35606	3.5529	1.01e-06	tfap2c	4.58309	1.85574	7.93e-05	dpydb	1.86495	3.46019	0.286897	mibp	50.4384	3.03658	0	si:ch211-214p16.1	20.4122	1.39557	2.98e-90	ubb	69.2546	2.35995	0	prg4a
302	CR388156.1	30.1477	4.50218	4.04e-198	dhfr	12.6631	2.21131	2.08e-35	spi2	0.88277	2.99727	0.999844	echdc2	17.8191	2.22537	2.63e-69	si:zfos-2070c2.1	5.15765	1.50086	4.14e-06	pon1	7.25114	1.60209	1.13e-11	zgc:174904	38.4727	3.53691	0	CR925813.1	1.80651	1.85298	0.460187	esr1	2.68918	3.45752	0.0457716	aplp1	8.30556	3.02653	2.34e-15	tdrkh	2.67722	1.39486	0.0906427	cdc42bpb	5.33516	2.35919	1.68e-06	tnfrsf18
303	si:zfos-1056e6.1	17.0221	4.49861	1.02e-63	tpt1	117.396	2.20874	0	cgref1	13.6887	2.99573	4.93e-41	caspa	8.96448	2.2228	8.28e-18	hmgb2a	42.4408	1.50057	0	si:ch211-198c19.3	12.8209	1.59612	7.58e-36	zgc:154058	2.99412	3.53328	0.0187809	caspbl	1.87589	1.8504	0.40829	hbl4	3.71491	3.45185	0.00174894	atp1a1b	24.4487	3.02536	3.89e-130	ttk	2.38028	1.39205	0.185254	ubl3a	13.5178	2.35384	6.28e-40	rab42b
304	faima	15.857	4.4964	2.11e-55	hells	11.3458	2.20849	1.49e-28	mep1b	7.38676	2.97951	3.05e-12	mhc1uba	49.1959	2.22184	0	pdk2b	8.29501	1.49713	3.16e-15	snap23.2	4.5873	1.58639	7.02e-05	lpl	26.8984	3.52847	1.62e-157	ppp1r13l	3.90803	1.84457	0.00133678	slco1d1	9.12463	3.45051	1.64e-18	fkbp5	11.0899	3.00277	4.45e-27	iqcc	2.21614	1.39156	0.266513	dpysl3	4.48037	2.35261	0.000109757	cdh1
305	si:ch211-275j6.5	59.4679	4.49586	0	snrpc	30.1709	2.20706	3.72e-198	acsl5	5.59834	2.97641	3.18e-07	atp6v1e1b	28.9519	2.21124	2.27e-182	rps25	59.6224	1.49364	0	krt1-19d	10.5922	1.58405	1.43e-24	pklr	23.1341	3.5243	1.24e-116	lmo7a	6.56552	1.84448	1.37e-09	si:dkey-8k3.2	9.93445	3.4463	7.46e-22	atraid	5.88752	2.99434	6.29e-08	rsph9	7.55425	1.39148	2.01e-12	tmsb2	4.98333	2.35123	1.03e-05	zgc:153953
306	ppp1r42	22.125	4.49422	4.47e-107	zgc:92664	10.6946	2.20516	1.9e-25	sdr16c5b	14.3768	2.97604	3.19e-45	gbp1	4.98429	2.2079	9.35e-06	rpl5b	42.712	1.4919	0	scinla	6.32536	1.58023	5.74e-09	CABZ01057488.1	1.53262	3.51533	0.483326	rab42b	4.71443	1.84165	4.28e-05	hgd	21.0291	3.44463	2.07e-96	foxo3a	3.9044	2.98905	0.00101762	capsla	5.46282	1.39066	1.42e-06	cpe	5.85745	2.34705	9.1e-08	zgc:152670
307	BX640520.3	16.8186	4.49175	3.17e-62	snrpd3l	41.4636	2.20289	0	npdc1a	1.85756	2.97046	0.308635	cyth4a	3.6022	2.20778	0.00349008	srsf6a	7.28887	1.48706	7.78e-12	fam212aa	2.82526	1.58005	0.0433469	gda	12.2962	3.5083	2.75e-33	wu:fb18f06	11.2448	1.83694	1.31e-27	AMDHD1	3.03259	3.44138	0.0172381	rnasekb	25.687	2.9867	1.3e-143	dnajb13	5.04363	1.38682	1.2e-05	ezh1	4.80747	2.34491	2.42e-05	si:dkey-247k7.2
308	capslb	17.054	4.48119	5.93e-64	BX927308.1	11.2418	2.20217	4.83e-28	cyb5r2	10.2811	2.96955	2.5e-23	wasa	8.09667	2.19878	1.35e-14	junba	41.2458	1.48372	0	FO704772.1	4.06061	1.57887	0.000659998	PGA3	3.14744	3.50006	0.0116983	casp3b	1.69827	1.83554	0.54979	gpd1b	33.2219	3.43675	5.63e-240	elavl3	17.031	2.98624	2.36e-63	izumo1	3.76415	1.38631	0.00299162	ddit4	3.21335	2.34422	0.0139934	entpd2a.1
309	tmprss12	14.8254	4.48067	1.58e-48	DUT	11.5657	2.19841	1.2e-29	cldn15lb	15.0078	2.9644	3.05e-49	cap1	10.3317	2.19695	1.57e-23	ppp5c	4.13173	1.47962	0.000474811	ppl	5.61696	1.57446	3.89e-07	cfh	30.666	3.48773	1.36e-204	crabp2a	5.77536	1.83381	1.7e-07	pah	15.7122	3.4353	5.04e-54	CR383676.1	105.042	2.98092	0	SPINK2	13.313	1.38252	2.22e-38	cdc42ep4a	3.93564	2.34098	0.00106935	CR318588.2
310	CR847939.1	56.1793	4.47446	0	pabpc1a	82.0645	2.19114	0	si:dkey-33i11.9	36.9908	2.95914	2.67e-297	fybb	7.34353	2.19682	4.52e-12	tomm6	19.6413	1.4666	5.33e-84	si:dkey-16l2.20	13.8986	1.57312	4.37e-42	cpn1	27.1351	3.47757	2.75e-160	cd82b	5.92907	1.81924	6.93e-08	CABZ01057488.1	1.43078	3.426	0.57467	wasla	7.80412	2.97338	1.31e-13	ANKRD66	3.81549	1.38095	0.00248467	desi1a	7.80778	2.34042	1.59e-13	zgc:100868
311	si:ch211-261c8.5	23.1425	4.46761	4.48e-117	snrpb	54.8194	2.18959	0	IZUMO1R	13.6362	2.95353	1.01e-40	dram2b	10.9936	2.19505	1.36e-26	tuba8l	28.3397	1.46307	1.35e-174	si:ch1073-340i21.3	8.39845	1.56959	1.49e-15	agxt2	2.12323	3.47684	0.167045	si:ch73-56d11.3	2.00701	1.81639	0.321649	PGA3	2.69045	3.42323	0.0456482	stxbp6	4.48042	2.97305	9.07e-05	dctpp1	3.21735	1.37894	0.0191495	alas2	18.6211	2.33928	1.63e-75	si:ch1073-469d17.2
312	si:ch211-277c7.7	33.7084	4.45921	1.76e-247	pak2b	10.9131	2.18901	1.82e-26	adh8b	24.3448	2.93566	5.83e-129	pgd	25.3415	2.1949	8.43e-140	dusp2	15.3997	1.4628	9.27e-52	mmp30	2.06985	1.56694	0.258788	slc25a38a	3.99837	3.4749	0.00056874	zgc:91908	3.6879	1.81505	0.00304144	rapgef3	0.410723	3.41032	0.995947	nr1d2a	20.1987	2.96822	6.31e-89	lrp2bp	1.88209	1.3787	0.519313	zic3	3.22953	2.33637	0.0133046	lgals3b
313	si:ch211-131k2.2	19.1219	4.44977	3.41e-80	cirbpb	74.6938	2.18764	0	zgc:85843	1.96215	2.93505	0.253432	atp6v1g1	46.2972	2.19399	0	zgc:92313	7.44366	1.46081	2.5e-12	grhl2a	1.52919	1.56673	0.655623	nme4	18.2848	3.46728	4.89e-73	rhoub	3.76434	1.78998	0.00228474	zgc:152945	11.2076	3.39765	1.06e-27	atcaya	4.41665	2.96746	0.000120466	si:dkey-16l2.20	8.09428	1.37751	2.97e-14	oxr1b	3.50688	2.332	0.00527773	cxcr4a
314	ankrd31	15.8521	4.44252	2.28e-55	nudt21	19.8369	2.18563	5.44e-86	krt1-c5	1.88776	2.92292	0.291807	irf8	7.28382	2.1939	7.01e-12	gar1	9.12742	1.45527	2.31e-18	zgc:101640	4.64628	1.56381	5.4e-05	aldh1l1	14.7965	3.44819	5.34e-48	si:ch211-170d8.8	1.95764	1.78983	0.352183	zgc:194392	6.8612	3.38799	1.11e-10	scrn2	5.28026	2.94892	1.85e-06	rn7sk	25.2541	1.3752	3.49e-138	adcyap1b	4.3799	2.32598	0.000169673	znf750
315	styxl1	23.9333	4.43983	3.74e-125	actl6a	13.2328	2.18521	1.32e-38	tmem37	1.35589	2.91741	0.670257	hk2	7.559	2.19011	9.08e-13	srsf5b	5.40459	1.44996	1.14e-06	tmem54a	5.84654	1.56098	1.04e-07	cyp2x8	3.98182	3.44764	0.000607839	vwa1	2.85093	1.78749	0.0441553	c3b.2	2.75393	3.385	0.0385321	arhgap21b	3.83678	2.9377	0.00133026	sla2	2.49548	1.37472	0.141158	dusp22a	3.13965	2.31838	0.0175889	mpzl2b
316	BX284635.1	23.3373	4.43783	4.87e-119	arl8	10.7051	2.18425	1.7e-25	si:dkeyp-72e1.6	5.58337	2.91637	3.46e-07	tpte	4.21752	2.18844	0.000315688	snrpf	30.5293	1.44974	1.43e-202	tnfsf10l4	2.42083	1.55441	0.120256	ugt5d1	0.485897	3.44474	0.996399	limk2	5.02606	1.78462	9.49e-06	f5	7.54011	3.37202	8.56e-13	oxr1b	5.29836	2.93659	1.68e-06	cfap53	2.75641	1.37462	0.0735112	pisd	11.0377	2.31433	1.04e-26	pls3
317	efhb	22.1494	4.42165	2.61e-107	rac1a	30.5263	2.17572	7.66e-203	otop2	0.800209	2.90256	0.999844	si:ch73-170d6.3	3.09896	2.18555	0.0185457	net1	7.68014	1.44812	4.21e-13	traf3ip2l	2.02689	1.55164	0.281638	F7	2.39034	3.44455	0.092474	zgc:152670	1.79894	1.78441	0.46608	mcfd2	30.9091	3.35267	8.66e-208	mfsd8	7.42662	2.92634	2.3e-12	arl6	3.0515	1.37381	0.0319661	si:ch211-202a12.4	68.019	2.31253	0	selenow2b
318	dnal1	41.8919	4.41763	0	morf4l1	27.1207	2.17008	3.2e-160	si:dkey-183n20.15	4.75479	2.88	2.44e-05	apbb1ip	3.39704	2.18203	0.00710395	eef2b	43.6323	1.44718	0	grtp1a	3.30696	1.55022	0.0102423	pygl	9.1342	3.43449	1.4e-18	col5a2a	1.87274	1.78437	0.410479	pck1	5.1713	3.35167	2.77e-06	mapre3b	7.90223	2.92484	6.08e-14	si:dkey-148f10.4	6.58439	1.37237	1.8e-09	zgc:163057	14.7668	2.31169	1.34e-47	plcd1a
319	tctex1d2	53.9342	4.40621	0	zc3h15	12.3507	2.16981	1.04e-33	pdia2	29.0271	2.86421	3.34e-183	zgc:77650	21.4713	2.17816	1.77e-100	fbl	15.6819	1.44389	1.14e-53	aim1b	1.21275	1.54867	0.981029	rdh1	10.3167	3.40016	1.46e-23	hsd17b12a	5.02204	1.78385	9.66e-06	zgc:103678	7.30606	3.32241	4.82e-12	ppfibp2b	3.98803	2.91049	0.000731357	aggf1	2.06901	1.37132	0.362633	zbtb4	2.80041	2.31152	0.047355	zgc:171506
320	nek2	42.3261	4.39868	0	tmem33	11.8688	2.16633	3.47e-31	gsta.2	2.2583	2.85647	0.137589	cotl1	57.7134	2.17771	0	scinla	5.96581	1.44337	4.73e-08	cst14b.1	0.978263	1.54765	0.999983	zgc:194392	7.46279	3.38629	1.44e-12	sod3b	2.25005	1.7805	0.194691	hsd17b3	5.73996	3.31935	1.27e-07	gpc1b	4.47773	2.90559	9.17e-05	si:dkeyp-46h3.1	7.56845	1.3703	1.81e-12	plekhb2	9.76678	2.30974	5.53e-21	cd99
321	stk31	20.8153	4.39275	7.19e-95	rpl8	129.448	2.16624	0	si:dkey-201i6.8	1.78063	2.85252	0.35399	lcp1	23.2575	2.17028	8.11e-118	si:ch211-68a17.7	10.2042	1.44326	7.05e-23	cd74b	38.2238	1.54411	0	cpt1b	8.16517	3.38335	6.02e-15	samhd1	2.40629	1.77881	0.137771	f10	13.6545	3.31667	6.6e-41	b3gat2	4.78085	2.90229	2.29e-05	tsga10	2.23901	1.37016	0.254984	fam49al	4.77839	2.30828	2.78e-05	si:dkey-188i13.6
322	si:dkeyp-110g5.4	27.1072	4.39027	2.51e-160	kif11	9.84139	2.16496	1.2e-21	slc7a9	1.22819	2.83554	0.790936	ncf4	3.82455	2.16622	0.00152999	lima1a	6.2938	1.43975	6.51e-09	ptpn3	1.65213	1.54239	0.544159	cyp4t8	11.9793	3.37782	1.29e-31	gpd1c	17.8226	1.76862	5.26e-69	slc2a2	3.02801	3.31262	0.0174613	tcp11l2	8.26163	2.90045	3.36e-15	tmem107l	3.65617	1.36946	0.00441061	camk2n1a	4.74618	2.30558	3.25e-05	srd5a2a
323	tnnt2d	16.8885	4.38723	9.8e-63	sf3b4	20.2169	2.16431	2.73e-89	zgc:63972	4.51109	2.83219	7.51e-05	tlr5b	4.05312	2.16481	0.000621213	rbm38	4.22211	1.43901	0.000325745	hoxc10a	1.32514	1.54194	0.862346	si:ch73-18b11.2	1.7271	3.37597	0.354287	si:ch1073-406l10.2	16.297	1.76528	1.01e-57	mvb12bb	0.590637	3.30057	0.995947	hsd17b12b	10.8949	2.89107	3.8e-26	rabepk	4.01113	1.36706	0.0011619	vat1	3.8547	2.30022	0.00146179	zgc:111983
324	si:ch73-1a9.4	61.4974	4.38569	0	nt5dc2	10.6765	2.16225	2.3e-25	zanl	1.95923	2.82807	0.254868	lta4h	19.6725	2.16368	2.11e-84	aqp3a	25.3643	1.42726	6.63e-140	plekhg6	0.979392	1.53722	0.999983	si:ch211-194p6.12	3.69312	3.37578	0.00183547	aim1a	2.36592	1.75948	0.150704	slc16a6a	0.573731	3.29189	0.995947	s1pr1	10.8371	2.88086	7.08e-26	ets2	9.39089	1.36601	3.91e-19	nr1d2a	12.9681	2.28919	9.04e-37	CU207281.2
325	foxm1	21.7255	4.38472	2.83e-103	snrpf	55.6365	2.16205	0	ifit15	1.05523	2.82329	0.943855	slc35f6	11.8756	2.15825	5.56e-31	jdp2b	14.1557	1.42479	9.03e-44	fgfbp1b	0.940549	1.53595	0.999983	SERP1	71.0868	3.3723	0	twist1a	3.93046	1.75333	0.00122457	cpn1	22.5762	3.28902	4.76e-111	ulk2	4.34435	2.87571	0.000165017	katnb1	3.86644	1.36597	0.00203964	hprt1l	3.63521	2.28607	0.00331569	tmprss13b
326	mns1	21.9161	4.38366	4.42e-105	si:ch211-51e12.7	38.1502	2.16138	0	si:dkey-28n18.9	2.75256	2.81732	0.0411434	si:ch73-237c6.1	4.79105	2.15554	2.41e-05	eif3s10	12.2825	1.42312	5.13e-33	tmem173	1.29585	1.52533	0.891329	slc13a5a	6.76779	3.36093	1.98e-10	ism1	2.43672	1.75253	0.128233	dio2	12.1078	3.27788	2.99e-32	tmem245	3.98238	2.87418	0.000747726	foxm1	2.24816	1.36552	0.250012	ccl19a.1	20.0603	2.28448	1.34e-87	cd82b
327	tmem107l	33.4196	4.37762	2.83e-243	hnrnph1l	22.3949	2.15962	2e-109	mlnl	3.78991	2.81538	0.00146586	dok2	3.69177	2.15365	0.00253076	elf1	5.74385	1.423	1.74e-07	si:ch73-204p21.2	4.35765	1.52397	0.00019391	pigr	1.76939	3.34119	0.32952	si:busm1-57f23.1	17.3465	1.7524	2.19e-65	gamt	28.1855	3.25992	7.53e-173	zbtb4	4.14594	2.86648	0.000384581	kif15	2.12569	1.36503	0.323646	rnf13	9.06514	2.28218	4.05e-18	col5a2a
328	AL954359.2	15.7742	4.36619	7.81e-55	wdr43	16.3592	2.15808	1.11e-58	gpr39	1.04345	2.81123	0.955056	si:zfos-741a10.3	9.01295	2.14991	5.36e-18	zgc:112433	4.46684	1.42085	0.000113214	zgc:171506	2.37792	1.5225	0.13305	slc16a7	0.566319	3.34034	0.996399	CU856520.1	1.5849	1.75216	0.654703	hhipl1	2.6271	3.25052	0.0536453	gulp1a	5.69134	2.86403	1.96e-07	si:ch73-52e5.1	4.6869	1.36491	6.65e-05	epas1b	2.90527	2.28157	0.0350885	vwa1
329	arl6	28.9395	4.36595	1.27e-182	ube2e1	26.4491	2.15767	2.08e-152	gamt	29.3439	2.81117	3.31e-187	atp6v1ba	18.0506	2.14906	4.15e-71	tmem54a	5.53336	1.41245	5.65e-07	cxcl12a	10.0459	1.52054	3.94e-22	angptl3	3.24195	3.33513	0.00867488	cd99	13.9129	1.7505	3.95e-42	cart1	0.499007	3.23416	0.995947	map4k6	4.36963	2.86369	0.000147747	ankrd22	5.62293	1.36491	5.89e-07	atraid	3.4097	2.28125	0.00731736	si:dkey-262k9.2
330	tsga10	21.3129	4.36447	2.03e-99	tcp1	42.8869	2.15547	0	kynu	0.912226	2.80716	0.999844	rasgef1ba	24.4966	2.14808	1.17e-130	rpl9	45.0183	1.40439	0	plekha6	2.24136	1.51474	0.181171	igfbp1b	2.0021	3.32549	0.213437	bicdl2	2.55462	1.75002	0.096551	CU855685.1	0.751767	3.22144	0.995947	si:dkey-194e6.1	5.68293	2.86179	2.05e-07	cenpp	1.99621	1.36358	0.419474	serpine2	22.1606	2.27855	7.49e-107	si:dkeyp-1h4.6
331	ift88	23.6137	4.36142	7.42e-122	ddx47	12.0112	2.1514	6.36e-32	BX004816.2	5.10629	2.79807	4.38e-06	creg1	47.7723	2.1427	0	rpl28	64.0051	1.40412	0	CR854839.1	1.77838	1.51317	0.441855	aspdh	3.69706	3.32117	0.0018093	endouc	5.95095	1.74695	6.09e-08	zgc:123275	0.494411	3.21485	0.995947	slc1a4	5.44443	2.85932	7.7e-07	BX284635.1	2.3949	1.36284	0.179726	ip6k2a	20.1076	2.27342	5.21e-88	FAM83G
332	mks1	20.1662	4.35854	4.28e-89	cstf1	14.1006	2.15139	9.38e-44	mgea5l	1.72264	2.79518	0.391833	fuca2	23.0827	2.13212	4.66e-116	nhp2	15.4645	1.39916	3.41e-52	pdlim5b	2.18152	1.51063	0.205581	zgc:103678	7.93093	3.32054	3.97e-14	tjp3	6.69449	1.74589	5.84e-10	BX908395.1	0.806422	3.21381	0.995947	EPB41L2	3.94711	2.85849	0.000859008	irak1bp1	4.53178	1.35226	0.000132447	gab1	3.67902	2.27034	0.00281838	tagln2
333	c2cd2l	23.3829	4.34641	1.68e-119	wdr5	13.251	2.15127	1.04e-38	sytl2b	1.14896	2.78715	0.861795	gsr	16.7219	2.12662	4.46e-61	tmsb4x	39.7932	1.39712	0	flna	7.43849	1.50973	2.87e-12	cyp2k18	3.58045	3.30803	0.00274898	grtp1a	3.82056	1.74283	0.00185882	lpl	20.9969	3.20473	4.07e-96	cldn12	11.8022	2.855	1.29e-30	zgc:153738	2.10067	1.35145	0.340647	elmo1	9.36107	2.26876	2.67e-19	elovl4b
334	ttc26	41.5044	4.34134	0	naca	96.5535	2.1495	0	CU459056.1	7.26089	2.77808	7.6e-12	si:ch73-248e21.7	13.2462	2.11519	1.84e-38	nfil3	3.81703	1.39658	0.00165452	lifrb	1.92513	1.50854	0.342718	dap	47.2403	3.30453	0	zmp:0000001114	2.86338	1.74154	0.0426378	casp9	14.2296	3.20465	2.16e-44	cpeb4a	4.89222	2.83755	1.34e-05	zgc:101851	5.29514	1.35141	3.4e-06	rgs3a	6.26088	2.26317	8.1e-09	ca2
335	tex9	21.9463	4.34098	2.28e-105	cdc14b	15.1722	2.14571	1.48e-50	ezra	4.8443	2.77764	1.6e-05	tnfa	3.34732	2.11098	0.00839164	mid1ip1a	19.6351	1.3955	6.01e-84	si:dkey-253d23.4	3.21426	1.50829	0.0137386	GSTZ1	36.4932	3.29246	1.58e-289	rnf183	3.18426	1.73857	0.0164659	p4ha3	1.0916	3.20143	0.863809	gab1	5.60723	2.83721	3.14e-07	pcp4l1	4.69712	1.34589	6.36e-05	ppfibp1b	4.05858	2.26019	0.000656726	prss23
336	prkar1ab	20.9361	4.33956	5.77e-96	puf60b	24.9636	2.14456	7.91e-136	sult3st2	3.68334	2.76927	0.00217141	zgc:63831	20.4709	2.10969	2.32e-91	tma7	33.9299	1.38982	3.91e-250	slc25a55b	2.18591	1.50617	0.203704	cfhl2	5.12238	3.29058	3.42e-06	eps8l1	2.59025	1.73221	0.088188	nme4	14.6863	3.19204	3e-47	dio2	9.09555	2.82039	2.47e-18	ttc29	2.97996	1.3445	0.0397593	apoeb	49.9698	2.25706	0	si:ch1073-111c8.3
337	si:ch73-100l22.3	33.8076	4.32982	6.18e-249	pitpnbl	13.8331	2.14088	3.9e-42	rasd3	1.5489	2.76475	0.511136	itgb2	9.01275	2.09903	5.36e-18	jund	10.7373	1.38723	2.63e-25	thbs3a	1.0081	1.50283	0.999983	prg4b	6.43458	3.27157	1.79e-09	si:ch211-197g15.6	1.5782	1.73104	0.661878	agxt2	1.69636	3.18965	0.383549	pip4p1a	4.88209	2.81786	1.4e-05	dnajc18	2.33775	1.34432	0.204537	rnasekb	15.7948	2.25006	2.04e-54	pycard
338	fhdc3	26.4133	4.32869	2.91e-152	ilf2	40.9431	2.14085	0	si:dkey-239i20.2	3.94059	2.76342	0.000819472	dnase1l1	8.58618	2.09311	2.3e-16	nqo1	6.27681	1.38253	7.25e-09	ppp1r9alb	1.41279	1.50021	0.768706	si:ch73-141c7.1	36.1329	3.25981	7.63e-284	ccl20b	6.12737	1.72724	2.12e-08	slc16a7	0.455389	3.18388	0.995947	vamp5	22.7341	2.81575	1.45e-112	spata4	6.28522	1.34309	1.19e-08	CR383676.2	6.02523	2.24857	3.42e-08	si:ch211-98n17.5
339	ripply2	17.2919	4.32384	1e-65	akt1s1	21.4884	2.1387	8.57e-101	abcc12	2.46797	2.76021	0.085313	crfb17	4.65823	2.09054	4.54e-05	ackr3b	3.78888	1.38118	0.00184217	col5a2a	1.53615	1.49999	0.649106	sst2	3.77003	3.24748	0.00137794	noxo1a	3.69869	1.72691	0.00292233	ppdpfb	78.8555	3.16168	0	tsc22d3	41.1721	2.81244	0	ptgis	2.127	1.34036	0.322737	mpeg1.1	12.3335	2.2421	2.77e-33	her9
340	arl2bp	35.7713	4.32143	1.37e-278	srsf10b	14.8747	2.13557	1.28e-48	AL954327.1	2.8801	2.75851	0.0289723	hlx1	3.9927	2.09041	0.000791671	prr13	14.5297	1.38084	4.24e-46	dbnla	3.49629	1.49919	0.00547401	dpydb	1.63962	3.24411	0.410497	cd74b	41.383	1.71683	0	kmo	2.46315	3.14527	0.0809896	cst3	61.5921	2.80727	0	efna1b	5.24121	1.33831	4.48e-06	fyna	3.33554	2.24155	0.00941624	zgc:173729
341	cep89	16.6937	4.31736	2.58e-61	nasp	32.3555	2.13478	8.31e-228	rltgr	5.41455	2.74162	8.72e-07	CR383676.1	75.988	2.08978	0	erlin1	4.30099	1.3712	0.000234127	myo5b	1.5928	1.49337	0.598396	xdh	1.00826	3.24134	0.919913	lpcat4	2.51988	1.71328	0.105433	aldob	52.751	3.14442	0	si:ch211-261n11.7	8.3788	2.80542	1.27e-15	mns1	2.17878	1.33784	0.289382	rab6bb	6.53035	2.2408	1.46e-09	flna
342	grinaa	19.3312	4.30757	6.13e-82	sap18	37.1605	2.13068	2.53e-300	si:ch73-40a17.3	1.60154	2.74014	0.472845	hmha1b	6.71276	2.08616	3.82e-10	dlat	5.54971	1.37069	5.16e-07	aste1a	0.957034	1.49321	0.999983	c3b.2	2.54244	3.23477	0.064454	cdh1	9.81737	1.71315	4.2e-21	ptgdsa	3.82868	3.14335	0.00114127	fibinb	4.54134	2.80472	6.9e-05	tpd52	6.19303	1.33761	2.1e-08	spry2	5.1633	2.23728	4.14e-06	tnfsf10l4
343	CR382383.2	17.5722	4.30734	7.58e-68	ebna1bp2	20.1517	2.13022	1.02e-88	mgst3a	33.3345	2.73939	1.78e-241	lgals9l3	10.0735	2.08305	2.17e-22	dnph1	6.63432	1.37019	7.34e-10	lum	1.69386	1.49317	0.508088	cyp2k19	7.44333	3.22874	1.66e-12	baiap2l1a	2.42107	1.71225	0.132982	agmat	1.0695	3.1392	0.881716	lancl1	13.6245	2.8038	1.1e-40	saxo2	2.93142	1.33401	0.0456706	lim2.2	11.1989	2.22933	1.72e-27	zgc:113223
344	leng9	31.2505	4.30574	8.04e-213	chtf8	9.81205	2.12821	1.61e-21	slc34a2a	2.60576	2.72225	0.0606301	gpr183a	14.1959	2.08162	4.07e-44	mpzl2b	8.54978	1.36676	3.73e-16	fam84a	4.01068	1.48824	0.000808331	agmat	1.24365	3.22723	0.714031	tmem54a	6.77839	1.70326	3.31e-10	wu:fd46c06	1.7031	3.11042	0.379228	hsp70.3	77.9139	2.79957	0	mapk15	4.66549	1.33249	7.34e-05	rsad2	4.46812	2.22754	0.00011568	aim1a
345	tsnaxip1	19.0557	4.3057	1.21e-79	lsm7	42.4647	2.12788	0	lad1	5.73093	2.72178	1.51e-07	FP085398.1	3.22303	2.07959	0.0125819	h3f3b.1	34.4081	1.36277	3.18e-257	mapk12a	4.04136	1.48638	0.000713931	cox7a1	46.7268	3.22273	0	sp6	1.85096	1.69807	0.426676	cox7a1	40.9306	3.10857	0	fhl3b	6.46986	2.79199	1.74e-09	cdca7b	3.17434	1.33244	0.0218965	lancl1	9.17635	2.21704	1.48e-18	cd74a
346	hmgb1b	125.342	4.29847	0	myg1	25.5772	2.12725	1.46e-142	ociad2	10.2165	2.7179	4.84e-23	ved	5.06606	2.06843	6.2e-06	si:dkey-19b23.12	3.9714	1.35903	0.00090405	rmdn1	10.4507	1.48178	6.33e-24	zgc:162608	6.60928	3.21263	5.7e-10	si:dkey-182g1.2	2.58034	1.69421	0.090411	zgc:174904	30.0574	3.10606	1.62e-196	rtn1a	35.3933	2.78853	2.26e-272	si:dkey-86l18.8	2.8158	1.32963	0.0627797	wnt7aa	3.08888	2.21551	0.020486	slco2b1
347	slc2a10	17.4495	4.29523	6.49e-67	nhp2	31.0298	2.12076	1.45e-209	tspan13a	9.99074	2.70555	4.75e-22	prdx1	33.0218	2.06795	3.89e-237	coro1ca	5.39734	1.35886	1.18e-06	tiam1a	1.4214	1.48112	0.76063	msrb2	7.16468	3.21211	1.26e-11	si:dkey-106l3.7	1.61899	1.69337	0.621643	CYP2C9	6.3386	3.10435	3.47e-09	NC-002333.4	94.7578	2.77927	0	clgn	4.54254	1.32961	0.000126261	fut8a	4.55085	2.21457	8.01e-05	grhl2a
348	zgc:66426	19.649	4.28867	1.25e-84	hnrnpa1b	47.864	2.11749	0	vtg6	35.5717	2.70083	6.13e-275	mapk11	6.79701	2.06178	2.17e-10	CU929070.1	7.55096	1.35818	1.12e-12	ice2	2.79604	1.47849	0.0469282	si:dkeyp-73d8.8	6.52926	3.20947	9.66e-10	si:ch73-52f15.5	2.73928	1.68429	0.059811	CABZ01073265.1	9.44005	3.09327	8.9e-20	tcea2	7.58507	2.77742	7.05e-13	rsg1	2.22174	1.3284	0.263877	CABZ01078737.1	3.37755	2.20018	0.00814767	gnat2
349	elavl2	36.5799	4.285	2.76e-291	map2k6	12.5615	2.11703	7.48e-35	msmo1	21.621	2.69884	8.4e-102	si:ch211-103n10.5	35.473	2.05996	1.33e-273	rpl13a	52.0897	1.35378	0	si:dkey-68o6.6	1.39742	1.47653	0.784478	zmp:0000000758	5.54717	3.20946	3.6e-07	zgc:110788	2.11228	1.68107	0.259998	bhmt	34.1079	3.05844	6.38e-253	zgc:162939	14.0343	2.77093	3.8e-43	shisal1b	2.66138	1.32378	0.0940968	b3gat2	2.81568	2.18952	0.0454197	nkx3-1
350	si:ch73-352p4.5	15.2954	4.28127	1.33e-51	rpl9	79.9239	2.1165	0	rtn4b	15.3177	2.69594	2.83e-51	cxcl20	4.26507	2.05255	0.000260032	gsto2	17.2484	1.35374	7.62e-65	si:dkey-28e7.3	1.02564	1.47451	0.999983	akr1a1a	7.24691	3.18194	7e-12	sh3d21	5.058	1.67898	8.09e-06	cfh	22.3083	3.05573	1.92e-108	mapk8ip3	4.04372	2.75742	0.000585807	si:dkey-184a18.5	2.87975	1.3228	0.0528732	prtfdc1	7.1607	2.18535	1.96e-11	si:dkey-164f24.2
351	urahb	26.3768	4.27968	7.64e-152	eef2b	73.7863	2.11523	0	si:dkey-236e20.3	1.33887	2.68416	0.686119	asah1a	7.8597	2.05087	8.99e-14	apex1	6.20442	1.34728	1.14e-08	col5a1	1.81186	1.47313	0.417857	mcfd2	30.5013	3.17786	2.09e-202	fam129ba	2.66849	1.67626	0.0719335	BX088688.2	7.25486	3.05011	6.95e-12	apoc1	56.2774	2.74243	0	ak7a	2.05779	1.32158	0.371518	hbaa2	31.4592	2.1748	4.23e-215	cdc42ep5
352	si:dkey-9i23.14	21.1849	4.25222	3.08e-98	rangap1a	11.2553	2.11272	4.15e-28	serpinb1	18.2368	2.68235	1.57e-72	si:dkey-262k9.4	9.63647	2.04973	1.6e-20	gadd45bb	13.7823	1.34486	1.65e-41	lzts1	1.08492	1.45896	0.999983	txn	68.9626	3.17372	0	zgc:92242	6.43482	1.6705	3.16e-09	aspdh	2.81051	3.04244	0.0329469	rhogc	10.6447	2.73549	5.6e-25	c2cd2l	2.33564	1.32083	0.205449	nptna	3.03114	2.17172	0.0243685	irf7
353	si:ch211-272n13.3	16.5279	4.23784	4.03e-60	kifc1	12.6701	2.11141	1.9e-35	slc52a3	2.05095	2.68163	0.211991	ccng2	32.8454	2.04279	1.29e-234	nip7	9.19617	1.34341	1.24e-18	fam129ba	2.15065	1.45527	0.220057	zgc:103438	6.04717	3.16413	2e-08	zgc:100868	1.9887	1.66609	0.33337	sult1st3	4.49304	3.03622	7.3e-05	tegt	25.4006	2.73078	1.95e-140	nek2	4.51433	1.31968	0.000142485	csdc2a	5.44359	2.16832	9.4e-07	tax1bp3
354	zgc:56699	63.8378	4.23385	0	sgta	22.3468	2.10679	5.84e-109	zgc:92275	3.11114	2.681	0.0147389	si:ch211-145b13.6	3.2886	2.03653	0.0102038	si:ch211-106h4.12	4.12902	1.34013	0.000480134	f2rl1.2	2.28013	1.454	0.166048	st3gal3b	1.91808	3.14797	0.251184	cldn7b	13.0801	1.6615	2.83e-37	cldn15lb	12.3332	3.01717	1.91e-33	pcyt1bb	3.67222	2.72646	0.00247168	zgc:153215	2.72109	1.31958	0.0809959	gp9	3.3965	2.16824	0.00765942	oclna
355	dbf4	36.3777	4.23155	4.36e-288	mylpfa	12.4693	2.10495	2.38e-34	si:ch211-207j7.2	2.35024	2.6678	0.11223	cx32.2	7.03185	2.03415	4.25e-11	rpl36a	65.2415	1.33891	0	nlrp16	1.01307	1.45303	0.999983	rcl1	28.1406	3.14446	2.33e-172	osbpl7	3.42851	1.66132	0.00747276	cyp8b1	2.50247	3.00435	0.07353	znf395b	9.02524	2.72379	4.67e-18	MAD2L2	1.85562	1.31893	0.543141	CT583708.1	5.06712	2.16011	6.74e-06	si:dkey-182g1.2
356	coq9	60.2038	4.23062	0	eif5a	73.1221	2.10221	0	sst1.1	6.54337	2.66125	1.06e-09	tmem206	3.97006	2.03325	0.000864463	wasf2	3.79861	1.33822	0.0017754	oclna	11.2574	1.44468	1.02e-27	hnf4a	3.10869	3.1424	0.0131559	macc1	1.87764	1.64969	0.407276	si:ch211-248a14.8	3.63221	3.00042	0.00236478	smox	26.6587	2.7185	1.15e-154	si:ch211-57h10.1	7.58569	1.31676	1.59e-12	si:ch211-261n11.7	5.25006	2.15892	2.63e-06	rabgap1l2
357	ankrd39	30.1594	4.21159	2.85e-198	eif4a1a	34.7722	2.09752	5.04e-263	gcnt7	1.12581	2.65808	0.87994	wipf1b	5.35071	2.03212	1.42e-06	btg2	24.2913	1.33802	2.43e-128	postna	1.15403	1.4421	0.999983	cyp24a1	2.683	3.13569	0.044882	si:ch211-195b11.3	28.4912	1.64863	4.21e-176	xdh	0.847525	2.98646	0.995947	slc1a3a	15.8741	2.71407	4.37e-55	rfc5	4.41757	1.31373	0.000218008	mcl1a	61.7832	2.15699	0	mal
358	mthfs	44.9908	4.20942	0	si:ch211-198a12.6	13.5416	2.09709	2.12e-40	aspdh	2.91649	2.6495	0.0261519	mafba	12.0734	2.02643	5.21e-32	ier2b	27.8654	1.33473	8.15e-169	id1	30.928	1.4394	1.2e-207	zgc:64106	8.5353	3.13528	2.73e-16	arrdc1a	3.57514	1.6456	0.00451517	pygl	6.85039	2.9853	1.19e-10	wnk1b	5.29375	2.70902	1.72e-06	alkbh3	2.79842	1.31269	0.065826	mapre3b	4.54531	2.15645	8.2e-05	si:ch211-157c3.4
359	e2f5	19.3528	4.20601	4.04e-82	utp11l	9.65075	2.09694	7.74e-21	pllp	5.77419	2.64804	1.19e-07	si:ch211-260e23.8	7.19843	2.02286	1.3e-11	cox7b	39.5536	1.33445	0	tjp3	4.99637	1.43755	1.02e-05	BX530068.1	4.23128	3.1243	0.000219091	prrg2	9.66961	1.64387	1.76e-20	bckdhbl	14.4742	2.9831	6.49e-46	hsp70.1	73.2482	2.69974	0	swi5	2.75976	1.30982	0.0728037	atp1b2a	4.92642	2.15471	1.36e-05	marveld3
360	larp4b	21.6936	4.20308	5.64e-103	smc1al	11.6879	2.09453	2.89e-30	zgc:92630	22.4682	2.64335	6.63e-110	cst14b.2	23.0701	2.02014	6.22e-116	spint2	12.8314	1.33153	5.22e-36	esrp2	2.69626	1.43603	0.061063	cat	29.4121	3.11874	3.06e-188	chmp4c	5.27946	1.64227	2.62e-06	pck2	9.21689	2.98216	7.09e-19	cbx7a	22.3913	2.69232	3.28e-109	ccdc114	2.66654	1.30613	0.0930295	elovl1b	26.1958	2.1524	3.12e-149	agr1
361	ube2j2	15.366	4.20144	4.49e-52	ccnt2b	10.428	2.09176	3.16e-24	cracr2b	1.9562	2.64165	0.256316	bri3	16.6162	2.01857	2.6e-60	anxa2a	26.5775	1.32839	1.39e-153	tax1bp3	11.9799	1.43322	2.46e-31	CU372926.1	3.80638	3.11156	0.0012008	slc16a12b	2.19196	1.63881	0.220334	akr1a1a	6.01539	2.98087	2.54e-08	loxl2b	5.38823	2.6915	1.04e-06	gpn2	4.03385	1.30378	0.00106194	zeb2a	6.50921	2.14478	1.68e-09	zgc:113333
362	hpf1	51.6562	4.18071	0	rhebl1	11.2062	2.08913	7.17e-28	hmgcs1	16.7116	2.63808	5.81e-61	snap23.2	7.03013	2.01559	4.3e-11	alcamb	3.98355	1.3258	0.000861555	ripk4	2.20799	1.43021	0.194534	cyp8b1	2.73319	3.10462	0.0392551	tmem45b	4.88021	1.63508	1.94e-05	igf1	1.17494	2.9704	0.790407	smc4	8.98751	2.69097	6.57e-18	si:ch73-103b9.2	3.12908	1.30343	0.0251698	tjp2b	9.25894	2.14334	6.91e-19	polr2a
363	pm20d1.1	15.9901	4.1792	2.54e-56	srsf11	31.4673	2.08616	1.68e-215	mxg	1.86668	2.62584	0.303875	mapk12b	3.14517	2.00535	0.0161162	atp5f1e	43.0789	1.32014	0	si:ch211-242b18.1	1.45743	1.42803	0.724145	sult1st3	4.86365	3.10369	1.25e-05	glmna	2.43941	1.6336	0.127436	arl13a	6.39389	2.96476	2.45e-09	st3gal5	7.10395	2.67251	2.39e-11	gins2	3.72845	1.30318	0.00340915	zbtb20	3.39037	2.13755	0.0078166	tesca
364	nme7	29.6702	4.16299	6.42e-192	rbm4.3	49.7601	2.08293	0	vtg7	32.8993	2.62481	3.21e-235	suclg1	38.3313	2.00476	0	zgc:92380	7.53547	1.31999	1.26e-12	asap3	1.29203	1.42584	0.895636	slc37a4a	5.36198	3.09979	9.81e-07	zgc:153953	2.84847	1.6298	0.0444771	igfbp1a	37.5815	2.95576	5.69e-307	hif1al2	11.57	2.6587	1.95e-29	smfn	5.21585	1.303	5.09e-06	ralab	7.86931	2.1361	9.86e-14	epha2a
365	mapre1a	106.083	4.16081	0	CABZ01068251.1	11.8211	2.08292	6.08e-31	BX323797.3	0.889783	2.6207	0.999844	nr1h3	3.52906	2.00231	0.00449942	rps23	57.5067	1.31634	0	st14a	4.77042	1.42161	3.05e-05	igfbp2a	9.00436	3.09366	4.54e-18	lamc2	1.52671	1.6247	0.714454	faxdc2	13.0342	2.954	2.61e-37	tjp1a	3.91725	2.65422	0.000966523	pdrg1	3.24415	1.30181	0.0177154	chp2	4.91157	2.13395	1.46e-05	ptpn3
366	zgc:158640	36.429	4.15599	6.77e-289	snrpa	22.7404	2.08267	8.23e-113	nr0b2a	2.81144	2.61602	0.0350869	CABZ01058647.1	23.4377	2.00089	1.21e-119	rpl27	60.264	1.3156	0	CR383676.1	39.6869	1.42157	0	plin2	3.90083	3.09199	0.000832619	boka	2.33893	1.62028	0.159966	ppp1r27b	0.40841	2.9522	0.995947	clic2	30.5618	2.64928	3.67e-203	ccl38.6	3.47439	1.30127	0.00835327	aldocb	27.4821	2.13074	3.21e-164	pfn1
367	peli1b	19.244	4.15224	3.3e-81	cct4	50.4924	2.08233	0	sult1st2	0.823507	2.61443	0.999844	CABZ01073795.1	8.43653	1.99716	8.14e-16	si:dkey-102m7.3	11.8566	1.31547	8.6e-31	zgc:195173	14.6439	1.41909	1.07e-46	slc2a2	2.72004	3.07091	0.0407087	mmp30	2.00757	1.6175	0.321437	si:ch73-106k19.5	0.713612	2.92777	0.995947	mdkb	28.5085	2.64125	7.99e-177	ropn1l	6.36965	1.30056	7.12e-09	srgap2	4.26726	2.12566	0.00027618	oclnb
368	desi1b	18.8217	4.14828	1.01e-77	zgc:55733	10.4314	2.07973	3.06e-24	aqp8a.2	3.85277	2.60293	0.00115371	sh3bgrl	14.6776	1.98604	3.92e-47	rps26l	55.1525	1.3097	0	krt94	9.77425	1.41789	5.85e-21	gcga	4.48725	3.06943	7.28e-05	si:dkey-87o1.2	12.3896	1.6139	1.83e-33	slc22a2	3.4348	2.92487	0.00477386	sox9b	5.27705	2.62617	1.88e-06	si:ch211-14a17.10	6.56296	1.29917	2.06e-09	gdi1	4.86926	2.12308	1.8e-05	rassf6
369	si:ch211-10a23.2	24.2404	4.14184	2.31e-128	u2af1	39.3533	2.07618	0	SCCPDH	4.70556	2.59276	3.09e-05	clic2	24.3291	1.98585	6.94e-129	si:dkey-16l2.16	4.40667	1.30906	0.000147267	tgfb1a	1.01931	1.41471	0.999983	kmo	2.38229	3.05669	0.0941596	ankrd22	10.861	1.61325	8.98e-26	nupr1	42.0194	2.91736	0	ptgdsb.2	37.9609	2.62489	0	dynlt1	2.32096	1.29905	0.212513	aqp1a.1	16.0351	2.09856	4.51e-56	spint2
370	ndel1a	37.357	4.13675	9.34e-304	kmt5ab	12.3505	2.07595	1.04e-33	akr1a1a	5.9257	2.58195	4.89e-08	cdaa	23.3929	1.98482	3.46e-119	ddx3b	7.65682	1.30839	5.02e-13	bambib	1.15065	1.41273	0.999983	rida	33.1383	3.04691	7.88e-239	hoxc11a	1.49429	1.60314	0.746952	cyp2x10.2	1.17498	2.91721	0.790407	si:dkeyp-73d8.8	4.81866	2.61938	1.91e-05	cmss1	3.71686	1.29849	0.00353735	dio2	5.50346	2.09794	6.81e-07	si:dkey-19b23.12
371	h2afvb	141.842	4.12547	0	gars	16.5521	2.0754	4.7e-60	hhla2b.2	1.99072	2.58039	0.239558	tspan37	9.74637	1.97671	5.53e-21	rpl23	63.6233	1.30396	0	zgc:111983	13.222	1.40994	4.11e-38	fn1b	18.3243	3.04404	2.37e-73	klf2b	9.90991	1.60271	1.69e-21	CT573065.1	1.19477	2.91418	0.772326	creg1	52.7497	2.60792	0	si:ch211-161h7.4	2.64933	1.29722	0.096868	ivns1abpb	13.519	2.09241	6.19e-40	evplb
372	si:dkey-57a22.11	16.4735	4.12332	9.9e-60	fabp3	66.326	2.07485	0	itpk1a	4.08327	2.57458	0.000463772	CR318588.1	50.5022	1.97631	0	rps24	58.7212	1.30292	0	cdc42ep5	3.97205	1.39638	0.000940844	krt18	62.3372	3.03653	0	cxcl14	8.57592	1.59624	3.7e-16	rdh1	7.05898	2.91359	2.8e-11	cdc42	29.0554	2.6053	1.18e-183	pank2	3.29689	1.29458	0.0150377	si:ch211-195b15.8	7.85921	2.09203	1.07e-13	si:ch211-125o16.4
373	pttg1	53.0009	4.11714	0	si:ch211-69g19.2	22.2527	2.07031	4.76e-108	BX640512.2	5.25147	2.56566	2.08e-06	wasb	19.0521	1.9713	3.48e-79	banf1	24.8581	1.3028	2.18e-134	nos2a	2.35806	1.39388	0.139497	faxdc2	14.7483	3.03494	1.09e-47	golph3l	1.69762	1.5841	0.550387	c4	6.39513	2.90764	2.44e-09	necap1	6.21773	2.60479	8.6e-09	ccl34b.9	5.59231	1.29456	6.96e-07	vwa1	3.18886	2.09178	0.0151153	zfand5a
374	esco2	38.0782	4.11136	0	wls	14.7932	2.06554	4.29e-48	cyp7a1	5.22025	2.54406	2.44e-06	zgc:195175	4.49162	1.96789	9.66e-05	rplp2l	62.6524	1.30106	0	mfsd4aa	0.968869	1.39244	0.999983	slc22a2	3.84101	3.03478	0.00105377	ildr1a	4.43463	1.57697	0.000153607	st3gal3b	1.48757	2.90115	0.529821	cxcl12b	6.3242	2.59445	4.41e-09	si:ch211-222l21.1	30.9011	1.29349	5.78e-207	2020-09-15	4.64046	2.08145	5.32e-05	mhc1zba
375	ispd	29.0741	4.10795	2.58e-184	pa2g4a	27.4965	2.06469	1.13e-164	dao.3	1.75026	2.54041	0.37357	vaspa	6.18779	1.96072	1.13e-08	sqor	5.40836	1.29966	1.11e-06	capn9	4.86189	1.39201	1.97e-05	sult3st3	1.63176	3.0296	0.415296	si:dkey-239b22.1	1.88346	1.56975	0.402516	hal	1.12674	2.89469	0.833309	zeb2a	8.87374	2.59345	1.81e-17	si:dkey-23i12.5	10.2785	1.2858	6.5e-23	ankrd46a	4.4237	2.08069	0.000140232	arrdc1a
376	sfr1	21.8768	4.10786	1.04e-104	nusap1	22.4114	2.0636	1.38e-109	zgc:77938	2.14533	2.53265	0.175514	npc2	41.6526	1.95865	0	gdpd3a	7.22568	1.29952	1.23e-11	gig2l	7.15565	1.39198	2.24e-11	cldn15lb	13.2472	3.00699	1.45e-38	si:dkeyp-86h10.3	1.54448	1.56873	0.695704	GSTZ1	27.5143	2.89419	9.78e-165	fabp2	32.6238	2.59222	1.86e-231	BX323839.1	2.24026	1.28408	0.254464	irs2b	4.05074	2.07797	0.000676614	lmna
377	shisa4	30.5539	4.10581	1.79e-203	plk1	22.0106	2.06245	1e-105	p2rx4a	6.10684	2.51621	1.66e-08	rp2	8.55162	1.95702	3.09e-16	sik1	6.53002	1.298	1.46e-09	si:busm1-57f23.1	12.9015	1.39189	2.71e-36	tmem82	3.77656	3.00158	0.00134548	zgc:113333	2.85412	1.56305	0.0437965	cyp2aa2	0.744144	2.89362	0.995947	eif3hb	9.77322	2.58534	4.12e-21	psmd5	2.42162	1.28153	0.168707	slc31a2	8.31007	2.07582	2.83e-15	mboat1
378	ephx1	44.0688	4.0921	0	cdk1	27.9242	2.06027	8.16e-170	nr5a5	1.91669	2.51248	0.275813	hexb	16.77	1.95482	2e-61	rpl35a	59.9722	1.29781	0	ch25hl1.1	2.96666	1.38872	0.0290686	rln1	0.981087	2.97424	0.939801	selenow1	38.5751	1.56149	0	elovl2	6.78128	2.88134	1.9e-10	rnf144ab	4.74788	2.58532	2.66e-05	si:ch73-100l22.3	3.41113	1.27744	0.010343	cdaa	19.3687	2.07189	1.1e-81	hsd11b1la
379	si:ch211-151h10.2	17.3229	4.084	5.86e-66	snu13b	39.4754	2.06024	0	cobl	2.44748	2.49719	0.0893829	rnaset2	19.0559	1.94657	3.24e-79	pde4ba	4.4301	1.29486	0.000133184	boka	1.89248	1.38789	0.363961	dio1	8.33867	2.96874	1.44e-15	cfd	30.3453	1.55885	9.89e-200	tmem82	3.15778	2.88089	0.0117446	tmem51a	4.8007	2.58461	2.08e-05	tusc2a	2.97501	1.27522	0.0403672	rtn1a	22.4036	2.07138	3.33e-109	baiap2l1a
380	trip13	24.7443	4.07997	1.01e-133	arl14ep	14.22	2.05941	1.74e-44	sult2st2	10.9065	2.48265	3.41e-26	rab8b	8.12329	1.94333	1.09e-14	BX927308.1	4.54174	1.29379	8.13e-05	si:zfos-2070c2.1	4.48027	1.38778	0.000113296	mthfsd	1.03655	2.96713	0.892919	zbtb7b	2.14594	1.55846	0.24283	igfbp1b	1.33624	2.8773	0.650029	elmo1	11.6472	2.58044	7.94e-30	wdr66	1.95088	1.27355	0.458254	si:dkeyp-75h12.5	10.6702	2.06536	5.5e-25	lgals1l1
381	eif4e1b	29.7456	4.07207	6.85e-193	unga	12.2264	2.05851	4.73e-33	dab2	5.31025	2.48264	1.52e-06	zgc:165573	15.081	1.93979	9.67e-50	magoh	16.6769	1.29335	1.19e-60	edn2	1.82831	1.38448	0.406505	upb1	2.95476	2.95967	0.0210781	her9	24.6095	1.55598	2.13e-131	CABZ01025780.1	2.23384	2.8669	0.135891	si:ch73-95l15.5	4.87122	2.57188	1.48e-05	dnal4b	5.74242	1.27291	2.97e-07	cldn12	6.6482	2.06353	6.74e-10	si:ch211-79k12.1
382	lsm6	112.972	4.06932	0	CCT2	43.589	2.05846	0	zgc:56622	3.19	2.47456	0.0115662	ppt1	24.1619	1.93801	3.99e-127	mycn	4.00821	1.28469	0.00078051	si:dkey-247k7.2	16.1978	1.38019	4.31e-57	c3b.1	1.00662	2.95594	0.92147	itgb6	3.02538	1.55458	0.026685	slc38a4	7.29183	2.86587	5.33e-12	creg2	8.84721	2.5626	2.28e-17	cdkn1cb	1.82405	1.27125	0.576169	eif3hb	6.56799	2.05829	1.15e-09	spint1a
383	hexdc	25.0712	4.06782	2.92e-137	rfc5	14.898	2.05605	9.08e-49	tmem45b	10.644	2.4729	5.74e-25	mpp1	5.51342	1.93701	5.86e-07	rpl17	47.8275	1.28163	0	col12a1a	1.31099	1.37878	0.876741	ppdpfb	74.3714	2.95094	0	prdx5	36.8728	1.5536	6.03e-295	dio1	7.20541	2.84542	9.97e-12	2020-09-15	6.81086	2.56203	1.83e-10	lmo4a	2.81261	1.27047	0.0633677	gulp1a	3.16248	2.05149	0.0163611	ccl20b
384	maf1	47.9041	4.06506	0	psma3	45.6281	2.05414	0	hnf1ba	1.0235	2.46823	0.972848	tnfaip8l2a	5.00579	1.9364	8.38e-06	ier2a	30.5212	1.27897	1.81e-202	elf3	15.383	1.3787	1.63e-51	creb3l3a	1.44789	2.92954	0.547168	mpzl2b	9.43986	1.55141	1.56e-19	zgc:103438	4.51606	2.83916	6.58e-05	ppp1r3cb	6.7308	2.54986	3.14e-10	arl2bp	3.55764	1.26918	0.00621301	hrasb	3.80008	2.04746	0.00180271	zgc:91908
385	wdr76	19.8498	4.06016	2.4e-86	tpma	10.3231	2.04984	9.39e-24	zgc:194392	4.9566	2.45726	9.28e-06	apol1	3.55594	1.93311	0.00410045	fkbp1aa	28.0376	1.27871	6.7e-171	selenow1	34.8636	1.37638	9.49e-264	nr5a5	2.13064	2.92915	0.164451	zgc:194101	4.45206	1.548	0.000142424	sult3st3	1.25833	2.83257	0.716364	gpatch8	14.3002	2.54952	8.87e-45	h2afy2	8.76583	1.26905	1.1e-16	cdo1	21.6116	2.04463	1.22e-101	ca6
386	dtd2	31.348	4.03271	3.81e-214	hspa8	90.8212	2.04722	0	pklr	15.5007	2.45226	1.69e-52	cxcr3.2	6.05395	1.93165	2.58e-08	mrps17	6.16159	1.27847	1.47e-08	nkx3-1	7.63509	1.36926	6.53e-13	gls2b	1.20576	2.92226	0.745562	oclna	12.5951	1.53857	1.4e-34	msrb2	5.32336	2.8262	1.26e-06	snapin	11.1999	2.54264	1.31e-27	cdc6	2.12508	1.26896	0.323843	arl4ab	12.0138	2.04372	1.35e-31	zgc:92066
387	bbs7	14.4976	4.03248	1.93e-46	ppid	23.4117	2.03797	1.57e-119	gig2h	11.6252	2.45141	1.06e-29	BX649411.1	3.48917	1.9291	0.00517564	slc25a55a	12.9946	1.27815	6.35e-37	traf4b	1.09393	1.36618	0.999983	foxa1	4.3649	2.89616	0.000124492	CU914622.2	1.98021	1.53193	0.337762	fn1b	14.8822	2.824	1.65e-48	lmbrd1	9.40147	2.52808	1.45e-19	pcgf6	2.20753	1.26845	0.271826	ppap2d	7.22293	2.04187	1.25e-11	fam129ba
388	si:dkey-274m17.3	19.8052	4.02873	5.8e-86	uchl5	18.9373	2.03187	2.01e-78	tmem97	12.9406	2.44768	1.04e-36	wipf1a	9.46486	1.92435	8.24e-20	slc38a5b	6.50578	1.27688	1.7e-09	gyg1b	3.34606	1.36334	0.00901527	si:ch211-248a14.8	3.68912	2.86488	0.00186169	si:busm1-104n07.3	3.34071	1.5317	0.00995895	cat	22.7166	2.82334	1.98e-112	pik3r1	12.2119	2.52594	9.37e-33	org	5.44303	1.26484	1.57e-06	plk2b	4.72401	2.03851	3.61e-05	CR382370.2
389	ddx4	28.7033	4.01966	1.15e-179	rap1aa	15.7953	2.0318	9.57e-55	ccl19b	13.9864	2.43492	8.03e-43	arpc2	42.2745	1.9233	0	psmb3	25.6366	1.27456	6.45e-143	prrg2	7.27958	1.36175	9.23e-12	rnd1b	4.78676	2.85708	1.82e-05	tax1bp3	12.9448	1.52686	1.62e-36	zmp:0000000758	4.10038	2.80697	0.000392507	rps6kc1	4.28314	2.5215	0.000214624	bpnt1	2.81092	1.26407	0.0636631	plekho2	2.94401	2.03552	0.0313581	pmela
390	tac4	15.8641	4.0093	1.89e-55	bxdc2	17.5814	2.0309	1.12e-67	fev	1.25815	2.41002	0.762306	ccl35.1	26.5538	1.92112	1.82e-153	si:ch73-281n10.2	27.2633	1.27024	1.31e-161	si:dkey-3h3.3	0.974463	1.36147	0.999983	c7b	10.1739	2.84898	6.26e-23	tuba8l2	22.7871	1.5264	1.1e-112	gda	7.30777	2.80545	4.76e-12	exoc6	3.82609	2.51649	0.00138322	si:dkey-43k4.3	4.13689	1.26397	0.000707874	si:ch1073-303k11.2	3.30832	2.03552	0.0102861	zgc:195173
391	rad1	34.4593	4.0075	1.37e-258	eif4bb	23.7335	2.02925	8.03e-123	si:ch211-248a14.8	3.26763	2.4032	0.00903149	il16	4.28402	1.92063	0.000239551	ubb	36.9459	1.26751	1.53e-296	epgn	7.60262	1.36066	8.34e-13	si:ch211-208k15.1	1.52505	2.84455	0.488374	cldnf	2.05389	1.52086	0.293796	gls2b	0.967449	2.80055	0.969219	rsrp1	71.0014	2.51168	0	zgc:193811	2.69102	1.2629	0.0873088	laptm4b	5.37621	2.03417	1.35e-06	rcan1a
392	flr	17.5605	4.00734	9.28e-68	rps7	120.654	2.02847	0	ftr82	8.52349	2.4012	3.67e-16	dub	7.34395	1.91808	4.51e-12	sult6b1	13.576	1.26714	2.75e-40	zmp:0000001114	2.02104	1.35925	0.284825	slc41a1	1.99773	2.83852	0.215098	col5a1	1.76154	1.51406	0.496729	prg4b	4.43905	2.79085	9.3e-05	her15.1	7.93493	2.50377	4.71e-14	si:ch211-160o17.3	3.79817	1.26212	0.00264909	gnai2b	4.85427	2.02855	1.94e-05	fosb
393	mtif3	32.5742	4.00314	3.68e-231	golt1bb	13.855	2.0279	2.88e-42	foxa3	3.77115	2.40076	0.00156851	gig2i	5.49577	1.91651	6.46e-07	rps21	63.7794	1.26641	0	cldn1	5.42696	1.35869	1.11e-06	cyp2p9	0.71727	2.82594	0.996399	abi3b	1.69886	1.51392	0.549577	cyp4t8	7.73508	2.78684	1.93e-13	prnprs3	9.04214	2.49799	4.01e-18	ppil6	3.07926	1.2614	0.0294603	mt2	16.5939	2.02592	4.99e-60	si:dkey-102c8.3
394	zgc:153215	23.9623	4.00271	1.87e-125	aldoaa	53.3144	2.02722	0	si:ch211-127i16.2	0.954042	2.38312	0.999844	tgfbi	7.24898	1.90991	9.02e-12	aco2	7.10339	1.26484	2.96e-11	arrdc1a	2.53964	1.35668	0.0908261	cyp1a	11.7879	2.82572	1.26e-30	ifi35	7.8483	1.51075	1.37e-13	qsox1	1.81581	2.71273	0.313164	ckbb	50.3172	2.48594	0	hells	2.89169	1.25955	0.0512532	nova2	6.21443	2.02498	1.08e-08	ripk4
395	mov10a	32.3265	3.99957	1.13e-227	c23h20orf24	23.2904	2.02658	2.66e-118	pgam2	6.63851	2.38246	5.67e-10	oaz1b	38.6968	1.90622	0	nucks1a	4.78242	1.26152	2.66e-05	si:ch211-217k17.10	9.79465	1.3564	4.8e-21	f5	5.77247	2.82444	1.01e-07	si:ch73-70c5.1	2.78102	1.5106	0.0536038	rida	25.3629	2.69842	4.95e-140	cyp4t8	6.1725	2.48334	1.13e-08	xrcc1	3.22581	1.25921	0.018682	kctd12.2	13.2497	2.02307	2.24e-38	bhlha9
396	cdr2l	28.0946	3.99388	3.68e-172	hnrnpul1	9.38712	2.02645	9.44e-20	ugt2a7	3.58712	2.36503	0.00306917	si:ch73-343l4.8	6.05051	1.90563	2.63e-08	eif4g1a	4.65668	1.26002	4.8e-05	zgc:91908	2.27934	1.35621	0.166281	nr1h4	1.97076	2.79967	0.227045	ly6m2	3.30556	1.51022	0.0111541	txn	53.3608	2.69666	0	cln3	5.09767	2.48303	4.74e-06	rassf7b	1.92908	1.25898	0.477461	bcat1	8.09359	2.01174	1.65e-14	tmsb4x
397	cenpw	54.913	3.99097	0	ccnb1	27.5134	2.02395	7.12e-165	zgc:66484	3.1704	2.34861	0.0122771	slc3a2a	10.3541	1.90375	1.25e-23	rps13	59.9727	1.25798	0	znf185	3.1359	1.35503	0.0175024	BX088688.2	6.89291	2.78988	8.47e-11	tiam1a	1.51694	1.50927	0.724459	hhla2b.2	1.51754	2.68276	0.507546	mbpb	17.3882	2.48248	5.1e-66	rsph14	2.48513	1.25834	0.144726	lgals9l1	12.1615	2.00946	2.25e-32	zmp:0000001114
398	ift22	22.0256	3.98467	4e-106	polb	14.0215	2.01918	2.85e-43	s100v1	16.3182	2.34067	3.84e-58	serpinb1l1	9.49174	1.90171	6.4e-20	ssb	6.07049	1.25459	2.53e-08	kank1a	1.36228	1.35439	0.822577	c4	6.20875	2.78683	7.44e-09	spint2	13.7405	1.50403	4.25e-41	krt18	51.1731	2.67192	0	selenow2a	19.598	2.48132	9.42e-84	cetn4	8.88333	1.2583	3.88e-17	zgc:162939	8.22142	2.00563	5.9e-15	stk35
399	katnb1	31.3555	3.97205	3.01e-214	RPL41	138.331	2.01896	0	adh8a	23.6484	2.33129	1.04e-121	irak3	5.61751	1.89719	3.29e-07	dhrs13l1	6.19043	1.25388	1.24e-08	si:ch73-70c5.1	2.40752	1.35021	0.12397	btd	2.2229	2.78349	0.134901	kank1a	1.6111	1.50291	0.628952	pigr	1.11635	2.66386	0.843227	tmem176l.1	35.4224	2.47737	8.11e-273	pttg1	6.11093	1.25818	3.44e-08	lfng	4.17046	1.9996	0.000415899	traf3ip2l
400	si:ch211-63o20.7	16.0577	3.96765	8.59e-57	rpl3	110.175	2.01783	0	si:ch211-153b23.5	26.4819	2.31947	1.51e-152	rsrp1	58.5503	1.89303	0	selenbp1	4.02703	1.25357	0.00072448	klf2a	8.85429	1.34901	2.93e-17	cyp2x7	1.43515	2.77684	0.556445	ice2	2.93858	1.49843	0.0345023	cbsa	4.20944	2.65247	0.00025105	pebp1	4.57292	2.47379	6.01e-05	imp4	4.03769	1.25672	0.00104917	tsc22d3	25.325	1.99742	1.71e-139	krtt1c19e
401	cox5b2	104.112	3.95947	0	psmc6	27.9969	2.01782	1.07e-170	dgat1a	2.96479	2.30994	0.0228144	tnfrsf9a	4.12323	1.89181	0.000466408	rpl38	62.8434	1.25188	0	luzp1	1.19741	1.34852	0.993756	pck2	8.45787	2.776	5.27e-16	ston2	2.58511	1.49653	0.0893612	BX908782.3	15.3967	2.64847	6.8e-52	zw10	7.46453	2.47219	1.75e-12	zgc:92380	4.47668	1.25068	0.000168482	clu	6.26108	1.99408	8.1e-09	ccl19b
402	cdk2	43.218	3.95393	0	psme3	17.1222	2.01615	3.19e-64	dact2	1.07674	2.28268	0.923716	snx5	12.1387	1.89161	2.36e-32	cisd1	5.60308	1.25021	3.84e-07	si:dkey-180p18.9	16.5291	1.34256	1.91e-59	hsd17b3	4.21383	2.76961	0.000235702	cldni	15.8537	1.49268	1.24e-54	cox6a2	50.2104	2.64532	0	prrx1a	4.21617	2.46415	0.000286464	efhc1	3.85338	1.24913	0.00214257	cyfip2	3.00527	1.98916	0.0263083	si:dkey-30c15.2
403	thtpa	16.6369	3.9442	6.65e-61	ing4	15.581	2.0126	2.76e-53	zgc:162396	11.813	2.28139	1.17e-30	prcp	3.61893	1.89009	0.00329231	atp5mf	28.0827	1.24562	1.89e-171	efna1b	8.29118	1.34182	3.63e-15	cbsa	4.82339	2.7539	1.53e-05	zgc:85975	6.25428	1.48981	9.81e-09	plin2	2.55343	2.64395	0.0646694	cyfip2	4.42956	2.4618	0.000113981	ccdc151	3.17407	1.24777	0.0219021	spock3	5.62594	1.98516	3.45e-07	apol1
404	ccdc40	25.9401	3.94269	6.93e-147	rpa3	32.0021	2.01234	7.2e-223	hnf4a	1.99145	2.26858	0.239265	il21r.1	4.13398	1.88134	0.000446132	smarcc1a	4.94461	1.24544	1.21e-05	pltp	1.17715	1.33892	0.999983	epdl1	26.0073	2.7519	2.83e-147	hsd17b7	9.03977	1.48975	6.32e-18	pcxb	0.343184	2.63694	0.995947	agpat2	5.3629	2.45868	1.19e-06	si:dkey-111e8.4	2.23368	1.24747	0.257617	znf395b	5.25585	1.98408	2.55e-06	saa
405	si:ch211-227n13.3	15.2226	3.93884	4.03e-51	psmb7	44.1774	2.00974	0	si:ch211-196f2.7	0.846266	2.26292	0.999844	cmtm7	7.14133	1.87687	1.95e-11	rpl34	61.8979	1.24035	0	notch3	3.11268	1.33462	0.0188238	uraha	9.06548	2.75158	2.61e-18	si:ch211-198c19.3	11.5193	1.4854	5.76e-29	sst2	2.15351	2.62039	0.161493	hrasa	4.84884	2.4581	1.65e-05	mphosph8	9.78074	1.24694	9.43e-21	mid1ip1l	26.2271	1.97905	1.38e-149	grtp1a
406	zp3d.2	15.267	3.92002	2.05e-51	g3bp1	25.9858	2.00958	3.9e-147	pbld	1.82392	2.26267	0.328023	CR855337.1	5.03053	1.87342	7.41e-06	rpl12	45.9231	1.23805	0	pycard	17.4837	1.33144	1.76e-66	ppp1r1b	3.12329	2.71765	0.0125738	rassf6	3.32535	1.48469	0.0104775	foxa1	3.3401	2.61622	0.00655343	dcun1d2b	9.98046	2.45724	5.35e-22	si:dkey-100n19.2	3.35577	1.24642	0.0124046	CR753876.1	6.28138	1.97668	7.13e-09	capn9
407	soul4	16.6708	3.91248	3.78e-61	hbbe1.2	19.0253	2.00763	3.82e-79	RETSAT	2.13645	2.23701	0.178597	atp6ap2	27.8521	1.87005	8.29e-169	hmga1a	24.4962	1.22824	1.64e-130	zgc:113223	1.94977	1.33005	0.3273	hoga1	2.15282	2.71277	0.157064	plekhf1	9.63558	1.4828	2.44e-20	fabp3	71.9383	2.61581	0	brms1	4.99703	2.44588	7.94e-06	morn3	3.31204	1.24557	0.0143593	si:ch73-55i23.1	5.56211	1.96073	4.94e-07	CABZ01073795.1
408	sgo1	15.8045	3.91178	4.84e-55	nup62l	17.3946	2.00707	2.93e-66	pipox	1.65267	2.22393	0.437363	si:busm1-266f07.2	38.9293	1.85912	0	si:dkey-34l15.1	4.71943	1.22715	3.58e-05	cldn7b	9.62795	1.32682	2.41e-20	si:dkey-183n20.15	3.51897	2.70083	0.00343122	efna1b	9.35629	1.48226	3.43e-19	cyp2x8	2.25931	2.60379	0.128158	tnfaip2a	4.59888	2.44541	5.34e-05	iqcd	2.39019	1.24426	0.181593	pebp1	3.01874	1.96056	0.0252947	lpar6a
409	dynlt1	20.4541	3.91069	1.24e-91	ptgr1	30.9246	2.00495	3.76e-208	zgc:56585	1.18963	2.22176	0.826483	mospd2	4.34427	1.8483	0.000184962	pum1	4.08939	1.22631	0.000563137	ftr83	2.59385	1.32483	0.0794955	rltgr	4.12539	2.69943	0.000339738	abi3bpb	1.78074	1.48042	0.480542	ttpa	2.48708	2.57472	0.0763032	nova2	8.73592	2.44345	6.05e-17	plekhg4	2.22705	1.24374	0.261411	arl4d	10.4013	1.95837	9.21e-24	si:ch211-195b11.3
410	si:ch211-152p11.4	14.6939	3.90937	1.11e-47	rpn2	10.4984	2.00451	1.52e-24	ahcy	44.9956	2.21687	0	si:ch211-214p16.2	10.7046	1.84506	3.13e-25	ca6	8.21127	1.22462	6.28e-15	il15	3.85041	1.32456	0.00151607	socs3b	21.0124	2.68551	2.69e-96	scinlb	14.9757	1.47729	8.83e-49	c3b.1	0.82526	2.5739	0.995947	havcr2	4.55011	2.43426	6.65e-05	FQ323156.1	3.87259	1.24202	0.00199568	prkab1a	3.99524	1.94716	0.000845566	stard14
411	cluap1	16.829	3.90346	2.67e-62	rnaseh2b	13.1909	2.00269	2.29e-38	gig2g	0.948045	2.21334	0.999844	pnp5a	38.8883	1.84374	0	pes	4.64695	1.22125	5.02e-05	scel	3.47297	1.31991	0.00592135	hfe2	2.37609	2.67854	0.0955384	aldh3b1	2.234	1.47369	0.201459	BX530068.1	2.65634	2.56814	0.049828	swap70b	10.0304	2.42878	3.25e-22	polr3f	1.98941	1.24181	0.42502	grapa	4.5677	1.94617	7.42e-05	snap23.2
412	tmem231	21.0137	3.90307	1.14e-96	tpx2	15.0824	1.99776	5.71e-50	plin2	2.56661	2.2036	0.0669569	mpx	13.7913	1.84294	1.17e-41	rpl13	52.0282	1.21763	0	twsg1a	0.967725	1.30612	0.999983	slc38a4	6.84897	2.67341	1.14e-10	abcb5	1.8208	1.47268	0.449274	gcgra	0.480707	2.56771	0.995947	si:dkeyp-75h12.5	14.3378	2.42732	5.18e-45	thap12a	1.89733	1.24072	0.507058	hpca	3.08055	1.94527	0.0209782	tnk1
413	im:7145024	17.9638	3.90186	7.25e-71	banf1	47.4692	1.9964	0	slc43a1b	1.32652	2.19946	0.696344	zgc:158619	5.35922	1.83724	1.35e-06	taf15	10.0155	1.21619	4.77e-22	fam83fa	2.20699	1.30608	0.194904	BX323797.3	0.766621	2.66787	0.996399	zgc:174935	2.91494	1.47153	0.0369746	mttp	1.43202	2.55703	0.573978	si:dkey-238o13.4	4.57722	2.42259	5.89e-05	cxcl18a.1	6.96	1.24052	1.44e-10	2020-09-03	4.26893	1.94479	0.000274301	tjp3
414	dazl	24.0635	3.8945	1.65e-126	inip	18.561	1.99443	2.34e-75	bco1	2.34843	2.18345	0.11259	NC-002333.7	25.4686	1.83568	3.33e-141	paics	8.03871	1.20976	2.53e-14	cxcl18b	19.4026	1.30488	7.78e-82	nupr1	39.5033	2.65749	0	stx11b.1	1.9749	1.47136	0.340441	cyp2k18	1.91509	2.54151	0.26053	rabep2	4.40752	2.41821	0.000125307	si:ch211-241d21.5	4.54893	1.23644	0.000122874	gng7	3.81025	1.94027	0.0017351	boka
415	ska1	31.0639	3.89337	2.69e-210	hnrnpa0b	59.0058	1.99275	0	trpm6	0.949399	2.17862	0.999844	actb1	72.5467	1.83314	0	FO704736.1	58.2793	1.20838	0	cdh1	6.81308	1.2993	2.42e-10	zgc:165582	0.491102	2.65102	0.996399	cav1	2.91281	1.46924	0.0371565	hnf4a	1.94487	2.52792	0.246315	laptm4b	7.62195	2.41655	5.33e-13	si:dkey-58j15.10	5.97335	1.23481	7.82e-08	swap70b	6.83403	1.93984	1.92e-10	si:zfos-1011f11.1
416	si:dkey-210j14.4	23.1152	3.88968	8.42e-117	tra2a	24.6695	1.99218	1.17e-132	rdh1	5.46283	2.1774	6.69e-07	alas1	29.6752	1.83167	1.39e-191	rpl21	50.2848	1.20824	0	cav1	2.4653	1.29362	0.108213	itgb1b.2	4.03335	2.63483	0.000494638	ptprfb	4.52798	1.46436	0.000101535	slc25a38a	1.89201	2.52512	0.272341	gpm6aa	11.2518	2.4153	7.31e-28	si:ch211-147k9.8	6.17837	1.23455	2.29e-08	si:ch73-46j18.5	8.9215	1.93139	1.47e-17	mylipb
417	rad51ap1	15.1195	3.88795	1.93e-50	zgc:114119	10.0312	1.9909	1.82e-22	itga6l	1.13972	2.15863	0.868785	si:zfos-464b6.2	10.753	1.83055	1.87e-25	rpl14	42.8966	1.20449	0	dhrs13a.1	5.18025	1.2928	4.04e-06	CR381700.1	0.805697	2.63231	0.996399	si:dkey-253d23.4	3.06161	1.45948	0.0239684	ppp1r3ca	6.15902	2.52235	1.06e-08	cd74a	59.8284	2.41416	0	ier2b	19.7091	1.23227	3.96e-84	vldlr	4.77025	1.92949	2.89e-05	amotl2a
418	nrm	25.9774	3.87824	2.64e-147	sf3a3	13.6431	1.98644	5.34e-41	cyp2x8	2.00528	2.14452	0.232549	atp6v1h	20.3391	1.82841	3.42e-90	glod5	9.59414	1.20186	2.96e-20	si:dkey-188i13.6	7.9152	1.2907	7.5e-14	qsox1	1.75156	2.62836	0.339836	thy1	22.5667	1.45766	1.61e-110	uraha	7.28661	2.52034	5.53e-12	dnajc5aa	4.59148	2.4108	5.52e-05	si:dkey-9i23.14	2.0488	1.23206	0.378043	si:ch211-156j16.1	5.77574	1.92226	1.47e-07	mhc2dab
419	rcor2	23.9422	3.8778	3.02e-125	hat1	11.8051	1.98285	7.35e-31	apobb.1	11.8174	2.1372	1.11e-30	si:ch73-248e21.5	5.82148	1.81997	1.02e-07	jupa	13.4371	1.20092	1.8e-39	hapln1a	1.68387	1.28904	0.516023	hhla2b.2	1.54523	2.62369	0.474424	dgat1b	1.52072	1.45688	0.72081	zgc:153031	2.62055	2.51873	0.0544508	hpca	4.58391	2.40318	5.72e-05	si:dkey-188i13.6	4.70445	1.22877	6.14e-05	bsg	34.43	1.9128	1.38e-257	CR383676.1
420	clgn	34.8358	3.86895	2.99e-264	ube2e3	31.8735	1.9825	4.36e-221	mao	4.74735	2.13331	2.53e-05	gm2a	15.0632	1.81544	1.26e-49	cox4i1	32.8282	1.2006	3.59e-234	si:dkey-102c8.3	2.71452	1.28609	0.0583637	si:rp71-1h20.9	10.0774	2.60557	1.65e-22	gsto2	16.0838	1.45461	3.17e-56	c7b	7.41375	2.50099	2.19e-12	stm	3.65451	2.4026	0.00263612	fhdc3	2.44921	1.22808	0.158058	elovl7a	6.51498	1.91144	1.62e-09	stra6
421	si:dkey-170l10.1	22.013	3.86555	5.28e-106	fkbp4	20.3159	1.98053	3.69e-90	atp10d	2.79549	2.13197	0.0366257	capza1a	26.0523	1.81321	9.86e-148	si:ch211-15b10.6	7.01804	1.19536	5.41e-11	rdh12l	6.57995	1.28478	1.14e-09	cbln4	1.38049	2.60167	0.598959	CABZ01073795.1	5.43693	1.45199	1.13e-06	zgc:64106	5.42847	2.49613	7.15e-07	wdr13	6.50856	2.40042	1.36e-09	ypel5	5.42153	1.22798	1.75e-06	tmem47	3.23272	1.90796	0.0131698	tuba8l2
422	ctdspl3	50.199	3.8631	0	rpl24	92.2157	1.97302	0	sh3gl3b	4.78554	2.12364	2.12e-05	bhlhe41	9.08447	1.8096	2.8e-18	ahnak	9.27032	1.19189	6.25e-19	zgc:153317	14.569	1.28435	3.18e-46	pbld	1.85153	2.59002	0.284297	tnk1	2.29397	1.45157	0.176839	zgc:165582	0.42286	2.4961	0.995947	wwp2	8.13003	2.39261	9.84e-15	pvalb8	2.22517	1.22773	0.262219	mbpb	11.0657	1.90253	7.62e-27	fosl1a
423	acyp1	26.3454	3.86205	1.74e-151	top2a	10.0482	1.97039	1.53e-22	c2cd4a	2.6712	2.11963	0.0512475	adam8a	8.47332	1.80779	5.95e-16	psma2	17.4037	1.18931	5.21e-66	dpt	0.946673	1.28375	0.999983	BX908782.3	16.0729	2.58896	1.51e-56	esrp2	2.77932	1.45077	0.0538356	afp4	0.646062	2.49389	0.995947	zgc:92140	7.68561	2.39048	3.29e-13	ralaa	2.55723	1.22759	0.121116	lmo7a	5.97311	1.90178	4.65e-08	b2ml
424	prc1b	21.4734	3.86143	6.51e-101	phf5a	27.7344	1.96924	1.6e-167	si:ch211-198m17.1	1.67704	2.11892	0.421661	cpvl	10.4142	1.80774	6.68e-24	fubp1	6.44831	1.18653	2.47e-09	rps25	47.1692	1.27956	0	CT573065.1	0.94544	2.57318	0.971626	phactr4a	1.69322	1.44806	0.553614	cox5b2	44.267	2.49219	0	tmem47	4.96057	2.38804	9.54e-06	larp4b	2.08527	1.22554	0.350508	mfsd8	3.5141	1.89936	0.00515036	tnfsf10l
425	fam219aa	14.4023	3.85801	7.63e-46	eif3ea	55.9912	1.96636	0	cpo	1.66875	2.11438	0.426941	fabp11a	24.3551	1.80456	3.7e-129	hmgcl	4.8661	1.18226	1.78e-05	p2ry1	1.04706	1.27696	0.999983	zgc:153031	2.65115	2.55416	0.0487176	zgc:101810	4.80492	1.44771	2.79e-05	cyp1a	8.7065	2.47898	6.74e-17	mgrn1b	3.8362	2.38675	0.00133278	hmgb2b	22.4119	1.22356	8.53e-109	cbx7a	12.8239	1.89235	5.82e-36	si:dkey-180p18.9
426	sub1b	100.022	3.8482	0	2020-09-10	12.215	1.96631	5.43e-33	foxd2	1.11043	2.10034	0.89415	arpc5b	13.4193	1.80352	1.83e-39	hadhab	3.9507	1.18188	0.000981346	ankrd22	7.85116	1.27558	1.25e-13	ldlra	3.251	2.55049	0.00844668	slco2b1	9.36297	1.43897	3.23e-19	bcdin3d	0.335256	2.47854	0.995947	eef2l2	11.1296	2.3863	2.86e-27	fbxo36a	3.69137	1.22346	0.00387835	appb	5.02677	1.88664	8.26e-06	si:ch211-95j8.2
427	si:dkey-165n16.1	38.5765	3.84543	0	si:ch211-276i12.11	14.8489	1.96477	1.89e-48	BX530068.1	2.56022	2.09852	0.0680356	dnajc5ab	3.89034	1.80251	0.00118578	klf11b	5.24635	1.17913	2.61e-06	fzd10	1.92824	1.27456	0.340823	BX465862.4	1.61975	2.54685	0.422771	TSTA3	3.02983	1.43782	0.0263607	BX539325.1	0.565626	2.47405	0.995947	gnai2b	6.57316	2.38263	8.92e-10	ildr1a	1.89497	1.22339	0.508989	dnajc5aa	2.90917	1.88531	0.0347779	tyrp1b
428	ppp6r2a	20.2175	3.83267	1.52e-89	gins2	11.8959	1.96136	2.51e-31	cox6a2	46.4021	2.09269	0	slc7a7	4.74986	1.80132	2.94e-05	psmb4	22.6624	1.17552	9.52e-112	si:ch1073-190k2.1	11.2721	1.26878	8.7e-28	chpt1	10.7301	2.54671	1.88e-25	CU693494.2	2.37655	1.43345	0.14764	gcga	2.53447	2.46607	0.0678384	gnsa	6.34358	2.38251	3.9e-09	ift52	2.19269	1.22275	0.280303	si:dkey-93h22.7	4.53977	1.88347	8.4e-05	rgrb
429	zfand3	41.6553	3.83241	0	sparc	36.6632	1.95969	2.34e-292	PTGR1	0.98815	2.0897	0.999844	pald1a	4.38141	1.79553	0.000157428	zgc:86811	5.85083	1.17351	9.35e-08	glmna	1.57655	1.26806	0.611861	zgc:195173	31.7653	2.5454	1.73e-219	f2rl1.2	2.37574	1.4334	0.147751	acsf2	4.48616	2.46435	7.53e-05	slc38a2	20.4941	2.37764	1.54e-91	zgc:77439	3.06592	1.22087	0.0306436	si:dkey-188i13.9	11.7689	1.88028	2.48e-30	aoc2
430	tchp	24.5687	3.82929	7.63e-132	hspa4b	12.3316	1.95536	1.31e-33	qdpra	1.40574	2.08763	0.627519	sqstm1	42.2916	1.78423	0	mrpl12	8.96545	1.17091	9.95e-18	cst3	26.4487	1.26623	6.45e-152	pcbd1	17.9403	2.53243	2.5e-70	si:ch211-79k12.1	13.517	1.42926	8.82e-40	bglap	1.26406	2.46419	0.712216	aldocb	32.5621	2.37701	1.39e-230	h2afvb	25.8097	1.21724	2.56e-144	zgc:65894	8.19422	1.87888	7.34e-15	fam212aa
431	mad2l1	73.6062	3.8208	0	vbp1	28.7957	1.95154	1.52e-180	klc4	2.13154	2.08528	0.18018	si:dkey-203a12.2	30.5703	1.78001	2.77e-203	cox6a1	27.8833	1.16985	4.98e-169	nrarpa	2.68293	1.26396	0.0632441	rrbp1b	4.30179	2.52561	0.000163318	isg15	6.16776	1.4263	1.66e-08	BX323797.3	0.64457	2.45956	0.995947	mt2	21.2838	2.37661	1.04e-98	rpp21	2.30194	1.21689	0.221781	eef2l2	7.45114	1.87173	2.37e-12	pleca
432	ccdc77	27.5685	3.81762	8.44e-166	nifk	13.3092	1.95066	4.8e-39	si:dkey-13a21.4	1.61842	2.07706	0.460689	nck1b	9.41367	1.76968	1.34e-19	rps17	42.4082	1.16892	0	tmem79b	2.33831	1.26337	0.146422	fabp3	70.1408	2.5131	0	zgc:123068	3.80119	1.42379	0.00199303	si:ch73-141c7.1	21.1749	2.45297	9.52e-98	ppap2d	9.63838	2.37505	1.52e-20	msl1b	2.22291	1.2166	0.26338	rabep2	2.78405	1.87058	0.0494691	dhrs13a.2
433	BX005254.1	14.2683	3.80952	5.21e-45	cct5	41.3626	1.94881	0	cox6b1	53.08	2.06742	0	aif1l	8.11245	1.76771	1.19e-14	snrpe	22.6133	1.16829	2.89e-111	CR382370.2	1.43241	1.26305	0.748493	gck	0.698025	2.50417	0.996399	RARRES3	2.86431	1.4203	0.0425319	tcn2	2.41742	2.44666	0.0898832	ptmaa	70.2789	2.37472	0	si:ch211-69g19.2	6.18921	1.21557	2.15e-08	lmo2	7.03015	1.86669	4.96e-11	calcoco2
434	ikzf5	15.2134	3.80848	4.63e-51	cdc20	16.0642	1.94817	1.33e-56	tmem82	2.26665	2.05978	0.135276	rgs2	14.1695	1.76368	5.89e-44	si:dkey-44g23.5	4.07615	1.16819	0.000595083	zgc:153929	1.22554	1.26299	0.967715	si:dkey-228a15.1	0.978566	2.47981	0.941835	fam84a	3.74557	1.41719	0.00245314	il7r	0.385191	2.4464	0.995947	tmem9	4.08118	2.37102	0.000502571	chrac1	8.1647	1.21361	1.7e-14	cln3	3.03541	1.86617	0.0240491	prdx5
435	nfatc2ip	32.2315	3.79912	2.42e-226	eif3s6ip	32.4939	1.94589	9.47e-230	ebp	7.52889	2.04293	1.05e-12	BX936337.1	21.9971	1.7618	1.96e-105	ube2l3b	12.0374	1.16728	1e-31	trim16	1.78803	1.26266	0.434178	mttp	1.43961	2.46742	0.553489	ripk4	2.17539	1.4162	0.228077	pbld	1.62119	2.43876	0.434347	pou3f3b	4.26459	2.37084	0.000232374	spa17	2.98533	1.21128	0.0391047	lamp1	7.24487	1.86173	1.08e-11	mgst1.1
436	sinup	27.3493	3.79562	3.46e-163	ddx18	14.1121	1.94188	7.99e-44	ddc	2.45581	2.01016	0.087808	rab32a	5.84285	1.76042	9.04e-08	eif5a2	19.091	1.16519	2.26e-79	zgc:86896	2.10044	1.25413	0.243226	ugt1ab	8.31383	2.45018	1.77e-15	klf17	4.7632	1.41399	3.4e-05	si:dkey-4p15.5	1.18884	2.43424	0.777768	gdi1	5.99666	2.37071	3.3e-08	ift88	2.10024	1.21058	0.340749	clstn1	4.1542	1.8492	0.000443223	nt5c3a
437	ift52	20.5126	3.79515	3.76e-92	ppiaa	81.3179	1.94155	0	cox8b	45.4882	2.00077	0	actr2a	13.0579	1.75719	2.19e-37	eef1a1l1	44.6816	1.1643	0	pawr	1.75479	1.25099	0.460149	hhipl1	1.43357	2.43383	0.557464	ehd2b	2.88833	1.41114	0.0396965	hoga1	1.5653	2.43331	0.473106	cyp51	6.36324	2.36716	3.44e-09	pane1	5.75925	1.20966	2.71e-07	si:ch211-222k6.3	2.92621	1.84732	0.0330606	tdh
438	wdr92	23.0771	3.79494	2.03e-116	mrto4	15.895	1.93645	1.98e-55	esama	0.863779	1.9996	0.999844	kctd5a	16.1089	1.75718	1.05e-56	atic	4.16918	1.16396	0.000406879	AL929237.1	2.99325	1.24674	0.0268843	cd9a	15.7808	2.41243	1.58e-54	psmb9a	10.5263	1.41031	3.16e-24	mgst2	8.58438	2.427	1.93e-16	zgc:153426	9.68983	2.36064	9.26e-21	gas8	4.0356	1.20723	0.00105758	slc38a2	13.9234	1.84046	2.41e-42	bik
439	chtopb	22.4137	3.79121	7.24e-110	rpl7l1	27.4029	1.93265	1.47e-163	serpinb1l3	12.5821	1.99621	1e-34	mmp14b	3.6919	1.75695	0.00253076	rps10	42.2899	1.16362	0	hsd11b1la	4.30241	1.24315	0.000245665	tmed1a	3.6683	2.41232	0.00200696	zgc:92380	7.05804	1.40687	4.81e-11	CR381700.1	0.62052	2.41738	0.995947	gskip	15.0408	2.35964	1.71e-49	hddc2	4.05303	1.2068	0.000987991	sst1.1	2.87943	1.83762	0.0377782	klf2b
440	ehd1b	46.7755	3.79001	0	cct3	35.9941	1.92912	8.42e-282	lss	2.14271	1.99491	0.176366	selenoj	15.467	1.75627	2.68e-52	hmgb2b	26.5525	1.16178	2.68e-153	rin2	1.7826	1.23965	0.43864	masp1	1.0743	2.40649	0.858894	soul2	6.45436	1.40001	2.81e-09	cfhl2	2.54225	2.41508	0.0665845	zgc:65894	12.1258	2.3586	2.68e-32	tmem237b	1.82028	1.20628	0.58009	wasla	3.43387	1.83624	0.0067726	efnb2a
441	bida	74.9211	3.76359	0	krt92	24.121	1.92457	7.59e-127	tor1l3	2.14532	1.9879	0.175514	si:ch211-264f5.2	5.89751	1.75357	6.56e-08	tp53	6.80773	1.16029	2.31e-10	cavin2b	7.9227	1.23963	7.09e-14	elovl5	2.52991	2.40544	0.0664941	irf1b	10.3397	1.39855	2.2e-23	tmed1a	3.15734	2.40632	0.0117583	fasn	5.44983	2.34521	7.5e-07	dtd2	3.20346	1.20607	0.019974	mknk2b	13.3626	1.83436	5.04e-39	ehd2b
442	pcgf6	18.5575	3.74998	1.42e-75	eif3f	62.5645	1.92334	0	hmgcra	1.65455	1.98351	0.436204	taldo1	6.88606	1.75351	1.18e-10	cox7c	36.0565	1.15889	1.91e-282	mylipb	1.44415	1.23679	0.736641	si:ch73-106k19.5	0.500516	2.40377	0.996399	ptpn3	1.41679	1.39845	0.832387	fam241a	0.771045	2.40544	0.995947	gstr	35.9594	2.34268	3.86e-281	BX004999.1	3.97664	1.206	0.00132851	glulb	32.2876	1.83234	1.44e-226	zgc:194101
443	strada	19.7839	3.74994	8.84e-86	dnajc9	17.2123	1.92158	6.83e-65	cmah	9.80388	1.98199	3.01e-21	gpr84	4.25482	1.75293	0.00027092	emd	7.95674	1.15756	4.85e-14	vps13a	1.49004	1.2358	0.693308	dbi	57.2282	2.3959	0	nrarpa	2.99365	1.39722	0.0293154	rcl1	16.654	2.40429	1.24e-60	ormdl1	20.4296	2.34198	5.75e-91	vgll4l	2.50445	1.20479	0.138277	nsg2	4.60684	1.83154	6.2e-05	dusp5
444	nsmce1	22.0505	3.74886	2.31e-106	ppp2cb	34.0946	1.92122	6.82e-253	slc15a2	2.62457	1.97557	0.0577723	sgk1	25.1206	1.75015	2.21e-137	cs	6.85002	1.15464	1.73e-10	zgc:113333	2.04777	1.22796	0.270368	sord	6.10246	2.39573	1.43e-08	traf3ip2l	1.67877	1.39458	0.566148	gstt2	4.00895	2.39815	0.000566361	ubl3b	7.75188	2.34121	1.96e-13	rabl2	4.55939	1.20427	0.000117032	kidins220b	3.13743	1.83058	0.0176886	cavin2b
445	c10h21orf59	30.3686	3.74806	5.06e-201	mrps34	9.91376	1.92101	5.9e-22	cyp51	5.9115	1.97529	5.31e-08	nfkbie	9.86259	1.74154	1.77e-21	mrpl9	4.27627	1.15395	0.00026002	ptprfb	3.49841	1.22048	0.00543658	BX001030.1	2.1603	2.39519	0.154499	trim16	2.04288	1.39417	0.299671	si:dkey-183n20.15	2.49157	2.38222	0.0754916	st5	5.49113	2.34034	6e-07	krt1-19d	5.81889	1.20394	1.93e-07	tcea2	3.75179	1.82903	0.00216306	pnp5a
446	zgc:92287	32.6565	3.74241	2.52e-232	pa2g4b	25.9933	1.92042	3.21e-147	igfbp1b	0.971553	1.96443	0.999844	hsd17b14	3.57016	1.73618	0.00390584	hnrnpm	6.50235	1.15361	1.74e-09	homer3b	1.56449	1.21989	0.623853	aqp11	2.44115	2.3818	0.0823201	hapln1a	1.91868	1.38831	0.378338	phospho2	2.01221	2.37174	0.216416	myo6a	5.22222	2.33388	2.5e-06	dek	3.50131	1.20178	0.00759354	stmn2a	4.15453	1.82258	0.000442878	bicdl2
447	josd1	17.235	3.74128	2.68e-65	rpl17	84.4304	1.91948	0	bco1l	0.878744	1.96178	0.999844	maff	7.49469	1.72712	1.46e-12	ptgs2a	13.0611	1.15272	2.68e-37	ppat	3.22669	1.218	0.013233	gstt2	4.19731	2.3683	0.000252572	caspb	6.37836	1.38299	4.5e-09	cbr4	3.49281	2.36196	0.00389794	tob1a	29.8599	2.33128	5.93e-194	si:ch211-66i15.4	3.85328	1.19886	0.00214257	irf8	4.41405	1.81991	0.000146045	sh3d21
448	rad17	15.6443	3.74031	5.99e-54	ppig	10.9651	1.91579	1.03e-26	stap2b	3.35759	1.95251	0.0067592	atp6v1c1a	8.91699	1.72492	1.26e-17	ppil1	8.90035	1.15152	1.78e-17	gnmt	8.07226	1.21515	2.15e-14	nr0b1	1.15114	2.36687	0.793845	si:ch211-161h7.8	2.09026	1.37558	0.271933	si:rp71-1h20.9	7.44525	2.36155	1.74e-12	gng7	5.27864	2.33052	1.86e-06	rnf168	2.74838	1.19792	0.0751156	tmem53	3.18616	1.81883	0.0152421	sat1a.1
449	rsg1	17.6181	3.73775	3.38e-68	srsf6b	19.8349	1.9137	5.64e-86	dbi	51.0062	1.94799	0	2020-09-12	6.76449	1.72216	2.69e-10	hpgd	5.56603	1.14943	4.71e-07	si:dkey-79f11.7	1.82616	1.21458	0.408111	slc51a	9.57813	2.36405	2.23e-20	kyat3	2.71812	1.37396	0.0631747	zgc:85843	1.01736	2.33355	0.929325	slc27a1a	4.38566	2.3201	0.000137731	selenou1a	5.02718	1.19734	1.3e-05	gnsa	3.94204	1.81866	0.00104369	mxc
450	pabpc1b	69.1736	3.72017	0	bcas2	27.6571	1.91321	1.35e-166	lpar2a	3.33123	1.93973	0.00737698	pim2	17.4439	1.71197	1.96e-66	si:ch211-195b11.3	21.1543	1.14905	2.09e-97	caspb	5.26617	1.21228	2.59e-06	slc43a1b	1.11565	2.34645	0.82418	flna	6.19283	1.36428	1.43e-08	chpt1	8.52449	2.33333	3.23e-16	foxo3b	4.60754	2.31634	5.14e-05	pde6d	1.84274	1.19714	0.55569	ramp2	2.86996	1.81837	0.0387918	irf1b
451	ddx20	17.9086	3.71463	1.94e-70	si:dkey-6i22.5	9.76923	1.9106	2.45e-21	cyp2k18	1.73557	1.93629	0.383467	naga	13.0139	1.7035	3.89e-37	nme2b.1	41.6386	1.14744	0	si:dkey-182g1.2	1.52811	1.2105	0.656193	cox6a2	45.6226	2.34548	0	epgn	7.57198	1.36202	1.14e-12	slc51a	8.77227	2.33211	3.79e-17	hmgb3a	32.1746	2.30995	3.83e-225	ccdc173	3.57286	1.19589	0.00591288	tegt	13.5453	1.816	4.34e-40	si:ch73-204p21.2
452	si:dkey-184a18.5	22.1668	3.71018	1.78e-107	tardbpl	18.6197	1.90947	7.87e-76	ap1m2	8.64987	1.93547	1.25e-16	clcn7	3.28414	1.70296	0.0103463	tlcd1	5.19121	1.14432	3.48e-06	tcima	17.9847	1.20963	2.45e-70	CR392026.2	8.75366	2.34348	4.16e-17	stk35	2.59235	1.36176	0.0877243	ppp1r1b	2.20549	2.32507	0.14487	zgc:194659	9.21744	2.30658	8.13e-19	ddx61	5.5972	1.19586	6.78e-07	necap1	3.19709	1.8131	0.0147485	pon3.2
453	lsm5	92.7514	3.7065	0	eed	12.1224	1.89818	1.66e-32	slc43a2b	3.15868	1.93538	0.0127492	si:dkey-21a6.5	4.83563	1.70193	1.95e-05	krt8	25.148	1.14013	1.57e-137	snai2	1.05079	1.20698	0.999983	hmgcra	1.83692	2.33919	0.291852	pycard	17.8975	1.35347	1.39e-69	aqp11	2.34379	2.32016	0.106482	snap25a	8.11817	2.30249	1.08e-14	cdk1	7.93474	1.19111	1.07e-13	fgd4b	3.09128	1.80777	0.02035	si:dkey-253d23.4
454	tpi1a	23.2524	3.70392	3.51e-118	jpt1b	26.2844	1.89032	1.59e-150	pla2g12b	8.63979	1.91429	1.36e-16	si:dkey-222f8.3	8.31748	1.6977	2.2e-15	hsp70.1	26.3361	1.13959	8.14e-151	tagln2	21.8655	1.20658	6.89e-104	gadd45ga	25.2688	2.33916	4.59e-139	calcoco2	2.24174	1.35315	0.197775	aldh1l1	6.38291	2.31684	2.63e-09	pdxka	5.16397	2.29926	3.37e-06	zgc:56699	7.08588	1.19045	6.01e-11	zgc:153426	5.86609	1.79743	8.67e-08	coro2a
455	miip	15.8498	3.70236	2.36e-55	tuba8l	44.8048	1.89025	0	si:ch211-271e10.2	0.875173	1.91171	0.999844	rnf213a	8.77971	1.6931	4.25e-17	ppa1b	11.2134	1.13511	1.42e-27	myo9b	1.45092	1.20621	0.730244	agmo	3.32919	2.33786	0.0065308	esyt2a	2.07068	1.35241	0.283797	comta	1.49878	2.28375	0.522307	srgap2	4.96769	2.29894	9.21e-06	cngk	1.93471	1.19034	0.47245	gpatch8	8.02298	1.79139	2.91e-14	sparc
456	ruvbl2	27.4494	3.70207	2.24e-164	lyar	14.4859	1.88705	3.84e-46	ttc7a	0.849602	1.91168	0.999844	zgc:110591	7.62688	1.69212	5.45e-13	si:dkeyp-1h4.6	9.26148	1.13443	6.78e-19	dgat1b	1.16806	1.20468	0.999983	si:dkey-13a21.4	1.4752	2.3355	0.525652	myo9b	1.71449	1.34541	0.536448	si:dkeyp-34f6.4	0.794677	2.28127	0.995947	ms4a17a.10	17.6485	2.29771	5.37e-68	leng1	1.96958	1.18915	0.44215	brms1	2.99437	1.78995	0.0271425	si:dkey-85k7.7
457	zgc:123244	16.8303	3.69275	2.61e-62	taf10	19.8728	1.88508	2.68e-86	pck2	5.46366	1.89837	6.67e-07	sucla2	9.17012	1.68312	1.28e-18	hsp70.3	26.4655	1.13405	2.68e-152	apol1	1.73396	1.20273	0.476462	comta	1.64712	2.31501	0.405881	gnpnat1	9.75082	1.34481	7.99e-21	slc41a1	1.2506	2.27472	0.723485	tnni1b	6.3177	2.29649	4.59e-09	haus4	2.16795	1.18522	0.295919	atp1a3a	3.3248	1.78982	0.00975172	adam28
458	lin9	15.7016	3.69221	2.44e-54	npm1a	44.5046	1.88343	0	apoc1	51.442	1.88987	0	2020-09-02	12.8057	1.68023	5.72e-36	cox6b1	24.9826	1.13169	9.93e-136	CU638870.1	1.78215	1.19117	0.438832	c1s	3.6482	2.31197	0.00215906	lifrb	1.65991	1.34112	0.58308	sord	5.24087	2.27312	1.92e-06	wbp1	8.88457	2.29575	1.64e-17	cdk2	4.52683	1.18509	0.000135161	her15.1	4.69521	1.78932	4.14e-05	si:rp71-36a1.1
459	bub1ba	14.3516	3.69172	1.58e-45	nop10	34.9704	1.87892	5.04e-266	baiap2l2a	1.79061	1.8882	0.347729	tmem176l.3a	5.3156	1.67938	1.7e-06	pdap1a	8.52583	1.12633	4.57e-16	waslb	1.98327	1.19107	0.305784	lman1	12.6044	2.30685	5.97e-35	cdc42ep5	3.82451	1.33963	0.00183233	eif4ebp3	20.9633	2.26979	8.12e-96	stxbp3	7.62632	2.28521	5.16e-13	mif4gdb	4.7476	1.18445	5.04e-05	hmgb3a	22.1387	1.78875	1.21e-106	pdlim5b
460	si:dkey-23f9.4	15.4483	3.68723	1.26e-52	mrpl54	21.436	1.87641	2.64e-100	si:ch211-161h7.8	3.8796	1.88402	0.00104025	arpc4	21.4077	1.67545	6.93e-100	hspd1	11.4443	1.12453	1.04e-28	zfp36l2	6.48199	1.18759	2.14e-09	mgst2	8.77103	2.30011	3.57e-17	cd2ap	3.48984	1.33953	0.00607952	igfbp2a	4.67737	2.25095	3.14e-05	slc15a4	3.86346	2.28449	0.00119653	si:zfos-1011f11.1	2.10992	1.18348	0.333902	atp6v0cb	7.65749	1.77801	5.05e-13	plcd1b
461	racgap1	19.6392	3.68537	1.52e-84	syncrip	22.0944	1.87573	1.58e-106	comta	1.51423	1.88225	0.536853	si:ch211-132p1.3	17.1885	1.67492	1.64e-64	rps16	51.3891	1.12369	0	CR318588.2	4.90687	1.1867	1.58e-05	akt2l	12.4302	2.29947	5.28e-34	zgc:171566	3.04576	1.33885	0.0251798	CR392026.2	7.35851	2.24321	3.28e-12	rogdi	6.83072	2.2827	1.6e-10	si:ch211-141o9.10	3.88246	1.18298	0.00192629	impdh2	9.95555	1.77797	8.57e-22	CABZ01020840.1
462	lin52	60.1436	3.68102	0	dnajc8	20.4326	1.86042	3.41e-91	zgc:92749	4.01756	1.88137	0.000603597	prss16	4.98799	1.66337	9.18e-06	gig2l	5.4544	1.12361	8.68e-07	calhm5.1	0.902911	1.18655	0.999983	foxa3	2.9841	2.29523	0.0193639	ywhae2	3.53816	1.33848	0.00513439	acox3	1.06698	2.24261	0.884354	rap1b	18.8445	2.27693	1.81e-77	dynll2b	10.9408	1.18249	6.21e-26	NC-002333.17	44.308	1.77629	0	esrp2
463	spdl1	16.5292	3.65509	3.95e-60	adi1	16.1618	1.8471	2.76e-57	tmed1a	2.91334	1.8661	0.0263899	arhgdig	27.9657	1.66148	3.49e-170	si:ch73-359m17.5	6.07288	1.12349	2.5e-08	gcshb	4.04316	1.18405	0.000709336	acaa1	11.2977	2.29371	3.64e-28	spint1a	9.71102	1.33114	1.18e-20	cyp24a1	1.28895	2.23752	0.689922	ccl19a.1	19.4228	2.27231	2.84e-82	ccnb3	3.41016	1.17897	0.0103721	eno1b	4.50197	1.77608	9.96e-05	zgc:101640
464	fbxo25	31.1671	3.64668	1.08e-211	ctbp1	9.60951	1.84565	1.15e-20	si:ch211-194m7.4	6.72709	1.85824	3.15e-10	BX649485.1	9.20605	1.65815	9.25e-19	rps15a	55.6997	1.1231	0	twist1a	2.27172	1.17904	0.169014	steap4	5.2874	2.28917	1.45e-06	tnfsf10l	1.49809	1.32464	0.743003	pcbd1	13.4318	2.23177	1.34e-39	hsd11b2	4.05053	2.2651	0.000570187	zgc:92789	7.68916	1.17844	7.2e-13	elavl4	4.53397	1.77503	8.63e-05	ip6k2b
465	tm7sf2	21.6001	3.64254	4.26e-102	mydgf	11.2254	1.84062	5.79e-28	cabp2b	1.92077	1.8581	0.27361	si:dkey-203a12.6	23.6125	1.65796	2e-121	rack1	38.4448	1.12223	0	ponzr2	0.914498	1.17192	0.999983	keap1a	9.80669	2.27826	2.42e-21	klf2a	8.5738	1.32437	3.76e-16	rln1	0.498848	2.22403	0.995947	calm1a	30.5138	2.25719	1.59e-202	snrpd1	15.2965	1.17699	1.17e-50	cst3	35.162	1.77486	1.24e-268	rpz2
466	dynlrb1	94.9363	3.62097	0	prps1b	10.4072	1.83621	3.92e-24	si:dkey-23k10.5	2.93839	1.85332	0.0245758	si:dkey-25e12.3	10.5672	1.65684	1.35e-24	thyn1	4.24991	1.12111	0.000289645	anxa1c	12.3332	1.17091	3.39e-33	entpd3	0.85626	2.27377	0.996399	pleca	1.6224	1.32151	0.619019	upb1	1.6591	2.21402	0.408232	arl4ab	14.6089	2.25509	1.04e-46	AL928901.1	3.99156	1.17672	0.00125537	tmem176l.1	21.9758	1.77479	4.37e-105	rassf7b
467	oip5	30.4332	3.61852	7.09e-202	cdca8	15.3372	1.83467	1.19e-51	slc2a2	1.33192	1.8488	0.691807	si:dkey-27i16.2	25.6746	1.65624	1.71e-143	dspa	5.96569	1.11696	4.73e-08	baiap2l1a	1.2491	1.16983	0.940797	zgc:92275	1.78355	2.26825	0.320855	rnd3a	6.54693	1.31938	1.54e-09	acot15	1.43073	2.21295	0.57467	eno1b	6.63846	2.25487	5.79e-10	FP015850.1	4.74842	1.17267	5.02e-05	cmklr1	3.98849	1.77342	0.00086893	ftr83
468	cdca7a	58.5111	3.61603	0	rbm14a	9.82582	1.8324	1.4e-21	si:ch211-201h21.5	5.22165	1.84561	2.42e-06	prdx5	44.6006	1.65599	0	c1qbp	12.489	1.1168	3.97e-34	eef1a1l1	43.0527	1.16967	0	si:ch211-271e10.2	0.933718	2.26608	0.980378	gipc2	2.69765	1.31642	0.0667459	nr1h4	1.182	2.21094	0.784195	padi2	7.05498	2.25429	3.39e-11	zgc:193812	1.92753	1.17145	0.478576	agpat2	3.10882	1.76962	0.0193084	ston2
469	nedd1	15.0019	3.6149	1.13e-49	si:ch211-276i12.9	14.6446	1.83147	3.82e-47	slc16a10	6.02612	1.82679	2.69e-08	zgc:123107	4.02701	1.64982	0.000690809	midn	4.65156	1.11651	4.92e-05	zgc:92161	2.04921	1.16618	0.269798	CSDC2	0.631404	2.25545	0.996399	pitpnaa	9.1081	1.30921	3.39e-18	elovl5	1.92257	2.20482	0.25681	napepld	4.40493	2.25193	0.000126741	maf1	5.01247	1.1711	1.4e-05	snapin	6.09449	1.7673	2.25e-08	isg15
470	wrap73	20.2851	3.61445	3.86e-90	postnb	10.219	1.83008	2.72e-23	pgm3	2.38893	1.81912	0.102531	zgc:153317	21.4831	1.64823	1.38e-100	ywhaqb	10.2509	1.1165	4.36e-23	tmsb4x	26.1667	1.16445	1.07e-148	sdc2	5.39764	2.25459	8.11e-07	emd	8.54294	1.2986	4.89e-16	galnt14	0.839889	2.20329	0.995947	stard3nl	4.89299	2.24961	1.33e-05	nap1l1	5.68834	1.17059	4.04e-07	ywhag2	4.66754	1.76208	4.7e-05	caspb
471	cops4	59.2544	3.61384	0	suds3	9.59378	1.8291	1.33e-20	sst2	1.42385	1.80516	0.610881	si:ch73-248e21.1	4.16935	1.64776	0.000386046	mrpl48	4.07346	1.11326	0.000600902	myo1eb	1.31092	1.16293	0.876741	cox5b2	41.4393	2.25265	0	dnajb6b	3.90223	1.29529	0.00136745	masp1	0.857213	2.2011	0.995947	dnajb1b	59.5223	2.23985	0	fam168b	4.16405	1.17031	0.000631519	nck1a	5.81915	1.76123	1.14e-07	zgc:109934
472	birc5a	54.726	3.61038	0	dhx15	15.1016	1.82823	4.28e-50	fa2h	2.98275	1.79067	0.0216924	si:dkey-33i11.9	13.6383	1.64475	9.51e-41	phf5a	11.5392	1.11294	3.5e-29	tnks1bp1	4.50742	1.16243	0.00010051	eno3	44.9413	2.25194	0	CR383676.1	34.2044	1.29484	8.95e-254	nedd4a	2.31823	2.19568	0.112589	BX465834.1	5.10792	2.23682	4.5e-06	srsf2b	2.29639	1.16762	0.224618	foxo3b	2.92952	1.76024	0.0327248	id2a
473	BX537342.1	16.2018	3.60082	8.4e-58	chrac1	24.267	1.82641	2.21e-128	nupr1	30.4005	1.78656	6.59e-201	tmem106a	11.3884	1.64324	1.61e-28	fosl2	5.84428	1.11167	9.71e-08	marveld3	0.991646	1.16042	0.999983	cishb	3.9034	2.24866	0.000824947	tnfsf10l4	1.85786	1.29427	0.421689	si:ch211-117n7.7	2.71043	2.19175	0.0433385	zfyve21	10.1213	2.23375	1.3e-22	ift57	3.47996	1.16674	0.0082063	st3gal5	3.39983	1.75976	0.00757451	aldob
474	si:dkey-171c9.3	14.2802	3.58638	4.39e-45	ubqln4	13.9672	1.81777	6.07e-43	si:ch73-308m11.1	2.4298	1.78452	0.0933125	rap1b	13.8017	1.64234	1.01e-41	mrpl57	11.6928	1.11109	5.86e-30	gstp1	29.3454	1.15992	5.67e-187	sult1st4	1.00182	2.23882	0.923827	ap1s3b	7.53351	1.29282	1.52e-12	sult1st4	0.871719	2.18931	0.995947	gpr107	5.79032	2.23305	1.11e-07	ube2q1	2.44915	1.1649	0.158058	psap	33.4928	1.75851	8.93e-244	dbnla
475	zgc:101744	42.8718	3.58261	0	slc25a3b	54.7437	1.8173	0	fhl1b	3.92091	1.78111	0.000886075	zgc:152863	6.01441	1.63829	3.26e-08	zgc:114188	38.9818	1.11105	0	gipc2	2.22777	1.15368	0.186825	si:ch211-117n7.7	3.21218	2.23494	0.00953574	zgc:63587	1.79518	1.29261	0.468962	cbln4	0.936938	2.17392	0.995947	uqcc3	14.3691	2.22744	3.31e-45	nfatc2ip	3.42141	1.16477	0.0099967	soul5	2.88175	1.75753	0.0375508	rpz5
476	dynll2b	74.0224	3.57981	0	hibadhb	12.2172	1.81508	5.29e-33	tmem98	0.893005	1.77999	0.999844	arrb2b	10.9846	1.63673	1.5e-26	pfn2	19.6886	1.10927	2.11e-84	pleca	1.30043	1.15104	0.887334	ppp1r3ca	5.13969	2.23201	3.14e-06	cavin2b	8.20135	1.2909	8.26e-15	cyp2k19	3.26452	2.17096	0.00837934	atg4c	3.9573	2.22141	0.000824429	si:dkey-223p19.2	2.67192	1.16319	0.0918101	zgc:92140	4.5421	1.75652	8.32e-05	si:busm1-266f07.2
477	nfs1	32.5629	3.57975	5.31e-231	prpf40a	10.3162	1.81507	1.01e-23	pld1b	1.77003	1.77608	0.360806	birc2	14.1864	1.63309	4.64e-44	si:ch211-156b7.4	9.06592	1.10606	4.02e-18	htra1b	1.06265	1.151	0.999983	zgc:85843	0.975188	2.21983	0.944606	homer3b	1.76567	1.2904	0.492732	si:dkey-228a15.1	0.714572	2.16934	0.995947	slc20a1a	4.87723	2.21832	1.43e-05	cdca7a	7.71713	1.16308	5.81e-13	slc3a2b	6.22993	1.75495	9.81e-09	gnmt
478	ppcdc	14.259	3.56862	5.94e-45	nol7	13.0615	1.81447	1.25e-37	zgc:162989	1.75452	1.77467	0.370794	grapa	4.24965	1.63054	0.00027709	api5	5.36578	1.10128	1.4e-06	chmp4c	3.26822	1.15087	0.0115894	stra6l	1.37913	2.21522	0.599464	gcshb	4.6171	1.28755	6.77e-05	CSDC2	0.527349	2.16243	0.995947	si:ch73-46j18.5	11.3509	2.21191	2.4e-28	iqck	2.22185	1.16307	0.263877	tnfrsf9a	3.06164	1.74685	0.0222032	kyat3
479	si:ch211-116o3.5	17.9203	3.56807	1.58e-70	tp53inp2	22.9578	1.81257	5.76e-115	rabgap1l2	2.54868	1.77361	0.0701186	tnrc5	4.25513	1.62846	0.000270711	zgc:171772	52.0321	1.1006	0	ccl20b	3.43965	1.15058	0.00664878	fam241a	0.740394	2.21512	0.996399	pawr	1.90075	1.28124	0.391226	hfe2	1.49507	2.15655	0.52541	CR848667.1	4.04759	2.21033	0.000576795	zgc:56596	4.72074	1.16285	5.7e-05	rtn4a	22.0057	1.74185	2.28e-105	f11r.1
480	dgcr6	33.6884	3.56734	3.45e-247	gar1	14.5635	1.81115	1.25e-46	entpd8	1.04059	1.75653	0.956888	rel	8.65575	1.62834	1.26e-16	rps27.2	32.2294	1.09817	1.01e-225	ca6	7.0879	1.14744	3.62e-11	zgc:92630	14.8314	2.21291	3.19e-48	epha2a	1.49563	1.2771	0.745778	lman1	10.1548	2.15353	8.17e-23	scg3	4.45275	2.20937	0.000102797	ube2s	1.99656	1.1618	0.419299	hsph1	7.41474	1.73942	3.1e-12	cav1
481	pafah1b1a	24.7434	3.56164	1.03e-133	anp32e	22.8847	1.80646	3.06e-114	si:dkey-152b24.8	1.11468	1.75512	0.891086	blvrb	19.2991	1.62484	3.04e-81	timm8b	10.331	1.09796	1.92e-23	ogfrl2	5.78835	1.1467	1.47e-07	zgc:103681	2.57764	2.20434	0.058966	gstp1	31.5338	1.27474	1.11e-215	si:ch211-208k15.1	0.847476	2.15096	0.995947	si:dkey-93h22.7	5.92374	2.2053	5.08e-08	nrm	2.5625	1.16131	0.119566	ch25h	13.8837	1.72751	4.17e-42	zgc:113314
482	chrac1	56.9926	3.55857	0	seh1l	10.1922	1.80509	3.58e-23	itga3a	0.851192	1.7435	0.999844	alox12	3.61646	1.62299	0.00331697	anxa5b	7.46068	1.09671	2.21e-12	si:ch211-226h7.5	1.24977	1.14594	0.940198	cyp46a1.4	1.8529	2.20202	0.283657	zgc:194655	1.66721	1.27278	0.576606	si:dkey-13a21.4	1.19042	2.15032	0.776056	tmem30aa	5.65438	2.20529	2.41e-07	spata17	1.85996	1.16006	0.539807	si:ch211-196l7.4	38.4879	1.72585	0	rps25
483	cenps	27.3511	3.5562	3.3e-163	adssl	17.2549	1.80082	3.28e-65	nsdhl	4.34586	1.73805	0.000154015	gnpda1	13.6706	1.61634	6.12e-41	ptbp1a	4.20317	1.09552	0.000352493	col1a2	4.97281	1.14144	1.15e-05	mob2a	2.67258	2.18848	0.0460364	phgdh	5.70635	1.27249	2.52e-07	suclg2	5.6987	2.14914	1.6e-07	myl6	15.0993	2.2047	7.09e-50	ccdc113	3.75002	1.15901	0.00314431	sesn1	8.58154	1.72528	2.88e-16	arf4b
484	cfap70	15.3656	3.54377	4.52e-52	magoh	29.6669	1.79899	1.32e-191	nucb2b	5.68331	1.7378	1.98e-07	cebpa	14.8201	1.61604	4.8e-48	soul2	5.2057	1.09535	3.23e-06	RPL41	46.3653	1.14126	0	cbr4	3.40455	2.17973	0.00508795	nqo1	5.11346	1.27074	6.14e-06	itgb1b.2	2.67955	2.14621	0.0469142	si:dkey-204f11.64	8.60709	2.20169	1.84e-16	fam133b	11.1237	1.15704	8.22e-27	zfyve21	6.61688	1.7156	8.3e-10	mapk12a
485	ptp4a2a	54.0361	3.54284	0	xrcc1	10.1815	1.79595	3.98e-23	abcd3a	6.3469	1.73013	3.74e-09	syngr2a	4.89561	1.60904	1.46e-05	kpnb1	5.38125	1.09394	1.29e-06	tspan33a	2.63449	1.14076	0.0718016	klf9	2.41765	2.16974	0.0870368	myo1eb	1.4851	1.26881	0.756821	ndrg2	5.44108	2.14595	6.68e-07	rnf144b	6.558	2.19958	9.85e-10	cxcl12a	4.79205	1.15599	4.1e-05	phf20b	3.1342	1.71295	0.0178497	chmp4c
486	nusap1	45.7702	3.54202	0	shmt1	15.1969	1.79249	1.02e-50	cx28.9	3.84439	1.72526	0.00119164	CT583708.1	3.84797	1.59676	0.00139894	gspt1l	8.21011	1.09082	6.34e-15	hipk3a	1.10276	1.1401	0.999983	c1qtnf2	0.777345	2.16614	0.996399	cxcr4a	6.18054	1.26748	1.53e-08	mthfsd	0.470127	2.144	0.995947	hmgcrb	4.6759	2.18946	3.75e-05	mad2l1	9.37402	1.1541	4.56e-19	hsd17b12b	4.38467	1.70935	0.000166104	myo9b
487	zgc:173593	18.0404	3.54109	1.83e-71	mettl1	9.58401	1.78981	1.46e-20	slc22a18	3.57571	1.72079	0.00319399	stk17b	4.15105	1.59593	0.000416304	junbb	23.4398	1.08827	1.63e-119	elovl7b	2.01948	1.13983	0.285713	bag3	7.3062	2.16312	4.54e-12	pdlim5b	1.65123	1.26567	0.591194	dbi	48.5735	2.13837	0	rabgef1	4.08007	2.17045	0.000504703	tpi1a	2.52962	1.1526	0.12997	itgae.1	6.57489	1.70703	1.1e-09	hsd17b8
488	bbip1	57.6482	3.53872	0	eif2s1a	16.4432	1.78906	2.83e-59	si:ch211-122f10.4	3.15195	1.70606	0.0130177	si:dkey-203a12.8	21.9474	1.59352	5.8e-105	stat1a	5.73625	1.08757	1.82e-07	arl4cb	2.40787	1.13942	0.123901	pla2g12a	1.02707	2.16097	0.902024	mgst1.1	4.46304	1.26239	0.000135526	nceh1a	1.16976	2.12864	0.795238	macf1a	4.58316	2.15681	5.73e-05	zgc:110183	1.84117	1.14998	0.557027	cd74b	38.7015	1.69978	0	si:dkey-248g21.1
489	pcm1	17.2064	3.53356	4.38e-65	zmat2	20.7611	1.7887	3.93e-94	cbsa	2.70763	1.70097	0.0464314	TCIM	17.8636	1.59253	1.19e-69	itpa	5.61852	1.08658	3.52e-07	zgc:152791	16.7831	1.13894	2.78e-61	nedd4a	2.24498	2.15987	0.128594	amotl2a	3.31081	1.26205	0.0109711	btd	1.22742	2.11043	0.743085	hagh	12.1393	2.15617	2.28e-32	wdr34	2.3202	1.14948	0.212648	stxbp3	4.60172	1.6951	6.34e-05	prrg2
490	ss18l2	44.4541	3.52705	0	eif3i	40.7134	1.78859	0	apoc2	22.5622	1.70048	8.07e-111	SPINK2	22.2995	1.59117	2.42e-108	rps29	60.4619	1.08549	0	rpl36a	49.8361	1.13826	0	nceh1a	1.24781	2.15797	0.709548	cldn1	4.54452	1.26129	9.43e-05	klf15	0.525914	2.10509	0.995947	si:ch211-250g4.3	8.66553	2.15526	1.11e-16	pole4	4.74947	1.14757	5.01e-05	ubl3b	4.56562	1.69446	7.48e-05	rnd3a
491	si:dkey-31c13.1	16.6536	3.51984	5.03e-61	kpnb3	10.0253	1.78672	1.93e-22	plekhg5a	0.936912	1.69885	0.999844	ldha	18.3068	1.58901	3.94e-73	pomp	25.5717	1.08547	3.39e-142	zgc:171566	2.40097	1.13741	0.125897	suclg1	38.1107	2.14576	0	ano10b	1.69862	1.25795	0.549675	zgc:195173	22.1213	2.10457	1.22e-106	egr4	5.86681	2.15463	7.1e-08	si:ch211-140m22.7	4.6174	1.14144	9.12e-05	abi3a	3.65872	1.69331	0.00303759	crabp2a
492	commd4	39.757	3.51229	0	ncbp2	17.5142	1.78587	3.64e-67	dnajc22	1.45701	1.68732	0.584111	sptlc2a	3.84167	1.58412	0.00143252	zgc:193541	27.2955	1.08301	5.49e-162	rnd3a	5.22895	1.12812	3.13e-06	CABZ01025780.1	1.27845	2.14322	0.681771	krt94	8.47608	1.25504	8.57e-16	rrbp1b	2.81626	2.09782	0.0323836	prkab1a	4.76014	2.14079	2.52e-05	zgc:172182	1.88659	1.14123	0.515444	cdc42	15.1071	1.68986	8.35e-50	si:ch73-70c5.1
493	plekhg4	17.9595	3.50813	7.83e-71	eny2	26.071	1.78479	4.25e-148	zgc:64002	1.47488	1.68213	0.568943	npl	10.2632	1.57566	3.19e-23	faua	42.0877	1.0829	0	dnmbp	1.22602	1.12627	0.967521	eif4ebp3	21.3419	2.14094	2.5e-99	rdh12l	6.43063	1.25389	3.24e-09	stra6l	1.15625	2.09602	0.806225	CR383676.2	5.69233	2.13883	1.95e-07	si:ch211-242f23.3	4.07596	1.13996	0.000899897	havcr1	10.2443	1.68447	4.65e-23	cx43.4
494	ccnb3	28.1549	3.50782	6.77e-173	polr2d	27.3674	1.78373	3.88e-163	rbm47	2.66534	1.67446	0.0520509	capza1b	25.9492	1.57552	1.42e-146	rpl5a	31.1852	1.07873	2.37e-211	CU984600.1	1.18415	1.12538	0.999983	pdk2b	11.7016	2.11365	3.47e-30	psmb12	12.2445	1.25382	1.08e-32	cart3	11.774	2.09461	1.6e-30	nudt5	8.96885	2.13469	7.76e-18	hddc3	2.71291	1.13882	0.0826404	crip2	3.43121	1.68253	0.00683235	higd1a
495	fam92a1	24.6522	3.48599	9.76e-133	rps3a	89.6584	1.78368	0	aldh1a2	3.38977	1.67121	0.0060742	zgc:136439	4.41259	1.57453	0.000137133	rps8a	48.2881	1.07678	0	spint1a	7.68075	1.12122	4.63e-13	mettl7a	3.2624	2.0964	0.00813356	psmb8a	15.0875	1.25104	1.66e-49	polr3gla	2.15427	2.09028	0.161299	tmem198b	3.685	2.12854	0.00235422	CABZ01079011.1	19.3546	1.13785	3.94e-81	zgc:158257	5.2819	1.68061	2.22e-06	fzd10
496	cep97	15.7622	3.4833	9.44e-55	rad51	10.2786	1.78225	1.48e-23	dhdhl	8.72945	1.66905	6.29e-17	si:ch211-261n11.7	3.80609	1.57373	0.00163902	cd151l	6.926	1.06959	1.02e-10	ano10b	1.37511	1.1208	0.807429	tgfbr1a	0.609914	2.09178	0.996399	tlcd1	5.20554	1.2494	3.85e-06	acaa1	9.0083	2.07999	4.68e-18	pcbp2	22.6813	2.12553	4.81e-112	dydc2	4.66438	1.1373	7.37e-05	ppp1r3cb	3.24412	1.67925	0.0127049	tspan33a
497	cdk1	55.6566	3.47834	0	calm3a	53.4953	1.78143	0	stra6l	1.07211	1.6647	0.927729	mob1bb	6.75268	1.5722	2.92e-10	hspe1	23.6026	1.06885	3.53e-121	zgc:194655	1.30363	1.12041	0.884382	ahcy	34.3587	2.08739	1.05e-256	st14a	4.18559	1.24859	0.000445794	ctso	0.359315	2.07993	0.995947	ppp1cb	25.1021	2.1246	3.63e-137	dedd1	5.60074	1.13439	6.66e-07	tal1	3.65509	1.67803	0.00307927	znf185
498	hddc2	31.0215	3.4687	9.98e-210	prmt1	22.1876	1.77278	2.03e-107	gstt2	3.05011	1.66437	0.0177461	pnrc2	48.026	1.56611	0	npm1a	20.263	1.0671	2.19e-89	rabgap1l2	1.15333	1.11688	0.999983	si:dkey-33i11.1	1.26724	2.08336	0.691862	ier2b	23.2712	1.24429	1.61e-117	agmo	2.47825	2.06753	0.0779601	rabggtb	5.49538	2.11633	5.86e-07	c3a.4	2.56329	1.13391	0.119431	fasn	3.05706	1.6703	0.0225032	pon1
499	spc25	28.7655	3.46577	1.92e-180	sf3a2	25.9653	1.77003	6.62e-147	slc16a9a	1.13157	1.66293	0.875301	gnai1	10.4184	1.56198	6.4e-24	psma5	18.1446	1.05748	1.02e-71	oclnb	2.77567	1.11684	0.0496574	ttpa	1.76435	2.0655	0.332342	dap1b	24.778	1.24367	3.4e-133	slc7a2	2.51337	2.06373	0.0715551	mxi1	11.0082	2.11394	1.1e-26	rpa3	8.587	1.13389	5.15e-16	rnaset2l	4.2537	1.66971	0.00029232	plekha6
500	zgc:173742	17.6828	3.46521	1.08e-68	FO704736.1	110.96	1.76802	0	cdx4	1.45119	1.64878	0.58874	alox5ap	7.39487	1.55971	3.1e-12	cmtm6	3.77509	1.05697	0.0019439	calcoco2	1.71975	1.11663	0.488986	syt15	0.805903	2.06356	0.996399	zgc:92481	4.48947	1.2411	0.00012062	zgc:193726	3.29346	2.04778	0.00763024	dhrs1	16.8106	2.1106	9.9e-62	mcm2	4.12189	1.13014	0.00075347	pik3r3a	5.22833	1.66939	2.94e-06	tnks1bp1
501	alkbh3	19.2194	3.45613	5.28e-81	CKS2	10.364	1.76781	6.14e-24	si:ch211-218g23.6	1.10832	1.6352	0.896364	atf3	31.3949	1.55857	2.22e-214	rps15	51.8553	1.05568	0	klf2b	6.04719	1.11381	3.18e-08	hvcn1	8.60537	2.0548	1.5e-16	hopx	14.8808	1.23914	3.58e-48	elovl6	9.15547	2.03471	1.24e-18	bnip3lb	11.5297	2.11041	3.1e-29	si:ch1073-110a20.2	3.9193	1.1296	0.00166445	epb41b	4.01609	1.66559	0.000778893	eef1a1l1
502	spc24	31.8727	3.45233	2.39e-221	cct7	37.4798	1.76642	1.69e-305	dao.2	0.871904	1.63372	0.999844	nr4a1	26.8793	1.55611	3.07e-157	tomm7	12.192	1.05043	1.56e-32	FP236812.1	1.20096	1.11328	0.990985	zgc:154006	0.982471	2.05243	0.938553	gnmt	8.10682	1.2382	1.77e-14	vipb	0.63894	2.03275	0.995947	alas2	16.3409	2.1065	2.37e-58	si:ch211-214j24.10	8.15306	1.12679	1.87e-14	rhogc	4.61893	1.66288	5.87e-05	midn
503	CR392026.2	18.5186	3.45106	2.92e-75	trir	11.7423	1.76535	1.53e-30	si:ch211-117n7.6	1.64794	1.63001	0.44102	sypl2b	4.55893	1.55357	7.13e-05	canx	7.25211	1.04864	1.02e-11	hey1	1.82946	1.11327	0.405923	CU179702.2	1.2079	2.05241	0.743767	notch3	2.7588	1.23727	0.0568135	zgc:56585	0.863007	2.03026	0.995947	si:dkey-19e4.5	7.19661	2.10583	1.24e-11	si:ch211-121a2.2	6.0916	1.1265	3.86e-08	ccl35.1	17.997	1.65863	1.48e-70	si:dkey-238o13.4
504	dnajc12	18.4218	3.44432	1.75e-74	psma6a	26.6451	1.76424	1.14e-154	pfkfb4a	3.11735	1.62437	0.014464	bhlhe40	16.8547	1.55265	4.81e-62	id1	23.2616	1.04744	1.03e-117	s1pr5a	1.02505	1.11286	0.999983	cenpv	1.04459	2.04692	0.886322	atp1b3a	4.00329	1.23698	0.000923303	suclg1	33.5211	2.02547	2.67e-244	apoeb	48.1185	2.10175	0	pabpc1b	9.11106	1.12621	5.06e-18	im:7151449	2.83676	1.65636	0.0428012	ifi35
505	zc2hc1a	19.5096	3.4433	1.92e-83	srsf3b	35.0722	1.76387	1.42e-267	vtg3	11.701	1.62127	4.38e-30	rpz5	23.3482	1.54693	9.8e-119	rps26	39.5121	1.04632	0	bik	6.41057	1.10994	3.38e-09	sqlea	1.17939	2.04462	0.770354	rtn3	7.42775	1.2363	3.35e-12	slc25a48	4.69903	2.02459	2.84e-05	snx15	3.68602	2.09415	0.0023462	lrrc51	3.84057	1.1246	0.00224967	pam	5.08882	1.65515	6.05e-06	cldne
506	rhocb	76.7042	3.44118	0	psmd11b	11.0442	1.76182	4.33e-27	idi1	4.76884	1.61271	2.29e-05	nek7	5.54215	1.54325	5e-07	zgc:110540	3.84565	1.04445	0.00148378	tuba8l2	15.5827	1.10713	7.42e-53	angptl4	19.7321	2.03933	5.59e-85	ap1m2	3.93178	1.23558	0.00121868	BX465862.4	0.949341	2.02264	0.986569	mpeg1.1	11.2261	2.09207	9.75e-28	josd2	2.3441	1.12347	0.201442	tnrc6c1	5.67127	1.65353	2.68e-07	eef1db
507	ube3d	14.6845	3.44101	1.27e-47	hspe1	47.7833	1.76153	0	dap	24.1601	1.60576	5.12e-127	ctsla	29.977	1.54317	1.74e-195	got2a	4.28597	1.04261	0.00024956	ier2b	20.7671	1.10387	1.02e-93	CU657980.1	3.55731	2.02383	0.00298508	fosb	10.1813	1.23397	1.11e-22	gck	0.423274	2.01978	0.995947	atp6v0cb	10.4527	2.08632	4.26e-24	rad51	2.96835	1.11815	0.0411985	dcun1d2b	5.15243	1.65324	4.38e-06	id1
508	ndufb2	93.8952	3.44093	0	eif3ja	17.6808	1.7611	1.94e-68	gstp1	46.7111	1.60348	0	rdh12l	8.82983	1.53913	2.73e-17	mrpl35	5.59171	1.04019	4.08e-07	si:ch211-157c3.4	6.40419	1.10166	3.51e-09	selenop	35.0031	2.00463	2.1e-266	pon1	5.1991	1.23354	3.98e-06	abcc2	1.86303	2.01345	0.287905	si:ch211-196l7.4	48.9919	2.0828	0	ube2r2	2.41913	1.11623	0.169658	tmem30aa	3.56422	1.64905	0.00429692	tgif1
509	dguok	16.7705	3.44002	7.13e-62	polr3glb	11.3508	1.76087	1.41e-28	slc3a2a	8.93369	1.6024	1.04e-17	fam49bb	5.95167	1.53581	4.76e-08	rpl36	63.2985	1.03769	0	dlx2a	1.27351	1.09545	0.913465	mgst1.2	26.9292	2.0035	7.16e-158	si:ch211-202f5.3	3.69209	1.23273	0.00299547	mgst1.2	24.902	2.00832	5.22e-135	pip4k2aa	4.95296	2.08251	9.88e-06	zgc:77086	1.99715	1.11598	0.419069	fabp2	17.7001	1.6456	2.94e-68	atp1b3a
510	armc1l	28.4738	3.43509	8.14e-177	sf3b2	15.4006	1.76049	4.5e-52	gapdh	39.919	1.60025	0	sowahd	4.6555	1.52879	4.59e-05	flna	4.90201	1.03389	1.49e-05	capgb	13.8887	1.09455	5.01e-42	adma	7.76127	2.00257	1.5e-13	slc38a5b	6.00716	1.23206	4.36e-08	syt15	0.647962	2.00453	0.995947	myo1cb	4.28781	2.07892	0.000210618	si:dkey-170l10.1	2.0628	1.11563	0.36767	snap25b	3.02252	1.64552	0.0250038	pdlim1
511	opn1sw2	20.2855	3.43199	3.83e-90	pfdn5	24.0314	1.7594	6.56e-126	phlda2	42.0648	1.59902	0	arpc4l	24.1442	1.52715	6.11e-127	ptmab	30.5858	1.03333	2.58e-203	FAM83G	2.03701	1.09112	0.276058	eef1da	57.3233	2.00182	0	fzd10	1.76699	1.23102	0.491892	cyp2x7	0.734086	2.00279	0.995947	rtn3	13.8552	2.07881	4.61e-42	si:dkeyp-1h4.6	5.99896	1.11528	6.71e-08	BX649485.1	6.78394	1.64435	2.7e-10	zgc:92480
512	g2e3	14.498	3.42117	1.92e-46	rcc2	13.8354	1.75881	3.78e-42	st3gal7	2.97088	1.59735	0.0224221	atp6v0d1	7.27263	1.52547	7.61e-12	hibadhb	4.90571	1.03307	1.47e-05	mboat1	1.469	1.08584	0.712971	galnt14	0.804211	1.99206	0.996399	nipal3	3.11275	1.22646	0.0205751	zgc:154006	0.811242	1.99794	0.995947	cdr2l	8.20557	2.07761	5.33e-15	isg15	2.89723	1.11435	0.0505129	si:ch211-147a11.3	5.45854	1.64208	8.72e-07	hey1
513	ubtd2	38.2989	3.42111	0	bod1	11.1529	1.75802	1.3e-27	mat2al	3.66821	1.59619	0.00229596	itm2bb	36.2375	1.52482	1.68e-285	ogfrl2	6.14788	1.03282	1.59e-08	mfap3l	2.23546	1.07983	0.183707	CABZ01065076.1	9.93755	1.99082	6.66e-22	tmem79b	2.20036	1.22596	0.216689	ldlra	1.8933	1.99304	0.271661	si:ch211-103n10.5	31.3787	2.07468	3.77e-214	zc2hc1a	2.19714	1.11211	0.277973	si:dkey-19e4.5	4.81435	1.64026	2.34e-05	hopx
514	srsf2b	17.933	3.41198	1.26e-70	aurka	13.3219	1.75675	4.05e-39	CU462878.1	0.815557	1.58176	0.999844	sh3bgrl3	12.499	1.52249	2.79e-34	atp5pf	28.1098	1.02902	8.9e-172	evplb	1.81838	1.07677	0.413363	vipb	0.672356	1.98939	0.996399	trim35-20	1.42206	1.22427	0.826669	gch1	1.64367	1.98713	0.418932	smim13	9.87599	2.06822	1.51e-21	tipin	1.97319	1.11211	0.439246	lmbrd1	4.56218	1.6382	7.6e-05	junba
515	si:ch211-222l21.1	122.618	3.40817	0	chaf1a	15.1444	1.75522	2.24e-50	si:dkey-69o16.5	4.89002	1.57905	1.28e-05	fam49ba	8.963	1.52011	8.38e-18	rpl39	61.6356	1.02676	0	slc38a5b	4.90108	1.07293	1.63e-05	st3gal7	3.3811	1.97445	0.00549966	snap23.2	3.10729	1.22383	0.0209376	ugt1ab	5.51379	1.98171	4.5e-07	cd81a	25.187	2.06633	4.35e-138	wee1	2.31325	1.11143	0.215862	slc1a3a	7.04926	1.63197	4.35e-11	osbpl7
516	anapc15	36.0438	3.40791	7.78e-283	cdkn2aipnl	17.3231	1.75139	1.01e-65	st8sia7.1	1.54243	1.57852	0.5156	rabgap1l	7.5099	1.51976	1.31e-12	ran	27.6898	1.02581	1.07e-166	dhcr7	1.13947	1.07154	0.999983	ankrd9	1.29467	1.97211	0.66943	zgc:101640	3.41795	1.22322	0.00773339	nr5a5	0.937086	1.97687	0.995947	map7d3	4.28671	2.06471	0.000211429	prkar1b	2.9366	1.11039	0.0450847	cyp51	3.32111	1.63148	0.00986133	vaspb
517	tfpt	20.9376	3.40391	5.6e-96	pdap1a	18.0288	1.75139	3.92e-71	parm1	1.03319	1.57166	0.964225	gabarapb	33.2807	1.5156	7.37e-241	ap1s3b	5.99828	1.02116	3.89e-08	lsr	2.71061	1.06974	0.0588635	acot11a	1.07651	1.96435	0.857073	stat1b	3.22425	1.22096	0.0144988	elovl8b	1.77145	1.97591	0.338078	etnk1	10.8247	2.06098	8.08e-26	rcc2	4.06683	1.11032	0.000933005	sla2	3.70842	1.63128	0.00253888	noxo1a
518	tusc2a	20.7159	3.39943	5.67e-94	brd7	9.898	1.7493	6.89e-22	slc13a5a	2.16576	1.57073	0.168598	rnf130	4.23503	1.51118	0.000293797	ms4a17a.6	5.58921	1.01464	4.14e-07	lhfpl2b	1.76506	1.06329	0.45138	polr3gla	2.2196	1.95756	0.13578	si:dkey-30c15.2	1.72631	1.21787	0.526611	nid1a	3.44017	1.97575	0.00468535	camk2n1a	4.19403	2.05838	0.000314917	taf13	6.68802	1.10902	9.12e-10	vamp5	9.69649	1.63053	1.1e-20	arhgef16
519	cenpx	41.6162	3.38847	0	rps4x	96.8249	1.74672	0	pdxdc1	2.36085	1.56628	0.109555	scamp2	11.1008	1.51025	4.13e-27	cox7a2a	24.3116	1.014	1.49e-128	plcd1b	2.09971	1.06275	0.243507	msmo1	10.8543	1.95326	4.91e-26	amotl2b	2.09729	1.21616	0.267919	socs3b	11.2786	1.97256	4.78e-28	vps28	17.8448	2.05696	1.65e-69	enkur	5.19598	1.10846	5.62e-06	pora	3.41473	1.61799	0.00720969	gsto2
520	gmppaa	25.7096	3.38833	2.67e-144	pcid2	9.98604	1.74478	2.86e-22	rtn1a	21.5945	1.56573	1.48e-101	st3gal3a	5.68253	1.50957	2.28e-07	mrpl13	8.63892	1.01265	1.74e-16	zgc:171772	46.9047	1.06088	0	tm4sf5	5.26255	1.95062	1.66e-06	sephs2	4.3289	1.2136	0.00024356	sec61b	38.7392	1.95032	0	kidins220b	3.79177	2.05615	0.00157665	tctex1d1	4.24137	1.10796	0.000459131	myl6	9.35934	1.61788	2.71e-19	zgc:92630
521	rnf8	23.7198	3.38582	6.03e-123	drg1	12.312	1.74335	1.66e-33	sqlea	0.929299	1.56504	0.999844	txnrd3	10.2977	1.50069	2.23e-23	rpl10	43.8963	1.0115	0	si:ch211-107o10.3	4.43613	1.05699	0.000137644	zgc:56585	0.784884	1.94395	0.996399	tesca	2.40566	1.20787	0.137948	RARRES3	3.76783	1.94608	0.00143983	usp2a	9.07701	2.05205	2.92e-18	si:dkey-203a12.8	9.81198	1.10569	6.95e-21	blvrb	15.9673	1.61044	1.32e-55	tspan35
522	ralaa	19.7464	3.37669	1.85e-85	tp53	13.9516	1.73876	7.51e-43	si:dkey-30c15.2	2.60586	1.56269	0.0606301	mob1a	14.4033	1.48792	2.11e-45	tardbp	7.40151	1.01116	3.42e-12	krt4	24.1391	1.05649	1.43e-126	dcxr	4.61164	1.94346	4.12e-05	capns1b	17.9741	1.19983	3.58e-70	si:dkey-33i11.1	0.998795	1.94479	0.94556	scamp3	4.41424	2.05016	0.000121609	perp	10.8237	1.10544	2.21e-25	mxi1	7.17813	1.60645	1.73e-11	actb1
523	degs2	34.6803	3.36993	6.6e-262	rpl4	76.508	1.73868	0	aqp8a.1	1.74336	1.55898	0.378383	acss2	3.18028	1.4863	0.0144284	cd9b	19.668	1.00898	3.16e-84	phgdh	4.21911	1.05348	0.000345894	arsg	0.665826	1.93937	0.996399	f11r.1	13.6049	1.19881	2.68e-40	grik1a	0.782988	1.94373	0.995947	LEPROTL1	14.2474	2.04742	1.87e-44	phax	3.06008	1.10438	0.0311855	tmsb4x	42.5923	1.60324	0	si:dkey-23i12.7
524	znf598	16.5053	3.36583	5.86e-60	h2afx1	50.4876	1.73672	0	faah2b	1.24078	1.55668	0.7791	ptenb	4.13561	1.47996	0.000443227	mgst1.2	12.706	1.00891	2.59e-35	foxc1b	1.52681	1.05287	0.657393	acot15	1.20274	1.9288	0.747553	polr2a	7.65009	1.1932	6.34e-13	si:zfos-464b6.2	9.79392	1.94207	2.97e-21	tspan3a	19.9557	2.03555	8.17e-87	ndel1a	3.29457	1.10195	0.0151411	timp4.3	3.48906	1.60215	0.00561218	flvcr1
525	rabif	37.7562	3.36212	0	ilf3b	14.0159	1.72518	3.08e-43	fahd1	3.69903	1.5546	0.00205044	vps26c	8.16447	1.47979	7.83e-15	hif1ab	5.00809	1.00655	8.83e-06	dlx5a	2.07232	1.05083	0.257956	retsat	8.04744	1.9287	1.56e-14	hsd11b1la	4.19212	1.19163	0.000433782	ankrd9	1.11689	1.93893	0.842762	psap	40.9793	2.03123	0	dedd	1.86567	1.1016	0.53418	nt5dc2	4.50458	1.59771	9.84e-05	st14a
526	rad51	24.4318	3.36055	2.19e-130	snrpb2	15.1483	1.72288	2.12e-50	lmtk2	1.28817	1.55241	0.733358	sh3glb1a	3.54663	1.47829	0.00423529	atp5l	28.8529	1.00599	5.76e-181	arhgef16	1.40834	1.04984	0.772953	zgc:92749	3.42982	1.9255	0.00468378	ppat	3.17427	1.19151	0.0169719	nr0b1	0.766154	1.9311	0.995947	washc3	3.92322	2.03073	0.000944084	flj11011l	4.27102	1.09758	0.000408019	si:dkey-27i16.2	19.2941	1.59652	4.65e-81	fxyd6l
527	mkrn4	26.3568	3.35872	1.29e-151	tsr2	14.714	1.72055	1.38e-47	porb	5.76712	1.54998	1.23e-07	ctnnbip1	4.76368	1.47704	2.75e-05	prmt1	9.22175	1.00593	9.79e-19	fosb	8.42813	1.04165	1.16e-15	tcn2	1.50877	1.9143	0.500578	tfap2a	2.1194	1.1871	0.256619	hvcn1	6.96975	1.92879	5.25e-11	cpox	5.44166	2.02883	7.81e-07	nudt1	1.85126	1.09156	0.546965	tcp11l2	2.96204	1.59499	0.0297612	lpcat4
528	fopnl	18.1627	3.35026	2e-72	tomm22	20.7736	1.72	3.05e-94	glud1b	17.2088	1.54916	1.29e-64	rap2b	4.38582	1.47369	0.000154656	hnrnpaba	18.2641	1.00491	1.16e-72	tfap2a	1.75574	1.04153	0.459336	crb3b	2.39208	1.91339	0.0921285	bik	7.02057	1.18542	6.26e-11	bmp1a	0.93509	1.92274	0.995947	retsat	8.23542	2.02864	4.17e-15	spag6	3.64613	1.08987	0.00457171	rogdi	3.72836	1.59379	0.00236047	klf3
529	usp2a	23.9235	3.34493	4.73e-125	cwc15	24.4465	1.71384	2.79e-130	ndufa4	11.2749	1.5487	5.84e-28	lamtor4	14.3896	1.46983	2.57e-45	cxcl8a	11.8341	1.00446	1.12e-30	rps27a	48.3779	1.04098	0	psd2	0.781063	1.91181	0.996399	zgc:195173	11.605	1.18467	2.15e-29	c1qtnf2	0.572571	1.90974	0.995947	gp1bb	8.55432	2.02587	2.88e-16	si:dkey-4p15.3	2.24043	1.08892	0.254464	selenow2a	9.89913	1.59341	1.5e-21	si:dkey-74k8.3
530	lim2.2	27.476	3.34404	1.08e-164	eif3m	41.2449	1.70963	0	hoxd9a	0.885974	1.54846	0.999844	gadd45aa	11.9098	1.46947	3.71e-31	ctsk	6.77556	0.998591	2.86e-10	cebpd	12.5756	1.04012	1.7e-34	gatm	1.58269	1.90992	0.448203	zgc:153317	13.3009	1.18361	1.58e-38	cd9a	10.0269	1.90493	2.95e-22	tex264a	6.00776	2.025	3.09e-08	eno4	2.31388	1.08763	0.215706	cry1aa	4.65189	1.59341	5.06e-05	pim1
531	hmgb1a	98.2751	3.34002	0	slc39a7	12.3253	1.70775	1.41e-33	gstt1b	10.8329	1.53931	7.58e-26	arhgdia	26.0325	1.46807	1.64e-147	sdhdb	11.0028	0.997265	1.47e-26	cdc34a	1.78477	1.03906	0.436691	suclg2	4.90984	1.9082	1e-05	agpat4	1.75947	1.18185	0.498809	CABZ01065076.1	8.49662	1.89894	4.08e-16	foxo1a	4.4593	2.02269	9.99e-05	spint1a	4.51272	1.08718	0.00014342	scarb2a	4.52364	1.59104	9.03e-05	tfap2a
532	cnot9	43.8339	3.33986	0	cstf2	13.8115	1.70437	5.26e-42	zgc:123244	4.56972	1.53219	5.78e-05	anxa4	22.1776	1.45177	3.63e-107	cox7a3	15.0782	0.997178	1.25e-49	ywhae2	2.3843	1.03741	0.130999	cxcl18b	30.9017	1.90621	9.64e-208	plcd1b	2.46319	1.1807	0.120844	si:dkey-183k8.2	0.383901	1.89616	0.995947	arrdc2	10.9305	2.01979	2.58e-26	fam204a	2.02786	1.08693	0.395043	cd99l2	3.05069	1.58734	0.0229652	stat1b
533	ypel5	36.2323	3.33564	8.56e-286	dnaja2l	10.0933	1.70252	9.74e-23	zgc:193711	4.05836	1.52743	0.000512148	serinc2	10.6629	1.45153	4.88e-25	si:ch211-207n23.2	10.6802	0.992391	4.86e-25	sh3d21	2.54253	1.03527	0.0902174	gpx1a	43.8447	1.90257	0	elovl1a	4.01624	1.17965	0.000875211	sdc2	3.67711	1.88136	0.00200897	spry2	4.59931	2.01243	5.34e-05	tekt1	5.05861	1.08528	1.11e-05	wbp1	4.88479	1.58612	1.67e-05	abhd17b
534	txnl4b	22.0518	3.33012	2.25e-106	hnrnpa0l	57.0414	1.70058	0	clic5b	0.967205	1.52675	0.999844	lasp1	21.2117	1.45034	4.49e-98	abracl	15.7137	0.990743	6.94e-54	si:ch211-98n17.5	2.88759	1.03352	0.0364905	si:zfos-464b6.2	10.4208	1.8974	4.93e-24	mhc2dab	23.0246	1.17424	4.83e-115	si:dkey-202l16.5	1.02744	1.8779	0.920666	emc7	14.0603	2.00075	2.66e-43	thyn1	2.44445	1.08341	0.159804	wwp2	4.29957	1.58247	0.000240107	si:ch73-52f15.5
535	trmt10a	17.9223	3.32891	1.52e-70	prkrip1	10.2501	1.69928	1.98e-23	retsat	6.6582	1.52428	4.98e-10	glmp	4.56804	1.45	6.84e-05	rpl29	47.5513	0.9907	0	polr2a	6.54188	1.02988	1.46e-09	mastl	1.97134	1.89414	0.226788	fxyd6l	14.6661	1.1729	8.47e-47	akt2l	8.16924	1.87693	6.18e-15	josd2	6.9789	1.99237	5.77e-11	rchy1	2.85887	1.08331	0.055895	etnk1	7.1693	1.57511	1.84e-11	ubb
536	pih1d1	18.3486	3.3274	6.7e-74	slbp	15.2768	1.69919	3.01e-51	MYO1D	1.28945	1.51833	0.732469	mhc2dab	32.2573	1.4466	2.66e-226	hnrnpa1b	17.0425	0.990338	2.59e-63	ifi35	4.59934	1.02922	6.65e-05	elovl8b	1.69085	1.89094	0.377536	FQ323156.1	5.47474	1.17187	9.23e-07	cxcl20	3.13313	1.87434	0.0126858	crebl2	5.67466	1.99137	2.15e-07	polr2i	4.20751	1.08144	0.000527041	sgk1	17.7892	1.57263	6.11e-69	gcshb
537	tdrkh	15.7879	3.32731	6.29e-55	polr2j	13.0737	1.6942	1.06e-37	thnsl2	1.03094	1.51593	0.9668	scinlb	15.3578	1.44015	1.44e-51	fuca1.1	5.78857	0.988745	1.34e-07	psmb8a	12.0272	1.02781	1.4e-31	acadvl	16.5508	1.88412	6.32e-60	si:ch211-281l24.3	2.53294	1.16633	0.101834	keap1a	6.3902	1.86946	2.51e-09	tuba1a	19.6257	1.98992	5.49e-84	ubtd2	4.35758	1.0727	0.000282355	ormdl1	11.0143	1.56425	1.34e-26	sult6b1
538	chaf1a	34.4669	3.32249	1.06e-258	plscr3b	13.5377	1.69413	2.23e-40	gdpd1	2.01161	1.5149	0.22973	rassf2a	3.90058	1.43855	0.00113984	cavin2a	4.53421	0.986839	8.4e-05	bicdl2	1.19253	1.0275	0.999983	zfp36l1b	22.0367	1.87012	7.11e-106	gale	4.28732	1.16585	0.000291066	ormdl3	0.346474	1.8443	0.995947	dnaja2l	9.09264	1.98893	2.54e-18	lsm3	10.4491	1.07244	1.15e-23	creg2	4.07757	1.56216	0.000607576	zgc:171731
539	zgc:56596	35.082	3.32152	5.47e-268	ube2nb	18.584	1.6909	1.53e-75	ldlra	1.68728	1.51449	0.41453	myl12.1	41.7838	1.43779	0	timm13	5.12481	0.986099	4.89e-06	mhc2dab	20.567	1.0228	6.27e-92	kctd12.1	1.8069	1.86521	0.30817	ctnna1	3.63432	1.16365	0.00368909	ugt5a2	0.945462	1.8431	0.989613	arrb2b	12.3584	1.98323	1.56e-33	dnal1	3.24731	1.07123	0.0175324	nr4a1	21.405	1.55936	1.04e-99	psmb8a
540	pde6d	14.5099	3.32143	1.62e-46	drap1	17.0617	1.69015	8.96e-64	tfa	34.47	1.50826	3.43e-258	mapre1a	25.8459	1.43671	2.06e-145	psma1	17.6873	0.98419	3.66e-68	dap1b	20.7294	1.02241	2.21e-93	si:dkeyp-34f6.4	0.657317	1.86309	0.996399	ssx2ipa	2.11308	1.16283	0.259734	rtn1a	18.338	1.82658	1.99e-73	BX511129.1	3.93673	1.9813	0.00089522	otub1b	5.28844	1.07058	3.51e-06	cyp4t8	2.79677	1.5514	0.0477472	cd2ap
541	ndc80	21.5355	3.31252	1.72e-101	gspt1l	17.2286	1.68944	5.16e-65	eif4ebp3	17.0748	1.50684	1.28e-63	tnfrsf1a	4.06833	1.4362	0.000584032	cox6c	26.8844	0.982182	3.77e-157	rhbdl2	1.14749	1.0198	0.999983	zgc:110410	0.898027	1.85928	0.996399	dhrs13a.1	4.48496	1.1623	0.000122983	c1s	2.37669	1.82182	0.09892	pora	4.82621	1.97846	1.84e-05	efcab1	3.46161	1.07027	0.00870728	ptmaa	43.1873	1.54948	0	tob1a
542	cops9	79.1526	3.31139	0	khdrbs1b	15.7238	1.68919	2.95e-54	rgs4	2.87189	1.50433	0.0296478	si:ch73-359m17.7	3.19087	1.43482	0.0139607	hnrnpr	4.61091	0.977522	5.94e-05	zgc:63587	1.35285	1.01968	0.831479	si:dkey-202l16.5	1.16325	1.85575	0.784383	ifitm1	2.90651	1.15043	0.0377851	mpc1	28.4591	1.81802	3.27e-176	ubb	58.542	1.96921	0	tctex1d2	4.35553	1.07025	0.000284723	smc4	3.52685	1.54581	0.00492177	hsp70.3
543	pole4	34.6956	3.3075	3.9e-262	armc1l	11.0668	1.68676	3.37e-27	slc9a3r1a	6.49905	1.49704	1.41e-09	slc44a2	3.30794	1.43331	0.00956521	snrpg	18.9338	0.973938	4.49e-78	psmb9a	6.75559	1.01818	3.54e-10	gch1	1.50837	1.84506	0.500881	capgb	14.8402	1.14969	6.51e-48	gcshb	6.46601	1.81415	1.54e-09	mylipa	5.89055	1.96468	6.18e-08	si:ch211-209a2.2	4.46434	1.06964	0.000177576	gabarapb	28.5406	1.54054	4.28e-177	nocta
544	si:ch211-69g19.2	40.7083	3.30147	0	pfdn4	31.0897	1.68538	2.26e-210	hadh	10.8362	1.49695	7.32e-26	gcat	5.20392	1.42787	3.05e-06	pdlim1	8.80261	0.969989	4.2e-17	col1a1b	5.15866	1.01408	4.52e-06	cebpd	24.7744	1.83629	1.08e-133	si:dkey-74k8.3	2.47797	1.14836	0.11676	fahd1	3.3777	1.81093	0.00578926	appb	5.61073	1.96063	3.08e-07	trnau1apa	2.16994	1.0654	0.294777	si:ch211-102c2.4	11.0315	1.53129	1.11e-26	rmdn1
545	ssna1	19.8812	3.30062	1.28e-86	eif3ha	32.5668	1.6851	8.9e-231	si:dkey-286j15.3	7.57026	1.49201	7.71e-13	mhc1zba	40.4502	1.42532	0	mhc1zba	24.5944	0.969453	1.48e-131	si:ch211-125o16.4	0.935051	1.01277	0.999983	ugt2a4	8.22477	1.83282	3.69e-15	cxcl8b.1	13.0366	1.14389	4.98e-37	tsku	4.54539	1.80897	5.75e-05	slc3a2b	7.51968	1.95965	1.15e-12	lrrc23	1.92698	1.06328	0.478788	pik3r1	5.56621	1.53045	4.83e-07	rpl36a
546	psmd5	16.6228	3.2965	8.39e-61	ptges3a	19.5494	1.6787	1.56e-83	zgc:103678	2.59513	1.48164	0.0623084	il10rb	6.94125	1.42422	8.02e-11	bckdhb	5.12708	0.969361	4.84e-06	igf2a	0.909	1.00922	0.999983	cobll1b	0.676782	1.82628	0.996399	msx1b	2.95124	1.14291	0.0332478	cyp46a1.4	1.24263	1.80492	0.730357	scarb2a	6.3418	1.95646	3.94e-09	ncapg	1.85654	1.0619	0.542627	cd81a	16.333	1.52673	3.65e-58	zgc:171772
547	trappc1	63.3892	3.28914	0	hmgn3	28.2102	1.67601	2.68e-173	l2hgdh	1.86897	1.47362	0.302651	cdipt	8.05832	1.4239	1.84e-14	rpl35	48.0242	0.967866	0	zgc:77439	3.96313	1.00752	0.000973716	bglap	0.901836	1.82407	0.996399	arhgap27l	1.45721	1.14065	0.786866	dcxr	3.80698	1.80486	0.001239	si:ch1073-322p19.1	4.27374	1.95567	0.000223277	cops9	11.9793	1.06113	4.31e-31	sh3bp5la	5.81984	1.52358	1.14e-07	irx3a
548	tacc3	24.0226	3.28251	4.4e-126	kmt5aa	13.4563	1.67506	6.69e-40	CU372926.1	1.29484	1.46924	0.727923	si:ch1073-443f11.2	12.2958	1.42347	3.49e-33	prdx5	23.3267	0.967866	2.28e-118	rps17	34.0365	1.00623	2.07e-251	ppp1r3cb	4.01505	1.82336	0.00053284	si:ch211-107o10.3	4.91698	1.14028	1.62e-05	gpx1a	39.4483	1.79532	0	dync1li2	4.3955	1.94831	0.000132075	si:dkey-74k8.4	3.43517	1.05918	0.0095313	rap1b	10.3269	1.52293	1.99e-23	camk2d1
549	sumo1	62.1234	3.27724	0	ncl	36.9226	1.6737	1.69e-296	acaa1	7.09823	1.46886	2.44e-11	aldocb	20.2558	1.41509	1.85e-89	ets2	9.3851	0.967545	2.16e-19	irx3a	2.39107	1.00358	0.129113	slc25a48	4.16702	1.81968	0.000285722	krtt1c19e	8.82423	1.14005	4.28e-17	bcl3	0.346387	1.79336	0.995947	vamp2	4.03513	1.94512	0.000607037	klf2a	4.20848	1.05911	0.000525294	dnaja2l	5.91516	1.52197	6.56e-08	junbb
550	hmgb2b	102.2	3.26888	0	rpe	10.5977	1.66542	5.33e-25	ponzr1	28.7402	1.46491	1.32e-179	slc37a2	7.03552	1.4132	4.14e-11	hspa8	31.3131	0.96428	4.38e-213	klhl24b	1.32483	1.00261	0.862476	mlycd	0.554695	1.81657	0.996399	nipa2	4.17273	1.13144	0.000469667	ssr2	32.9411	1.79042	6.09e-236	rab14	13.5379	1.94375	3.58e-40	si:ch211-10a23.2	1.91815	1.05899	0.487433	ndfip1	17.815	1.52114	3.87e-69	tmc6b
551	arl2	35.8702	3.26729	3.97e-280	faua	78.615	1.66428	0	gata6	2.10242	1.46431	0.191356	enosf1	6.41334	1.41285	2.71e-09	ctnnb1	7.66234	0.963909	4.82e-13	esyt2a	1.29369	1.00258	0.893588	dnajc3a	6.28532	1.81352	4.62e-09	zfp36l2	5.90618	1.12719	7.93e-08	tm4sf5	4.07108	1.78893	0.000441798	tefa	18.7513	1.93301	1.03e-76	btbd16	1.91384	1.05864	0.491197	acsl4a	4.41284	1.51295	0.000146765	slc25a5
552	sostdc1a	15.5125	3.26682	4.68e-53	vdac3	15.2984	1.6635	2.16e-51	ugt2a4	7.13037	1.46379	1.94e-11	dusp1	25.996	1.40693	4.22e-147	si:ch211-66k16.27	4.21498	0.962982	0.000335589	rpl31	33.7608	1.00221	2.32e-247	cyp3a65	2.9753	1.80161	0.0198407	si:dkey-204f11.64	3.89198	1.12644	0.00142276	ahcy	25.6744	1.78062	1.75e-143	zgc:158257	6.69667	1.9296	3.95e-10	zgc:193505	12.5912	1.05749	2.47e-34	jun	36.6331	1.51163	1.45e-291	mych
553	si:ch211-226l4.6	39.9717	3.26648	0	cct8	21.8019	1.66342	9.68e-104	acbd7	11.6845	1.46111	5.3e-30	zgc:162944	30.7994	1.40071	2.47e-206	cbr1l	6.16536	0.961484	1.44e-08	rps24	37.918	1.00135	0	errfi1a	5.46068	1.79452	5.78e-07	asl	2.0262	1.12573	0.309526	zgc:103681	1.69844	1.78004	0.382325	SAMD8	3.98827	1.9238	0.000731264	cxcl19	1.80803	1.05262	0.593219	tob1a	16.1576	1.50692	6.31e-57	pax6a
554	aurka	29.3153	3.25269	2.26e-187	rpl7a	109.165	1.66233	0	fam213b	7.5887	1.45616	6.72e-13	pfkfb3	3.25569	1.39684	0.0113408	psma4	16.6236	0.961314	2.9e-60	tbc1d1	0.983482	1.00079	0.999983	sst1.1	3.22477	1.78651	0.00916927	rmdn1	7.19487	1.12419	1.82e-11	zgc:92630	9.31704	1.76997	2.83e-19	gatsl2	5.54588	1.9231	4.43e-07	ccdc169	2.53381	1.05039	0.128698	metrn	2.98833	1.50341	0.0275955	cxcl12a
555	si:ch73-52e5.1	27.136	3.24723	1.15e-160	mrps30	9.94762	1.66183	4.21e-22	hoga1	0.928457	1.45585	0.999844	mrc1b	3.15121	1.39661	0.0158224	atp5pd	22.9983	0.960601	4.52e-115	nav2b	1.02061	0.995853	0.999983	slc7a2	1.96651	1.77477	0.228628	mapk12a	2.63589	1.12106	0.0782997	tmem30c	0.537564	1.75992	0.995947	tnrc6c1	7.15564	1.90752	1.65e-11	gtf2b	6.89659	1.04857	2.21e-10	pnisr	4.80953	1.49904	2.4e-05	zgc:174863
556	fam212ab	25.4045	3.24369	6.47e-141	max	23.0753	1.66153	3.85e-116	ehhadh	2.00054	1.45078	0.234897	herpud1	12.7757	1.39593	8.41e-36	sparc	10.6776	0.957339	4.98e-25	mych	6.41989	0.993663	3.18e-09	rtn1a	19.2151	1.77227	1.31e-80	pon3.2	3.8032	1.10935	0.00197941	kctd12.1	1.42147	1.75901	0.582232	phyh	5.15035	1.9024	3.62e-06	zmat5	2.06181	1.04821	0.368391	mylipa	3.88366	1.49691	0.00131037	psmb9a
557	sybl1	19.3379	3.24218	5.39e-82	emc6	19.8471	1.66078	4.45e-86	myo1b	2.59547	1.44745	0.0622664	cnn2	15.084	1.39233	9.27e-50	mbpb	6.38017	0.956263	3.79e-09	si:ch211-222k6.3	1.53107	0.98821	0.654126	cart3	9.78492	1.76778	3e-21	rhpn2	1.80537	1.10718	0.460951	gadd45ga	15.4139	1.75612	5.22e-52	ap1s3b	10.9793	1.90169	1.51e-26	si:ch1073-272j17.3	2.63664	1.0463	0.100176	fosab	37.5956	1.49343	4.45e-307	lmo7a
558	psmc3ip	14.8533	3.23652	1.05e-48	srsf5a	38.1114	1.66032	0	si:ch1073-185p12.2	1.01578	1.43648	0.978822	calr3b	3.25875	1.39106	0.0112399	ndrg1a	4.77448	0.955854	2.76e-05	cd74a	24.0111	0.982217	3.1e-125	fahd1	3.62792	1.76763	0.0023253	si:dkey-17o15.2	1.8007	1.10612	0.464699	cox6b1	36.9988	1.75203	1.54e-297	degs1	16.0499	1.90034	2.64e-56	stard14	2.13073	1.04577	0.320328	sox4a	6.3973	1.49278	3.43e-09	selenow1
559	si:ch211-161h7.4	16.5659	3.23429	2.15e-60	sf3a1	11.6823	1.65793	3.09e-30	acsf2	2.36601	1.43346	0.108343	sdhb	21.3808	1.39013	1.23e-99	rpl22	38.8454	0.955563	0	irf1b	6.75597	0.980986	3.53e-10	mpc1	29.3957	1.76384	4.94e-188	si:dkey-85k7.7	1.43177	1.09939	0.81701	zgc:77439	6.97747	1.752	4.97e-11	apoob	4.05326	1.88949	0.00056386	isoc2	3.87178	1.04509	0.00200065	gatsl2	3.70494	1.49219	0.00257256	vps72
560	psmb7	80.4636	3.23353	0	cops2	10.7355	1.65663	1.23e-25	sb:cb1058	10.7485	1.41985	1.88e-25	relb	4.42605	1.38991	0.000129096	cox5ab	17.8336	0.955356	2.72e-69	NC-002333.4	29.5983	0.980401	3.35e-190	ssr2	34.3001	1.76136	7.81e-256	plekha6	1.41581	1.09863	0.833304	acadvl	13.584	1.74904	1.72e-40	cltcb	6.64179	1.88852	5.67e-10	cfap206	2.87424	1.04463	0.0536714	gskip	7.44245	1.49173	2.52e-12	ptprfb
561	snrnp27	60.9708	3.23299	0	fcf1	12.4159	1.65346	4.63e-34	zgc:110843	1.92383	1.41258	0.272133	si:dkey-188i13.9	9.25078	1.38921	6.11e-19	angptl4	8.90841	0.955086	1.66e-17	fxyd6l	11.8292	0.97903	1.47e-30	nfil3-6	5.89249	1.76131	5e-08	apoeb	22.0162	1.0982	3.31e-105	slc25a20	8.63187	1.74315	1.28e-16	sult2st1	21.7265	1.8848	7.64e-103	si:dkey-210j14.4	1.95904	1.04378	0.450739	tmcc3	5.01044	1.49161	8.98e-06	slc38a5b
562	rnf216	16.0888	3.22487	5.21e-57	gnl3	11.1181	1.65322	1.91e-27	dhrs4	9.24874	1.41028	5.92e-19	dnajb1b	39.4014	1.38388	0	psma3	15.9762	0.951556	1.1e-55	CU207281.2	2.29709	0.97724	0.160334	cyp2aa4	0.523849	1.76023	0.996399	b2ml	23.7921	1.09735	7.82e-123	zgc:158852	20.9924	1.73952	4.46e-96	si:ch211-202a12.4	55.7507	1.88423	0	mtif3	2.70951	1.03935	0.0833791	zgc:194659	4.65689	1.48805	4.94e-05	FO704772.1
563	rpap3	15.557	3.21819	2.34e-53	arpp19b	16.7995	1.65267	7.59e-62	fdps	6.40919	1.40475	2.52e-09	elovl1b	18.2094	1.38033	2.33e-72	cycsb	24.9012	0.95044	7.51e-135	cd2ap	2.27042	0.976976	0.169401	slc35d1b	2.71071	1.75703	0.0416788	CABZ01075242.1	1.44704	1.09644	0.799379	eef1da	48.7847	1.73856	0	tmem9b	8.65677	1.88037	1.2e-16	meig1	6.51775	1.03924	2.76e-09	tex264a	3.56295	1.48504	0.00431534	rpl9
564	atp5mea	95.1349	3.21544	0	hmgb3b	20.1395	1.64966	1.3e-88	grn2	30.8308	1.40346	1.29e-206	cited4b	19.4433	1.3775	1.86e-82	ywhaz	20.1337	0.949945	2.98e-88	runx3	0.886198	0.974776	0.999983	sec61b	35.5408	1.75175	1.24e-274	BX548046.2	1.50512	1.09305	0.735025	retsat	5.96951	1.73532	3.31e-08	fam168b	10.0655	1.87861	2.28e-22	yeats4	3.7976	1.03842	0.0026529	pip4k2aa	2.80117	1.48231	0.0472651	si:ch211-281l24.3
565	rab3ip	17.1874	3.21082	6.06e-65	psmd13	19.4837	1.64704	5.62e-83	abhd14b	1.96369	1.3938	0.252759	ptbp3	3.8008	1.37669	0.00167348	hsp70.2	17.6339	0.947672	9.37e-68	rassf6	1.75467	0.971112	0.460149	osbpl2b	1.23366	1.73965	0.723197	foxc1b	1.63178	1.08764	0.609595	slc43a1b	0.665519	1.73291	0.995947	elavl4	5.12077	1.86054	4.21e-06	si:dkey-239h2.3	3.84062	1.0381	0.00224967	ppp1r15a	13.4709	1.47877	1.18e-39	tmem79b
566	ddx39b	22.6206	3.20638	6.87e-112	ybx1	59.3437	1.64475	0	man1a1	0.907191	1.39188	0.999844	rab7	9.34195	1.37081	2.62e-19	elavl1a	5.31125	0.946967	1.86e-06	si:dkey-19b23.12	2.35323	0.970324	0.141223	zgc:158852	22.979	1.7379	4.39e-115	scinla	3.51612	1.08333	0.00552771	tgfbr1a	0.399782	1.73123	0.995947	clstn1	4.41484	1.85993	0.000121343	ufd1l	5.55952	1.03798	8.37e-07	ccng1	36.1593	1.47276	4.4e-284	lmo4a
567	nudt1	14.6226	3.1968	3.14e-47	ss18	14.0856	1.64144	1.16e-43	fkbp11	12.0608	1.38757	6.07e-32	rab20	5.81661	1.36906	1.05e-07	slc25a5	33.4191	0.946537	1.15e-242	naca	32.6689	0.969469	1.19e-231	acbd5a	2.29659	1.73331	0.114512	cd9b	19.1173	1.07547	2.34e-79	rnd1b	1.77722	1.72764	0.334939	cnbpb	33.9604	1.85628	8.67e-251	asf1bb	2.93197	1.03632	0.045647	CR855337.1	2.904	1.47237	0.0352155	RPL41
568	kif23	16.6006	3.19021	1.21e-60	asf1bb	10.608	1.64142	4.78e-25	idh1	9.85429	1.38624	1.83e-21	si:ch211-202a12.4	42.4724	1.36757	0	hnrnph1l	6.32884	0.942735	5.24e-09	asl	1.72864	0.969124	0.480889	rgrb	7.37457	1.73318	2.75e-12	si:dkey-79f11.7	1.51383	1.0752	0.727451	mastl	1.46456	1.71731	0.5484	acsl4a	6.18206	1.85433	1.07e-08	si:ch211-226l4.6	5.24687	1.03477	4.35e-06	mafbb	4.11954	1.47221	0.000511601	dnajb6b
569	olah	18.049	3.1859	1.57e-71	sf3b5	19.9262	1.63893	9.29e-87	sh3bgrl2	1.90325	1.3852	0.282544	arpc5a	6.55443	1.3673	1.09e-09	ewsr1a	5.31445	0.942073	1.83e-06	CABZ01073795.1	3.10507	0.968142	0.019224	tsku	4.47659	1.73094	7.61e-05	dhrs13l1	4.55043	1.07466	9.2e-05	klf13	0.768443	1.71609	0.995947	hmgb1a	37.1744	1.85127	1.94e-300	dnai1.1	3.17887	1.0347	0.0216302	vmp1	7.32681	1.47161	5.91e-12	si:ch211-132b12.7
570	fbxo44	22.637	3.17914	4.75e-112	sars	11.092	1.63882	2.55e-27	cyp46a1.4	1.14269	1.38187	0.866667	atp6v1f	10.6667	1.36397	4.7e-25	hmgn7	17.5819	0.940217	2.33e-67	zbtb7b	1.08017	0.965972	0.999983	zgc:136493	1.32823	1.72273	0.641064	irf7	8.96896	1.07405	1.18e-17	mob2a	1.52034	1.71213	0.505348	vmp1	10.4258	1.84972	5.63e-24	dap1b	18.6379	1.033	3.16e-75	slc4a1a	6.07691	1.47098	2.5e-08	cited4a
571	gtf2b	50.3774	3.1756	0	hnrnpub	16.4379	1.63798	3.09e-59	rdh12	1.7432	1.3733	0.378383	swap70b	5.17377	1.36076	3.57e-06	anp32b	9.76697	0.939751	5.56e-21	CABZ01075242.1	1.15984	0.965011	0.999983	prox1a	0.789419	1.72172	0.996399	psma6l	6.05869	1.06952	3.21e-08	mthfr	1.2176	1.71142	0.750558	bhlhe41	8.47018	1.84856	5.9e-16	wdr92	1.92226	1.03188	0.483237	calm1a	16.9458	1.46803	1.38e-62	zfp36l2
572	smim29	27.6079	3.17547	2.85e-166	phb2b	10.8716	1.63506	2.86e-26	pak1	1.03763	1.36059	0.959604	mvp	9.27608	1.35787	4.85e-19	dkc1	7.81719	0.938502	1.46e-13	CR774195.1	0.908658	0.963377	0.999983	acox3	0.770283	1.71776	0.996399	si:ch211-191a24.4	3.9672	1.0694	0.00106245	st3gal7	2.6098	1.70578	0.0558696	aqp1a.1	13.3605	1.84193	3.89e-39	spc24	3.27384	1.03023	0.0161356	spi1a	6.48342	1.4679	1.98e-09	net1
573	mgmt	37.0435	3.17315	1.08e-298	nudcd2	9.87744	1.63349	8.44e-22	cpt2	1.8002	1.35537	0.342142	kctd12.2	9.34601	1.35756	2.53e-19	pin4	6.72892	0.933002	3.9e-10	ndrg2	2.12051	0.963257	0.233773	zgc:85777	9.89951	1.71417	9.69e-22	cxcl12a	6.08293	1.06732	2.78e-08	prdx4	20.7189	1.70493	1.32e-93	si:ch211-175m2.5	3.75962	1.84098	0.00178153	rnaseh2b	2.76438	1.0293	0.0719488	rnf145b	2.79157	1.46275	0.0484388	pla2g7
574	zc3h14	23.5559	3.17253	2.9e-121	rbm22	12.1508	1.63153	1.18e-32	wu:fj05g07	0.84242	1.34005	0.999844	gpia	16.9492	1.35557	9.75e-63	llph	5.34963	0.932885	1.52e-06	rpl23a	37.2807	0.962753	1.32e-301	pllp	2.35258	1.71174	0.100928	fxyd1	15.2267	1.06714	2.07e-50	qdpra	0.842594	1.70392	0.995947	stk35	3.66684	1.83765	0.00252183	ms4a17a.12	2.45508	1.02867	0.156275	rgcc	9.41624	1.46196	1.59e-19	scinlb
575	cetn3	23.8002	3.16917	8.94e-124	zgc:86598	15.1623	1.62869	1.72e-50	treh	0.808422	1.33707	0.999844	atp6v1aa	9.79152	1.35544	3.56e-21	gadd45aa	6.88176	0.932617	1.39e-10	rpl13a	32.3558	0.962401	3.06e-227	prdx4	22.9827	1.71016	4.04e-115	cx43.4	3.9947	1.0654	0.000954154	me1	3.05745	1.70344	0.0159974	zgc:163057	10.7143	1.82923	2.66e-25	arl2	4.26309	1.02721	0.000420729	vps28	10.7922	1.46182	1.49e-25	gstp1
576	snrpg	87.7915	3.16126	0	luc7l	9.61467	1.62794	1.09e-20	gcga	1.33214	1.33321	0.691774	os9	3.98139	1.35479	0.000826583	eif3ea	21.4016	0.931758	1.1e-99	hmgn3	11.3407	0.962341	4.03e-28	CR391940.1	1.47325	1.70034	0.526971	si:ch211-24o10.6	2.24314	1.06245	0.197406	pdk2b	7.41155	1.7031	2.22e-12	tmem50a	14.0567	1.82718	2.79e-43	ift27	3.87418	1.02706	0.00198442	pcbp2	13.1834	1.46125	5.38e-38	lrp1aa
577	si:ch211-71m22.1	20.8162	3.16117	7.07e-95	psmb6	34.7437	1.62341	1.36e-262	tmem184a	1.71657	1.33063	0.395739	sla2	3.58929	1.3519	0.00364875	srrm1	5.31355	0.930536	1.83e-06	rpl23	38.1247	0.95692	0	apoa4b.3	2.33646	1.6955	0.104493	mfap3l	2.17826	1.05906	0.226824	apoa4b.3	2.15867	1.68829	0.159835	arih2	5.81299	1.82706	9.73e-08	dnajc9	3.95206	1.02696	0.00146363	gpr107	2.90598	1.46101	0.0350399	acvr1ba
578	haus4	15.7448	3.15962	1.24e-54	llph	13.1826	1.62272	2.56e-38	nagk	3.33803	1.32165	0.007219	stxbp2	6.5333	1.35094	1.25e-09	cox14	8.68041	0.930104	1.21e-16	osbpl7	1.62257	0.956868	0.571148	adka	5.98379	1.68875	2.93e-08	psme2	14.3999	1.05535	3.99e-45	slc35d1b	2.2747	1.68346	0.12416	fryl	4.98388	1.82684	8.48e-06	si:dkeyp-81f3.4	4.59227	1.02658	0.000101528	arl8a	5.07303	1.45715	6.55e-06	lhfpl2b
579	dpy30	71.1209	3.15818	0	rpl6	82.1728	1.61734	0	casc4	1.23086	1.32155	0.788048	si:dkeyp-75b4.10	22.9937	1.35042	3.61e-115	rpl24	33.0808	0.926276	8.77e-238	dgkaa	1.14067	0.95593	0.999983	ebpl	2.3648	1.68672	0.0982008	fam83e	1.52402	1.05479	0.717291	pla2g12a	0.618732	1.66749	0.995947	srsf5a	32.4695	1.81716	2.79e-229	cish	2.23553	1.02114	0.256629	fmr1	4.04369	1.45505	0.000696422	brd2a
580	nsl1	16.2725	3.15691	2.67e-58	med31	12.0058	1.61522	6.78e-32	pfkfb3	3.29234	1.308	0.0083547	metrnl	5.3132	1.34899	1.72e-06	snrpd2	16.797	0.920937	1.62e-61	uba52	31.7239	0.955272	1.8e-218	qdpra	0.861896	1.67945	0.996399	tm9sf5	1.46946	1.05241	0.774933	upp1	0.48237	1.66067	0.995947	fam96b	8.98995	1.81598	6.43e-18	gig2l	3.30026	1.02086	0.0148688	LEPROTL1	8.31601	1.44679	2.69e-15	nuak2
581	atp5s	26.1527	3.13779	2.74e-149	tuba8l4	48.829	1.61505	0	fads2	9.63211	1.30386	1.59e-20	si:dkey-7j14.6	20.6657	1.34765	4.2e-93	slc20a1b	6.99864	0.918739	6.19e-11	ptgs2b	2.50555	0.95197	0.0983519	CU682777.2	4.19646	1.67838	0.000253404	sec23b	3.87213	1.04883	0.00153641	hmgcra	0.857952	1.66024	0.995947	abcd3a	5.36087	1.81523	1.2e-06	nutf2l	8.90572	1.02015	3.19e-17	srsf5a	23.7563	1.44448	9.22e-123	rps17
582	mphosph8	52.9762	3.13545	0	bud31	32.2314	1.61455	4.54e-226	acat2	4.53419	1.29861	6.79e-05	atp6v1c1b	4.05083	1.34663	0.000626969	rps9	36.0306	0.916412	4.82e-282	tjp2a	1.09309	0.951786	0.999983	st3gal8	1.32016	1.67738	0.64876	ucp2	13.3097	1.04852	1.41e-38	epdl1	11.2422	1.65577	7.21e-28	arl8a	7.01873	1.81011	4.38e-11	rad1	2.8325	1.01831	0.0600239	uqcc3	7.34279	1.44378	5.27e-12	anxa1c
583	tmem214	30.1381	3.12609	5.4e-198	ap1s2	14.0437	1.61382	2.09e-43	si:ch211-139a5.9	4.82839	1.29003	1.72e-05	timp2b	5.95779	1.34661	4.59e-08	mrps18c	7.14725	0.91573	2.16e-11	tesca	1.64494	0.949384	0.549968	nid1a	2.78202	1.67713	0.0343679	slc25a24	2.68384	1.04765	0.069168	zgc:114046	1.20232	1.65221	0.764973	hbaa2	26.2237	1.80021	1.15e-149	lin52	6.31983	1.01793	9.67e-09	clk4a	18.8299	1.44089	3.28e-77	ier2b
584	si:ch211-39k3.2	39.0986	3.12461	0	eif4e2rs1	12.7432	1.61352	7.53e-36	si:zfos-1714f5.3	1.2447	1.27985	0.775315	ltb4r	3.49827	1.34529	0.0050147	rps27a	43.732	0.915702	0	ap1m2	2.82391	0.949258	0.0435112	gstr	24.6555	1.6713	2.04e-132	acvr1ba	1.65298	1.0456	0.589326	crb3b	1.56218	1.64335	0.475276	sox4a	8.64273	1.79856	1.35e-16	rab36	4.65646	1.01684	7.65e-05	emc7	8.43182	1.44049	1.03e-15	mcl1a
585	csnk2a1	52.908	3.11933	0	gmfb	15.5624	1.61351	3.69e-53	ilvbl	1.36848	1.26905	0.659034	nipsnap3a	5.57233	1.34412	4.24e-07	snrpd1	16.1008	0.915404	1.51e-56	rps18	44.4214	0.945329	0	acsf2	2.3563	1.66206	0.100048	id2a	15.168	1.04159	4.97e-50	CABZ01076275.1	1.6897	1.64126	0.387803	mfng	4.21162	1.79174	0.000291981	zgc:110130	3.00127	1.0166	0.037305	tefa	12.1965	1.43713	1.47e-32	b3gnt5a
586	CABZ01079011.1	92.2893	3.11716	0	rpl13a	68.1023	1.61325	0	zgc:123295	1.02066	1.25934	0.975123	gng12a	5.56137	1.34003	4.49e-07	psmb1	17.134	0.914053	5.44e-64	klf17	2.71281	0.942952	0.0585702	klf13	0.81263	1.65499	0.996399	irx3a	2.73464	1.04132	0.0604684	CR391940.1	1.18721	1.64057	0.779175	rab2a	19.0463	1.7917	3.96e-79	si:dkey-70b23.2	2.956	1.01332	0.0426318	rabggtb	2.92068	1.43629	0.0336085	emd
587	kmt5ab	20.1751	3.1059	3.59e-89	rpl10	85.44	1.61265	0	dhcr7	1.81387	1.2593	0.333839	rhoab	23.7106	1.33487	1.96e-122	sox4a	4.08726	0.911424	0.00056798	im:7150988	0.915979	0.942347	0.999983	elovl6	7.02505	1.65046	3.38e-11	hey1	1.71093	1.0378	0.539732	RF00019	0.344923	1.63787	0.995947	rnf175	5.96309	1.79044	4.05e-08	spata6l	3.39407	1.01219	0.0109443	slc3a2a	5.64003	1.43241	3.19e-07	rps24
588	pafah1b1b	20.9708	3.10491	2.8e-96	srsf4	17.4488	1.61013	1.14e-66	anxa4	18.3417	1.25639	2.31e-73	mafbb	4.35736	1.33319	0.000174457	eif3c	8.70815	0.910615	9.54e-17	si:rp71-36a1.1	1.21644	0.942185	0.978033	cyb5a	11.6461	1.64944	6.61e-30	eef1a1l1	33.6933	1.03369	3.06e-246	foxa2	0.834407	1.6245	0.995947	fmr1	5.61127	1.78095	3.07e-07	ndc80	2.24236	1.01017	0.253322	gclc	3.51981	1.43125	0.00504605	uba52
589	trappc6b	21.7295	3.10296	2.6e-103	psmd14	23.4111	1.60996	1.59e-119	myo6a	2.71343	1.2529	0.0457715	slc9a3r1a	5.04628	1.33305	6.85e-06	f3b	8.99038	0.910262	7.97e-18	si:busm1-104n07.3	1.71121	0.941143	0.495105	as3mt	3.25999	1.64506	0.0081974	tmem176l.3a	2.5567	1.03284	0.096057	selenop	24.8957	1.61828	6.09e-135	pip4k2ca	7.38711	1.77665	3.08e-12	vps4b	4.13781	1.00951	0.000705693	appa	8.46531	1.42922	7.76e-16	crfb17
590	rbm8a	85.7257	3.09633	0	marcksl1a	15.9422	1.60314	9.34e-56	prr13	13.4234	1.24751	1.78e-39	pycard	18.3333	1.33008	2.43e-73	hnrnpa0b	21.8241	0.908249	1.19e-103	faua	33.431	0.940052	1.43e-242	gcshb	5.83453	1.63812	7.02e-08	mhc1uba	17.3478	1.03098	2.15e-65	zgc:85777	8.22836	1.61782	3.82e-15	pitpnbl	7.37305	1.77329	3.42e-12	lxn	8.3073	1.00777	5.32e-15	bhlhe41	5.50596	1.4274	6.73e-07	styk1
591	wee1	17.7093	3.08229	6.77e-69	UBE2M	10.7444	1.60271	1.12e-25	SERP1	30.5596	1.24483	5.21e-203	nfe2l2a	10.22	1.33005	4.94e-23	pak2a	3.96068	0.908207	0.000943955	psmb12	8.41252	0.937561	1.32e-15	RARRES3	3.29112	1.62868	0.00741133	FAM83G	1.85783	1.02529	0.421689	sst1.1	2.2705	1.61521	0.125283	cry1aa	5.63539	1.76963	2.69e-07	gtf2a1	2.95392	1.00747	0.0428737	si:ch211-235e9.8	3.03682	1.42469	0.0239476	sdc4
592	cep85	15.3294	3.06882	7.88e-52	rbmx	18.2118	1.60035	1.43e-72	ero1a	1.45071	1.23953	0.589055	irf2bp2b	6.80485	1.32794	2.05e-10	gsnb	5.72415	0.90639	1.95e-07	bcl2l13	1.18906	0.926834	0.999983	cyp2x9	2.41593	1.62789	0.087336	psat1	5.37504	1.02109	1.59e-06	cishb	1.90184	1.61298	0.267236	pnisr	6.34849	1.76635	3.78e-09	gkap1	2.59999	1.00393	0.10923	zfand2a	16.5193	1.42327	1.71e-59	zgc:193711
593	BX465227.1	14.4809	3.06499	2.46e-46	ppil1	16.1684	1.59674	2.48e-57	fbp1b	8.27333	1.22646	2.97e-15	spg21	4.91894	1.32734	1.3e-05	ctnnb2	3.86596	0.904835	0.00137106	agpat9l	1.4825	0.925441	0.700126	si:ch211-201h21.5	3.41549	1.62156	0.00490904	si:dkey-238o13.4	1.72366	1.02054	0.528823	CU657980.1	2.13265	1.61012	0.168844	crfb6	5.11485	1.73932	4.34e-06	si:ch211-147d7.5	4.0341	1.00059	0.00106194	amfra	3.22959	1.42213	0.0133046	si:dkey-79d12.5
594	txlna	17.3761	3.05631	2.33e-66	prps1a	13.0989	1.59629	7.66e-38	foxp1a	2.76676	1.225	0.0396226	capgb	18.7761	1.31732	6.48e-77	hsp90ab1	28.7962	0.900662	2.94e-180	rps13	37.4745	0.925354	9.56e-305	ech1	6.86221	1.62091	1.04e-10	mych	6.65072	1.01887	7.82e-10	adma	4.84393	1.58362	1.43e-05	si:ch73-55i23.1	4.57266	1.72837	6.01e-05	fbxo25	2.80014	0.999541	0.0656325	arglu1b	3.42782	1.42063	0.00690728	psme2
595	mustn1a	14.3026	3.05304	3.19e-45	tma7	44.7126	1.59145	0	slc25a20	7.09	1.2247	2.58e-11	atp6v0b	8.02033	1.31597	2.5e-14	rps18	43.4425	0.900131	0	dhrs13a.2	2.83363	0.921186	0.0424637	slc26a3.2	1.45394	1.6159	0.54223	sytl3	5.20584	1.01604	3.85e-06	eevs	1.99196	1.58056	0.22473	tmbim4	10.3659	1.72802	1.05e-23	cxl34b.11	1.97014	0.998904	0.44195	arl5c	17.2847	1.41912	4.16e-65	nrarpa
596	ruvbl1	37.2487	3.03569	5.28e-302	grcc10	12.9429	1.5906	5.81e-37	mfsd4aa	1.0162	1.21757	0.978822	abracl	21.8723	1.31495	2.99e-104	polr1d	4.37882	0.898662	0.000166644	nxf1	1.61785	0.921046	0.575801	TMEM14A	15.1584	1.6154	2.38e-50	si:ch211-106h4.12	2.75605	1.01456	0.0572407	chchd10	14.7211	1.58043	1.8e-47	tmcc3	6.12733	1.72482	1.5e-08	slco2b1	3.61359	0.997177	0.005141	cltcb	4.22026	1.41741	0.000336645	rpl31
597	pank2	18.5865	3.02637	8.29e-76	hars	14.6674	1.59011	2.74e-47	tha1	1.0248	1.21737	0.971959	socs3b	8.14147	1.31378	9.44e-15	zgc:56493	28.6929	0.898149	5.69e-179	si:dkey-85k7.7	1.08839	0.920737	0.999983	cyp2ad3	2.67407	1.61307	0.0458979	cd74a	24.3188	1.01338	2.59e-128	cenpv	0.596301	1.5774	0.995947	zgc:55943	7.6482	1.72174	4.38e-13	polr2k	5.70592	0.997123	3.66e-07	tmem9b	5.4467	1.41723	9.25e-07	col1a2
598	cnppd1	26.7478	3.02373	4e-156	ppp1caa	12.8795	1.58877	1.31e-36	uap1	4.34407	1.21156	0.000154943	nck1a	4.5985	1.3094	5.95e-05	ppifb	9.76245	0.89734	5.81e-21	gsto2	9.37973	0.920184	2.52e-19	osbpl10b	0.970498	1.59844	0.948404	rsad2	1.54705	1.01128	0.693114	KRT18	0.425305	1.57613	0.995947	abi3a	3.77127	1.71612	0.00170535	ube2f	2.55558	0.995331	0.121432	tspan3a	11.7386	1.41243	3.54e-30	tcima
599	cdca5	17.7036	3.0209	7.47e-69	mrps6	11.2839	1.58735	3e-28	mustn1a	3.72715	1.20926	0.00184777	tes	4.18329	1.30832	0.00036439	rps12	46.8619	0.896924	0	rpl5b	24.1307	0.919547	1.74e-126	CABZ01058650.1	5.92256	1.59533	4.19e-08	atl3	6.15842	1.01109	1.76e-08	chchd4b	1.42203	1.56926	0.581784	pxk	3.82934	1.71553	0.00136778	nt5c3a	2.69686	0.994065	0.0860879	zw10	2.96599	1.40891	0.0294268	si:ch211-24o10.6
600	supt16h	25.2628	2.98987	2.36e-139	nutf2	11.0348	1.5863	4.8e-27	ech1	5.61565	1.20098	2.89e-07	selenop	21.502	1.30554	9.21e-101	COX5B	23.1599	0.89678	1.09e-116	sh3gl1a	1.53159	0.916571	0.653769	slc25a20	8.39234	1.59295	9.18e-16	rps25	32.9496	1.00967	1.68e-235	foxa3	1.32491	1.56815	0.661035	si:ch211-137a8.4	6.43805	1.71499	2.14e-09	eaf1	2.67976	0.993468	0.0900533	gstr	18.3262	1.40873	3.79e-73	pir
601	srek1ip1	22.6016	2.98259	1.06e-111	rps15a	93.8773	1.58598	0	wu:fj16a03	34.6573	1.19792	5.38e-261	snap23.1	7.31101	1.30522	5.75e-12	ndufab1a	12.3586	0.895614	2.01e-33	vaspb	6.74402	0.914452	3.83e-10	zgc:112148	3.9095	1.58942	0.000805711	waslb	1.5989	1.00927	0.640701	zgc:136493	1.09437	1.56753	0.860995	cab39l	7.37269	1.70352	3.43e-12	si:ch211-105c13.3	5.26494	0.985649	3.98e-06	phyh	3.12006	1.40618	0.0186668	lsr
602	ufd1l	39.7157	2.96799	0	eif4a3	26.9173	1.58504	7.83e-158	hacl1	0.839674	1.19519	0.999844	sept9b	3.32647	1.29741	0.0089895	tpm3	12.5424	0.895288	2.04e-34	si:ch211-183d5.2	2.11329	0.911885	0.236983	KRT18	0.523291	1.58477	0.996399	col1a2	4.02205	1.0052	0.000856243	map1lc3a	8.89109	1.56697	1.34e-17	timp4.3	3.78163	1.7007	0.00164072	vrk1	3.46476	0.984506	0.0086123	amotl2a	3.18623	1.40407	0.0152421	zgc:174888
603	plk1	34.7975	2.96798	1.13e-263	rbm8a	38.0288	1.57853	0	serpina1l	15.091	1.18966	8.76e-50	ube2l3a	13.1409	1.29651	7.38e-38	cdkn2aipnl	6.26788	0.894999	7.67e-09	dnajb6b	2.5281	0.911229	0.0934406	cox6b1	34.285	1.58456	1.31e-255	si:rp71-1h20.9	2.68251	1.00502	0.0694132	psd2	0.580764	1.56439	0.995947	acat2	5.16126	1.69795	3.42e-06	tp53inp2	5.91788	0.983319	1.09e-07	krt94	9.21799	1.39799	1.01e-18	rhpn2
604	apodb	17.4496	2.95595	6.49e-67	spc24	11.1961	1.57736	8.02e-28	zgc:162608	1.73958	1.17988	0.380924	si:dkey-9i23.15	4.57741	1.29648	6.56e-05	snrpd3l	11.9052	0.89453	4.84e-31	socs1a	1.95755	0.911188	0.32225	slc25a5	73.474	1.58186	0	mhc1zba	24.0137	1.00502	3.99e-125	slc25a27	0.552725	1.55804	0.995947	arglu1b	4.6171	1.69681	4.92e-05	zgc:194246	6.2959	0.983129	1.12e-08	bhlhe40	12.2036	1.39571	1.35e-32	sqstm1
605	borcs8	15.4843	2.94913	7.25e-53	snrpa1	17.0637	1.5746	8.66e-64	cox5b2	23.7274	1.17717	1.61e-122	rab11ba	9.13913	1.29613	1.71e-18	mcm6	5.171	0.894226	3.87e-06	junba	23.389	0.907585	7.68e-119	phospho2	0.970228	1.58161	0.948663	id1	20.561	1.00447	9.05e-92	cyb5a	9.8655	1.55645	1.47e-21	pik3cb	3.65997	1.69673	0.0025855	hsd11b1la	1.81069	0.981718	0.590431	ddx3a	5.47678	1.39276	7.89e-07	zgc:92360
606	mdm2	22.2766	2.9483	1.55e-108	taf7	9.68516	1.57338	5.55e-21	gpr160	1.32053	1.17708	0.700782	prelid3b	29.9288	1.29526	7.3e-195	ndufa7	9.93558	0.891755	1.05e-21	rbm5	2.31906	0.907527	0.152849	mthfr	1.29588	1.58151	0.668634	ywhaqb	7.91271	1.00157	8.29e-14	slc25a5	71.375	1.54926	0	pik3r3a	5.25429	1.69439	2.11e-06	nusap1	4.61313	0.980755	9.29e-05	ddit3	5.06248	1.39227	6.9e-06	rpl13a
607	otub1b	35.4574	2.94783	9.81e-274	nup50	10.4402	1.56625	2.79e-24	eepd1	1.10589	1.17616	0.898322	gnai2a	8.09113	1.28976	1.42e-14	cd9a	4.72783	0.891096	3.44e-05	rps14	34.3877	0.906643	1.3e-256	dhrs4	8.54528	1.57752	2.51e-16	sh3gl1a	1.7874	1.00007	0.475162	ssr3	25.5884	1.54145	1.58e-142	stk17b	3.72272	1.69001	0.00204653	fam92a1	2.21924	0.978124	0.265097	rnf175	3.90819	1.39215	0.00119057	rpl28
608	eif6	60.4526	2.94417	0	rsl1d1	18.4046	1.56611	4.23e-74	pck1	1.37278	1.17509	0.655396	pfkpa	3.24626	1.28976	0.0116957	rpl4	31.2392	0.890818	4.4e-212	tlcd1	3.59045	0.90344	0.00394493	chchd10	16.0919	1.57472	1.12e-56	rcan1a	8.70526	0.995546	1.21e-16	nipal4	1.29576	1.53227	0.684138	zgc:66433	3.77705	1.68975	0.00166956	bida	8.03154	0.977163	4.91e-14	sat1a.2	30.3106	1.37947	1.07e-199	hsp70.2
609	polb	22.1316	2.93775	3.87e-107	pdcd5	15.9539	1.56389	7.76e-56	stk25a	0.888595	1.17276	0.999844	si:dkey-26c10.5	6.67506	1.28936	4.9e-10	psmb2	16.9775	0.89067	7.78e-63	rplp2l	35.4445	0.903112	1.31e-272	esr2b	0.987393	1.56971	0.935199	rnf213a	3.94942	0.994994	0.00113855	steap4	2.62476	1.53226	0.053922	rab5aa	10.8494	1.68897	6.2e-26	atp5s	2.84076	0.976769	0.0586688	aoc2	2.90187	1.37742	0.0353779	waslb
610	fam133b	59.5522	2.93709	0	kdm1a	10.6485	1.56176	3.11e-25	decr2	1.94206	1.17239	0.262906	cnp	9.48267	1.28663	6.96e-20	ppih	5.59571	0.889	4e-07	cyp7a1	0.953656	0.902196	0.999983	map1lc3a	10.0665	1.55734	1.84e-22	si:dkey-19b23.12	2.46454	0.989952	0.12049	adka	4.79821	1.52128	1.77e-05	mia	5.25143	1.68893	2.15e-06	si:ch211-276i12.9	3.2531	0.974325	0.0171909	crebl2	3.16719	1.37384	0.0161533	si:dkey-159f12.2
611	top2a	16.713	2.93701	1.87e-61	zgc:101851	11.7569	1.56093	1.29e-30	sult6b1	12.7126	1.16962	1.93e-35	zgc:92027	19.6175	1.2822	6.19e-84	rpl30	41.6238	0.883103	0	si:ch211-281l24.3	1.7686	0.901429	0.449389	etfbkmt	1.27538	1.55482	0.684564	gmds	6.90954	0.987036	1.35e-10	as3mt	2.60404	1.49926	0.0567522	nck1a	5.54168	1.6824	4.53e-07	pih1d3	2.81073	0.972825	0.0636631	rtn3	7.37778	1.36962	4.09e-12	psmb13a
612	vrk1	27.3315	2.9225	5.62e-163	dcaf7	10.9821	1.55816	8.56e-27	pter	1.53054	1.16893	0.524148	si:ch211-240l19.8	24.8776	1.27986	9.62e-135	rps3a	32.7244	0.879252	1.07e-232	aplp1	1.40221	0.899087	0.779815	ssr3	27.4705	1.55047	2.89e-164	cst3	19.6095	0.984198	1.74e-83	ssr4	27.7979	1.49741	3.85e-168	gclc	4.4541	1.68055	0.000102266	si:dkey-165n16.1	3.23632	0.971527	0.0180972	purba	2.96098	1.36811	0.0298284	asl
613	tfdp1b	19.9163	2.92206	6.4e-87	hikeshi	16.4293	1.55694	3.54e-59	acox1	3.09658	1.16698	0.0154089	tktb	13.9222	1.27238	1.91e-42	h2afva	13.7592	0.878878	2.27e-41	wipf2a	1.80974	0.898682	0.419232	pxmp2	1.55814	1.53888	0.466217	nudt9	2.501	0.983636	0.110296	hyi	4.56902	1.48334	5.17e-05	atg101	5.62815	1.67638	2.8e-07	pole3	3.93766	0.971149	0.00154684	serinc5	3.27511	1.36726	0.0114414	hbegfa
614	smim20	35.1354	2.91436	8.4e-269	bysl	12.3333	1.5524	1.28e-33	btr25	1.15636	1.15658	0.855418	cib1	10.5106	1.27213	2.44e-24	ranbp1	10.0686	0.87875	2.81e-22	si:dkey-225k4.1	1.21996	0.897072	0.973092	slc25a27	0.583786	1.51806	0.996399	psmb13a	7.37214	0.976005	5.06e-12	TMEM14A	11.9903	1.48192	1.23e-31	tax1bp1b	9.28017	1.66905	4.53e-19	ccdc166	1.99751	0.969979	0.419069	fryl	3.18938	1.35134	0.0150955	rdh12l
615	polr3glb	21.5266	2.91067	2.08e-101	med19a	14.5614	1.54615	1.29e-46	gpx4a	23.6946	1.15481	3.49e-122	arl6ip1	30.1358	1.26794	1.48e-197	lsm8	10.7634	0.877443	1.99e-25	si:busm1-266f07.2	16.2402	0.896671	2.17e-57	zgc:77439	5.95126	1.51569	3.54e-08	zgc:92161	1.5475	0.975327	0.693114	rgrb	5.18861	1.47635	2.53e-06	ddit3	6.64121	1.66673	5.69e-10	tpx2	2.87537	0.969596	0.0535124	ppp1cb	13.2725	1.34895	1.66e-38	tob1b
616	ube2t	19.2283	2.87447	4.45e-81	aldh6a1	14.3441	1.54606	2.97e-45	sult1st3	1.07563	1.15193	0.924914	2020-09-06	10.2224	1.26777	4.82e-23	hnrnpub	6.36639	0.877278	4.13e-09	rpl36	47.6092	0.896639	0	bmp1a	0.620321	1.51153	0.996399	si:ch211-244b2.3	1.73287	0.974779	0.520791	cyp2p6	1.58948	1.47583	0.455833	stambpa	3.94934	1.65937	0.000851492	ms4a17a.1	2.17461	0.968352	0.292181	cited4b	15.3323	1.3422	2.72e-51	mycn
617	parp2	17.9152	2.87052	1.73e-70	atp5mc3a	35.3884	1.54604	2.09e-272	zgc:64106	2.31872	1.1444	0.120223	ilk	3.40285	1.26467	0.00696133	timm9	5.3899	0.875524	1.23e-06	zgc:153372	1.81862	0.89472	0.413363	tram1	9.83732	1.49896	1.8e-21	gcnt4a	2.67168	0.974151	0.0713476	srd5a2a	12.2506	1.4755	5.27e-33	sesn1	8.27994	1.6512	2.89e-15	dhfr	2.13683	0.966517	0.315922	higd1a	26.6711	1.34164	1.1e-154	myl12.1
618	kifc1	18.0733	2.87043	1.01e-71	cd151l	13.2154	1.53727	1.66e-38	hadhab	3.86663	1.14096	0.00109311	actr3	3.38716	1.26411	0.00734571	rplp1	56.8273	0.873882	0	glud1a	3.79096	0.894388	0.00189428	abcd3a	4.138	1.49103	0.000322287	si:busm1-266f07.2	17.4379	0.972952	4.53e-66	pllp	1.66221	1.47531	0.406319	slc3a2a	7.22607	1.64958	9.99e-12	armc1l	2.62297	0.965592	0.103424	tpd52l2b	13.8597	1.3416	5.81e-42	capgb
619	si:ch211-22i13.2	27.7342	2.85873	8.64e-168	nucks1b	9.45772	1.53473	4.85e-20	kdelr2b	14.3878	1.12969	2.73e-45	dusp2	12.5366	1.26385	1.74e-34	setb	14.8151	0.872606	6.44e-48	coro2a	0.902618	0.893572	0.999983	phyhd1	2.60348	1.49092	0.0550954	zgc:100829	1.92148	0.969131	0.376634	CABZ01058650.1	4.68386	1.46758	3.05e-05	rabac1	6.84283	1.64842	1.48e-10	cavin2b	3.30091	0.964742	0.0148454	hbegfb	4.42124	1.33748	0.000141646	rpl14
620	aurkb	31.634	2.85236	4.7e-218	rpl7	103.323	1.53457	0	rxrgb	1.31633	1.12885	0.704927	dusp5	17.9037	1.2621	5.81e-70	ndufv1	7.62012	0.871193	6.62e-13	slc25a24	2.18427	0.893294	0.204485	srd5a2a	13.9804	1.48924	6.68e-43	junba	24.1901	0.967079	5.8e-127	zgc:194207	0.518658	1.45723	0.995947	stau2	9.1093	1.64515	2.19e-18	ctdspl3	4.32068	0.962594	0.000330672	tmbim4	6.98583	1.33586	6.77e-11	rps18
621	stk11	15.1079	2.85103	2.3e-50	nop53	29.6326	1.53203	3.65e-191	acad11	1.12188	1.128	0.883503	tmx1	5.44173	1.25973	8.67e-07	psmd10	4.75722	0.869481	3e-05	rpl28	33.7584	0.891528	2.48e-247	chia.6	10.1727	1.48892	6.32e-23	cdc34a	1.71903	0.964284	0.532865	mettl7a	1.68636	1.45567	0.389865	si:dkey-188i13.9	9.91773	1.64456	1e-21	mthfs	3.17623	0.96259	0.0217835	si:dkey-204f11.64	3.89045	1.33228	0.00127654	si:ch211-202f5.3
622	ppp4r2b	14.2904	2.84441	3.8e-45	etf1b	15.2088	1.53168	8.48e-51	gsta.1	10.8232	1.12435	8.4e-26	tnip1	3.79262	1.25509	0.00172681	serbp1a	21.3624	0.866606	2.53e-99	ip6k2b	10.0497	0.890109	3.8e-22	pipox	0.641136	1.48475	0.996399	efnb2a	1.55791	0.960926	0.682114	CU179702.2	0.572831	1.44733	0.995947	pam	5.20212	1.64141	2.78e-06	shisa4	2.12316	0.962493	0.324957	rps6kal	3.02517	1.3309	0.0247979	CU639397.1
623	xrcc1	17.7198	2.83016	5.62e-69	eif2s1b	25.0263	1.53145	1.65e-136	ugt5g1	1.18542	1.12249	0.82978	sb:cb81	9.8309	1.25283	2.42e-21	arg2	9.97423	0.865494	7.2e-22	fblim1	1.03765	0.887634	0.999983	mknk2a	1.88311	1.47756	0.267513	klf3	2.9323	0.960004	0.0351387	cep350	1.9557	1.44636	0.24103	exoc1	6.74972	1.63974	2.77e-10	mapre1a	11.264	0.96139	1.72e-27	gmps	3.31523	1.33042	0.0100506	klf2a
624	ccna2	28.0485	2.82416	1.34e-171	CU467861.1	9.61134	1.53099	1.13e-20	faxdc2	3.70629	1.11852	0.00199703	icn	22.945	1.24688	1.1e-114	gstt1b	4.8307	0.865343	2.11e-05	id2a	12.5595	0.887567	2.08e-34	cyp2p6	1.66354	1.47594	0.395327	col1a1b	4.60639	0.95682	7.13e-05	rpl32	65.0602	1.4332	0	tpd52l2a	5.72232	1.63832	1.64e-07	ttc25	1.90067	0.95982	0.503843	DNAJA4	5.42736	1.32996	1.02e-06	mcl1b
625	pkig	16.4703	2.8111	1.04e-59	cacybp	19.7342	1.52818	4.15e-85	slc35d1b	1.68429	1.10717	0.416876	hspa5	32.6984	1.23904	1.59e-232	srsf3b	13.0165	0.865339	4.8e-37	rpl13	32.1979	0.887139	4.9e-225	dhrs9	14.444	1.4751	9.24e-46	tpm3	12.2713	0.956159	7.77e-33	porb	4.00109	1.42937	0.000583495	serinc5	4.34135	1.6366	0.000167011	ift81	1.80544	0.958983	0.594606	retsat	4.30544	1.32962	0.000234523	rsl24d1
626	si:ch211-239j9.1	16.904	2.80195	7.55e-63	tars	9.6655	1.52784	6.72e-21	zgc:113425	1.17296	1.10638	0.841594	lmo2	4.6104	1.23864	5.64e-05	mrps16	4.25313	0.862429	0.000285695	rpl14	29.4766	0.884252	1.2e-188	ssr4	28.4942	1.46433	1.04e-176	glud1a	3.98685	0.95266	0.000982218	zgc:153631	2.91622	1.428	0.0243535	amfra	4.0477	1.63455	0.000576795	top2a	1.81958	0.958027	0.580759	bloc1s6	10.1927	1.32873	7.83e-23	chac1
627	zgc:123105	22.836	2.80165	5.13e-114	dohh	12.7538	1.52664	6.58e-36	atp5mc1	32.4802	1.10476	2.79e-229	prkcda	3.13285	1.23848	0.0167481	tmem14ca	9.87972	0.862151	1.84e-21	zgc:92481	2.91113	0.88076	0.0340595	eevs	2.07342	1.46403	0.18512	rpz2	5.59861	0.949763	4.65e-07	si:ch211-201h21.5	2.5383	1.42747	0.0671569	mcl1a	45.5447	1.63341	0	si:dkey-6i22.5	1.94045	0.95725	0.467633	rgs5b	8.50856	1.32528	5.37e-16	elovl1a
628	dynll1	95.7873	2.79906	0	spc25	9.62881	1.52443	9.56e-21	hsh2d	1.18219	1.10152	0.833056	arf6a	8.64891	1.23774	1.34e-16	aldh7a1	4.41957	0.860175	0.000139289	eef1b2	28.6527	0.879444	2.93e-178	pisd	5.97754	1.46191	3.04e-08	cox17	16.885	0.941916	6.04e-62	eno3	24.0272	1.42052	9.93e-126	tssc4	7.13428	1.63236	1.93e-11	pcmt	3.28835	0.954871	0.0154355	hspbp1	13.2491	1.32466	2.26e-38	zgc:162730
629	myl12.2	39.665	2.79338	0	ddx21	17.2788	1.52376	2.17e-65	ATP5MD	28.2987	1.09546	3.79e-174	glo1	15.3794	1.23719	1.03e-51	rpl32	48.5287	0.859995	0	mgst1.1	2.75076	0.878705	0.0530845	si:dkey-96g2.1	0.886672	1.46039	0.996399	mgst1.2	10.7491	0.94175	2.98e-25	zgc:112148	2.85645	1.41753	0.02893	mknk2b	11.8779	1.62927	5.26e-31	fbxo44	2.26872	0.954473	0.239928	si:ch211-197g15.10	3.51247	1.32242	0.00517644	ch25h
630	h2afva	62.4509	2.78829	0	timm9	12.7284	1.52141	9.1e-36	prkca	0.869743	1.09509	0.999844	ier2a	30.5922	1.2351	1.43e-203	tuba8l4	21.8974	0.859584	2.41e-104	f11r.1	9.06542	0.875526	4.52e-18	ndrg2	3.15114	1.45558	0.0115627	tagln2	16.1192	0.940523	1.8e-56	apof	1.11038	1.41109	0.84804	pgrmc1	15.7355	1.6278	3.92e-54	zgc:92481	1.93643	0.953403	0.471152	cd83	3.53678	1.32089	0.00474298	naca
631	hells	14.7241	2.78682	7.08e-48	srsf2a	29.0953	1.51842	2.61e-184	ssr3	22.5535	1.09215	9.78e-111	atg3	5.68142	1.23284	2.29e-07	zgc:153284	11.9847	0.858596	1.87e-31	fam83e	1.19701	0.869983	0.99403	cxcl20	2.24736	1.45127	0.127895	lima1a	3.52155	0.93306	0.00543165	ech1	4.91568	1.40983	1e-05	ddx3a	6.88142	1.62306	1.14e-10	mrps21	5.53848	0.948489	9.39e-07	rab14	7.46389	1.31776	2.16e-12	tmem176l.3a
632	dcun1d5	27.7495	2.78634	5.65e-168	yeats4	11.8261	1.51759	5.74e-31	slc4a4a	1.88291	1.09015	0.294527	gclm	4.28378	1.2318	0.000239672	uba1	5.00382	0.854744	9.02e-06	FO704736.1	28.2665	0.864714	1.71e-173	si:ch211-9d9.1	14.2039	1.43971	2.9e-44	egr1	9.80928	0.932016	4.54e-21	RPL41	65.0158	1.40763	0	ppt2	3.65155	1.62185	0.00266289	med28	3.42624	0.943833	0.00982807	yrk	3.02803	1.31607	0.0245869	pxna
633	arl4aa	24.8549	2.78087	6.48e-135	tuba1c	11.1189	1.5164	1.89e-27	suclg2	2.73728	1.09013	0.0429382	rhoaa	14.2854	1.2241	1.14e-44	tars	4.03968	0.853789	0.000689792	spint2	7.02985	0.864502	5.42e-11	hyi	4.85546	1.41949	1.31e-05	smdt1b	11.529	0.930136	5.19e-29	acadl	5.00692	1.40737	6.4e-06	dram2b	5.94048	1.62008	4.61e-08	spaca9	2.96462	0.941623	0.0416215	nudt5	4.17212	1.31127	0.00041314	plekhf1
634	cdc20	24.7825	2.77594	3.91e-134	ppp2r1ba	11.1296	1.51407	1.68e-27	zgc:112148	2.94228	1.08808	0.0243031	anxa11b	10.4465	1.22298	4.79e-24	vrk1	5.05581	0.851503	6.95e-06	stk35	1.42791	0.860725	0.75416	si:dkey-23i12.7	3.74465	1.41744	0.00151726	pla2g7	2.34346	0.92897	0.158676	sat1a.1	5.7121	1.39952	1.48e-07	fam213b	6.81104	1.6172	1.83e-10	her9	10.6849	0.941311	9.66e-25	atpv0e2	5.08021	1.30988	6.32e-06	zgc:77439
635	tubg1	14.4822	2.77565	2.41e-46	rpl18	85.1105	1.51293	0	cpt1ab	2.33447	1.08405	0.116009	tradd	5.17998	1.21785	3.46e-06	pa2g4b	8.10522	0.848155	1.49e-14	tmem176l.3a	2.03547	0.856556	0.276911	zgc:114046	1.11181	1.41435	0.82792	sult6b1	8.35294	0.924921	2.37e-15	cyp2ad3	1.96098	1.39902	0.238552	jun	40.9551	1.61341	0	nme7	1.86945	0.93829	0.531135	brdt	9.47203	1.30914	9.43e-20	jdp2b
636	bcat1	17.5084	2.77254	2.32e-67	psmb5	23.596	1.51192	2.07e-121	cyp1a	3.47486	1.08249	0.00455579	tpst1	3.70241	1.21675	0.00243338	safb	5.00034	0.84729	9.17e-06	rpl27	31.6496	0.856066	1.88e-217	si:dkey-51e6.1	9.24903	1.40587	4.9e-19	micu2	2.39966	0.924518	0.139736	zgc:92275	0.675703	1.38718	0.995947	slc35f6	6.65198	1.61267	5.31e-10	rbmx2	2.12513	0.936426	0.323843	cyp26b1	3.37909	1.30395	0.00811912	dhrs13l1
637	h3f3c	80.7987	2.77156	0	psma2	26.8491	1.50746	4.9e-157	si:ch211-221j21.3	0.954963	1.07702	0.999844	pgam1a	15.6834	1.21545	9.11e-54	wsb1	3.94703	0.846787	0.000995306	arhgef4	1.88336	0.855094	0.369667	fxyd1	20.0137	1.40457	2.09e-87	galnt7	3.96213	0.919729	0.00108382	ebpl	1.52483	1.37744	0.501971	gabarapb	30.9071	1.61197	9.02e-208	tmem218	2.62875	0.935448	0.102075	tuba1a	10.5879	1.30226	1.32e-24	rps14
638	cyb5r1	30.1825	2.76385	1.42e-198	EIF1B	24.8443	1.50742	1.54e-134	sult1st5	1.14226	1.07087	0.866963	sik1	5.98367	1.21268	3.93e-08	chchd10	8.89521	0.845174	1.86e-17	rpl21	29.8844	0.853504	6.82e-194	hsdl2	11.098	1.40448	3.4e-27	acy3.2	2.04378	0.917817	0.299399	dhrs4	6.53576	1.37719	9.82e-10	tmsb4x	43.8475	1.60971	0	ppil3	1.88463	0.935436	0.517122	gm2a	7.75732	1.30168	2.36e-13	rpl23
639	txnl4a	40.0184	2.76295	0	exosc8	9.64863	1.50376	7.89e-21	cyb5a	8.00581	1.06807	2.61e-14	hspa8	45.3133	1.21174	0	zbtb8os	4.11278	0.844991	0.00051208	lmf2b	1.96854	0.852803	0.315217	slc22a15	0.907695	1.39567	0.996399	b3gnt5a	1.60329	0.917567	0.636924	zgc:114041	2.73165	1.36892	0.0409508	snx4	3.91644	1.60606	0.000969078	ephx1	3.23113	0.934825	0.0184014	CABZ01113192.1	2.94454	1.30154	0.0313179	rpl23a
640	polr2gl	25.4049	2.762	6.42e-141	api5	9.524	1.50055	2.59e-20	agpat9l	2.14682	1.065	0.175007	itln1	11.5932	1.20959	1.53e-29	rbbp4	7.46739	0.843946	2.1e-12	slc25a5	30.8766	0.851814	5.83e-207	xirp2a	1.29437	1.37881	0.669465	si:dkey-180p18.9	10.6639	0.915627	7.37e-25	arsg	0.330671	1.36543	0.995947	ndfip1	19.4898	1.60523	7.78e-83	hyi	2.00668	0.93387	0.411442	hspb1	14.5265	1.30122	4.55e-46	phgdh
641	dnm1l	18.1533	2.7415	2.37e-72	rps12	100.218	1.49966	0	mat1a	4.6414	1.05583	4.16e-05	vps26b	3.28677	1.20933	0.0102656	si:ch211-217k17.10	6.33221	0.843185	5.14e-09	gnpnat1	5.47095	0.846716	8.77e-07	mpp6a	1.61698	1.37867	0.424696	erap1b	1.50102	0.914002	0.73994	raver2	0.512727	1.35845	0.995947	irf8	3.69022	1.60216	0.00231424	taf11	3.01774	0.931011	0.0355896	nr4a3	4.25263	1.29887	0.000293538	il15
642	ube2q1	14.2599	2.73928	5.87e-45	taf12	18.0134	1.49588	5.17e-71	rgs5a	7.49134	1.05523	1.4e-12	ostf1	3.67878	1.20611	0.00265417	khdrbs1a	19.5759	0.842923	1.91e-83	lgals3bpa	0.939296	0.846123	0.999983	sat1a.1	6.14528	1.37789	1.1e-08	lsr	2.15687	0.912461	0.237442	hsdl2	9.55401	1.35403	3.03e-20	kmt2bb	5.62534	1.58536	2.84e-07	si:dkeyp-50b9.1	2.52823	0.928819	0.130413	crfb6	3.17288	1.29875	0.0158787	fxyd1
643	ccdc115	19.4362	2.73927	8.03e-83	hspa9	13.5845	1.49551	1.19e-40	cx32.3	4.06053	1.05519	0.000507893	gcnt4a	3.35346	1.2061	0.0082234	atp5f1d	16.6789	0.841879	1.16e-60	scinlb	7.64998	0.845132	5.84e-13	fam114a2	2.84673	1.36308	0.0286769	reep5	12.6803	0.909716	4.79e-35	acot11a	0.523863	1.3505	0.995947	elovl1a	4.95771	1.58434	9.67e-06	ruvbl1	4.14278	0.928594	0.000691213	anxa3b	10.848	1.28935	8.19e-26	bbox1
644	nap1l4b	17.1742	2.73818	7.6e-65	rplp2l	78.8914	1.48513	0	b2m	29.655	1.0516	3.46e-191	prss1	23.5032	1.20206	2.62e-120	cd44a	5.85294	0.839655	9.24e-08	si:dkey-248g21.1	1.51307	0.845064	0.670613	tm4sf4	10.4776	1.36176	2.73e-24	sox3	4.51639	0.907848	0.000106913	prox1a	0.506473	1.34695	0.995947	rps6kal	3.89092	1.58129	0.0010737	rfc4	3.23949	0.927001	0.0179699	zgc:194981	2.84403	1.28857	0.0419247	tlcd1
645	minos1	59.3138	2.7307	0	hnrnpa0a	9.53129	1.48269	2.42e-20	snd1	5.45831	1.05097	6.86e-07	sult2st1	14.1541	1.20195	7.32e-44	rcc2	4.42862	0.839606	0.000133925	rps4x	33.1223	0.843478	4.02e-238	zgc:162730	33.7083	1.35902	4.24e-247	yap1	1.57104	0.906984	0.668578	cuedc1b	0.349617	1.34579	0.995947	gadd45ga	13.8509	1.58031	4.88e-42	ppid	4.36547	0.925476	0.000273166	ccl38.6	3.41073	1.28724	0.00730117	si:ch211-132p1.3
646	lsm1	23.7791	2.72092	1.48e-123	anxa1c	22.1154	1.48174	9.97e-107	sec61a1	7.62062	1.04834	5.3e-13	crlf3	4.0171	1.19558	0.000719298	atp5f1c	21.2186	0.839235	5.36e-98	amotl2a	1.90993	0.84224	0.352996	abcc2	0.943175	1.35709	0.972978	caspa	2.34794	0.904167	0.157057	angptl4	10.1402	1.34375	9.47e-23	rnaset2l	3.99933	1.57508	0.000700799	nup37	2.39415	0.92082	0.179926	slc35f6	4.64733	1.28546	5.17e-05	cycsb
647	smx5	54.1464	2.71719	0	tpm4a	13.5778	1.4786	1.3e-40	si:ch211-251f6.7	6.17855	1.04688	1.07e-08	CU639397.1	3.10544	1.1941	0.0181929	rgs5b	5.75998	0.838742	1.59e-07	rpl9	23.6714	0.839985	1e-121	AL954322.2	0.678151	1.35522	0.996399	psme1	11.8338	0.900391	1.49e-30	srprb	6.35527	1.34072	3.12e-09	sdha	10.6082	1.57253	8.26e-25	rsrp1	25.777	0.918469	5.87e-144	smim13	4.90666	1.28066	1.5e-05	itm2bb
648	CABZ01063556.1	17.2092	2.71462	4.17e-65	lman2	13.3038	1.47336	5.14e-39	cbr1l	6.92085	1.04405	8.43e-11	dhrs9	12.2206	1.18815	8.73e-33	hbegfa	7.37876	0.838117	4.03e-12	zgc:92480	1.46968	0.838919	0.712528	tspan33a	3.19874	1.35513	0.00996789	rassf7b	2.21272	0.895928	0.211245	dhrs9	11.4107	1.3267	1.07e-28	hopx	19.4321	1.57235	2.38e-82	ndufb2	12.0041	0.917737	3.21e-31	zgc:152863	3.52073	1.2794	0.00503403	gchfr
649	tpx2	21.5611	2.70697	9.89e-102	rae1	9.70631	1.46742	4.52e-21	gnptab	0.933191	1.04063	0.999844	junba	34.439	1.18801	6.62e-258	rps28	39.9976	0.83806	0	ap1s3b	4.26551	0.838878	0.000286524	sult2st2	3.5629	1.34964	0.00292538	srebf2	1.69209	0.891712	0.554453	slc26a3.2	0.932531	1.32387	0.995947	nsg2	3.82721	1.56965	0.00137831	si:dkey-42p14.3	2.65244	0.916682	0.0962491	adipor2	10.7053	1.2754	3.77e-25	rplp2l
650	ppid	32.5444	2.70522	9.68e-231	nip7	12.1551	1.46696	1.12e-32	psmb12	11.216	1.03637	1.13e-27	tmem189	4.77534	1.18801	2.6e-05	NDUFC1	12.0719	0.836378	6.66e-32	reep5	11.5999	0.838819	2.09e-29	serpine1	12.6441	1.34706	3.61e-35	si:dkey-16p21.8	11.5253	0.891234	5.4e-29	phyhd1	1.90428	1.32161	0.266022	ddt	12.2935	1.56741	3.46e-33	ccdc103	2.7957	0.913706	0.0663443	cnbpb	20.9439	1.27429	1.82e-95	rplp2
651	tmem199	19.7448	2.70462	1.9e-85	eif3g	38.5376	1.46681	0	hoxc3a	1.2269	1.03394	0.792288	tbk1	3.66747	1.1863	0.00276621	ndufa12	12.5641	0.835002	1.55e-34	smad3a	1.07603	0.838204	0.999983	sc5d	0.81752	1.33914	0.996399	RPL41	26.3714	0.890995	7.21e-151	cxcl18b	17.8334	1.32084	1.83e-69	impdh2	8.4686	1.55997	5.98e-16	hmgb1a	14.1724	0.91365	1.74e-43	ddx5	29.0256	1.2684	3.76e-183	rps27a
652	hhla2a.1	20.7977	2.70065	1.04e-94	ywhae1	23.197	1.4663	2.32e-117	cd63	26.1199	1.02876	2.07e-148	coq10b	8.07005	1.18352	1.68e-14	ilf2	11.4188	0.834058	1.38e-28	psma6l	4.38609	0.837832	0.000171279	srprb	7.33387	1.33256	3.71e-12	ptgs2b	2.45692	0.888602	0.122524	nfil3-6	3.48365	1.31912	0.00402403	vamp3	18.9406	1.55927	2.94e-78	minos1	8.97353	0.913341	1.73e-17	arrb2b	6.36341	1.2622	4.25e-09	oaz2a
653	wdr82	23.831	2.69081	4.3e-124	mrps25	13.5358	1.46582	2.29e-40	CR293511.2	0.977561	1.02865	0.999844	plscr3b	6.9217	1.18329	9.21e-11	krt5	24.1219	0.833437	1.45e-126	eps8l1	0.946754	0.837218	0.999983	ctsla	22.3844	1.32794	3.14e-109	zgc:174863	7.01928	0.888003	6.31e-11	dnajc3a	3.35591	1.31628	0.00622391	clu	4.56726	1.55844	6.15e-05	zcrb1	1.84401	0.909634	0.554384	rhbdd1	4.90512	1.25897	1.51e-05	rps13
654	si:ch211-194k22.8	15.4981	2.68543	5.85e-53	nudc	19.446	1.46122	1.17e-82	cox7a1	12.8839	1.02704	2.16e-36	spag1a	4.69478	1.18058	3.83e-05	cotl1	18.6984	0.832461	3.79e-76	rpl22l1	21.6482	0.836775	7.81e-102	gstk1	9.40409	1.32537	1.16e-19	si:ch211-117m20.5	13.29	0.881843	1.83e-38	zgc:162964	0.743785	1.31393	0.995947	si:dkey-276j7.1	14.2531	1.55412	1.73e-44	lsm7	7.83695	0.907704	2.3e-13	actb2	34.5859	1.25788	6.43e-260	si:dkey-21e2.10
655	mrps21	37.8641	2.68483	0	rps16	75.3553	1.46115	0	dio1	2.06949	1.02395	0.204361	gig2h	3.57293	1.17772	0.0038667	rps7	33.5502	0.829394	1.44e-244	ctnna1	2.25659	0.833186	0.174912	phyh	3.05508	1.31546	0.0155649	asph	2.11513	0.877494	0.25871	romo1	31.8077	1.31368	5.19e-220	mdka	18.1604	1.54909	5.63e-72	rpf1	4.109	0.907343	0.00079209	prkar2aa	5.72968	1.25766	1.91e-07	arl4cb
656	fam173a	16.7157	2.68281	1.79e-61	rpl27	73.4664	1.46008	0	slc10a3	2.25878	1.02047	0.137489	sdc4	24.7307	1.17663	3.65e-133	rpa3	9.34813	0.827761	3.04e-19	emd	4.90253	0.831494	1.62e-05	bbox1	2.42263	1.30416	0.0860308	s100u	3.076	0.870326	0.022992	slc16a1b	0.368497	1.31095	0.995947	bsg	29.6976	1.5478	7.42e-192	si:ch211-51e12.7	7.33638	0.907285	9.99e-12	tssc4	4.64495	1.24811	5.22e-05	bin2b
657	apooa	23.801	2.67786	8.79e-124	dnase1l4.1	10.3171	1.45683	9.98e-24	ssr2	22.2919	1.01959	3.42e-108	tnfaip8l2b	5.25119	1.16978	2.39e-06	rps5	37.8708	0.826702	0	egr1	8.7165	0.830918	9.78e-17	me1	2.10669	1.29919	0.172798	nxf1	1.53613	0.868402	0.704847	il34	2.44486	1.30811	0.0844786	cox15	4.37665	1.54384	0.00014323	slbp	3.34455	0.899771	0.0128891	kmt2bb	4.05291	1.24562	0.000671613	sh3gl1a
658	smc3	15.7475	2.67171	1.19e-54	rpl15	85.4585	1.45604	0	si:ch211-195b11.3	20.4538	1.0117	3.76e-91	bcl7bb	4.21248	1.15947	0.000322428	ewsr1b	8.0604	0.826631	2.13e-14	rassf7b	1.92647	0.830418	0.341813	igf2b	1.88672	1.29815	0.265753	vaspb	6.41499	0.868348	3.58e-09	tm4sf4	8.77729	1.30638	3.64e-17	zgc:92606	18.2404	1.54272	1.32e-72	rpa2	5.39264	0.899372	2.04e-06	atp1b3b	3.98644	1.24455	0.000874846	rps26
659	akt2l	17.9649	2.66512	7.12e-71	npm3	20.7198	1.45292	9.24e-94	sec61g	33.9263	1.01053	4.06e-250	si:ch211-197g15.10	3.59651	1.15795	0.00355442	si:ch1073-340i21.3	4.18651	0.826291	0.000378677	lpar6a	2.49032	0.827977	0.102099	nsdhl	2.12499	1.29654	0.166506	rpl36a	33.3952	0.864535	6.55e-242	CU682777.2	2.60036	1.3043	0.0572882	gnai1	8.59936	1.53675	1.96e-16	itpa	2.44869	0.898432	0.158178	pfkfb4b	3.7502	1.24422	0.0021743	si:ch211-107o10.3
660	eif4e1c	29.3433	2.65684	9.97e-188	dcun1d5	12.1981	1.4516	6.68e-33	nipa2	4.109	1.01001	0.000417855	alcama	3.90811	1.15793	0.00110734	atp5mc3b	25.3695	0.825054	5.84e-140	rpl22	32.3303	0.82632	6.89e-227	asmtl	1.64538	1.29573	0.406953	midn	3.33701	0.863278	0.010081	CABZ01079011.1	24.0417	1.30394	7.04e-126	lgals9l1	8.69713	1.53448	8.47e-17	cops4	5.36125	0.898317	2.41e-06	hmgb1a	22.699	1.24053	4.27e-112	eef1b2
661	si:ch211-51e12.7	48.2069	2.64225	0	fubp1	10.2583	1.4509	1.83e-23	krt18	22.4876	1.00956	4.3e-110	BX005340.1	4.08849	1.15687	0.000538933	pigbos1	4.42462	0.824418	0.00013625	rps10	27.0293	0.825327	1.19e-158	cep350	2.00542	1.29187	0.212178	ip6k2b	9.69122	0.862257	1.43e-20	abcd3a	3.16971	1.30294	0.0113077	hsph1	6.06818	1.52388	2.14e-08	ms4a17a.2	1.99455	0.898113	0.420947	sqstm1	23.5739	1.2382	6.86e-121	si:ch211-202a12.4
662	rassf1	22.9137	2.64219	8.68e-115	ola1	21.8248	1.45059	5.88e-104	zgc:136870	2.75418	1.00014	0.0409804	fam53b	9.6252	1.1559	1.78e-20	snrpb	15.9325	0.824228	2.19e-55	si:ch211-106h4.12	2.26855	0.824241	0.170057	tmem127	0.8155	1.29123	0.996399	ebp	1.82407	0.858295	0.44739	fxyd1	16.8368	1.29838	5.8e-62	asah1b	12.9349	1.52232	1.05e-36	zgc:77056	2.17089	0.896344	0.294267	hnrnpr	4.7013	1.23704	4.02e-05	pmaip1
663	gng10	15.1106	2.63316	2.21e-50	lsm8	22.6657	1.44869	4.5e-112	nme2b.1	34.6333	0.997793	1.23e-260	vmp1	6.35564	1.15557	3.93e-09	prpf19	6.14673	0.824106	1.6e-08	rpl35a	30.489	0.822206	8.52e-202	cyb5r2	2.18419	1.28831	0.14651	si:dkey-34l15.1	2.81234	0.857598	0.0492401	ugt2a4	4.37017	1.29752	0.000125521	sirt2	4.64598	1.51592	4.31e-05	si:ch211-191a24.4	1.83747	0.895834	0.561206	entpd1	3.3019	1.22448	0.0104977	cbsb
664	fibpa	17.9819	2.62755	5.24e-71	s100a11	11.5543	1.44404	1.37e-29	il20ra	1.21979	0.991303	0.799544	jpt2	9.76677	1.15547	4.54e-21	hspa9	5.3948	0.824041	1.2e-06	mhc1zba	19.7649	0.814838	6.63e-85	BX914200.1	1.96323	1.28754	0.229895	irf9	2.2979	0.85436	0.175333	pxmp2	1.2128	1.29725	0.755391	stx12	6.56006	1.51573	9.73e-10	trmt112	4.60448	0.895473	9.67e-05	acin1a	9.8824	1.2244	1.77e-21	egr1
665	taf11	22.3679	2.60997	2.02e-109	psmc4	23.2443	1.44303	7.77e-118	tmem258	24.0333	0.988053	1.09e-125	m6pr	3.93406	1.15084	0.00100094	s100a10b	19.6125	0.821847	9.33e-84	b2ml	17.6487	0.814289	9.71e-68	ppp1r15b	1.14175	1.27923	0.80276	rhoca	5.6345	0.853452	3.79e-07	etfbkmt	0.851633	1.29392	0.995947	emc10	12.5506	1.51452	1.42e-34	stmn1a	7.54201	0.89542	2.2e-12	abcd3a	2.90628	1.2242	0.0350227	gipc2
666	ppil3	14.3186	2.60952	2.54e-45	rps28	90.832	1.43728	0	stoml3b	6.26035	0.983627	6.45e-09	arrdc2	5.7745	1.15016	1.35e-07	rbm4.2	4.67458	0.820549	4.42e-05	ildr1a	1.70464	0.813604	0.499657	zgc:114041	2.84939	1.27289	0.0284551	ca6	4.83057	0.852627	2.46e-05	gpt2l	5.27998	1.29272	1.58e-06	pdap1b	11.2365	1.50846	8.67e-28	si:ch211-276i12.11	2.58185	0.895075	0.114208	si:dkey-56m19.5	5.11763	1.21927	5.23e-06	rpl5b
667	ubl7b	23.2583	2.60544	3.06e-118	si:dkey-156n14.5	9.88106	1.43666	8.14e-22	mogs	1.18093	0.977861	0.834393	anxa5b	8.50989	1.14856	4.38e-16	ipo7	4.50028	0.820193	9.75e-05	rps15	34.807	0.810137	6.51e-263	zgc:162297	1.00017	1.27222	0.925058	si:dkey-248g21.1	1.41652	0.852148	0.832407	cebpd	14.1077	1.29101	1.22e-43	dynlt3	17.5474	1.50745	3.16e-67	ift80	1.95969	0.894035	0.450694	si:dkey-19a16.7	2.83125	1.21663	0.0434698	zgc:171566
668	nsmce2	15.0215	2.60305	8.45e-50	cd2bp2	10.0391	1.43277	1.68e-22	gatm	0.97337	0.977504	0.999844	si:ch211-226m16.2	3.99415	1.14847	0.000787272	ddt	6.58295	0.819288	1.03e-09	cbsb	2.7131	0.804836	0.0585427	zgc:194207	0.485435	1.26579	0.996399	tnfrsf11b	1.73745	0.845428	0.517907	khk	1.40371	1.28946	0.596703	ctsd	25.534	1.50385	6.52e-142	srek1ip1	2.30767	0.893476	0.218865	arih2	3.10972	1.21275	0.0192768	rps11
669	gins2	16.5392	2.60253	3.36e-60	tardbp	13.5009	1.4302	3.66e-40	gcshb	3.6354	0.974269	0.0025897	si:dkey-42i9.6	3.03798	1.14846	0.0223289	vdac2	17.1375	0.816973	5.13e-64	tpm3	10.0651	0.803282	3.28e-22	pm20d1.2	0.726988	1.26338	0.996399	actb1	23.7392	0.845417	2.73e-122	nsa2	35.8077	1.28762	1.02e-278	sltm	7.7553	1.50154	1.92e-13	bbip1	5.25419	0.891817	4.2e-06	rab41	3.21672	1.21191	0.0138441	sik1
670	eftud2	15.0926	2.59621	2.89e-50	smndc1	17.364	1.42801	4.99e-66	zgc:158403	0.896191	0.971068	0.999844	ccl34b.9	7.15948	1.14179	1.71e-11	gmfb	5.592	0.812715	4.08e-07	nenf	3.46575	0.800269	0.00606326	dhrsx	0.715102	1.25952	0.996399	naca	25.2785	0.843785	1.26e-138	atp5if1b	28.3575	1.28702	5.81e-175	itgae.1	5.4689	1.49646	6.78e-07	gmppaa	2.10762	0.891635	0.33545	pnrc2	31.23	1.2106	5.59e-212	dnajb1b
671	CU467110.1	14.6011	2.58915	4.29e-47	calm2a	34.861	1.42753	2.29e-264	rrbp1a	2.19633	0.967735	0.15811	gpd1c	10.6082	1.14105	8.75e-25	fam162a	9.0883	0.810774	3.29e-18	znf296	0.909828	0.799497	0.999983	khk	1.39147	1.25251	0.5903	slc25a5	28.3966	0.842917	6.14e-175	hs3st3b1b	0.381804	1.28449	0.995947	cd63	37.3064	1.49344	1.43e-302	ppm1ba	2.70589	0.891109	0.0841176	mdka	13.044	1.20294	3.37e-37	faua
672	rpf1	28.9644	2.58246	6.19e-183	si:rp71-45k5.4	22.0394	1.4261	5.33e-106	cth	2.64637	0.966634	0.0547365	prss59.2	23.4853	1.13068	3.98e-120	srsf1a	7.22335	0.808321	1.25e-11	mmp2	2.15887	0.798823	0.216058	selenot1b	7.83003	1.25075	8.81e-14	ppp2r2d	1.92184	0.835211	0.37644	osbpl2b	0.715398	1.28089	0.995947	ptpn11a	3.88501	1.49333	0.00109906	ruvbl2	1.94531	0.890857	0.463078	ifrd1	12.2202	1.19902	1.11e-32	psmb12
673	wrb	24.1158	2.58148	4.7e-127	meaf6	18.3238	1.42564	1.86e-73	si:dkey-74k8.3	2.16056	0.963305	0.170118	si:dkey-188i13.10	10.4237	1.12501	6.06e-24	ponzr1	14.2855	0.808199	1.43e-44	pfn1	18.7063	0.797918	4.42e-76	sgk2b	0.653212	1.23534	0.996399	ptgis	1.8889	0.832884	0.399158	si:dkey-51e6.1	7.00685	1.28068	4.05e-11	emc3	5.55787	1.49189	4.14e-07	trappc1	6.94518	0.889507	1.59e-10	hopx	13.3248	1.19798	8.34e-39	krt4
674	cdca8	22.9891	2.57907	1.54e-115	mad2l1	21.2856	1.42397	6.54e-99	pdia3	12.5185	0.962309	2.22e-34	mob3a	5.4094	1.12182	1.04e-06	ivns1abpa	3.91629	0.806887	0.0011252	cxl34b.11	2.40943	0.797708	0.123501	sst1.2	0.575001	1.2323	0.996399	rpl31	25.1917	0.832074	1.12e-137	nucb2b	2.44899	1.27831	0.083583	adipor2	13.3179	1.4916	6.87e-39	ptgdsb.1	14.1984	0.88907	1.21e-43	fdps	3.65491	1.19735	0.00307973	rps16
675	rab20	15.2491	2.57877	2.7e-51	mlf2	10.2213	1.42241	2.66e-23	si:ch211-107o10.3	4.41657	0.958253	0.000113572	btg1	24.4141	1.1197	8.78e-130	adssl	5.35862	0.806666	1.45e-06	si:ch211-79k12.1	6.87944	0.79726	1.54e-10	nipal4	0.99119	1.22969	0.932099	hmgn3	9.77618	0.831693	6.26e-21	asmtl	1.43337	1.27633	0.573125	hnrnpr	6.20214	1.49067	9.45e-09	hsd3b7	3.68774	0.887125	0.00392624	npc2	19.4249	1.19618	3.71e-82	hebp2
676	anapc13	25.6472	2.57839	1.32e-143	eif4h	17.8396	1.42137	1.16e-69	tnks1bp1	4.18946	0.954886	0.000299729	rcan1a	10.7402	1.11574	2.15e-25	mrpl54	6.13225	0.804095	1.74e-08	zgc:92360	1.75262	0.795046	0.46194	nadkb	2.72617	1.22681	0.0400299	rfxank	1.67512	0.831286	0.569365	zgc:64002	0.739448	1.27189	0.995947	clk4a	20.0746	1.48971	7.62e-88	dynll2a	2.61311	0.887075	0.10593	mhc1zba	28.48	1.19495	2.4e-176	hsp70.1
677	fgfr1op	16.1723	2.57702	1.35e-57	rpf2	12.0639	1.42114	3.37e-32	cidec	1.09394	0.947938	0.90896	akr7a3	3.55857	1.11347	0.00406578	zgc:112271	6.02711	0.803039	3.28e-08	si:ch211-191a24.4	2.67382	0.789652	0.0646502	ehhadh	1.21969	1.22448	0.7337	nccrp1	13.971	0.827634	1.76e-42	ppp1r3cb	1.98924	1.27186	0.225875	shisa4	5.19382	1.48857	2.9e-06	snrpf	12.7638	0.886317	2.8e-35	cab39l	4.31213	1.19432	0.000227876	rbp5
678	mkrn1	14.8862	2.57572	6.41e-49	cdk2	11.1329	1.42066	1.63e-27	coro2a	1.19339	0.945951	0.823191	pdcd6	5.42191	1.11295	9.67e-07	mrpl39	4.27313	0.802125	0.000263207	ppp2r2d	1.68659	0.789339	0.513919	il34	2.6434	1.22198	0.0497056	zgc:171772	29.775	0.8244	2.61e-192	slc27a6	1.0052	1.26317	0.939338	ak3	4.85126	1.48733	1.63e-05	ngdn	2.77505	0.886022	0.0699998	ccl36.1	2.9065	1.18971	0.0350138	ppp1r15a
679	otub1a	30.9955	2.57462	2.24e-209	polr2k	17.1372	1.42046	2.47e-64	p4hb	3.7988	0.942882	0.00141745	dennd2da	3.08546	1.11195	0.019298	si:ch211-79k12.1	7.20306	0.80153	1.44e-11	acvr1ba	1.10064	0.788272	0.999983	cyp3c1	6.22614	1.20328	6.68e-09	tspan33a	1.70168	0.821435	0.546933	xirp2a	1.07171	1.25977	0.879914	hacd2	8.21017	1.4873	5.14e-15	nedd8	7.26493	0.88185	1.66e-11	ptpn6	7.36111	1.18759	4.6e-12	il6st
680	inip	24.4179	2.5718	3.07e-130	timm10	10.8332	1.41957	4.34e-26	ctsh	8.36169	0.942558	1.43e-15	si:dkey-77g12.1	16.66	1.10788	1.25e-60	rpl18	34.264	0.800049	4.47e-255	rpl39	38.4459	0.787989	0	nucb2b	2.60537	1.20023	0.0548542	cxcl18b	11.7124	0.819409	6.19e-30	zgc:162297	0.869782	1.25941	0.995947	kctd12.2	8.94155	1.48084	9.91e-18	si:dkey-203a12.7	5.2161	0.877347	5.09e-06	si:dkey-26c10.5	4.75097	1.18367	3.18e-05	rpl22
681	polr2i	24.3739	2.56663	8.97e-130	hspd1	18.1339	1.41754	5.87e-72	stom	0.826251	0.94071	0.999844	jak1	4.86302	1.10627	1.71e-05	pcna	13.9635	0.796857	1.34e-42	eef1db	15.2706	0.787526	9.07e-51	decr2	1.55694	1.19737	0.46699	net1	3.54423	0.815796	0.00502342	mpc2	10.59	1.25622	9.04e-25	map1lc3b	15.6813	1.47777	9.13e-54	si:ch1073-110a20.1	2.76526	0.877314	0.0717969	ppt1	10.479	1.17664	4.14e-24	btg2
682	sept8a	20.2959	2.55498	3.11e-90	pfdn6	14.2106	1.41694	1.99e-44	man2b1	1.44375	0.934575	0.595212	pmm2	3.49188	1.10595	0.00512853	pam16	6.32693	0.795262	5.3e-09	sat1a.1	3.0989	0.784821	0.0195467	nipsnap3a	4.05716	1.19619	0.000448331	rps17	24.8922	0.815795	2.03e-134	crata	1.44986	1.24975	0.560363	npc2	25.8267	1.47728	3.55e-145	cdr2l	1.89648	0.875722	0.507659	si:dkey-177p2.6	6.84814	1.17657	1.75e-10	rpl22l1
683	knop1	27.4188	2.54727	5.18e-164	mrps24	11.0658	1.41552	3.4e-27	prdx4	13.9528	0.930422	1.28e-42	mbd2	5.91427	1.10562	5.95e-08	ndufa10	7.59803	0.793315	7.83e-13	rps19	38.9487	0.781025	0	si:ch211-107o10.3	4.7602	1.19453	2.07e-05	msrb1a	2.26122	0.813395	0.190099	pisd	4.08517	1.24918	0.000417469	si:ch211-147a11.3	4.73504	1.47634	2.83e-05	dhdds	1.87093	0.874504	0.529565	igfbp1a	10.5363	1.17654	2.28e-24	actb2
684	org	21.9955	2.54058	7.74e-106	abcf1	20.1984	1.41434	3.96e-89	stard4	1.78642	0.92435	0.350391	vamp8	6.1433	1.10472	1.49e-08	si:ch211-202a12.4	21.6019	0.79295	1.5e-101	net1	3.34239	0.780421	0.00913078	fzd8a	1.22043	1.19401	0.733212	cbx3b	2.1285	0.811332	0.251966	acbd5a	1.27431	1.24434	0.703657	spcs2	7.31141	1.46985	5.37e-12	ccl19a.2	4.22691	0.873776	0.000486837	qkia	6.07872	1.1731	2.48e-08	rpl12
685	ndufa8	53.9208	2.53446	0	snx12	10.3474	1.41254	7.3e-24	rnf128a	5.34299	0.917261	1.28e-06	tprg1	4.67016	1.10151	4.29e-05	ebna1bp2	4.85818	0.790442	1.84e-05	rbp4	14.2805	0.780233	2.01e-44	RPL41	48.208	1.18929	0	sparc	8.09349	0.809238	1.97e-14	gatm	0.733168	1.24113	0.995947	ivd	5.59909	1.46476	3.29e-07	cnppd1	2.70791	0.872621	0.0836542	zgc:55943	4.21255	1.17126	0.000347894	zgc:153317
686	cox8b	66.9367	2.52217	0	her4.1	10.7593	1.41236	9.61e-26	dhrs3b	1.20831	0.91479	0.809513	ccl38.6	4.25863	1.10097	0.000266835	gadd45ba	17.2782	0.78599	4.59e-65	ssx2ipa	1.27655	0.778564	0.911274	TMEM208	3.69034	1.18395	0.00185349	fbp1a	1.87509	0.806978	0.408906	kl	0.503509	1.23146	0.995947	NC-002333.17	37.3778	1.46052	1e-303	nupl2	2.50789	0.871123	0.137224	acat2	2.91142	1.17103	0.0345587	ctnna1
687	commd2	21.0752	2.52003	3.13e-97	srprb	11.0586	1.40742	3.69e-27	zgc:193726	1.53255	0.91041	0.522484	arl8ba	4.75766	1.10055	2.83e-05	cox6b2	23.4241	0.785482	2.35e-119	rcan1a	6.4978	0.777333	1.94e-09	tmem220	1.83449	1.18259	0.293038	abhd17b	1.8913	0.801784	0.398112	h6pd	1.00168	1.22903	0.942975	gapdhs	38.3092	1.45812	0	cdca8	2.87702	0.870434	0.0532992	tmsb	4.21738	1.17023	0.000340753	tpt1
688	h2afy2	35.4472	2.51747	1.41e-273	polr2eb	17.8393	1.40686	1.16e-69	acot18	1.05731	0.908738	0.943012	ccl36.1	4.06982	1.09811	0.000580643	mtap	6.59808	0.784168	9.35e-10	si:ch211-202f5.3	2.11512	0.777271	0.23621	pgam2	1.89712	1.17846	0.260455	rbm5	1.9763	0.801525	0.33954	zgc:92749	1.5708	1.22499	0.469256	wbp2nl	20.7337	1.45549	1.09e-93	snrpg	11.7296	0.870302	8.3e-30	kat5b	3.46609	1.17021	0.00606851	rpl36
689	unga	14.9185	2.50502	3.96e-49	pole4	11.5335	1.40686	1.74e-29	ugdh	1.92284	0.901481	0.272688	rab5c	8.87517	1.09296	1.83e-17	eef1g	24.1602	0.780411	5.78e-127	ebp	1.46318	0.775553	0.718426	si:dkey-239i20.2	0.747249	1.17481	0.996399	junbb	15.4463	0.801023	7.2e-52	igf2a	1.07728	1.21518	0.875959	ccdc124	8.8919	1.45487	1.54e-17	lgals3b	7.39669	0.86997	6.47e-12	asah1b	8.7966	1.16964	4.46e-17	FP017217.1
690	lin37	23.1528	2.50407	3.53e-117	elavl1a	10.299	1.40607	1.2e-23	podxl	1.10302	0.900941	0.900411	si:dkey-203a12.5	8.56168	1.08825	2.83e-16	psmg2	4.94014	0.779781	1.24e-05	rpl4	25.7201	0.773703	1.12e-143	cish	3.96644	1.17141	0.000644936	ier5	12.1278	0.799831	4.45e-32	azin1b	0.371059	1.21049	0.995947	bloc1s6	11.8475	1.45412	7.56e-31	dynlrb1	10.5103	0.869882	6.11e-24	atp2b1a	3.09653	1.1689	0.0200309	rpl27
691	pclaf	17.8687	2.49962	3.96e-70	tufm	11.9955	1.40296	7.67e-32	allc	0.880779	0.899175	0.999844	PPP2CA	11.6507	1.0835	7.85e-30	rps19	42.5	0.778259	0	porb	1.99831	0.771786	0.296681	CABZ01079011.1	22.4694	1.16957	4.68e-110	rps27a	33.4197	0.798102	2.94e-242	sqlea	0.414597	1.20832	0.995947	hmg20b	4.34729	1.45035	0.00016291	nkx3-1	2.66026	0.86743	0.0943573	sltm	5.29305	1.16769	2.1e-06	gsna
692	ubap2b	19.1967	2.49959	8.15e-81	si:ch211-284b7.3	15.0506	1.40286	9.23e-50	agmo	1.08529	0.89625	0.915978	gng2	3.87386	1.08167	0.00126336	supt4h1	6.29591	0.778013	6.44e-09	itpka	0.888225	0.767827	0.999983	junba	30.4103	1.16888	3.33e-201	dnajc5gb	1.44565	0.797896	0.800681	fgf13b	0.408315	1.20722	0.995947	atpv0e2	6.24971	1.45029	7.03e-09	cldne	3.62176	0.866141	0.00499699	rab2a	10.4433	1.16666	5.98e-24	rpl35
693	znhit1	18.9296	2.49873	1.32e-78	pole3	12.3362	1.40174	1.24e-33	mvp	5.92399	0.895569	4.94e-08	ifi30	15.716	1.08107	5.46e-54	eny2	8.19567	0.777663	7.13e-15	rps16	29.9571	0.766252	7.81e-195	etfb	12.2544	1.16754	4.59e-33	reep3b	6.29375	0.794463	7.7e-09	tram1	6.37742	1.19712	2.72e-09	grcc10	7.79466	1.44135	1.41e-13	ncln	2.38666	0.865214	0.182706	mych	6.56178	1.16651	1.19e-09	rfxank
694	si:dkey-276j7.1	35.8308	2.49787	1.64e-279	zgc:56493	49.8359	1.40149	0	slc37a4a	1.01576	0.895131	0.978822	cdk2ap2	7.80722	1.08079	1.35e-13	rpl37	47.584	0.777038	0	si:dkey-16p21.8	9.83954	0.764454	3.09e-21	acadl	4.22791	1.16176	0.000222081	susd6	1.54196	0.791842	0.698266	pm20d1.2	0.624216	1.19239	0.995947	rnf128a	7.30541	1.44072	5.61e-12	zc3h14	2.00055	0.865028	0.416233	pip4k2ca	3.92922	1.16578	0.00109631	nudt9
695	dnph1	16.3589	2.49146	6.5e-59	ppa1b	17.191	1.39744	9.82e-65	acsl1b	1.40385	0.889357	0.628922	pgk1	11.9729	1.07804	1.75e-31	pa2g4a	7.11466	0.773465	2.73e-11	abhd17b	1.81095	0.761679	0.418263	pter	1.11338	1.15815	0.826612	rpl5b	19.4903	0.785219	1.78e-82	cyp3a65	1.42363	1.19153	0.580555	adka	4.22447	1.43434	0.000276554	nip7	2.85831	0.864011	0.0559596	upf3b	3.86571	1.16318	0.00140067	si:rp71-1h20.9
696	cirbpa	95.5057	2.48632	0	prpf39	11.1267	1.39578	1.74e-27	sord	1.88888	0.889123	0.291226	ucp2	14.0165	1.07766	5.08e-43	mrps24	4.5637	0.773279	7.37e-05	zgc:175088	6.08706	0.760734	2.49e-08	smim8	3.39974	1.15758	0.00516739	tob1b	10.2602	0.782877	4.94e-23	fam114a2	2.02806	1.187	0.209605	tm9sf2	8.37159	1.43258	1.35e-15	mif	8.86004	0.859755	4.77e-17	rabgap1l	4.25758	1.16235	0.000287853	hsd17b7
697	arl6ip5b	35.0198	2.48003	4.85e-267	golga7	17.8755	1.39271	6.11e-70	gipc2	1.76823	0.888469	0.361607	ggh	3.10423	1.07554	0.0182515	timm10	4.24611	0.77142	0.000294281	rps21	30.4834	0.759975	1e-201	sult3st2	0.700703	1.15611	0.996399	cebpd	8.97136	0.778019	1.16e-17	msmo1	4.37571	1.18227	0.000122602	cat	8.92148	1.42642	1.18e-17	dcun1d5	3.08003	0.857855	0.0294214	slc22a21	3.56437	1.16186	0.00429681	zgc:114188
698	si:ch211-214j24.10	38.1362	2.47768	0	psmb1	31.7162	1.39268	6.48e-219	nomo	1.26906	0.888367	0.7511	si:dkey-192g7.3	7.64201	1.07286	4.86e-13	COA4	3.76339	0.771097	0.00202801	FQ323156.1	3.13276	0.758868	0.0176744	glud1b	9.68589	1.15276	7.87e-21	cbsb	2.68161	0.774556	0.0695702	slc6a22.2	0.618453	1.17785	0.995947	fmo5	4.06589	1.42383	0.000535283	mcm4	2.42595	0.857356	0.16699	si:zfos-741a10.3	2.90669	1.16104	0.0350074	sec23b
699	zgc:66160	17.0582	2.46733	5.53e-64	eif4ebp2	16.1324	1.39203	4.43e-57	zgc:174935	1.5175	0.887139	0.534097	rnf115	3.12583	1.06306	0.0171145	polr2k	6.79779	0.770879	2.46e-10	rps3	26.7686	0.75827	1.29e-155	rgn	1.21961	1.15259	0.7337	ppiab	23.3998	0.773382	8.03e-119	ggcx	0.792416	1.17622	0.995947	bhlhe40	12.7061	1.42321	1.99e-35	zgc:153665	6.90649	0.855875	2.07e-10	si:dkey-276j7.1	9.36069	1.15908	2.68e-19	asph
700	rchy1	15.9278	2.45975	6.85e-56	mrpl20	12.0825	1.38865	2.7e-32	prdx1	12.5141	0.882879	2.34e-34	si:ch211-15b10.6	5.78923	1.05904	1.24e-07	anxa1b	6.68509	0.770674	5.23e-10	smdt1b	9.08553	0.758087	3.77e-18	mfsd2ab	3.1754	1.14991	0.0107302	rab11fip4b	1.49696	0.768582	0.744062	tspan33a	2.32126	1.17576	0.111857	fdps	4.83541	1.42251	1.76e-05	ogfrl2	2.46857	0.855416	0.150818	ip6k2b	12.212	1.15665	1.23e-32	rpl4
701	pdcl	14.313	2.45652	2.75e-45	otub1a	14.522	1.38803	2.28e-46	cygb1	1.92163	0.87706	0.273261	map1lc3b	12.1991	1.05467	1.14e-32	sytl3	4.00631	0.767945	0.000786374	rps23	27.9483	0.7569	1.31e-169	zgc:162964	0.731779	1.13239	0.996399	jun	18.1612	0.767891	1.24e-71	zfp36l1b	10.5789	1.17153	1.02e-24	pfkfb4b	4.66621	1.42079	3.93e-05	anxa1b	4.59536	0.855121	0.000100358	dhrs1	7.04875	1.1561	4.36e-11	rpl21
702	wbp2	16.248	2.45365	3.97e-58	rbm39a	15.582	1.38748	2.72e-53	HADHB	6.83666	0.874958	1.5e-10	cdc42l	14.6465	1.05312	6.18e-47	smim15	8.50965	0.767475	5.23e-16	isg15	2.8461	0.756732	0.0410463	ghrb	0.811629	1.13207	0.996399	rps24	25.4262	0.766685	3.03e-140	st3gal8	0.636371	1.17099	0.995947	bpgm	3.8951	1.42001	0.0010564	rabif	3.20581	0.854474	0.0198253	cdr2l	3.47689	1.15491	0.00585105	trib3
703	timm23a	26.8162	2.45059	6.43e-157	ewsr1a	10.1073	1.38695	8.46e-23	si:ch211-219a4.3	1.16835	0.874347	0.845562	tpi1b	20.0594	1.05165	9.62e-88	sod1	17.7456	0.767247	1.3e-68	zgc:174863	5.80877	0.754276	1.3e-07	batf3	1.48234	1.12868	0.520219	bpnt1	2.2871	0.762313	0.179783	si:ch211-107o10.3	3.91445	1.17077	0.000822975	nt5dc2	3.88188	1.41408	0.00111161	smim20	3.74527	0.851228	0.00319919	ppp1r10	5.4167	1.15436	1.08e-06	caspa
704	mrps26	22.4812	2.45059	1.59e-110	rpl12	53.734	1.38655	0	acy3.2	2.3362	0.872667	0.115632	psme2	15.1516	1.05096	3.34e-50	ddx39aa	7.93738	0.766323	5.64e-14	si:dkey-159f12.2	1.18379	0.75382	0.999983	hacd2	5.83588	1.12714	6.97e-08	psmb10	5.78883	0.761052	1.57e-07	slc31a1	2.08269	1.16986	0.187356	gpx4a	23.0432	1.41185	1.23e-115	gemin2	2.20511	0.851088	0.27313	litaf	9.18979	1.15353	1.3e-18	cebpd
705	asf1bb	16.9184	2.44335	5.94e-63	rpl23	72.5595	1.38614	0	papss2a	0.809069	0.865205	0.999844	ip6k2b	13.3223	1.05086	6.67e-39	uqcrq	16.8415	0.765236	7.65e-62	tnk1	0.982064	0.753716	0.999983	romo1	27.2302	1.12073	2.08e-161	si:ch211-105j21.9	1.63018	0.756972	0.611088	minpp1a	0.332192	1.16	0.995947	BX649485.1	5.35357	1.40867	1.25e-06	pkp3a	2.89177	0.850834	0.0512532	gapdhs	28.5443	1.15168	3.87e-177	ppiab
706	pole3	24.056	2.44201	1.97e-126	mrpl15	9.56765	1.38161	1.71e-20	elovl2	1.60615	0.862905	0.469477	mrps30	4.3259	1.04948	0.000200086	mrpl30	6.64837	0.764624	6.69e-10	adam28	1.13235	0.751546	0.999983	cox7a3	15.301	1.11745	2.72e-51	il15	1.91179	0.754924	0.383176	selenot1b	6.0635	1.15942	1.89e-08	dido1	3.68599	1.40733	0.0023462	ddx18	2.26211	0.846975	0.242829	grasp	3.55792	1.14823	0.00439408	ddb2
707	hsbp1a	20.196	2.43952	2.35e-89	sf1	11.7002	1.37816	2.51e-30	itpkca	0.935518	0.859618	0.999844	naxd	3.89416	1.04896	0.00116852	nop10	10.3976	0.763963	9.59e-24	psmb13a	5.19136	0.750529	3.81e-06	mid1ip1b	15.9222	1.10416	1.69e-55	faua	21.9383	0.754406	1.83e-104	ostc	13.0136	1.15227	3.41e-37	tubb4b	40.6957	1.4042	0	mcm6	2.69291	0.84617	0.0868645	cdkn1bb	5.76165	1.14533	1.59e-07	rpl35a
708	si:ch211-276i12.9	20.1309	2.43192	8.71e-89	rbbp9	9.68946	1.37761	5.33e-21	arhgef16	1.25896	0.85409	0.761694	creb3l3l	3.38698	1.04795	0.00734571	eci1	3.94806	0.763301	0.000991637	nt5c3a	3.25948	0.748697	0.0118934	her6	10.1358	1.1003	9.17e-23	prr13	6.53143	0.753669	1.7e-09	zgc:85789	2.19986	1.14401	0.146644	tmem30ab	6.79282	1.40336	2.07e-10	llph	2.65209	0.843498	0.0962925	degs1	7.75045	1.14022	2.48e-13	tmem106ba
709	rps19bp1	26.7599	2.4189	2.91e-156	psmc1a	18.3126	1.37077	2.28e-73	elovl1a	2.69767	0.849016	0.0477368	selenok	14.2514	1.04713	1.85e-44	rps3	27.2845	0.762483	7.38e-162	irf9	1.82905	0.747481	0.40618	yipf2	2.48788	1.08807	0.073718	pim1	12.9551	0.753198	1.42e-36	mpp6a	1.1374	1.13698	0.823261	sgk1	15.7661	1.40326	2.42e-54	polr2f	6.02298	0.841976	5.83e-08	ak3	3.07873	1.13827	0.0210874	reep5
710	gtf2h5	19.844	2.41228	2.69e-86	rpl21	61.5486	1.36949	0	znrf2a	1.0609	0.84148	0.938268	grinab	9.72853	1.04347	6.58e-21	tomm5	10.0551	0.76084	3.22e-22	arhgef1b	0.901409	0.741128	0.999983	ghrl	0.860635	1.07911	0.996399	abracl	10.5001	0.749498	4.16e-24	atf5b	1.70252	1.1364	0.379556	vapb	5.14011	1.40034	3.81e-06	ndnl2	2.35348	0.84182	0.197205	exoc1	3.89242	1.13439	0.00126695	hmgn3
711	pagr1	14.5077	2.41139	1.67e-46	snw1	10.719	1.36847	1.47e-25	si:dkey-6n6.2	1.17532	0.840334	0.839929	mrps15	5.16898	1.04229	3.66e-06	egr2a	7.05341	0.7589	4.21e-11	atl3	4.17631	0.739953	0.000412043	jagn1b	4.2378	1.07543	0.000213476	zgc:92360	1.49988	0.747977	0.7412	acot18	0.987646	1.13599	0.953934	csnk1g2b	4.07464	1.39922	0.000515834	tfdp1b	1.90375	0.840606	0.501027	pbxip1b	3.01219	1.13422	0.0257722	ier5
712	zgc:55558	17.6146	2.40733	3.59e-68	ssr4	33.1444	1.36639	5.15e-239	klf11b	3.77636	0.838796	0.00153749	psma6l	6.18911	1.03899	1.13e-08	atp5fa1	16.2676	0.758713	1.01e-57	rpl34	29.7775	0.739938	1.65e-192	ssr1	0.929809	1.06947	0.984493	eef1b2	22.1641	0.747501	1.28e-106	acox1	2.11403	1.13306	0.175746	vps35	4.6625	1.39746	3.99e-05	si:ch211-79k12.1	4.40503	0.838926	0.00022961	il10ra	3.38501	1.13277	0.0079584	rpl13
713	eloca	24.1407	2.40291	2.58e-127	gnb1b	18.97	1.36357	1.08e-78	zgc:158852	12.1598	0.834944	1.84e-32	sh3glb1b	4.32626	1.03851	0.000199883	mibp2	21.5023	0.757826	1.28e-100	rps2	41.7665	0.737991	0	crlf1a	0.497136	1.06581	0.996399	myb	1.48012	0.746208	0.761766	bag3	2.31652	1.13276	0.113014	ccng1	35.3279	1.39038	2.28e-271	srd5a2a	4.39857	0.838778	0.000236072	socs3a	12.6151	1.13236	8.24e-35	rps21
714	cart3	22.5206	2.39915	6.57e-111	nutf2l	22.9596	1.36216	5.53e-115	arfgap3	2.52014	0.83315	0.0751627	vaspb	8.66075	1.03469	1.21e-16	cox8b	14.6507	0.756646	7.29e-47	sept9b	1.4642	0.737585	0.717189	atf5b	1.57506	1.06541	0.453539	si:ch211-245h14.1	1.49444	0.746103	0.746932	ghrb	0.80582	1.11904	0.995947	TST	4.74092	1.38904	2.75e-05	znhit1	2.43782	0.833784	0.162516	bcl2l1	5.19515	1.1304	3.5e-06	si:ch211-191a24.4
715	cops8	22.8941	2.39733	1.36e-114	hypk	25.5849	1.35542	1.2e-142	gpd1b	6.06236	0.827212	2.16e-08	si:ch73-234b20.5	10.7544	1.03364	1.85e-25	mrpl42	6.51009	0.753314	1.65e-09	psme2	9.42441	0.737231	1.65e-19	acox1	2.10668	1.06475	0.172798	cycsb	18	0.741163	2.26e-70	FO704736.1	50.2611	1.11903	0	tpd52l2b	14.8877	1.38643	1.7e-48	NC-002333.7	6.11308	0.831252	3.4e-08	atp6v0b	5.28124	1.12943	2.23e-06	hsd17b12a
716	hirip3	23.2524	2.3866	3.51e-118	copz1	17.0034	1.35406	2.41e-63	si:ch1073-443f11.2	6.807	0.827027	1.84e-10	zgc:56493	35.6869	1.02962	6.6e-277	perp	10.8765	0.753302	5.85e-26	sephs2	2.11874	0.735413	0.234473	xbp1	22.9503	1.06226	8.44e-115	NC-002333.4	20.7228	0.739443	3.23e-93	tmed5	2.57487	1.11294	0.0612102	metrnl	4.47861	1.38438	9.15e-05	krt94	4.23401	0.830541	0.000472621	rab8b	3.08274	1.12907	0.0208643	sox4b
717	isca1	20.3124	2.38395	2.23e-90	canx	11.9592	1.35359	1.18e-31	tuba8l2	12.4196	0.825467	7.6e-34	calm1b	8.47377	1.02924	5.94e-16	arpc1a	7.91976	0.751487	6.46e-14	sparc	7.81291	0.734059	1.66e-13	dhrs11b	0.930271	1.05868	0.98408	si:dkey-188i13.7	9.55256	0.73929	5.39e-20	zgc:162730	26.8124	1.11141	1.86e-156	rab18b	5.17056	1.38087	3.26e-06	tacc3	1.88205	0.830341	0.519313	btg1	20.5258	1.12724	1.05e-91	FO704736.1
718	rbm22	18.3686	2.38269	4.64e-74	si:dkey-239h2.3	11.0433	1.34852	4.36e-27	sult1st6	1.17242	0.82092	0.841663	CABZ01020840.1	6.74558	1.02884	3.06e-10	cox5aa	17.0061	0.751232	4.81e-63	rps8a	27.8022	0.731066	7.57e-168	enpp6	0.507985	1.05835	0.996399	rpl22l1	18.1057	0.738668	3.4e-71	dtwd1	1.43415	1.10944	0.572793	pef1	6.54883	1.37731	1.05e-09	lin37	2.85293	0.827412	0.0567781	crebzf	6.89699	1.1251	1.25e-10	mgst1.2
719	ncln	17.5251	2.3703	1.73e-67	tspan3a	16.1106	1.34804	6.28e-57	zgc:77486	7.53004	0.819799	1.04e-12	kmt2bb	3.81989	1.0249	0.00155497	ankrd22	4.4691	0.750286	0.000112322	hopx	7.99276	0.730343	4.07e-14	rpl32	46.4839	1.05421	0	rpl23a	24.0076	0.738462	4.57e-125	dhrs7	0.546119	1.10695	0.995947	hnrnpa0a	5.95887	1.37469	4.15e-08	pdcd4a	2.26303	0.826483	0.242623	pdcd4b	12.0356	1.12135	1.04e-31	psmb10
720	zgc:193742	16.4086	2.36952	2.88e-59	eif3d	28.3583	1.34666	4.08e-175	mgst2	2.52286	0.81772	0.0746292	pla2g15	4.39891	1.0198	0.000145792	coa6	5.91099	0.75023	6.56e-08	si:ch211-244b2.3	1.07661	0.730063	0.999983	akr1b1	1.72325	1.05214	0.356785	zgc:92313	3.07743	0.738074	0.0229054	gstk1	6.50039	1.10309	1.23e-09	akt1s1	8.14182	1.37305	8.96e-15	si:ch211-156b7.4	3.68533	0.825771	0.00396026	tmem50a	6.94937	1.12053	8.69e-11	zgc:92481
721	gtf2a1	16.9149	2.35297	6.3e-63	zgc:91910	20.0977	1.34253	3e-88	si:ch73-234b20.5	8.8525	0.817295	2.13e-17	hopx	13.3428	1.01845	5.08e-39	NC-002333.4	19.1959	0.744378	3.04e-80	stat1b	1.6375	0.728442	0.556467	hsh2d	0.812861	1.05026	0.996399	fryl	1.74035	0.736713	0.515669	si:ch211-51h9.7	1.43084	1.09979	0.57467	tspan7	4.77052	1.36627	2.4e-05	cyb5r1	3.32177	0.825137	0.0138881	rabac1	3.93388	1.1201	0.00107656	dnase1l1
722	sbds	22.3363	2.34429	4.09e-109	snrpg	31.2891	1.34014	4.5e-213	acmsd	1.08607	0.814299	0.915129	cox17	19.9645	1.01538	6.42e-87	uqcr10	15.365	0.744157	1.58e-51	cx43.4	2.53039	0.726605	0.0929742	eci2	2.71704	1.04886	0.0410316	mmp2	1.75219	0.735461	0.50536	dhrsx	0.503817	1.09847	0.995947	spag7	5.12093	1.35737	4.21e-06	wdr82	2.48185	0.823754	0.145837	lgals9l3	3.18287	1.12002	0.0154089	rpl39
723	ndufa2	56.0724	2.34375	0	eif3c	16.6682	1.33363	6.84e-61	gata5	0.989113	0.807005	0.999844	lamtor5	8.67972	1.0058	1.02e-16	fxyd1	11.2108	0.741734	1.46e-27	krtt1c19e	5.96211	0.726525	5.32e-08	nsa2	28.6152	1.04639	3.32e-178	zgc:175088	6.0225	0.73373	3.98e-08	gstr	13.352	1.09192	3.91e-39	ppt1	12.8587	1.3541	2.82e-36	atl3	2.84769	0.813927	0.0575805	pitpnbl	3.63561	1.11947	0.00331229	cd151l
724	bola1	16.8771	2.33734	1.19e-62	pfdn2	9.91153	1.3322	6.03e-22	mettl7a	1.03767	0.80109	0.959604	bin2b	3.32072	1.00546	0.00915933	mif	11.5456	0.734176	3.25e-29	rpl38	28.1353	0.725002	6.9e-172	acadm	9.40008	1.04316	1.2e-19	krt18	7.61058	0.733606	8.52e-13	phyh	2.18727	1.0905	0.150643	havcr1	7.55037	1.35096	9.15e-13	supt16h	2.27313	0.813213	0.237631	tnrc6a	2.95811	1.11854	0.0300937	defbl1
725	nutf2l	43.3519	2.33629	0	tubb4b	43.5063	1.33032	0	si:dkey-44g23.5	2.80426	0.798496	0.0357962	tsc22d3	12.7035	1.00009	2.12e-35	smdt1b	9.45105	0.731574	1.17e-19	eef1g	22.0314	0.722189	1.82e-105	zgc:101723	3.90886	1.04258	0.000807528	ndrg3b	2.4292	0.73202	0.130504	klf9	0.756717	1.09021	0.995947	sec62	4.87378	1.34764	1.46e-05	si:dkey-276j7.1	4.84371	0.812353	3.2e-05	gadd45ba	21.2687	1.11675	1.91e-98	rps3a
726	gkap1	14.5321	2.33212	1.17e-46	vta1	10.7508	1.32871	1.05e-25	aldob	18.7337	0.794618	1.61e-76	atp6v1d	5.21434	0.998954	2.9e-06	hint1	14.6935	0.731182	3.89e-47	caspa	1.6826	0.721433	0.517137	pgrmc1	9.24108	1.03577	5.27e-19	uba52	21.7413	0.727615	1.33e-102	xbp1	22.87	1.08171	5.98e-114	tspan31	4.39527	1.34648	0.000132141	smn1	1.88982	0.811304	0.51271	scpep1	8.17354	1.11559	8.67e-15	eef1da
727	uchl3	24.1268	2.3306	3.61e-127	dpy30	24.9004	1.32781	3.82e-135	gale	2.99411	0.794313	0.0209673	hbaa2	14.081	0.99855	2.05e-43	psma8	11.7241	0.730524	4.08e-30	acy3.2	1.46655	0.716918	0.715151	mpc2	9.14068	1.03175	1.32e-18	elovl7a	2.37376	0.726778	0.148293	lyrm2	2.72151	1.07814	0.0420633	trappc5	6.59095	1.34453	7.92e-10	gcsha	2.78568	0.81027	0.0681062	map1lc3b	10.5641	1.11531	1.7e-24	rpl38
728	ddx61	23.0833	2.33044	1.76e-116	kdelr2a	12.8281	1.32724	2.54e-36	eci2	2.49203	0.793958	0.0804262	tmem120a	3.09273	0.995127	0.0188814	tmem258	15.9643	0.730359	1.33e-55	rpl12	22.3743	0.715369	9.15e-109	tp53inp1	1.49746	1.02873	0.508738	tmsb4x	8.29066	0.720848	3.98e-15	slc25a36a	1.30064	1.0609	0.68091	psat1	6.67919	1.34346	4.43e-10	tuba8l2	7.09103	0.808372	5.81e-11	mid1ip1b	15.4521	1.11368	4.3e-52	zgc:110339
729	si:dkey-86l18.10	26.3879	2.31946	5.7e-152	nop16	14.3254	1.32614	3.88e-45	cd164	3.50697	0.793897	0.00408048	rbp2a	17.161	0.994179	2.63e-64	mcl1a	17.6532	0.728815	6.68e-68	rpl30	30.172	0.714301	1.24e-197	eif4ebp3l	8.80414	1.02675	2.68e-17	fosl1a	6.83422	0.718956	2.26e-10	si:dkey-239i20.2	0.653284	1.05343	0.995947	ifrd1	14.5303	1.33766	3.25e-46	polr2l	6.92124	0.808273	1.87e-10	dram2b	3.39066	1.10633	0.0078122	tmem45b
730	yeats4	19.184	2.31835	1.04e-80	paip2b	23.8114	1.32091	1.26e-123	gsna	1.90091	0.791219	0.283935	rca2.1	8.52114	0.993031	3.98e-16	anxa11b	5.71223	0.728721	2.08e-07	rps3a	23.1975	0.713062	6.62e-117	rxrgb	0.896695	1.00515	0.996399	tuba8l	11.6174	0.7171	1.87e-29	pfkfb1	0.446422	1.05342	0.995947	snd1	5.19255	1.3376	2.91e-06	zgc:55461	9.5026	0.808084	1.37e-19	vps35	3.28108	1.10614	0.0112131	znf503
731	chchd7	18.5078	2.31488	3.56e-75	med28	10.423	1.3209	3.33e-24	aamdc	1.66483	0.790339	0.429499	mxi1	4.49047	0.992249	9.7e-05	sfpq	5.19782	0.725874	3.36e-06	pim1	12.4776	0.712956	5.76e-34	slc31a1	1.90846	1.00433	0.255769	zgc:110339	7.68574	0.712615	4.82e-13	nipsnap3a	2.92749	1.04906	0.0235936	ccl35.1	14.3043	1.3368	8.37e-45	cetn3	1.81328	0.805585	0.587524	tubb5	2.90582	1.09759	0.0350426	il13ra1
732	nap1l1	23.2399	2.31043	4.68e-118	denr	21.0737	1.31947	5.73e-97	CR318588.3	17.5562	0.790117	3.07e-67	ap1s2	6.02099	0.98708	3.13e-08	s100w	10.314	0.725792	2.28e-23	fryl	1.53032	0.712305	0.654775	ostc	12.088	1.00411	3.49e-32	rpl13a	20.5592	0.712269	9.33e-92	errfi1a	2.23918	1.04821	0.134295	ctsla	22.4018	1.33537	2.6e-109	hbegfa	3.79999	0.803597	0.00263192	si:ch211-214p16.1	15.4924	1.0971	2.31e-52	dhrs13a.1
733	ppp6c	28.3137	2.30845	7.65e-175	rps14	60.023	1.31881	0	fdx1	6.74981	0.787621	2.7e-10	eif4ebp2	8.5239	0.985737	3.89e-16	ppiab	22.988	0.725622	5.71e-115	fbp1a	1.54156	0.711635	0.644682	igf2a	0.79647	0.995105	0.996399	pfn2	10.8813	0.710104	7.22e-26	smim8	2.56498	1.04802	0.0628397	spi1a	5.65482	1.33527	2.41e-07	psmb7	9.16041	0.803463	3.25e-18	ctsla	16.8577	1.09704	6.08e-62	si:ch211-114n24.6
734	eaf1	14.5595	2.30402	7.89e-47	ddost	18.1408	1.31589	5.19e-72	psmb10	6.8098	0.782249	1.81e-10	ppiab	36.7648	0.981599	7.29e-294	mrps18b	4.37807	0.725123	0.000167111	rpl35	32.6823	0.710612	7.8e-232	tbxas1	1.28762	0.989553	0.674801	lipg	1.58484	0.707404	0.654703	ugt5b2	0.403756	1.04597	0.995947	acin1a	11.325	1.33375	3.19e-28	fundc1	3.7634	0.802392	0.00299802	hagh	4.3612	1.09654	0.000184233	tpm3
735	echdc2	20.06	2.30088	3.61e-88	uqcrc1	20.769	1.31572	3.34e-94	gnpda1	6.11923	0.781143	1.54e-08	tmem9b	4.00038	0.980292	0.000768564	si:rp71-45k5.4	8.65729	0.724535	1.48e-16	ptgis	1.56849	0.710035	0.619964	shmt1	4.74694	0.985178	2.2e-05	arpc1a	6.4932	0.697713	2.18e-09	smim4	3.56796	1.03488	0.00298678	litaf	11.2108	1.33193	1.16e-27	eif1ad	2.60964	0.798029	0.106836	fam96b	4.1366	1.09524	0.000476243	si:dkey-188i13.7
736	uqcc1	16.1503	2.29696	1.93e-57	gtpbp4	25.0504	1.31276	9.04e-137	hyou1	3.21929	0.781105	0.0105664	csrp1a	5.86221	0.979921	8.07e-08	ahcy	11.1572	0.71889	2.64e-27	si:ch73-347e22.8	1.68743	0.70835	0.51344	hadhaa	2.14661	0.983864	0.15912	lpar6a	2.00339	0.697223	0.323995	tmem127	0.480547	1.03295	0.995947	selenot1a	9.71061	1.32708	7.58e-21	si:ch211-153b23.5	4.19186	0.796019	0.000562622	sult2st1	10.412	1.09499	8.24e-24	zgc:92313
737	gadd45gip1	25.7641	2.28375	6.56e-145	si:ch211-217k17.7	12.6333	1.31083	3.03e-35	naga	5.10351	0.779853	4.45e-06	mthfd2	4.22276	0.977266	0.000309162	eif1axa	5.53067	0.718024	5.72e-07	rps26	23.7578	0.706606	1.31e-122	si:dkey-19b23.8	1.1677	0.980226	0.78012	lgals1l1	1.47386	0.695516	0.769406	pex3	1.59168	1.02935	0.454243	pdzd11	5.06912	1.32536	5.5e-06	gbp	2.19036	0.79488	0.281646	txnipa	10.1038	1.09496	1.93e-22	rps4x
738	isoc2	19.661	2.28238	9.89e-85	rps24	60.7878	1.30794	0	ebpl	1.12575	0.779268	0.87994	gp1bb	3.59913	0.96879	0.00352421	bik	3.86691	0.717774	0.00136653	ucp2	8.50907	0.706421	5.84e-16	rbks	0.542412	0.976633	0.996399	nt5c3a	2.96009	0.693178	0.032403	cyp2x9	1.14871	1.02797	0.812948	rbm39a	9.78133	1.31984	3.81e-21	sub1a	12.2826	0.793236	1.14e-32	atg101	2.96195	1.09295	0.0297612	psma6l
739	mapre1b	17.8231	2.28221	8.95e-70	psmc5	21.1956	1.30508	4.39e-98	pon1	3.40385	0.775976	0.00581417	si:ch211-198c19.3	7.51851	0.967305	1.23e-12	slirp	9.2915	0.717703	5.13e-19	zgc:163079	2.10631	0.702442	0.240568	gchfr	2.59505	0.975281	0.0563257	rps18	27.5286	0.691751	2.1e-164	cant1b	0.82911	1.02077	0.995947	sft2d1	4.72498	1.31829	2.97e-05	wrb	2.70298	0.786902	0.0846618	cirbpb	28.7929	1.09164	3.12e-180	col1a1b
740	dynll2a	16.0097	2.27867	1.86e-56	cnot9	13.1619	1.30378	3.35e-38	ero1b	1.2714	0.770781	0.748543	gadd45ba	22.1132	0.964395	1.51e-106	mrpl21	4.00501	0.717418	0.000790235	BX005228.1	1.49615	0.698585	0.687445	gk5	0.599374	0.970973	0.996399	map2k2a	1.69408	0.69125	0.552772	tmem243a	0.799612	1.01986	0.995947	sf3b1	8.32251	1.31471	2.03e-15	thoc7	1.82368	0.782808	0.576415	wipf1a	3.30597	1.08677	0.0103631	rpl34
741	si:dkeyp-27c8.2	30.7383	2.27822	6.27e-206	ptp4a1	12.8433	1.30273	2.09e-36	c3a.1	7.17191	0.768276	1.45e-11	her9	16.2481	0.962554	1.1e-57	trmt112	6.38669	0.713653	3.64e-09	fkbp7	0.999272	0.695941	0.999983	apof	0.613414	0.968326	0.996399	lmf2b	1.58701	0.687825	0.652374	pecr	1.39073	1.01733	0.606189	gadd45ba	26.3946	1.31128	1.28e-151	si:ch211-195b11.3	9.74267	0.78264	1.37e-20	ncoa4	3.78379	1.0863	0.00191826	ptgs2b
742	med28	19.7542	2.2768	1.59e-85	psma6b	13.6546	1.29877	4.56e-41	slc7a8a	1.72113	0.768099	0.392677	aph1b	3.74953	0.958392	0.00203478	calm2a	14.1196	0.712322	1.5e-43	capns1b	9.80198	0.694884	4.47e-21	zgc:136439	1.95373	0.96692	0.234147	rpl23	22.286	0.686148	8.63e-108	tp53inp1	1.40263	1.01564	0.597485	eaf1	4.95865	1.30493	9.63e-06	exosc8	1.91225	0.781474	0.492672	tax1bp1b	4.96919	1.08492	1.1e-05	rps10
743	eif4eb	15.3928	2.27525	2.98e-52	tia1l	11.376	1.29295	1.06e-28	cmpk	6.36892	0.763694	3.25e-09	cpne1	7.11651	0.957079	2.33e-11	calm1b	6.15637	0.711613	1.51e-08	rpl32	32.4712	0.694328	7.32e-229	zgc:85789	1.9687	0.963221	0.227902	nenf	2.93919	0.685946	0.0344682	slc26a5	1.08352	1.01272	0.871091	actr10	4.49208	1.29775	8.63e-05	adrm1	3.37265	0.779171	0.0117538	hnrnpdl	4.63545	1.08422	5.45e-05	rps15
744	ak1	62.593	2.27445	0	arf5	18.4712	1.28947	1.24e-74	rgn	0.920958	0.758369	0.999844	commd3	5.41933	0.956853	9.8e-07	eef1b2	22.7122	0.710947	3.09e-112	eef2b	18.6995	0.694191	5.01e-76	pecr	1.48642	0.961604	0.517321	rps13	23.8404	0.684004	2.49e-123	jagn1b	3.21942	1.01207	0.00966502	ppp1cbl	5.30626	1.29613	1.61e-06	chaf1a	2.55121	0.77749	0.122792	arf6a	6.03603	1.07815	3.21e-08	zgc:175088
745	zgc:101851	17.8884	2.27151	2.79e-70	rps26	50.8245	1.28177	0	phb	5.21482	0.755147	2.51e-06	abcf1	10.1525	0.955775	9.8e-23	tufm	4.50207	0.709331	9.67e-05	ndrg3b	2.40909	0.692679	0.123572	rdh12	0.840264	0.954656	0.996399	tapbp.1	1.88402	0.683822	0.402348	BX914200.1	1.47924	1.01202	0.535976	ptp4a1	8.57337	1.29606	2.45e-16	si:ch211-217k17.10	3.60075	0.776943	0.00537605	rab5aa	5.61075	1.07772	3.76e-07	rbfox2
746	strap	19.4274	2.26929	9.53e-83	sap30l	17.7863	1.2806	2.99e-69	dnajc10	1.0312	0.750409	0.96664	tmcc3	3.31061	0.945527	0.00947884	hypk	10.37	0.70717	1.28e-23	actb1	20.848	0.692226	1.89e-94	slc22a18	1.15441	0.953775	0.791567	mtap	5.05224	0.680309	8.33e-06	cish	2.70991	1.01174	0.0433934	tmem59	11.9878	1.29007	1.41e-31	btf3	20.8366	0.769991	4.72e-94	mthfd2	3.7115	1.07673	0.00251244	zgc:85975
747	cnpy1	26.0231	2.26392	8.04e-148	LEPROTL1	10.752	1.27945	1.04e-25	cbln8	13.9508	0.749347	1.32e-42	rgs13	8.71892	0.941052	7.26e-17	dnajb1b	17.4661	0.706752	1.77e-66	bpnt1	2.03302	0.690149	0.278288	tmed5	2.34072	0.942184	0.103515	rpl14	19.797	0.675222	4.36e-85	etfb	9.07431	1.01161	2.59e-18	isca1	6.61543	1.28261	6.75e-10	psmd4b	2.48641	0.768424	0.144443	stau2	4.81682	1.07414	2.32e-05	ets2
748	chchd6a	18.182	2.26206	1.41e-72	eif1ad	10.1115	1.27544	8.11e-23	larp1b	1.70461	0.746397	0.402358	gng5	15.4322	0.935411	4.57e-52	snrpa	4.90032	0.705361	1.5e-05	rpl15	28.3708	0.689681	9.07e-175	crata	0.994493	0.941372	0.929686	FO704736.1	16.2792	0.673754	1.35e-57	ugt5c3	0.330943	1.00304	0.995947	gm2a	7.83567	1.27732	1.03e-13	cdc20	2.26089	0.765482	0.243255	hemgn	9.19819	1.06882	1.21e-18	glulb
749	gpn2	14.4727	2.25974	2.76e-46	rps5	69.4111	1.27514	0	sqor	2.90445	0.744674	0.0270396	hif1ab	4.69262	0.928446	3.87e-05	hmgn6	15.239	0.701073	1.09e-50	psat1	3.1877	0.685025	0.0149771	h6pd	0.722796	0.938396	0.996399	rpl28	22.1597	0.673319	1.4e-106	pcxa	1.39958	1.00276	0.59947	suz12b	3.80078	1.27452	0.00152417	nasp	4.78864	0.76539	4.16e-05	trappc5	4.63204	1.06792	5.53e-05	psme1
750	zgc:153665	39.1766	2.25936	0	gtf2f2a	13.379	1.27367	1.89e-39	CR762483.1	6.42533	0.742252	2.27e-09	si:dkey-177p2.6	6.24724	0.927409	7.81e-09	snrpa1	5.4574	0.70036	8.55e-07	tmc6b	1.36504	0.683729	0.819893	pex3	1.54993	0.934367	0.471582	hgd	1.83168	0.672695	0.441775	tatdn1	0.714492	1.00126	0.995947	hmgn3	14.4123	1.27303	1.78e-45	hint1	11.0023	0.763519	3.16e-26	chd2	3.17512	1.06374	0.0157797	pak2a
751	psmc1a	32.3974	2.25452	1.14e-228	aimp1	10.0567	1.25924	1.41e-22	selenop	13.6879	0.734991	4.97e-41	xaf1	5.01193	0.927273	8.14e-06	mdh2	13.6	0.698722	1.99e-40	rnf213a	2.62866	0.681739	0.0729361	pon2	0.782605	0.931028	0.996399	dhrs13b	1.46098	0.671343	0.783408	esr2b	0.502191	0.996722	0.995947	ppme1	5.69328	1.26919	1.94e-07	ptp4a2a	3.89881	0.760289	0.00180237	emc3	3.41054	1.0627	0.00730238	fryl
752	rpa2	30.8515	2.24486	1.93e-207	mrpl23	10.713	1.25767	1.57e-25	micu2	2.01793	0.726189	0.226897	NC-002333.4	30.6069	0.926245	9.11e-204	serinc2	4.11818	0.696262	0.000501145	camk2d1	0.941464	0.680847	0.999983	si:ch211-51h9.7	1.32751	0.930271	0.641734	myl12.1	15.8541	0.670216	1.24e-54	bbox1	1.42715	0.992901	0.577535	ap3s2	6.01012	1.2673	3.05e-08	si:ch1073-110a20.3	2.63091	0.759613	0.101541	marcksl1b	19.6604	1.06132	3.73e-84	btg1
753	ncoa5	17.8662	2.24463	4.14e-70	psma8	25.1021	1.25393	2.48e-137	zgc:123107	1.57758	0.726164	0.490422	gstm.2	5.33264	0.925427	1.56e-06	rps4x	24.8766	0.69537	1.38e-134	zgc:173443	2.56751	0.677818	0.0848081	cyp51	1.61026	0.92922	0.429023	rbp4	11.7026	0.67021	6.93e-30	cyb5r2	1.30649	0.990467	0.675878	zgc:111986	6.79089	1.26131	2.09e-10	lysmd2	1.93479	0.758681	0.47245	egr2a	7.79717	1.06121	1.73e-13	serp1
754	cks1b	19.8479	2.24333	2.49e-86	rpsa	86.4726	1.25111	0	ada	1.74929	0.724127	0.374263	b2ml	21.9628	0.917671	4.16e-105	ndufab1b	11.6651	0.695241	8.1e-30	rplp2	33.1746	0.677699	7.18e-239	chchd4b	0.787761	0.927253	0.996399	rpl13	21.2296	0.667122	7.89e-98	krtcap2	12.054	0.9878	5.72e-32	gnb1a	14.1806	1.25353	4.84e-44	h2afx1	16.1513	0.750763	1.75e-56	ctdsp2	5.56359	1.0583	4.9e-07	rps26l
755	pcmt	17.5664	2.23652	8.39e-68	lrrc59	10.2436	1.24909	2.12e-23	eef2b	20.6247	0.721531	1.14e-92	zgc:163057	5.02973	0.912908	7.44e-06	smfn	3.89971	0.693374	0.00120093	ch25h	5.42333	0.677316	1.13e-06	bckdk	2.82475	0.914847	0.0304649	rps14	20.6866	0.665748	6.79e-93	sc5d	0.417701	0.985402	0.995947	dazap2	8.17926	1.24487	6.62e-15	polr2gl	2.28151	0.750029	0.233137	ahsa1b	6.202	1.03967	1.16e-08	cish
756	zfand6	23.387	2.23609	1.52e-119	cdv3	11.8318	1.24721	5.37e-31	slc7a7	1.50226	0.709167	0.546195	aldh2.2	6.69759	0.909376	4.22e-10	mrpl11	5.43587	0.69207	9.6e-07	zgc:114188	22.1097	0.675931	3.27e-106	ubb	24.7333	0.914224	2.98e-133	higd1a	12.9348	0.664204	1.84e-36	cox7a3	11.7297	0.983114	2.69e-30	selenos	5.3818	1.24225	1.08e-06	lig1	1.94068	0.747354	0.467633	fundc2	5.00906	1.03598	9.03e-06	ppat
757	snrpd1	52.6483	2.23039	0	h2afx	13.3211	1.24679	4.1e-39	hbegfb	2.88138	0.7035	0.0288642	vma21	9.03668	0.900224	4.33e-18	mrpl52	6.04546	0.691401	2.94e-08	gchfr	1.82996	0.673633	0.405812	hagh	3.73754	0.911743	0.00155893	fam162a	6.49503	0.66372	2.16e-09	zgc:123068	2.03695	0.982885	0.205933	crebzf	8.06517	1.24094	1.66e-14	gtf2e2	3.06638	0.747089	0.0306162	vamp3	10.91	1.03521	4.17e-26	rpl30
758	dnajc9	19.3609	2.22458	3.46e-82	trnau1apb	11.8571	1.24191	3.98e-31	zgc:123103	15.0342	0.703482	2.06e-49	klf6a	8.87758	0.898386	1.79e-17	hnrnpl	3.74757	0.691232	0.00215173	zgc:92140	1.47207	0.672649	0.710619	pgm1	2.94191	0.907489	0.0218969	eef1db	12.6071	0.663606	1.21e-34	NC-002333.6	0.506734	0.973836	0.995947	carhsp1	4.55007	1.24003	6.65e-05	CT573383.1	2.60578	0.74493	0.107871	junbb	18.2497	1.03476	1.53e-72	fam162a
759	ube2a	20.5041	2.22037	4.48e-92	rps3	52.7135	1.24104	0	gstr	11.053	0.697333	6.86e-27	dazap2	6.53892	0.898311	1.2e-09	coa5	4.2945	0.689632	0.000240929	zgc:85975	2.23388	0.671997	0.184395	porb	2.25004	0.906424	0.127164	dusp5	7.90068	0.66352	9.11e-14	bud23	1.57533	0.971677	0.465541	prkar2aa	5.76882	1.23894	1.25e-07	coq10b	2.43293	0.744055	0.164392	stip1	9.71791	1.02871	8.93e-21	egr2a
760	taf13	28.4658	2.21756	1.02e-176	mrpl36	15.7786	1.23673	1.24e-54	RPL41	9.99072	0.691053	4.75e-22	ponzr6	3.45885	0.898128	0.00575782	eif4bb	5.25286	0.689472	2.52e-06	rpl37	34.3523	0.669809	4.32e-256	bud23	1.72948	0.899482	0.352761	btg1	12.5534	0.66272	2.37e-34	tsen15	2.1993	0.970454	0.146817	gabarapl2	11.1407	1.23852	2.53e-27	gstm.1	6.36238	0.740966	7.43e-09	letm2	2.99603	1.0209	0.0270193	rps3
761	gcsha	19.3897	2.21186	1.98e-82	cox8a	31.1131	1.23595	1.09e-210	h2afy	1.15431	0.685152	0.857711	ckbb	19.6112	0.893378	6.99e-84	ilf3b	3.77281	0.688507	0.00195949	col1a1a	2.8343	0.668699	0.0424114	im:6904045	2.03159	0.89934	0.201343	hpgd	2.67102	0.661279	0.0714561	abat	0.368048	0.96533	0.995947	ube2e3	12.2211	1.23306	8.4e-33	tagapa	2.27776	0.737767	0.235103	hexim1	6.06992	1.01961	2.61e-08	s100u
762	zgc:65873	20.0654	2.20694	3.24e-88	smarcb1a	9.4172	1.23527	7.11e-20	fam92a1	2.57442	0.681254	0.0656835	si:ch211-262i1.6	3.44727	0.89174	0.00598375	eif5a	18.6748	0.68818	5.85e-76	lima1a	2.26128	0.666767	0.172962	echs1	5.99954	0.888935	2.66e-08	zgc:136929	1.99301	0.656427	0.330971	ehhadh	0.790837	0.962541	0.995947	atp6v0b	6.05397	1.23207	2.34e-08	si:dkey-77g12.4	2.60015	0.737204	0.10923	gstm.1	11.5124	1.01934	4.92e-29	mbd2
763	rtraf	20.7569	2.20685	2.42e-94	qkia	10.0765	1.23514	1.15e-22	chpt1	2.32528	0.677424	0.118497	ap2m1b	12.1877	0.886488	1.3e-32	rpl18a	32.875	0.684557	7.75e-235	rpl29	26.0562	0.666718	1.91e-147	arl4ab	4.16388	0.876611	0.000289427	rps4x	22.3635	0.653236	1.54e-108	sgk2b	0.416938	0.958806	0.995947	ppp1r15a	10.7804	1.23062	1.31e-25	ehd1b	2.62821	0.732805	0.102182	bcl2l10	8.4157	1.0185	1.17e-15	caprin1b
764	si:ch211-140m22.7	19.1702	2.18718	1.35e-80	pcbp2	15.6841	1.23478	5.5e-54	dnajc5gb	1.38036	0.666769	0.649021	grasp	3.15523	0.882813	0.0156269	g3bp1	5.71256	0.683728	2.08e-07	fxyd1	8.93837	0.664763	1.4e-17	acot18	0.783508	0.870608	0.996399	aclya	1.4206	0.645384	0.828316	sult2st2	1.93374	0.955487	0.251093	sytl3	5.56719	1.22776	3.93e-07	si:dkeyp-44a8.2	2.38758	0.7325	0.182615	ppme1	4.07016	1.01417	0.00062645	rnf213a
765	erh	64.957	2.18193	0	pfdn1	21.3102	1.23123	3.88e-99	apom	11.0297	0.663723	8.85e-27	mid1ip1b	14.2049	0.882139	3.59e-44	ybx1	19.8853	0.683215	4.32e-86	nccrp1	11.7616	0.663675	3.23e-30	hspe1	17.4824	0.86544	8.29e-67	rpl9	15.7833	0.645154	3.76e-54	ctsla	14.3286	0.954057	5.28e-45	nucks1b	4.63031	1.22754	4.64e-05	si:ch211-207n23.2	4.73051	0.732122	5.46e-05	cd63	23.6853	1.01371	4.94e-122	rps8a
766	mcm2	17.1699	2.18125	8.18e-65	zgc:175088	14.1273	1.22762	6.46e-44	btr31	1.56693	0.662976	0.498436	nr4a3	3.09799	0.880898	0.0185906	psmg1	4.34094	0.682516	0.00019661	id4	1.07068	0.663121	0.999983	ggcx	0.487736	0.865404	0.996399	selenot2	3.32507	0.64359	0.0104825	acad11	0.657895	0.952372	0.995947	hnrnpdl	5.46837	1.22312	6.8e-07	zgc:123105	1.94849	0.73017	0.460237	zgc:92606	10.3247	1.01255	2.03e-23	soul2
767	dedd1	22.3626	2.17857	2.27e-109	mrpl12	11.2331	1.2261	5.32e-28	serpina1	7.03685	0.661391	3.75e-11	cbr1l	5.07938	0.874287	5.79e-06	nop16	5.58071	0.679433	4.34e-07	efnb2a	0.987168	0.661719	0.999983	dhrs7	0.499234	0.862921	0.996399	rpl36	29.2005	0.643342	5.79e-185	cox8b	15.6123	0.95029	2.41e-53	ppp1r10	5.79975	1.21364	1.05e-07	foxq1a	1.97929	0.724608	0.434369	ms4a17a.6	4.22732	1.0119	0.000326466	tefa
768	mrpl53	22.5528	2.17647	3.18e-111	safb	9.45007	1.22455	5.22e-20	rab43	1.0823	0.656507	0.918954	tmem30ab	4.23966	0.871917	0.000288155	si:dkey-16l2.20	5.47345	0.676851	7.83e-07	cox17	11.3328	0.65866	4.38e-28	gnmt	4.45201	0.858861	8.5e-05	brd2a	5.85212	0.642626	1.09e-07	TMEM208	2.33463	0.949608	0.10854	rnaseh1	4.09602	1.21291	0.000472411	sumo1	5.02774	0.72291	1.3e-05	yy1a	3.9908	1.00948	0.000861001	si:dkey-204f11.64
769	fam168b	16.1101	2.17635	3.7e-57	cct6a	22.5279	1.2238	1.01e-110	elf3	7.91905	0.649879	5.19e-14	snx1a	3.7756	0.87015	0.00184217	abce1	4.13533	0.676764	0.000467713	rps26l	23.0382	0.658182	2.61e-115	sh3bgrl2	0.830724	0.854342	0.996399	rps10	18.9939	0.642575	2.46e-78	hspe1	18.54	0.947164	4.82e-75	fundc2	6.2719	1.21285	6.13e-09	s100v2	8.42928	0.722175	1.94e-15	rex1bd	3.98784	1.00939	0.000870525	si:dkey-42i9.6
770	rad23b	25.5727	2.17136	8.92e-143	ruvbl1	11.8876	1.22253	2.77e-31	zgc:85789	1.54222	0.63338	0.515718	tmem176l.1	11.2131	0.868483	1.17e-27	eif3k	11.0733	0.67615	6.73e-27	rps5	25.6992	0.657346	1.9e-143	srp19	4.83062	0.851508	1.47e-05	gmppb	2.73073	0.641016	0.0611366	ndufb9	15.2639	0.937641	5.18e-51	h2afx1	27.8609	1.20528	6.69e-169	zgc:65873	2.27094	0.718813	0.238805	sec62	3.12246	1.00688	0.0185506	BX005228.1
771	rfc5	14.3784	2.16449	1.08e-45	tomm5	20.7406	1.21875	6.02e-94	eef2a.1	1.15749	0.629714	0.854657	sec61a1l	3.21335	0.866618	0.0129663	lsm7	9.73591	0.676102	7.53e-21	tpt1	19.2398	0.656586	1.82e-80	sdr16c5b	1.83052	0.84637	0.295032	porb	1.56799	0.63823	0.671801	osbpl10b	0.35582	0.935526	0.995947	cirbpb	33.1207	1.20046	1.49e-238	eif4e1c	2.69879	0.718476	0.0856871	emc10	7.00805	1.00621	5.79e-11	ucp2
772	atp5meb	72.5491	2.16283	0	eef1g	41.8335	1.2182	0	khk	0.884265	0.62879	0.999844	selenos	4.07112	0.866304	0.000578076	si:dkey-112a7.4	5.50658	0.674932	6.52e-07	rpl19	35.5389	0.656233	4.66e-274	acat1	2.87054	0.84357	0.0268135	coro1ca	1.84606	0.637645	0.429925	mid1ip1b	11.846	0.935033	6.86e-31	mid1ip1b	17.3572	1.19952	8.73e-66	ubxn1	2.11492	0.717586	0.330628	h2afx1	21.8854	0.997314	3.17e-104	cox17
773	selenou1a	18.7985	2.16137	1.57e-77	polr2i	9.62612	1.21793	9.8e-21	atp5f1d	13.4642	0.628692	1.03e-39	klf2b	4.47932	0.862241	0.000101866	arf2a	5.10356	0.67126	5.45e-06	fosab	16.9675	0.655461	1.24e-62	atp5if1b	17.9638	0.843072	1.65e-70	rplp2l	19.9031	0.637567	5.31e-86	eci2	2.15993	0.934886	0.159443	ctdsp2	6.82873	1.19937	1.62e-10	alas1	5.82482	0.714386	1.87e-07	il10rb	3.51007	0.996195	0.00521757	ildr1a
774	cwc25	20.9536	2.15554	4.01e-96	rps11	44.7047	1.21562	0	alas1	8.87827	0.624816	1.7e-17	degs1	6.64248	0.860317	6.09e-10	rplp2	29.1184	0.668341	2.63e-184	rps12	26.3351	0.6535	1.29e-150	zgc:158432	0.696839	0.84301	0.996399	jdp2b	5.19455	0.634343	4.07e-06	egln3	0.988245	0.934702	0.953688	zc4h2	6.26096	1.19738	6.56e-09	uqcc3	2.15994	0.709841	0.300995	ap1s3b	4.11547	0.992997	0.000520064	mthfd2
775	kpna2	29.0497	2.14821	5.24e-184	rpl22l1	36.582	1.21558	4.54e-291	cyp3c1	3.46671	0.619178	0.00467887	hsp90b1	12.4514	0.859378	5.05e-34	cst14a.2	9.76753	0.667741	5.54e-21	lmo7a	1.61455	0.653221	0.578078	tsen15	2.28409	0.841477	0.117851	si:dkey-42i9.6	1.4922	0.632077	0.749205	sec61g	31.9599	0.924656	4.06e-222	emc4	4.16201	1.1946	0.000359822	nfs1	1.8523	0.709067	0.545903	sf3b1	5.52625	0.992767	6.04e-07	reep3b
776	si:ch1073-314i13.4	29.8445	2.1469	3.59e-194	prelid1a	11.5651	1.21514	1.21e-29	calr3a	6.68864	0.616679	4.07e-10	pacsin2	3.32586	0.857563	0.009005	rps27.1	30.9605	0.667557	2.53e-208	hebp2	1.24397	0.652395	0.947052	gadd45ba	17.079	0.838223	8.82e-64	paics	2.99832	0.629774	0.0289268	ndufa6	15.4747	0.917408	2.04e-52	dctn3	9.35653	1.19016	2.22e-19	arpp19b	2.61541	0.709011	0.105397	wasb	6.103	0.991299	2.14e-08	arhgef4
777	bud31	45.2031	2.14563	0	btf3	36.9194	1.20901	1.89e-296	erap1b	1.08003	0.616221	0.920958	sec11a	9.66445	0.856125	1.22e-20	kars	7.38008	0.666651	4e-12	nipal3	1.30837	0.651623	0.879611	smim4	3.24474	0.832859	0.00859916	tefa	5.25812	0.626981	2.93e-06	tmem135	0.876505	0.899535	0.995947	si:dkey-177p2.6	6.98207	1.18786	5.64e-11	si:dkey-28b4.7	3.38352	0.708292	0.0113483	ccdc124	5.16523	0.989935	4.1e-06	smdt1b
778	si:dkey-188i13.11	28.4403	2.1312	2.11e-176	ube2na	12.6835	1.20636	1.61e-35	rida	5.21767	0.608496	2.47e-06	pfdn2	4.52009	0.855205	8.51e-05	csde1	4.54848	0.666493	7.89e-05	nme2b.1	20.4353	0.65094	9.25e-91	etfa	5.39267	0.819579	8.31e-07	anxa11b	4.21247	0.626638	0.000398794	ghrl	0.537123	0.895985	0.995947	tob1b	15.6562	1.18587	1.35e-53	nudcd3	2.69761	0.707097	0.0859433	sdha	5.46602	0.98741	8.36e-07	zfand5b
779	kdm1a	14.6301	2.12256	2.82e-47	eif1axa	12.0755	1.20475	2.93e-32	zgc:194655	0.815386	0.605755	0.999844	chmp4ba	7.3096	0.851749	5.81e-12	lsm3	9.22854	0.663532	9.2e-19	ctnnd1	1.10235	0.649905	0.999983	BX908782.2	17.4711	0.814106	1.01e-66	glulb	11.3755	0.625259	2.98e-28	naprt	0.826487	0.889736	0.995947	atp1b3b	4.13707	1.18559	0.000398493	erh	11.6793	0.705945	1.49e-29	selenos	3.86972	0.982306	0.00137943	atl3
780	slbp	18.8821	2.12187	3.25e-78	nudcd3	11.4977	1.20324	2.62e-29	si:dkey-248g21.1	1.32397	0.605527	0.698302	krt8	18.9686	0.849142	1.7e-78	lgals3a	5.49051	0.658724	7.12e-07	pxna	1.31961	0.649291	0.868299	dtwd1	1.19577	0.813447	0.753897	mbd2	2.80835	0.620691	0.0497379	serpine1	6.99425	0.889102	4.42e-11	hif1al	4.81668	1.1834	1.92e-05	cenpx	2.62584	0.704789	0.102669	ewsr1a	4.1647	0.981128	0.000424923	rps27.2
781	rpa3	32.7733	2.11934	5.53e-234	naa38	9.38364	1.2031	9.75e-20	slc1a4	1.03516	0.605259	0.962202	zgc:112356	3.23478	0.848527	0.0121428	NDUFB1	8.83518	0.658308	3.17e-17	cd151l	3.63628	0.648946	0.00334086	apmap	2.5705	0.813441	0.0600808	rpl21	18.8607	0.619263	3.02e-77	hacd2	3.74107	0.878869	0.00159113	cdkn1bb	6.08168	1.18252	1.98e-08	knop1	2.4671	0.703616	0.15128	hnrnpa0a	3.67271	0.980614	0.00288568	rpl19
782	nudcd3	21.8704	2.11801	1.2e-104	clta	21.2129	1.20191	3.05e-98	atp5f1e	19.196	0.603319	2.56e-80	calr	3.61934	0.845335	0.0032888	psma6b	5.30299	0.658217	1.94e-06	rps11	20.7146	0.64865	2.99e-93	ndufb9	13.8915	0.813096	2.31e-42	rps15	20.9128	0.617842	6.26e-95	pgam2	1.00459	0.867317	0.939775	mych	6.64263	1.18094	5.65e-10	metap2b	6.61058	0.701793	1.52e-09	gpd1b	4.87056	0.973754	1.79e-05	fosl2
783	ndufc2	48.0605	2.1134	0	srsf9	9.63592	1.20015	8.93e-21	dnajc3a	1.89273	0.601815	0.288881	dhrs13a.1	3.07502	0.845276	0.0199247	rpl15	28.7264	0.655197	2.18e-179	rps15a	23.7516	0.646552	1.51e-122	ndufa6	14.2913	0.811685	8.31e-45	mycn	1.59059	0.617621	0.648906	zgc:171772	38.1025	0.865602	0	qkia	6.24484	1.17795	7.25e-09	si:ch211-22i13.2	2.17334	0.699505	0.292749	oaz1b	14.3726	0.971782	4.2e-45	rbm5
784	rfc4	16.8247	2.11278	2.87e-62	nsfl1c	11.8606	1.19998	3.82e-31	zgc:154054	0.809966	0.601603	0.999844	trappc2l	5.53723	0.844263	5.13e-07	nars	4.1145	0.65498	0.00050859	ppiab	20.4734	0.644426	4.26e-91	cox8b	13.9834	0.806929	6.41e-43	eif2s3	12.3402	0.617542	3.35e-33	etfa	5.13898	0.865575	3.27e-06	slc4a1a	4.61764	1.17793	4.91e-05	dlx3b	1.89744	0.694135	0.507058	rbm39a	6.50704	0.970698	1.7e-09	rpl32
785	ccnb1	27.2129	2.10702	1.42e-161	ube2v2	19.4827	1.19814	5.73e-83	pecr	1.10485	0.592028	0.899219	psmb8a	9.99895	0.84037	4.57e-22	uqcrh	13.1176	0.653473	1.27e-37	pla2g7	1.5682	0.638328	0.620018	insig1	3.13782	0.796716	0.0120298	fosab	14.9006	0.613106	2.67e-48	rpl36	47.6084	0.86102	0	blvrb	10.7675	1.17311	1.5e-25	si:dkey-33c12.4	3.05263	0.691544	0.0318665	bri3	4.83488	0.969263	2.12e-05	rps23
786	cops5	16.0745	2.09542	6.55e-57	btf3l4	15.8108	1.19652	7.5e-55	coa7	1.173	0.591383	0.841594	trib3	5.5926	0.840224	3.78e-07	atp6v0ca	11.7816	0.653276	2.08e-30	rplp1	32.5871	0.636534	1.7e-230	slc30a7	2.80706	0.788609	0.0320717	tprg1	2.26711	0.613058	0.187688	mfsd2ab	1.75859	0.859564	0.345295	ap1s2	6.05274	1.1705	2.35e-08	anapc15	2.12921	0.691014	0.3214	anp32a	10.5571	0.966878	1.83e-24	micu2
787	NDUFC1	41.4299	2.09324	0	sem1	28.9045	1.19457	6.63e-182	atp5fa1	13.5177	0.584629	5.03e-40	rhbdd1	3.64371	0.838514	0.00302046	atp5po	16.09	0.653176	1.79e-56	ywhaqb	4.46693	0.63279	0.000120085	krtcap2	10.1687	0.787239	6.58e-23	si:ch211-1a19.3	3.17229	0.613046	0.0170794	hadhaa	1.67088	0.856406	0.400929	cd74b	26.2491	1.16977	5.9e-150	mrps25	2.34328	0.6902	0.201787	sik1	3.46367	0.955251	0.0061169	pptc7a
788	naa20	28.9352	2.0893	1.44e-182	rpl13	49.4936	1.1908	0	rpl31	16.1491	0.580974	5.98e-57	stat1a	4.05932	0.834491	0.000606318	rpl6	23.0982	0.652649	4.54e-116	tnfrsf11b	1.33184	0.628258	0.854146	mdh1aa	13.6184	0.786198	9.98e-41	cd151l	3.49369	0.612566	0.00599946	rpl7	46.5543	0.852545	0	mlf2	5.18439	1.16412	3.04e-06	h3f3d	26.0477	0.689855	5.4e-147	zgc:92630	3.14127	0.954278	0.0174999	hhla2a.1
789	slirp	36.8069	2.08872	6.67e-295	eif4ebp1	17.1446	1.18401	2.17e-64	eef1a1l1	2.39159	0.578149	0.101995	ets2	7.72838	0.834227	2.5e-13	sub1a	13.4227	0.652303	2.18e-39	rpl6	20.052	0.620479	2.19e-87	slc25a36a	0.870514	0.78341	0.996399	rpl22	19.1927	0.607232	5.56e-80	cldn2	0.438809	0.852535	0.995947	wrb	5.8821	1.16385	6.48e-08	h3f3c	10.4452	0.689823	1.19e-23	pdzd11	3.11348	0.952775	0.0190514	rps2
790	bub3	19.9088	2.08507	7.42e-87	psmc3	14.4273	1.18251	8.95e-46	mpx	3.75948	0.574342	0.00163767	atp6v1e1a	3.53431	0.834173	0.00441547	etf1b	4.54939	0.644784	7.86e-05	junbb	11.987	0.620049	2.26e-31	ppib	15.5937	0.78201	2.96e-53	rpl4	16.6706	0.607002	2.16e-60	dennd5b	0.415988	0.848241	0.995947	atg13	4.14811	1.16279	0.000381363	s100w	5.5434	0.688596	9.14e-07	luc7l	2.91399	0.94876	0.0342904	cd9b
791	lsm8	33.9145	2.08242	1.67e-250	sarnp	17.0763	1.18074	6.99e-64	mgst3b	8.38415	0.567936	1.19e-15	cd164	3.21432	0.833089	0.0129342	zgc:171480	3.75733	0.644305	0.00207541	actb2	8.38487	0.6181	1.67e-15	atf3	12.4819	0.768722	2.78e-34	rpl35a	18.083	0.606627	5.08e-71	si:dkey-4e7.3	1.26374	0.847928	0.712346	dusp7	3.9283	1.16241	0.000925301	lsm4	4.96331	0.684639	1.79e-05	ap3s2	4.00234	0.948558	0.000822552	hcls1
792	nedd8	37.5489	2.08241	7.03e-307	pno1	17.5268	1.17914	2.92e-67	slc25a5	12.7003	0.567899	2.24e-35	bloc1s2	3.8987	0.830556	0.00114812	nop58	7.18426	0.635678	1.65e-11	styk1	1.05814	0.611865	0.999983	slc26a5	0.837089	0.768301	0.996399	cttn	1.62045	0.604171	0.620465	si:dkey-19b23.8	0.814816	0.846238	0.995947	ndrg3b	3.76434	1.15942	0.00175081	timm23a	2.58068	0.680961	0.114412	rgs13	6.37951	0.94846	3.84e-09	rpl18
793	skp1	57.8081	2.07497	0	tfg	10.5058	1.17329	1.41e-24	psma6l	3.33347	0.565458	0.00732368	gabarapa	11.5734	0.829388	1.92e-29	si:ch73-335l21.4	12.6073	0.634016	9.04e-35	tmem106ba	2.28951	0.611021	0.162729	si:dkey-4e7.3	1.3411	0.766608	0.630003	ktn1	1.56415	0.601891	0.676076	srp19	3.88288	0.843304	0.000929733	appa	6.41369	1.15241	2.49e-09	nudc	3.63553	0.680493	0.00475251	her6	7.92382	0.94347	6.41e-14	rps5
794	cops7a	23.4069	2.07302	9.58e-120	lsm12b	17.4016	1.17292	2.6e-66	rps25	13.4505	0.562737	1.24e-39	anxa11a	6.47537	0.828895	1.82e-09	mpc2	6.39962	0.633343	3.36e-09	rps7	20.9537	0.610503	2.09e-95	cnpy1	4.88589	0.765704	1.12e-05	zgc:114188	16.6724	0.598436	2.1e-60	acadm	6.28419	0.84318	4.88e-09	actr1	4.58369	1.1492	5.72e-05	mrpl21	1.95248	0.678853	0.456938	ppp1cbl	3.4271	0.935297	0.00692182	rpl17
795	hsd3b7	21.0526	2.06983	5.03e-97	CU694197.1	18.8601	1.17047	8.67e-78	rpl23	15.8989	0.558299	3.27e-55	ywhaba	16.7388	0.825048	3.37e-61	hdlbpa	5.99207	0.63218	4.04e-08	eif2s3	12.3769	0.610391	1.99e-33	tmem135	0.710958	0.765523	0.996399	rpl27	17.4986	0.594459	1.58e-66	coa3b	0.666047	0.842318	0.995947	anp32a	13.246	1.13936	1.78e-38	cnot9	2.61016	0.672497	0.106732	spcs2	3.87396	0.933109	0.00135889	nfil3
796	chmp5b	40.4106	2.06699	0	glrx3	10.145	1.16436	5.78e-23	mdh2	11.679	0.557232	5.65e-30	magt1	5.02174	0.815181	7.74e-06	id2a	9.32516	0.630161	3.76e-19	si:dkey-204f11.64	1.837	0.609392	0.400854	hmgcs1	2.36645	0.763508	0.0978147	eef2b	15.0863	0.590853	1.68e-49	apmap	2.42092	0.834012	0.0891426	bsdc1	4.62174	1.13665	4.82e-05	ak1	10.0395	0.671865	7.31e-22	pgrmc1	7.35496	0.932731	4.82e-12	rpl29
797	COX7A2	40.8556	2.06655	0	rps21	59.6433	1.16274	0	fgb	10.2839	0.557032	2.44e-23	rhoca	5.2814	0.81052	2.04e-06	tefa	5.39092	0.6298	1.22e-06	midn	2.21691	0.605643	0.190957	fam210b	1.35037	0.761799	0.622842	safb	2.94082	0.590395	0.0343032	acat1	2.44289	0.830074	0.0848233	DNAJA4	4.61055	1.13521	5.07e-05	otub1a	2.68834	0.669138	0.0879619	atf4b	14.3671	0.931926	4.54e-45	ndrg3b
798	ss18	17.4367	2.06493	8.11e-67	lsm4	19.2167	1.16266	9.81e-81	ethe1	1.49885	0.555953	0.549402	b2m	20.3843	0.808424	1.36e-90	actb1	16.4507	0.629451	5.03e-59	rpl7a	23.7326	0.601918	2.36e-122	si:ch211-202a12.4	21.0174	0.759001	2.43e-96	glod5	3.68261	0.58477	0.00309948	BX001030.1	0.352999	0.823575	0.995947	nup93	4.16673	1.1317	0.000352637	magoh	4.07609	0.663941	0.000899897	akt1s1	4.67254	0.929299	4.6e-05	ldlrap1a
799	sub1a	57.3243	2.03554	0	psma1	24.8093	1.16216	3.66e-134	bik	3.10657	0.554189	0.0149302	ldhba	17.0051	0.806538	3.77e-63	mrpl28	4.12507	0.628858	0.000487852	rps9	17.3965	0.597056	7.97e-66	TATDN3	1.04656	0.758398	0.884421	zgc:198241	1.5594	0.582411	0.680629	ssr1	0.553457	0.823314	0.995947	hexim1	7.13843	1.12955	1.87e-11	oclna	1.90659	0.65682	0.498283	tspan36	10.7696	0.92693	1.9e-25	ctsk
800	pomp	64.1933	2.03023	0	polr2l	20.2276	1.1597	2.2e-89	cox5ab	10.8207	0.552681	8.62e-26	sptssa	4.84397	0.805761	1.87e-05	psmd4b	3.89752	0.627833	0.00121112	rab11fip4b	1.05006	0.596407	0.999983	gstt1b	3.27341	0.755282	0.00783913	rgs5b	2.64783	0.578398	0.0759487	tmem126a	2.85114	0.822092	0.0293711	si:ch211-198a12.6	3.72271	1.1262	0.00204653	eloca	2.15055	0.656105	0.306503	lamtor4	6.31464	0.925282	5.8e-09	cbx3b
801	si:ch73-71c20.5	15.3243	2.02957	8.51e-52	rps15	60.0033	1.15917	0	psmb9a	3.99257	0.55007	0.000668039	thy1	12.965	0.80476	7.32e-37	si:dkey-7j14.6	8.35631	0.627377	1.9e-15	eef1da	14.9533	0.595365	1.1e-48	TST	2.11242	0.753722	0.170795	cmpk	4.16641	0.577358	0.000480778	cyp3c1	3.10821	0.818617	0.0137312	pdcd4b	12.5045	1.12137	2.52e-34	rad23b	2.58866	0.654733	0.112217	CR318588.1	19.3636	0.923042	1.21e-81	rps28
802	psmb5	32.4534	2.02774	1.86e-229	pdha1a	10.9103	1.15257	1.87e-26	psme2	7.83623	0.549059	9.94e-14	manf	5.40316	0.804607	1.07e-06	sap18	7.64976	0.625137	5.29e-13	rps28	22.1092	0.594707	3.28e-106	fhit	1.51435	0.751637	0.496927	nme2b.1	15.3166	0.574975	5.23e-51	decr2	0.811431	0.81346	0.995947	ewsr1a	5.0846	1.11786	5.08e-06	plk1	2.37258	0.652368	0.188876	dynlt3	9.10539	0.922779	2.82e-18	rbp4
803	psmd1	17.6707	2.02046	1.33e-68	rpl32	76.51	1.14987	0	rca2.1	4.5269	0.542838	7.01e-05	ap1s1	4.31151	0.802468	0.000212524	calr3a	6.41358	0.62443	3.07e-09	rpl18a	24.5206	0.593916	1.34e-130	FO704736.1	25.7431	0.749631	2.61e-144	rps19	23.0026	0.573698	7.94e-115	sdr16c5b	1.59416	0.813222	0.453381	paip2b	13.7088	1.116	3.48e-41	srsf9	1.90366	0.65154	0.501027	fosb	5.90323	0.918474	7.03e-08	krt94
804	nsfl1c	21.0243	2.01938	9.13e-97	si:dkey-276j7.1	14.1253	1.14706	6.63e-44	cox7b	16.0104	0.54119	5.55e-56	gdi2	9.18008	0.801418	1.17e-18	cyc1	8.05311	0.620058	2.26e-14	psme1	7.35087	0.591986	5.48e-12	tatdn1	0.562725	0.746521	0.996399	dynll1	12.3529	0.567021	2.87e-33	cyp1d1	0.328455	0.805701	0.995947	msmo1	4.692	1.11513	3.47e-05	ube2d2	2.07271	0.646041	0.359849	zgc:158564	5.25113	0.917805	2.61e-06	jund
805	sarnp	31.2278	2.01765	1.64e-212	tmed9	14.7277	1.14126	1.13e-47	psmb13a	4.35301	0.541026	0.000149599	klf2a	4.82044	0.800835	2.1e-05	anp32a	8.15217	0.617348	1.02e-14	zgc:193711	0.941239	0.59115	0.999983	crot	0.555298	0.744304	0.996399	rps11	14.3301	0.56523	1.08e-44	chia.6	4.176	0.804401	0.000288569	psenen	6.9754	1.11388	5.9e-11	psmb5	4.12429	0.645853	0.000747045	tob1b	11.2273	0.917657	1.25e-27	zfand2a
806	tmem11	16.7729	2.01763	6.84e-62	csnk2a1	15.5862	1.1406	2.55e-53	calr3b	1.02617	0.539993	0.970739	mtpn	11.7283	0.796722	3.17e-30	mycb	4.80126	0.617058	2.43e-05	zgc:194101	1.39157	0.590553	0.789536	rpl36	34.9649	0.742011	7.95e-266	tars	1.98198	0.56503	0.337103	ppp1r15b	0.484331	0.803239	0.995947	mmgt1	7.1828	1.10542	1.36e-11	snrpb	8.08721	0.64314	3.15e-14	gnb1a	9.26374	0.914167	6.62e-19	myh9a
807	anapc11	22.7189	2.0171	7.4e-113	cenpx	10.2078	1.134	3.05e-23	mpv17l2	0.875431	0.539547	0.999844	ddx5	20.2038	0.792189	5.27e-89	dad1	12.3549	0.610712	2.1e-33	cxcl14	2.47588	0.584867	0.105655	si:dkey-33i11.9	5.1789	0.740794	2.56e-06	ybx1	15.1974	0.563098	3.18e-50	si:ch211-9d9.1	6.01578	0.795333	2.53e-08	tardbp	6.4032	1.10079	2.67e-09	si:dkey-51e6.1	2.00318	0.637985	0.414285	fam168b	3.66079	0.911723	0.00301489	rps15a
808	rpa1	15.9327	2.01557	6.35e-56	psmd8	15.9197	1.13269	1.34e-55	uqcrc2a	4.34955	0.53885	0.000151818	tollip	3.09701	0.791177	0.0186434	ptges3b	6.99041	0.606441	6.55e-11	rps29	22.265	0.583071	1.05e-107	dhdhl	2.13886	0.740117	0.161668	zgc:153867	11.7511	0.562979	3.94e-30	zgc:92066	24.5823	0.794006	1.4e-131	pgam5	3.79975	1.09708	0.00152976	zfand5a	3.35302	0.636988	0.0125193	tm9sf2	4.46539	0.903412	0.000117085	rpl6
809	mcm6	15.8312	2.01533	3.17e-55	pin1	19.0011	1.12717	6.03e-79	akr7a3	1.66481	0.533688	0.429499	pak2a	3.55857	0.7908	0.00406578	naca	17.4182	0.605775	4.05e-66	zgc:92242	1.70394	0.581397	0.500184	sult1st6	0.76284	0.730393	0.996399	rpl39	22.0333	0.562733	2.29e-105	CDPF1	3.44252	0.790319	0.00465007	yy1a	4.51381	1.09035	7.83e-05	eif6	4.80877	0.636762	3.79e-05	tmx1	2.80568	0.900366	0.0466675	fbp1a
810	ube2v1	44.3946	2.01441	0	timm8b	12.6836	1.12667	1.61e-35	rpl28	16.55	0.532877	8.54e-60	zgc:162730	20.812	0.790405	2.01e-94	cct3	7.97623	0.604374	4.14e-14	asph	1.18303	0.581039	0.999983	ufm1	4.10716	0.728902	0.00036535	col1a1a	2.27842	0.562185	0.183309	si:dkey-23i12.7	1.36512	0.787834	0.625992	mtdha	3.96932	1.08986	0.000787513	taf9	2.63376	0.634525	0.100806	hspa4a	12.3638	0.898274	1.9e-33	atp6v1e1a
811	polr2l	37.7931	2.01273	0	eif2s2	27.2803	1.12508	4.19e-162	TMEM14A	5.15107	0.529741	3.49e-06	ubb	21.6633	0.787678	2.85e-102	hsd17b10	3.88216	0.600235	0.00128508	mtap	4.12775	0.579047	0.000503114	fosab	19.8326	0.721616	7.65e-86	nktr	1.57967	0.562111	0.660644	pex26	0.676054	0.784292	0.995947	cited4b	11.6929	1.08337	4.65e-30	CR762483.1	2.32659	0.633302	0.209758	selenot1a	5.64665	0.895136	3.08e-07	atf4a
812	glrx3	18.5756	2.00722	1.01e-75	tbcb	16.3312	1.121	1.76e-58	prcp	0.811762	0.522905	0.999844	commd7	5.11508	0.786378	4.83e-06	mgst3b	8.80387	0.59886	4.16e-17	pitpnaa	3.28629	0.577895	0.0109254	atp5mc3b	20.9998	0.720254	3.49e-96	ch25h	4.41341	0.558744	0.00016843	rps28	40.7762	0.77878	0	si:dkey-46a10.3	5.53091	1.0824	4.8e-07	csnk2a1	3.49723	0.63019	0.00770455	gnai1	3.99909	0.893722	0.000833441	kdm6ba
813	psmd12	21.0017	2.0022	1.46e-96	rps19bp1	10.7138	1.1205	1.55e-25	zgc:110339	6.33383	0.522414	4.05e-09	ela2	8.98349	0.78509	6.97e-18	sod2	6.72779	0.597813	3.93e-10	prr13	4.78096	0.576947	2.91e-05	amt	0.50213	0.717873	0.996399	atf4a	6.96967	0.556834	8.91e-11	plekha6	0.774444	0.768539	0.995947	zgc:175264	4.05853	1.07911	0.000551881	ube2h	2.04093	0.629282	0.38477	2020-09-02	4.49418	0.889612	0.000103155	rps19
814	nkx3-1	15.3848	2.00184	3.37e-52	ube2d3	9.37392	1.1191	1.07e-19	phyh	1.3369	0.517714	0.687794	necap2	5.84458	0.777837	8.96e-08	arhgdig	8.52116	0.595275	4.74e-16	myl12.1	13.8876	0.575329	5.07e-42	aldh16a1	0.568813	0.71068	0.996399	il13ra1	1.62113	0.548623	0.619773	slc38a3a	0.720315	0.767499	0.995947	rnf185	8.28137	1.06378	2.86e-15	snrpa1	2.33073	0.628174	0.207859	si:ch73-86n18.1	7.02339	0.886414	5.2e-11	eef1g
815	gps1	16.94	1.99799	4.12e-63	rpl29	57.3645	1.11825	0	atp5if1a	10.0678	0.515895	2.2e-22	churc1	3.3474	0.773058	0.00839164	ndufb6	8.09738	0.594281	1.59e-14	ivns1abpa	2.50752	0.574471	0.0979877	sec61g	22.0588	0.707208	4.38e-106	rps3a	14.3761	0.54738	5.6e-45	tmem220	0.830117	0.767166	0.995947	sdhc	12.2631	1.03339	5.01e-33	dusp5	4.58836	0.626262	0.000103335	tmem106ba	2.80022	0.885632	0.0473626	glud1a
816	csnk1da	19.9519	1.99462	3.15e-87	knop1	10.4644	1.11765	2.17e-24	ucp1	3.28618	0.514778	0.00852625	ndfip1	9.32074	0.77291	3.2e-19	LO018013.1	11.6549	0.592644	9.12e-30	si:ch211-195b11.3	9.47014	0.565413	1.08e-19	zgc:101569	1.82359	0.705812	0.298611	yars	2.01687	0.546734	0.31523	amt	0.477891	0.76602	0.995947	fads2	5.38143	1.03312	1.08e-06	necap2	2.38714	0.624189	0.18265	ddt	5.4521	0.880162	9.01e-07	bhlhe41
817	gb:bc139872	14.4175	1.99389	6.13e-46	rps8a	50.8091	1.11737	0	stra6	0.90636	0.506453	0.999844	si:dkey-112a7.4	6.16321	0.770439	1.32e-08	rpl3	19.3357	0.59248	2.06e-81	CU929070.1	2.17431	0.565348	0.208754	prelid1a	3.91924	0.705656	0.000775729	rpl38	17.9277	0.544329	8.21e-70	si:ch211-68a17.7	3.03215	0.763698	0.0172575	ch25h	7.01302	1.02966	4.55e-11	cebpd	4.09272	0.620379	0.000843107	atp6v1e1b	7.21553	0.879722	1.32e-11	si:dkey-87o1.2
818	ndufb4	54.004	1.99042	0	eef1b2	38.6046	1.11654	0	rpl17	11.4354	0.499948	9.39e-29	plpp1a	4.82746	0.769567	2.03e-05	polr2f	7.07137	0.590487	3.71e-11	tefa	4.60061	0.565167	6.61e-05	srpr	1.83284	0.699208	0.293875	jund	3.42686	0.540188	0.00750526	nipa1	0.34469	0.760564	0.995947	gnai2a	4.8905	1.02752	1.35e-05	si:dkey-102m7.3	2.4535	0.618501	0.156719	grcc10	3.76757	0.876085	0.00203784	irf9
819	si:dkey-13i19.8	44.3522	1.98554	0	tmed10	20.8551	1.11434	5.59e-95	jun	13.0493	0.493803	2.53e-37	rab1ab	7.39296	0.763624	3.14e-12	mrps21	5.51404	0.589939	6.27e-07	pdlim1	4.46357	0.559433	0.000121898	clptm1	0.653941	0.685437	0.996399	pdlim1	4.09925	0.53931	0.000629921	glt8d1	0.942555	0.758075	0.992822	slc25a11	4.28444	1.02455	0.000213484	hnrnpa0l	19.6583	0.617041	1.07e-83	hmgn3	8.88588	0.875927	2.02e-17	rpl10a
820	rrm2	33.3905	1.98058	7.46e-243	cfl1	30.9676	1.11208	9.95e-209	rpl12	12.1754	0.49144	1.52e-32	ptp4a2b	5.69677	0.76131	2.1e-07	si:dkey-17e16.10	4.77188	0.588206	2.8e-05	mycb	4.10646	0.557799	0.000549348	glyctk	0.676995	0.674147	0.996399	gchfr	1.56783	0.536095	0.671801	nadkb	1.20425	0.756151	0.762878	sqstm1	19.8144	1.02338	1.34e-85	ndufa3	6.75098	0.616769	5.97e-10	stx12	3.07712	0.875387	0.0211715	capns1b
821	sem1	53.7516	1.97219	0	fxyd6l	17.71	1.11118	1.16e-68	scarb1	0.955645	0.491234	0.999844	snx12	3.77437	0.755147	0.0018503	cct6a	8.35308	0.587548	1.95e-15	si:dkey-74k8.3	0.962334	0.557794	0.999983	prkcsh	3.51012	0.672029	0.00354355	tcima	7.6261	0.534475	7.57e-13	nsdhl	0.810231	0.754297	0.995947	lamtor4	7.40581	1.0224	2.68e-12	brdt	2.6566	0.616227	0.0952294	ctss2.2	6.84487	0.875367	1.79e-10	ktn1
822	adrm1	21.1378	1.97178	8.33e-98	med10	11.1364	1.11057	1.57e-27	rars	1.67403	0.484343	0.423613	lxn	9.01128	0.754899	5.42e-18	mrpl32	4.76093	0.585575	2.95e-05	flvcr1	1.04529	0.555733	0.999983	apoeb	16.0926	0.671026	1.11e-56	rps2	26.2699	0.532285	1.01e-149	rps27.1	41.6951	0.7542	0	actb2	24.7997	1.02171	6.84e-134	h2afva	5.18189	0.615766	6.03e-06	eaf1	2.856	0.868913	0.0404674	ccng1
823	gnpda1	19.3761	1.96501	2.58e-82	otub1b	10.6024	1.10623	5.07e-25	cfd	12.5729	0.483526	1.12e-34	aldoaa	15.9846	0.754416	7.75e-56	klf6a	5.7106	0.58396	2.1e-07	safb	2.59651	0.555265	0.0790673	HADHB	3.7816	0.666754	0.00132009	rps21	15.9507	0.530459	2.66e-55	yipf2	1.23801	0.75104	0.734217	isca2	4.29165	1.01273	0.000207344	pfdn1	4.37999	0.614874	0.000256102	b2ml	17.34	0.86266	1.61e-65	rps7
824	csnk2b	43.713	1.94945	0	ptmaa	34.3594	1.10539	7.92e-257	lgals9l3	1.70184	0.482691	0.404271	tspo	10.0372	0.753215	3.13e-22	cbx3a	5.61026	0.581544	3.69e-07	rpl18	20.5006	0.554771	2.45e-91	nme2b.1	17.7314	0.661049	1.03e-68	zgc:162730	11.9589	0.530407	3.39e-31	ufm1	3.42666	0.75048	0.00491013	hsbp1b	13.3901	1.00974	2.62e-39	h1fx	6.0428	0.613325	5.19e-08	isca1	3.75043	0.861423	0.00217359	porb
825	wdr83os	36.2189	1.93899	1.39e-285	rps19	71.5697	1.10508	0	eci1	2.52638	0.479381	0.0739941	ctrb1	16.6087	0.750311	2.94e-60	eif3ha	8.29065	0.581349	3.27e-15	micu2	1.27421	0.552682	0.913016	pgam1a	6.49494	0.660248	1.21e-09	fuca1.1	2.71495	0.529115	0.0636409	HADHB	3.84433	0.743742	0.00107613	ewsr1b	8.07305	1.00881	1.56e-14	uchl3	1.80482	0.604263	0.5951	gabarapl2	6.63615	0.859624	7.3e-10	mycb
826	lyrm4	23.6376	1.93563	4.22e-122	pdhb	17.3253	1.10464	9.76e-66	iars	1.20725	0.47105	0.81041	eif4ebp1	8.17112	0.748365	7.42e-15	mcts1	6.41474	0.57251	3.05e-09	paics	2.62215	0.549727	0.0741982	urahb	1.63482	0.659496	0.413551	ivns1abpa	2.15814	0.526364	0.236969	slc22a18	0.683553	0.741152	0.995947	tsc22d1	4.90455	1.00738	1.26e-05	gstr	5.20156	0.602068	5.47e-06	tagapa	4.05384	0.858512	0.000669358	aplp2
827	ost4	57.182	1.92595	0	h2afva	20.9537	1.09875	7.12e-96	fam46ba	1.01839	0.468397	0.977537	selenow1	19.6335	0.748193	4.53e-84	si:dkey-23i12.5	6.39537	0.57151	3.44e-09	rbfox2	1.05599	0.548719	0.999983	mgat1a	1.13081	0.655659	0.810931	irf2	1.97146	0.523524	0.342863	mknk2a	0.574286	0.740913	0.995947	sbds	5.23212	1.00681	2.37e-06	ctsla	7.07647	0.590722	6.41e-11	fam49ba	3.22671	0.858226	0.0134164	slc20a1b
828	nudc	25.7454	1.92389	1.06e-144	supt4h1	11.4663	1.09823	3.77e-29	s100u	1.64196	0.465633	0.44544	aimp1	4.07475	0.746671	0.000569785	zgc:152791	8.16857	0.571125	8.9e-15	pmaip1	7.54913	0.548303	1.25e-12	plekha6	0.647081	0.653373	0.996399	rpl35	18.9765	0.522156	3.4e-78	eif4ebp3l	4.75781	0.740098	2.15e-05	nfkbiab	23.0386	1.00669	1.36e-115	eny2	2.99548	0.58814	0.0379482	ube2e3	7.53857	0.856057	1.24e-12	oaz1a
829	dnajc19	20.3508	1.90653	1.02e-90	rpl10a	55.1162	1.09752	0	CABZ01065076.1	1.98962	0.463578	0.24002	reep5	10.7076	0.743742	3.03e-25	nop56	8.79065	0.569499	4.65e-17	irf7	4.10025	0.547271	0.000562861	timm8b	4.38321	0.650838	0.000114889	zfand5a	4.93418	0.520435	1.49e-05	rplp1	43.5598	0.739888	0	zgc:92249	12.9168	1.00322	1.33e-36	pin1	4.21017	0.588078	0.000521858	ewsr1b	6.47208	0.854386	2.13e-09	hist2h2l
830	ndufs7	41.6514	1.89638	0	zgc:56095	12.1803	1.09613	8.29e-33	tjp3	1.45183	0.463501	0.588474	atp5f1b	22.2899	0.740585	2.99e-108	kpna2	4.87857	0.56437	1.67e-05	plekhf1	2.83943	0.54362	0.0417531	lpgat1	0.742556	0.648868	0.996399	ist1	3.45127	0.519463	0.00693664	impact	0.421844	0.739736	0.995947	dctn2	4.30628	1.00281	0.000195158	gadd45gip1	2.10081	0.587059	0.340647	dusp2	5.9379	0.853707	5.72e-08	ywhaqb
831	si:dkey-46a10.3	15.503	1.89344	5.42e-53	zgc:114188	38.5909	1.09573	0	ap1s3b	2.79758	0.463256	0.0364369	ywhabb	14.4905	0.736134	5.99e-46	sem1	11.1783	0.563714	2.09e-27	trim25	1.0834	0.543033	0.999983	hspb8	0.779397	0.64503	0.996399	chmp2bb	3.54863	0.518679	0.00494623	cpt1aa	0.513352	0.737982	0.995947	zgc:123105	4.01232	0.995727	0.000666056	btg1	8.43992	0.586983	1.77e-15	slc25a25a	3.97172	0.853325	0.000928482	rpl37
832	hmgn2	65.6909	1.89159	0	psmd6	10.7249	1.09534	1.38e-25	ndufs8a	2.00869	0.463022	0.230944	pdcd10a	3.91721	0.735092	0.00106815	ndufs6	6.73021	0.56367	3.87e-10	fabp3	13.1247	0.542657	1.49e-37	aldh6a1	3.12682	0.642377	0.0124441	rabac1	1.92264	0.515809	0.375987	zgc:77158	0.342257	0.733929	0.995947	ik	3.988	0.994023	0.000731357	polr2d	3.07732	0.58671	0.0296311	tmem59	6.91086	0.851508	1.13e-10	arg2
833	rnf185	23.4442	1.88185	4e-120	rps13	48.8305	1.09473	0	tprg1	1.77794	0.461007	0.355601	sult6b1	6.55643	0.731088	1.07e-09	eif3d	9.13964	0.561619	2.07e-18	TSTA3	0.931384	0.542629	0.999983	afmid	1.14542	0.64213	0.799469	rps26l	14.2738	0.5154	2.43e-44	TATDN3	0.801759	0.731537	0.995947	higd1a	19.5389	0.993317	2.99e-83	ccni	5.44147	0.584153	1.58e-06	gadd45ga	6.31754	0.849428	5.7e-09	rps9
834	hsd17b10	15.9699	1.88137	3.5e-56	rwdd1	11.7687	1.09456	1.13e-30	rassf7b	1.12588	0.460436	0.87994	glod5	4.86936	0.727585	1.66e-05	cct8	5.03482	0.559209	7.73e-06	rpl10a	21.2907	0.540569	1.7e-98	cdo1	5.48305	0.64121	5.12e-07	anxa11a	3.62822	0.514359	0.00375717	si:dkey-33i11.9	4.22074	0.729403	0.00023933	atf4b	15.9209	0.992783	2.08e-55	gtf2f2a	2.12738	0.583426	0.322574	calm2b	5.76139	0.849186	1.59e-07	pmp22b
835	sumo3a	41.7854	1.86573	0	ywhabl	20.4168	1.09174	4.7e-91	krtcap2	7.24831	0.459428	8.32e-12	eno3	13.6428	0.721819	8.95e-41	si:dkey-28b4.7	5.09409	0.557956	5.71e-06	susd6	0.920023	0.539874	0.999983	hadh	2.71461	0.640314	0.0412631	zgc:113314	2.08526	0.509533	0.274843	CU074419.2	0.839688	0.726137	0.995947	eif1b	31.0395	0.988096	1.5e-209	si:zfos-169g10.3	2.00808	0.580055	0.410243	sb:cb81	4.68513	0.845201	4.33e-05	mafba
836	stmn1b	42.5922	1.86289	0	mrpl53	10.2784	1.08986	1.48e-23	atp5mf	10.6096	0.459248	8.21e-25	cxcr4a	3.13612	0.721325	0.01657	myl12.1	13.8484	0.557545	6.62e-42	neil1	0.94881	0.539038	0.999983	rmdn1	3.03595	0.63454	0.0164974	hmgcl	1.57897	0.509424	0.661309	timm8b	4.18098	0.724702	0.000282704	si:dkey-56m19.5	3.71829	0.983502	0.00208067	si:ch1073-406l10.2	2.08363	0.573721	0.351615	nfkbiab	18.1988	0.838669	3.87e-72	id3
837	fbxo9	15.0851	1.85944	3.24e-50	u2af2b	11.514	1.08983	2.18e-29	mtdha	2.06809	0.459161	0.20486	eif5	9.27016	0.717654	5.12e-19	tktb	5.52536	0.557144	5.9e-07	zgc:110339	5.46896	0.538626	8.86e-07	tmed10	7.59505	0.628508	5.33e-13	rps8a	14.9216	0.50823	1.97e-48	rpl18a	39.4593	0.721834	0	si:ch211-102c2.4	6.25405	0.979868	6.85e-09	sod1	11.1251	0.572818	8.13e-27	rnf2	3.97157	0.837506	0.000928526	coro1ca
838	sept7b	14.7142	1.85915	8.2e-48	cldni	19.0198	1.08371	4.23e-79	hexb	2.91542	0.458056	0.0262323	tagln2	13.1642	0.716252	5.44e-38	fosb	4.17261	0.556667	0.000401287	si:dkey-188i13.7	7.02821	0.538297	5.48e-11	dolpp1	0.800774	0.624015	0.996399	btg2	7.63837	0.507901	6.9e-13	eepd1	0.511691	0.718963	0.995947	brdt	6.5565	0.978796	9.94e-10	si:dkey-203a12.3	2.57442	0.570919	0.116253	rasgef1ba	5.41995	0.834444	1.06e-06	lygl1
839	necap2	19.2998	1.85282	1.12e-81	pinx1	11.6507	1.08358	4.46e-30	dusp23b	0.823704	0.454922	0.999844	rhoac	5.73381	0.7161	1.7e-07	mpc1	8.60675	0.556407	2.28e-16	zgc:112962	1.04277	0.537844	0.999983	oaz2a	0.998892	0.617284	0.926355	eef1da	11.7758	0.50222	2.96e-30	msra	3.3977	0.716899	0.00540804	rhoaa	8.8602	0.977953	2.04e-17	si:ch211-39k3.2	2.17286	0.569232	0.29294	lgals2a	8.96324	0.832875	1.02e-17	lrrfip2
840	vapal	17.1578	1.84926	1.01e-64	mpc2	14.1052	1.08176	8.81e-44	scamp2	2.86586	0.452342	0.030147	h1fx	10.9678	0.71524	1.8e-26	stmn1a	7.33199	0.555566	5.67e-12	rpz2	2.95276	0.53312	0.0302376	dph6	0.493562	0.613718	0.996399	pinx1	3.27497	0.501254	0.0123141	rpl29	33.3552	0.71609	6.8e-242	ddx5	22.4747	0.977407	5.08e-110	zgc:162730	13.4246	0.567445	5.16e-39	snrnp70	2.87687	0.8297	0.0380185	anxa11a
841	dctn5	14.3188	1.84714	2.53e-45	znf593	14.4659	1.08164	5.12e-46	hdlbpa	4.66045	0.449034	3.82e-05	drap1	4.48023	0.714604	0.000101498	rpl8	18.4088	0.55472	8.15e-74	rack1	14.7883	0.520255	1.28e-47	zgc:171772	17.9563	0.613004	1.88e-70	csde1	3.09287	0.500412	0.0218839	rrbp1a	0.831279	0.714024	0.995947	rex1bd	4.03287	0.976215	0.000612263	rhocb	4.57052	0.566043	0.000111225	arrdc2	2.97462	0.828487	0.0287046	rps29
842	u2af1	32.3485	1.82899	5.55e-228	rplp1	81.2036	1.08135	0	glrx	6.10145	0.445171	1.71e-08	psme1	9.50169	0.711889	5.83e-20	zgc:110339	6.51828	0.553175	1.57e-09	rpl3	15.5292	0.52014	1.71e-52	timm10	2.53551	0.612035	0.0656532	tpt1	10.347	0.500134	2.04e-23	TST	1.73566	0.705794	0.358715	ubc	22.511	0.961109	2.26e-110	kpna2	2.72946	0.563153	0.0792421	atp6ap2	8.17422	0.828129	8.63e-15	rps12
843	psma6a	26.1434	1.82755	3.49e-149	jpt2	11.0979	1.07912	2.39e-27	atp1a1a.1	4.94132	0.44281	1e-05	chchd2	12.1615	0.711552	1.79e-32	sf3b6	7.37504	0.552833	4.14e-12	btf3	13.1076	0.518576	1.86e-37	msra	3.40892	0.609752	0.00501436	si:ch211-286b5.5	5.80044	0.491968	1.47e-07	atp5mc3b	23.2188	0.702214	1.96e-117	si:ch211-160e1.5	6.93659	0.957977	7.74e-11	si:dkey-188i13.7	4.04589	0.558134	0.00101492	tmem30ab	3.29377	0.827611	0.010757	xaf1
844	ndufa3	42.3396	1.81311	0	eif1axb	20.0976	1.07809	3e-88	akt2l	2.18507	0.442548	0.161602	lamtor2	5.46988	0.711462	7.45e-07	dldh	5.14676	0.552586	4.37e-06	ier5	7.60808	0.518185	8.02e-13	gpt2l	2.17826	0.606784	0.148521	rpl34	14.5898	0.491186	2.57e-46	echs1	3.7657	0.694047	0.00145153	pnrc2	25.088	0.957865	5.16e-137	eef1db	7.66623	0.556138	8.53e-13	klf2a	3.59681	0.823158	0.00382436	hsp70l
845	mif	36.7477	1.80963	5.86e-294	trmt112	12.1779	1.07663	8.52e-33	rps14	8.94618	0.442011	9.3e-18	rab11a	4.82898	0.709531	2.01e-05	nedd8	7.25589	0.55227	9.89e-12	si:dkeyp-1h4.6	3.54384	0.517896	0.00464815	alg2	0.730796	0.605703	0.996399	rpl30	15.8256	0.485113	1.93e-54	arl4ab	2.51498	0.689977	0.0712675	dnajc1	3.67908	0.95543	0.00240731	txnl4a	2.46815	0.554045	0.150915	tubb4b	22.196	0.82228	3.43e-107	nccrp1
846	ppifb	26.0796	1.8091	1.85e-148	naa10	16.8846	1.07358	1.8e-62	nme2a	0.873506	0.438007	0.999844	rab5aa	4.04535	0.707909	0.000641072	rad21a	6.08044	0.548401	2.38e-08	zgc:136929	1.53011	0.516201	0.654885	alg6	0.626162	0.605671	0.996399	psph	2.10354	0.48387	0.264659	pgrmc1	4.79854	0.68965	1.77e-05	gstm.1	11.0868	0.952773	4.6e-27	brd2a	2.35321	0.551159	0.197249	ptp4a1	4.59697	0.817427	6.48e-05	jun
847	polr2f	27.9263	1.80106	4.1e-170	mibp2	33.9215	1.07158	2.46e-250	fetub	8.76432	0.437939	4.64e-17	gnb1a	8.5683	0.70776	2.68e-16	rbm4.3	9.64782	0.547594	1.77e-20	fam162a	4.82617	0.51213	2.34e-05	naprt	0.602962	0.605406	0.996399	rpl12	12.085	0.483733	7.48e-32	shmt1	2.65525	0.687035	0.04996	vdac1	9.2986	0.950038	3.81e-19	u2af2b	2.01342	0.54834	0.405756	fam53b	4.91234	0.817065	1.46e-05	rpl15
848	si:ch211-284b7.3	18.874	1.80103	3.78e-78	psma5	21.6115	1.06585	6.06e-102	hsp90b1	6.56921	0.433531	8.97e-10	FO704736.1	17.1973	0.706807	1.42e-64	cdv3	3.82119	0.544396	0.00163153	rsl24d1	12.5379	0.509817	2.72e-34	nocta	1.17968	0.603654	0.770093	rps3	13.2306	0.48334	3.99e-38	ero1b	0.765868	0.685152	0.995947	arf6a	5.04741	0.948671	6.15e-06	selenow1	13.1348	0.544432	2.33e-37	slc30a1a	2.87268	0.815149	0.0384933	ddx5
849	si:ch73-359m17.2	18.2318	1.79434	5.68e-73	vamp3	16.7923	1.05828	8.55e-62	cox4i1	11.8968	0.430368	4.33e-31	cmpk	5.08079	0.704541	5.76e-06	cnn2	5.03302	0.543948	7.79e-06	abracl	6.6469	0.506446	7.32e-10	cmbl	1.3465	0.601547	0.626121	rps16	13.518	0.476706	8.74e-40	sh3bgrl2	0.522902	0.680017	0.995947	capns1b	12.2149	0.945106	9.05e-33	prelid3b	8.3172	0.543599	4.92e-15	hif1al	2.80116	0.814682	0.0472651	rpl18a
850	snrpf	46.5526	1.79112	0	ewsr1b	13.1361	1.05531	4.7e-38	zgc:110783	1.22789	0.42667	0.791212	bcl2l10	6.6259	0.701371	6.79e-10	atf4a	7.34814	0.543667	5.04e-12	fth1a	15.2943	0.503042	6.33e-51	si:ch211-282b22.1	1.71325	0.60113	0.363305	degs2	2.74131	0.474105	0.0594955	mgat1b	0.337015	0.668308	0.995947	zfand2a	9.80992	0.941431	2.88e-21	rsl24d1	13.9485	0.53787	4.05e-42	tardbp	4.18237	0.813747	0.000395951	rpl7a
851	atp1a1b	15.853	1.78538	2.25e-55	eif3s10	10.1167	1.05331	7.69e-23	rpl36a	9.67648	0.426615	1.04e-20	prss59.1	17.1998	0.696364	1.36e-64	gpd1c	4.85797	0.542001	1.85e-05	rpl7	18.232	0.501703	2.78e-72	triqk	1.22969	0.600259	0.725766	zgc:92066	13.4925	0.473282	1.22e-39	timm8a	2.1035	0.661452	0.179484	sdhaf4	4.04108	0.937637	0.000592135	snrpe	5.96543	0.536669	8.2e-08	arl6ip1	15.4245	0.811884	6.58e-52	zgc:77486
852	calm3a	61.2309	1.78287	0	emc2	10.6433	1.04844	3.28e-25	zgc:92313	1.8347	0.424385	0.322325	hemgn	6.53141	0.695065	1.26e-09	ndufa9a	5.03714	0.537816	7.64e-06	lygl1	10.3665	0.50076	1.51e-23	egln3	0.736146	0.596881	0.996399	rps5	13.6773	0.473165	1.01e-40	rpl37	38.0691	0.660927	0	zgc:158564	5.45405	0.936382	7.34e-07	dnajc19	1.84514	0.532271	0.553353	tsc22d1	3.68127	0.810087	0.00279677	rplp1
853	rbb4l	17.1282	1.7766	1.67e-64	rpl35a	44.6941	1.04691	0	hsd11b1la	1.40768	0.423859	0.626168	rpn1	5.5288	0.694757	5.38e-07	uqcrc1	6.32224	0.537619	5.45e-09	pir	0.99042	0.5001	0.999983	isoc2	2.59356	0.59454	0.0565388	vdac2	8.73138	0.473003	9.69e-17	p4hb	1.73497	0.659192	0.358973	idh1	4.36259	0.93471	0.000152338	si:dkey-203a12.5	2.08632	0.522249	0.349761	ctsh	5.11775	0.808801	5.23e-06	pitpnaa
854	ube2ib	24.198	1.7765	6.44e-128	ndufs5	20.0661	1.04611	5.64e-88	tmed2	8.31799	0.41732	2.06e-15	vps29	6.39325	0.693569	3.08e-09	rpl10a	20.6339	0.533642	1.11e-92	nfil3	1.03702	0.497609	0.999983	rpl7	27.996	0.593074	1.35e-170	rps23	13.9003	0.47255	4.68e-42	zgc:136439	0.912045	0.658437	0.995947	oaz1b	14.0505	0.933663	3.04e-43	b2ml	9.36206	0.517453	5.07e-19	ldha	6.41051	0.807978	3.15e-09	rps27.1
855	fundc1	18.5138	1.77593	3.19e-75	nsa2	31.6119	1.04504	1.75e-217	slc25a10	0.964684	0.409448	0.999844	odc1	6.67896	0.691724	4.78e-10	mrps10	3.75861	0.53083	0.002066	bambia	1.82231	0.496735	0.410504	lyrm2	1.51261	0.590327	0.498001	CABZ01020840.1	2.91379	0.471626	0.0370584	hagh	2.15397	0.656862	0.161384	chmp1b	9.55529	0.927753	3.38e-20	prdx5	8.45209	0.514904	1.6e-15	fbxo9	3.75495	0.806888	0.0021372	ier2a
856	ube2d2	15.7194	1.75619	1.84e-54	fam53b	10.8899	1.04125	2.34e-26	sypl2a	1.12413	0.403139	0.881247	zgc:174863	5.36936	0.688337	1.28e-06	rac1a	4.92834	0.530611	1.31e-05	klf3	1.29747	0.494972	0.889238	slc16a10	0.857881	0.585702	0.996399	rpl29	15.1567	0.469908	5.87e-50	timm10	2.2606	0.656018	0.127887	hspbp1	8.40396	0.927023	1.03e-15	psmb2	5.94142	0.513611	9.48e-08	zgc:111986	3.61813	0.801653	0.00353246	pinx1
857	cox7a2a	57.0541	1.74698	0	rplp0	72.0685	1.03807	0	rps26l	9.32145	0.397859	3.01e-19	mrpl47	4.21139	0.684001	0.000323794	si:ch211-153b23.5	4.45095	0.530244	0.000121523	rpl17	13.3552	0.494249	7.02e-39	p4hb	1.54468	0.579729	0.474767	cpne1	2.89947	0.468886	0.0385342	im:6904045	0.993909	0.653819	0.949339	srsf11	7.59663	0.926058	6.46e-13	si:dkey-188i13.11	2.34871	0.512488	0.199358	ap1s2	3.74669	0.800477	0.00220369	zgc:158343
858	h2afx1	56.5471	1.72655	0	COX5B	30.0386	1.03761	2e-196	gnpnat1	2.54141	0.394943	0.0712088	smdt1b	8.54604	0.682657	3.23e-16	snrpc	4.77434	0.529392	2.76e-05	si:ch211-105j21.9	0.97427	0.490618	0.999983	ptrhd1	1.19043	0.575233	0.759434	chmp4bb	4.37788	0.465005	0.000197156	glud1b	4.0143	0.635441	0.000554628	ing4	3.77717	0.924702	0.00166952	bud31	4.00436	0.509585	0.00119142	si:busm1-266f07.2	11.5559	0.796883	2.98e-29	rpl24
859	ndufs4	28.623	1.71069	1.15e-178	cyc1	16.908	1.02964	1.22e-62	rab13	1.29105	0.3923	0.731287	selenof	10.8056	0.680098	1.06e-25	ak2	9.41559	0.528758	1.62e-19	crip1	10.2347	0.490302	5.89e-23	rpl18a	25.1157	0.574802	2.17e-137	calm3a	10.2028	0.463009	8.88e-23	dhrs11b	0.407211	0.633392	0.995947	ptges3a	6.04181	0.918271	2.51e-08	lyrm4	1.99721	0.509101	0.419069	grna	5.24985	0.792838	2.63e-06	zgc:136929
860	uqcr10	47.8008	1.70938	0	ndufs2	13.6351	1.02896	5.95e-41	calm2b	3.49507	0.391454	0.004235	ndrg1a	4.15312	0.676712	0.000412792	actb2	4.96296	0.526515	1.11e-05	si:rp71-1h20.9	1.2214	0.489195	0.971808	chka	1.10739	0.571561	0.831645	rpl32	15.7828	0.462906	3.77e-54	prelid1a	2.69336	0.628273	0.0453092	hspb1	10.2024	0.912718	5.69e-23	ost4	8.1426	0.507342	2.03e-14	atp6v1d	2.98974	0.780517	0.0274814	ifi30
861	gtf2e2	16.6245	1.70489	8.15e-61	rps23	40.7432	1.02788	0	PEPD	2.2884	0.391302	0.128851	arf5	6.84052	0.675576	1.61e-10	uqcrb	5.92681	0.52486	5.96e-08	sult6b1	4.25181	0.485768	0.00030322	acads	0.857164	0.57067	0.996399	ctsk	2.83573	0.462572	0.0460954	cnpy1	3.00585	0.621643	0.0186595	sf3b6	10.2115	0.911791	5.2e-23	TCIM	2.4215	0.507149	0.168707	gpx1a	15.0704	0.778199	1.45e-49	prr13
862	ywhabb	44.138	1.70394	0	glulb	23.8115	1.01364	1.26e-123	slc31a1	0.902301	0.390634	0.999844	COX5B	18.2221	0.671233	1.85e-72	eif4h	4.92966	0.522926	1.31e-05	msrb1a	1.17915	0.481574	0.999983	rps27.1	25.9158	0.570297	3.03e-146	hnrnpm	1.96849	0.462047	0.344359	slc16a10	0.821671	0.616221	0.995947	fbxo9	4.34189	0.909867	0.00016669	myl12.2	2.06408	0.505628	0.366686	zgc:92066	20.5472	0.77733	6.8e-92	eef2b
863	polr2d	24.1001	1.70049	6.84e-127	rpl18a	58.7041	1.01339	0	mhc1uba	9.01307	0.38841	5.09e-18	tmed7	6.94312	0.671016	7.93e-11	fabp3	12.9078	0.520139	1.96e-36	cited4a	1.46502	0.480226	0.716476	rplp1	27.4221	0.559355	1.09e-163	eef1g	12.4155	0.460716	1.33e-33	crot	0.404318	0.612033	0.995947	yipf4	3.70745	0.908678	0.00216757	banf1	4.94956	0.501507	1.91e-05	rgs2	3.82214	0.774966	0.00165646	rpl3
864	sec13	20.9281	1.69813	6.82e-96	znf706	12.2658	1.01156	2.92e-33	chchd10	4.12064	0.386618	0.000398653	SMIM30	6.10357	0.662373	1.91e-08	rpl11	17.5487	0.517052	4.16e-67	psmb10	3.26144	0.47983	0.0118233	hsd17b8	0.847936	0.556117	0.996399	NC-002333.24	3.59148	0.459788	0.0042681	cyp27a7	0.450709	0.608726	0.995947	txndc9	6.60771	0.906862	7.1e-10	si:busm1-266f07.2	6.01613	0.498242	6.06e-08	atp6v1f	4.06443	0.774268	0.00064125	serpinb1l1
865	wu:fb59d01	15.235	1.6972	3.34e-51	txndc9	11.5595	1.00965	1.29e-29	nfil3-6	1.23085	0.38434	0.788048	bloc1s6	5.42198	0.660238	9.67e-07	mtpn	7.53255	0.516454	1.29e-12	ifitm1	1.02967	0.47855	0.999983	si:dkey-248g21.1	0.743645	0.547929	0.996399	atp6v1e1a	1.80322	0.459774	0.462555	ptrhd1	0.918566	0.60834	0.995947	park7	5.33079	0.895627	1.41e-06	si:ch211-196l7.4	9.40435	0.495535	3.46e-19	zgc:64051	7.45165	0.773997	2.37e-12	rhoca
866	psmd8	23.9933	1.69456	8.89e-126	akirin1	10.1288	1.00954	6.82e-23	cox6c	10.6323	0.383851	6.49e-25	snx3	5.16726	0.659691	3.69e-06	tpt1	11.4546	0.515407	9.25e-29	cycsb	11.5146	0.467688	5.55e-29	pptc7a	1.25563	0.539688	0.702354	rpl15	15.125	0.45938	9.43e-50	sult1st6	0.471107	0.602689	0.995947	xbp1	18.9905	0.889929	1.14e-78	sod2	2.2457	0.489154	0.251313	ctsd	11.5327	0.768719	3.9e-29	abracl
867	pin1	29.1087	1.69321	9.43e-185	ndufs3	14.2254	1.00414	1.61e-44	rack1	7.04654	0.383414	3.5e-11	psmb12	5.86992	0.658431	7.72e-08	srsf2a	7.33283	0.511708	5.64e-12	zgc:162730	10.9674	0.466028	2.56e-26	si:ch211-68a17.7	2.36599	0.537774	0.0979123	hhla2a.1	2.1074	0.4517	0.262789	rpl34	29.037	0.601048	2e-183	rgs5b	5.28818	0.889814	1.77e-06	si:ch211-117m20.5	5.09878	0.487357	9.17e-06	gnai2a	3.27025	0.76554	0.0116106	si:ch211-117m20.5
868	lsm3	30.0055	1.68664	2.92e-196	psmd7	12.6786	1.00406	1.71e-35	eno3	7.90783	0.382136	5.67e-14	oser1	5.8934	0.64955	6.72e-08	si:ch211-286b5.5	6.69721	0.50769	4.84e-10	hbegfa	3.65413	0.465243	0.00313619	ndufab1a	5.63647	0.532801	2.18e-07	mcl1b	6.83641	0.450636	2.23e-10	cox7c	18.9859	0.591304	1.12e-78	dctn5	4.17127	0.889174	0.000346054	pbdc1	2.15448	0.48712	0.304047	kctd5a	4.47157	0.763672	0.000113908	ivns1abpa
869	arpp19b	15.3622	1.67394	4.76e-52	eif3k	20.1065	0.998621	2.51e-88	si:ch211-68a17.7	2.32758	0.377152	0.117904	tmem59	6.12423	0.648009	1.68e-08	psmc3	4.67181	0.506743	4.47e-05	btg1	8.73836	0.464413	8.08e-17	rpl29	17.3436	0.530228	9.25e-66	rplp2	18.4422	0.450173	7.32e-74	ezra	0.367225	0.590866	0.995947	mob4	7.12523	0.885703	2.06e-11	si:dkey-203a12.2	4.36308	0.484502	0.000275899	fcer1gl	12.3827	0.762673	1.51e-33	bzw1b
870	psmc5	26.8184	1.67257	6.08e-157	fabp11a	13.7479	0.997545	1.27e-41	rpl13	5.92113	0.373593	5.01e-08	gnb1b	6.44192	0.647703	2.26e-09	taf9	4.14377	0.505403	0.00045165	aldob	9.35636	0.461558	3.12e-19	park7	2.94496	0.529503	0.021723	ppiaa	9.19481	0.449332	1.53e-18	lpgat1	0.457719	0.589676	0.995947	si:dkey-27i16.2	9.16057	0.884283	1.37e-18	rps27.2	16.2545	0.481861	3.33e-57	iscub	3.83278	0.74919	0.0015919	znf706
871	mrps25	14.4561	1.67159	3.51e-46	cnbpb	21.6696	0.99226	1.72e-102	si:ch211-79k12.1	3.7691	0.370421	0.00158077	fam177a1	3.26881	0.646139	0.0108734	tra2a	3.9733	0.504705	0.000897946	mhc1uba	7.68116	0.457567	4.62e-13	crfb4	0.521864	0.527698	0.996399	crip1	9.26751	0.447819	7.82e-19	slc30a7	1.44576	0.588676	0.56334	cfl1	20.0972	0.877458	4.84e-88	bzw1b	3.4124	0.470217	0.0103025	wbp2nl	9.11775	0.74685	2.52e-18	eif2s3
872	gtf2f2a	17.0398	1.6662	7.55e-64	acin1a	11.5037	0.989204	2.45e-29	zgc:198241	1.17298	0.368867	0.841594	pim1	12.2864	0.646017	3.91e-33	minos1	7.28578	0.502185	7.95e-12	gadd45bb	3.70777	0.447512	0.00257596	ube2al	2.44469	0.526419	0.0816222	glrx	5.17406	0.446057	4.51e-06	si:ch211-282b22.1	1.23667	0.587154	0.734941	ahsa1b	5.12684	0.877158	4.08e-06	fxyd6l	2.50831	0.465838	0.137169	mhc2dab	12.3059	0.746404	3.88e-33	rpl5a
873	arf6b	17.4877	1.66339	3.32e-67	bccip	14.5161	0.982306	2.48e-46	gstk1	2.77994	0.364157	0.0382003	atp5pf	17.943	0.640856	2.88e-70	zgc:162730	12.1172	0.500919	3.86e-32	ppiaa	11.4205	0.446659	1.63e-28	arl5c	6.02925	0.524846	2.23e-08	chmp1b	5.03298	0.438877	9.17e-06	akr7a3	1.05168	0.586476	0.897742	arl5c	9.84662	0.87698	2.01e-21	agr2	3.13887	0.465055	0.0244471	ccr9a	3.66473	0.734714	0.00297048	dpm2
874	psmd14	22.237	1.65917	3.75e-108	eef1db	23.9737	0.98027	2.62e-125	cox5aa	8.70527	0.363173	7.75e-17	zfand6	4.34132	0.635746	0.000187115	elof1	6.12486	0.495858	1.82e-08	rpl24	12.9706	0.44539	1.11e-36	ndufc2	7.24819	0.522301	6.94e-12	dusp7	1.43868	0.43797	0.809062	igf2b	0.590837	0.585671	0.995947	lgals2a	9.5062	0.875407	5.39e-20	pnrc2	13.4466	0.464272	3.86e-39	rhoaa	6.01147	0.731878	3.71e-08	nsa2
875	fis1	15.2102	1.65886	4.86e-51	actb1	29.4871	0.973469	2.69e-189	atp5mc3b	10.4524	0.361387	4.28e-24	ist1	4.16573	0.63521	0.000392005	u2af2b	4.02313	0.49462	0.00073617	pno1	4.26409	0.443542	0.000287783	grwd1	0.531743	0.519571	0.996399	fth1a	11.0167	0.437562	1.66e-26	dhdhl	1.32413	0.582368	0.661784	dynlrb1	12.8205	0.874715	4.61e-36	naa20	1.87585	0.46104	0.524725	eif1b	21.476	0.731631	2.28e-100	rack1
876	pdap1b	16.5349	1.65666	3.59e-60	got2b	9.46049	0.970596	4.73e-20	rpl14	6.57571	0.358055	8.59e-10	atp5if1b	14.7869	0.623247	7.83e-48	caprin1b	5.27752	0.494436	2.22e-06	aars	1.32668	0.443496	0.860539	slc25a25a	2.23346	0.514032	0.131906	si:dkey-164f24.2	2.36168	0.43008	0.152025	cldnd1a	0.355628	0.581704	0.995947	map1lc3a	4.35404	0.873219	0.000158227	tob1b	3.23807	0.457434	0.0180267	slc25a33	4.24934	0.728931	0.000297491	ppiaa
877	gabarapa	30.2951	1.65029	4.71e-200	atp5pb	26.3106	0.968042	8.01e-151	zgc:193541	9.15137	0.35614	1.45e-18	ccni	9.71974	0.621926	7.15e-21	SMIM30	4.73278	0.494081	3.37e-05	htatip2	1.30713	0.443149	0.880784	hmgb3b	3.18096	0.500234	0.0105476	rpl19	18.1769	0.428887	9.42e-72	enpp1	0.381329	0.578674	0.995947	si:dkeyp-44a8.2	4.1723	0.869846	0.000344668	ucp2	2.41566	0.456081	0.170915	chmp4ba	4.60864	0.72654	6.15e-05	ak1
878	psmd7	21.0524	1.64643	5.06e-97	mibp	18.1174	0.966149	7.92e-72	tsc22d1	2.42477	0.355871	0.0942503	slc25a3b	15.7981	0.621478	1.5e-54	sf3b5	4.26565	0.491266	0.000271493	reep3b	3.27639	0.442	0.0112876	agpat3	0.660132	0.499538	0.996399	sar1b	2.59597	0.427705	0.0869351	ndufab1a	5.16322	0.573222	2.88e-06	ip6k2b	8.77024	0.865071	4.48e-17	cox8b	5.17309	0.454647	6.31e-06	gstm.2	3.13799	0.726275	0.0176632	SMIM30
879	magoh	24.6132	1.64109	2.55e-132	rsl24d1	27.9002	0.9644	1.59e-169	itln3	1.16153	0.354397	0.851639	chmp1b	7.39987	0.621467	2.99e-12	btf3	12.4301	0.487904	8.27e-34	si:ch211-117m20.5	6.64418	0.441584	7.44e-10	dhrs1	2.68166	0.49749	0.0449981	rps15a	11.1118	0.427423	5.81e-27	gstt1b	1.87048	0.566785	0.283763	kmt5aa	3.6831	0.863703	0.00237079	naca	23.4506	0.454035	4.07e-119	psenen	3.84966	0.724218	0.00149135	chmp4bb
880	eif2s2	42.9715	1.62226	0	zgc:171772	40.1935	0.961895	0	selenos	1.73894	0.345209	0.381277	zgc:152791	9.75995	0.617705	4.85e-21	lgals3b	6.68758	0.48616	5.15e-10	jun	10.3095	0.438254	2.72e-23	immp2l	0.775561	0.496924	0.996399	arhgdig	5.74607	0.424722	2.01e-07	pter	0.335508	0.565014	0.995947	anxa3b	7.10613	0.862124	2.36e-11	pcna	4.67258	0.447565	7.11e-05	arg2	5.80642	0.717609	1.23e-07	lysmd2
881	si:ch211-286b5.5	26.7018	1.61025	1.37e-155	ube2v1	18.804	0.959608	2.49e-77	cox7c	10.2111	0.344637	5.11e-23	zgc:77486	4.91666	0.612392	1.32e-05	ube2d1b	5.28716	0.483051	2.11e-06	pak2a	1.66641	0.435811	0.531602	COX7A2	5.77523	0.493534	9.92e-08	nfkbiab	8.96515	0.419555	1.22e-17	tmed10	5.71637	0.564061	1.45e-07	rnf2	4.14483	0.858638	0.000386041	ier5	3.59076	0.446344	0.00555154	msna	7.90379	0.714243	7.5e-14	rpl7
882	nasp	20.9564	1.60684	3.79e-96	polr2f	14.2282	0.958026	1.55e-44	nansa	1.73515	0.343577	0.383721	gpx4b	11.6064	0.612228	1.32e-29	si:dkey-16p21.8	6.90749	0.478989	1.16e-10	id3	5.25542	0.432966	2.74e-06	rbp5	1.52684	0.489555	0.487394	ccl19a.1	2.75448	0.419234	0.0574647	npm1a	7.69135	0.556697	2.71e-13	ptpn6	4.75573	0.855934	2.57e-05	eif4a3	2.34054	0.445744	0.20317	mob4	5.19843	0.707099	3.45e-06	btf3
883	ptgr1	21.5203	1.60089	2.38e-101	glrx5	12.1669	0.949072	9.73e-33	dad1	7.5881	0.342891	6.75e-13	pdia4	3.42244	0.610804	0.00651645	pabpc1a	12.7092	0.477314	2.49e-35	rps27.1	16.0542	0.426637	4.34e-56	npm1a	7.04314	0.483345	2.98e-11	rpl37	15.2146	0.418758	2.47e-50	urahb	1.01769	0.551762	0.929325	bcl2l1	3.65189	0.855574	0.0026606	sarnp	1.85699	0.445105	0.542341	chac1	12.6681	0.706694	4.23e-35	fuca1.1
884	brdt	16.2594	1.58543	3.3e-58	atp5f1c	26.5322	0.944279	2.3e-153	akr1a1b	1.40236	0.342	0.629864	pitpnaa	3.56542	0.61051	0.00397318	eif4a1b	7.94401	0.475491	5.36e-14	mgst1.2	4.45052	0.426201	0.000129187	timm8a	1.65992	0.482815	0.397753	mcts1	3.95639	0.417555	0.00110868	si:ch211-235e9.8	0.936721	0.549939	0.995947	tbcb	7.83889	0.852609	1e-13	eif1b	18.1415	0.44294	2.91e-71	hacd2	2.81136	0.706569	0.0459707	CU929070.1
885	cope	32.3495	1.58358	5.39e-228	rps18	45.1998	0.943946	0	psmb8a	4.45431	0.340028	9.65e-05	ube2e3	6.09641	0.60634	1.99e-08	cnbpa	6.78571	0.472127	2.67e-10	zgc:92313	1.47841	0.425619	0.703842	si:dkey-74k8.3	0.614447	0.48181	0.996399	rps26	10.0571	0.417347	3.9e-22	uqcrb	4.07774	0.547305	0.000429628	iscub	4.75271	0.851713	2.6e-05	atp5mea	5.50902	0.439831	1.1e-06	BX649485.2	3.31789	0.699404	0.00996548	ap1s3b
886	sf3a2	20.4829	1.57991	6.92e-92	ndufa10	11.0056	0.943242	6.61e-27	rmdn1	2.20131	0.321523	0.156604	rab14	3.38743	0.600635	0.00734319	si:ch211-212k18.7	7.798	0.470287	1.69e-13	sytl3	1.89766	0.424956	0.36145	zgc:153631	0.535256	0.47914	0.996399	rack1	9.15742	0.415552	2.16e-18	oaz2a	0.78114	0.536343	0.995947	bzw1a	3.91823	0.848747	0.000963378	eef1da	12.5975	0.43312	2.29e-34	si:dkeyp-44a8.2	3.08578	0.696457	0.0206712	zgc:153867
887	ndufa11	31.0437	1.57906	5.02e-210	fundc1	9.39751	0.942146	8.57e-20	pon3.2	0.998713	0.321021	0.994293	msra	3.98453	0.600412	0.000816635	tcp1	6.52115	0.470249	1.54e-09	itm2bb	8.22671	0.422778	6.19e-15	tmem126a	1.7713	0.478421	0.328415	rpl6	9.91303	0.412873	1.65e-21	grwd1	0.428917	0.529688	0.995947	igfbp1a	7.28054	0.845163	6.73e-12	u2af1	2.47546	0.432326	0.148244	coro1a	8.10364	0.692687	1.52e-14	arhgdig
888	snrpb	38.4303	1.5678	0	calm2b	10.3706	0.940231	5.75e-24	ppib	7.51367	0.319165	1.18e-12	selenow2a	3.36893	0.598605	0.00782388	npm3	5.14846	0.467977	4.34e-06	znf706	3.38455	0.421502	0.00795499	pdlim1	3.15946	0.47257	0.0112709	rps7	8.92129	0.410777	1.81e-17	si:ch211-202a12.4	15.736	0.526114	3.49e-54	ywhabb	14.4927	0.844462	5.57e-46	aldob	5.62539	0.42866	5.82e-07	si:dkey-192g7.3	3.31257	0.692562	0.0101414	si:ch211-1a19.3
889	srsf4	15.203	1.56322	5.42e-51	rpl34	41.9401	0.936989	0	bhlhe41	1.52383	0.318398	0.529763	taf12	4.68106	0.597109	4.08e-05	cct5	7.15871	0.46744	1.99e-11	pfn2	6.11023	0.418444	2.17e-08	zgc:92066	15.3328	0.471166	1.68e-51	zgc:162944	7.42761	0.408077	3.35e-12	crfb4	0.437153	0.522422	0.995947	txnipa	7.35165	0.836336	4e-12	rhoab	3.40608	0.416751	0.0105048	dazap2	3.77183	0.692319	0.00200563	ist1
890	elob	16.5368	1.56224	3.49e-60	slc25a5	31.4003	0.930891	1.38e-214	sec14l8	0.894921	0.317584	0.999844	copz1	4.9362	0.597064	1.19e-05	prdx3	6.22317	0.464543	1.01e-08	pinx1	2.54015	0.416672	0.0907294	tpst1	0.98419	0.470679	0.936994	rplp1	15.4319	0.405925	8.96e-52	ndufb11	1.3539	0.521472	0.635305	cdc42l	9.18262	0.835891	1.12e-18	mhc2dab	5.90505	0.415941	1.17e-07	xbp1	13.827	0.691901	9.13e-42	eif1b
891	h3f3d	67.5092	1.55061	0	wdr83os	15.9558	0.928176	7.53e-56	egr2a	3.33658	0.317304	0.00724817	arf6b	4.52324	0.594362	8.39e-05	grinab	4.04513	0.461471	0.000674758	nktr	1.12257	0.414631	0.999983	slc25a33	2.58114	0.465821	0.0584196	cyr61	2.17665	0.402864	0.227505	klf11b	1.11916	0.521154	0.840743	srsf6b	4.29278	0.835073	0.000206622	pim1	4.57231	0.414081	0.000110513	cfl1	14.8987	0.690501	1.89e-48	cebpb
892	si:dkey-188i13.7	26.7423	1.54416	4.64e-156	pabpn1	12.3075	0.926987	1.76e-33	tomm7	3.63998	0.31411	0.00254625	prkab1b	5.44852	0.594189	8.37e-07	hdac1	5.07723	0.461226	6.22e-06	csde1	2.31589	0.410838	0.154035	CABZ01084963.1	0.635139	0.461296	0.996399	rps9	6.88122	0.402438	1.64e-10	prkcsh	1.85779	0.516197	0.290559	fosab	21.0394	0.834685	1.83e-96	krt15	5.12187	0.399064	8.18e-06	atp6v1g1	9.67919	0.683503	1.3e-20	si:ch211-286b5.5
893	selenoh	21.6659	1.5419	1.03e-102	rhoaa	12.5058	0.926287	1.51e-34	ccdc47	1.57132	0.31324	0.495322	csde1	3.91134	0.585653	0.00109323	fkbp2	5.43606	0.460882	9.6e-07	anxa5b	2.28246	0.409936	0.165207	mrpl36	3.20198	0.46129	0.00986324	chac1	7.42817	0.401907	3.35e-12	acads	0.590478	0.505724	0.995947	calm2b	5.54108	0.830927	4.54e-07	rpl24	22.5897	0.395759	1.57e-110	map1lc3a	3.06314	0.674413	0.0221032	pnrc2
894	meaf6	18.3924	1.53396	3e-74	birc5a	10.1814	0.925535	3.98e-23	atp5pf	8.5223	0.311443	3.71e-16	selenot1b	3.35455	0.584935	0.00820141	vbp1	4.53286	0.460497	8.44e-05	nipa2	1.13774	0.40985	0.999983	CDPF1	2.22911	0.460181	0.133079	hdlbpa	3.08968	0.401338	0.0220717	cdo1	3.67898	0.505532	0.00199634	si:ch211-286b5.5	8.53001	0.830498	3.54e-16	cox6b2	15.781	0.394234	6.34e-54	txndc9	4.47701	0.672637	0.000111269	ybx1
895	NDUFA13	15.2233	1.53267	3.99e-51	rps27.2	28.0487	0.925094	2.51e-171	got2a	1.40622	0.308224	0.62719	dbi	13.0053	0.576092	4.34e-37	polr2l	6.22581	0.46	9.97e-09	ktn1	1.01535	0.404585	0.999983	rpz2	1.96736	0.458449	0.22832	rpl18	8.698	0.39744	1.29e-16	pgm1	1.17363	0.504924	0.79167	ldhba	15.0227	0.821649	2.24e-49	ndufa2	3.28291	0.393007	0.015725	si:ch211-1a19.3	2.91522	0.668762	0.0341708	ptmab
896	snrpe	36.2109	1.52209	1.86e-285	ndufs4	14.9427	0.920593	4.66e-49	kng1	3.83439	0.303867	0.00123779	atf4b	10.2284	0.572222	4.54e-23	krt4	14.3063	0.459866	1.06e-44	rpl5a	10.0247	0.403439	4.87e-22	fpgs	0.555676	0.457641	0.996399	si:ch211-114n24.6	1.60735	0.39482	0.632734	si:dkey-248g21.1	0.488261	0.504687	0.995947	histh1l	10.1793	0.811881	7.21e-23	si:ch211-286b5.5	1.86837	0.392416	0.532002	si:dkey-46a10.3	2.81293	0.668413	0.045766	nr4a1
897	arl6ip1	43.2601	1.52104	0	atp5mc3b	28.3823	0.916795	2.07e-175	cryl1	0.906166	0.30354	0.999844	mtch2	3.64135	0.567881	0.0030435	tubb4b	12.6811	0.459313	3.56e-35	ccdc40	1.26951	0.396426	0.916948	akr7a3	0.926846	0.454952	0.986482	rpl18a	10.6183	0.38122	1.2e-24	bcap31	0.971222	0.500642	0.966709	gstk1	4.42599	0.810058	0.000115692	rps3	23.5241	0.390625	7.32e-120	khdrbs1a	13.42	0.6684	2.35e-39	paics
898	pam16	14.4468	1.51314	4.02e-46	serf2	24.4114	0.912678	6.57e-130	atp5l	8.42051	0.303264	8.79e-16	mtap	4.27291	0.55955	0.00025121	sdc4	8.71439	0.458684	9.07e-17	zgc:162939	1.41568	0.388121	0.765793	rpl37	18.3773	0.45158	9e-74	ifi30	5.10135	0.378281	6.53e-06	pgam1a	3.83307	0.500165	0.00112293	tdh	8.80778	0.800869	3.23e-17	clk4a	2.26362	0.388474	0.242565	selenop	7.30764	0.657158	6.8e-12	marcksl1a
899	sugt1	15.089	1.51131	3.05e-50	rpl23a	32.9115	0.911586	1.13e-235	fgg	9.94363	0.302772	7.58e-22	sat1a.2	13.5335	0.558512	3.93e-40	ndufa3	7.94014	0.457751	5.52e-14	rplp0	17.2034	0.387138	2.21e-64	zgc:193726	0.658396	0.450833	0.996399	rps28	8.3011	0.376251	3.65e-15	abhd3	0.717764	0.498735	0.995947	pabpc1b	7.1654	0.798446	1.55e-11	junbb	5.33124	0.388472	2.82e-06	zfp36l1b	5.26135	0.653545	2.48e-06	cotl1
900	u2af2b	14.9964	1.50726	1.23e-49	tomm20b	12.9031	0.911481	9.7e-37	nocta	0.812868	0.302562	0.999844	chmp2a	5.49874	0.558007	6.36e-07	u2af1	6.17091	0.455396	1.39e-08	rps27.2	10.2179	0.38633	6.98e-23	rpl13	10.5453	0.439602	1.35e-24	itm2bb	7.22353	0.375349	1.48e-11	ndufc2	5.88762	0.494426	5.37e-08	skp1	14.156	0.798063	6.87e-44	slirp	1.88512	0.387249	0.516752	sbds	3.00076	0.653521	0.0266522	anxa5b
901	rbbp4	15.4523	1.50422	1.19e-52	eif2s3	23.5127	0.908153	1.47e-120	hsdl2	2.47733	0.30008	0.0833752	ube2v2	6.52895	0.557385	1.28e-09	rps6	13.582	0.454855	2.54e-40	myh9a	1.53231	0.384549	0.65301	si:busm1-57f23.1	3.04024	0.434168	0.0162849	vps4b	2.28206	0.372415	0.181839	zgc:101569	0.904328	0.494242	0.995947	arl6ip1	15.5536	0.797011	6.7e-53	ier2a	6.90301	0.387181	2.12e-10	CABZ01020840.1	2.90323	0.648565	0.0352557	si:dkey-188i13.10
902	zgc:92606	22.8401	1.49554	4.67e-114	rpl39	51.0263	0.901643	0	manf	2.14318	0.298894	0.176201	chmp4bb	5.09345	0.550502	5.39e-06	nutf2l	5.90217	0.451525	6.91e-08	ctsk	2.39059	0.381188	0.129236	ak4	1.2312	0.426369	0.724916	rps12	8.94229	0.369569	1.5e-17	chka	0.604017	0.493343	0.995947	atp6v1g1	11.9952	0.795446	1.3e-31	rpl22l1	10.8982	0.376602	9.85e-26	chmp2a	5.13661	0.647028	4.75e-06	fosab
903	lsm4	24.099	1.49356	7.02e-127	ppp1cb	12.3208	0.896327	1.49e-33	pmt	1.58073	0.293992	0.488296	zgc:153867	12.6762	0.541647	2.99e-35	ndufb4	8.6292	0.451406	1.89e-16	serpinb1l1	1.23686	0.370841	0.956044	sod1	8.6469	0.425547	1.05e-16	csnk1da	2.46983	0.36533	0.118866	COX7A2	4.74901	0.486043	2.24e-05	hnrnpl2	4.48782	0.792411	8.79e-05	ndufa8	2.38477	0.371052	0.18328	pdap1b	3.71534	0.646959	0.00247839	pfn2
904	prdx1	24.7201	1.47988	1.83e-133	taf9	9.61518	0.886611	1.09e-20	timm8b	2.71148	0.290525	0.0460144	tram1	3.08168	0.541449	0.0195014	hnrnpa0l	11.4685	0.450935	7.89e-29	rpl8	9.52436	0.367192	6.44e-20	rrbp1a	0.5806	0.424457	0.996399	rpl10a	9.44145	0.362325	1.54e-19	tpst1	0.771597	0.479076	0.995947	nkap	5.42152	0.787181	8.71e-07	pomp	6.26357	0.369176	1.37e-08	ccni	8.20558	0.645923	6.7e-15	csde1
905	mrps36	21.1643	1.47691	4.76e-98	stip1	13.0525	0.886485	1.4e-37	zgc:165573	1.71118	0.288504	0.398672	cox6a2	9.98403	0.533617	5.3e-22	rpl19	20.0239	0.449827	2.71e-87	tob1a	3.81118	0.366273	0.00175822	glrx2	0.530986	0.419507	0.996399	rpl7a	8.86797	0.358868	2.92e-17	junba	11.8108	0.46989	1.04e-30	fis1	4.33334	0.785384	0.000173113	rpl18	31.5322	0.368911	1.65e-215	trib3	3.10101	0.64528	0.0197773	ppdpfa
906	akirin1	14.2163	1.47124	1.09e-44	csnk2b	17.8946	0.884231	4.35e-70	rpl23a	1.85264	0.285403	0.3115	atp1a1a.1	5.27518	0.532222	2.11e-06	ndufb5	5.39238	0.449038	1.21e-06	cxcl8a	3.17307	0.364743	0.0156545	got2a	1.0401	0.40473	0.890458	hbegfa	2.79218	0.35811	0.0519561	nme2b.1	16.376	0.468513	1.22e-58	emc6	5.04563	0.785373	6.2e-06	adh5	1.84562	0.368115	0.553255	ubc	14.114	0.644875	1.66e-43	nfkbiab
907	hsbp1b	27.781	1.46763	2.36e-168	ppib	22.1845	0.884196	2.17e-107	mid1ip1b	4.97124	0.284818	8.64e-06	pdia3	5.7824	0.532016	1.29e-07	sult2st1	4.72441	0.441292	3.5e-05	sec23b	1.04365	0.351644	0.999983	abhd3	0.719612	0.401599	0.996399	rps27.2	8.34075	0.355529	2.63e-15	nup37	0.793413	0.457609	0.995947	rer1	4.2985	0.784849	0.000201805	sem1	4.08264	0.36798	0.000877292	chchd2	8.88856	0.64372	1.98e-17	fth1a
908	rbmx	14.4694	1.46436	2.9e-46	dctn3	9.7796	0.883398	2.21e-21	suclg1	5.13002	0.284005	3.89e-06	psma8	7.89943	0.531494	6.56e-14	ndufa5	6.56895	0.43949	1.13e-09	jund	2.20142	0.350332	0.196979	tex261	0.576375	0.400961	0.996399	pmaip1	5.01058	0.355189	1.02e-05	hmgb3b	2.14638	0.454708	0.163932	si:dkeyp-73d8.9	4.44607	0.768514	0.000105923	pnp5a	3.8113	0.365556	0.00252496	gpx4a	10.2341	0.642498	5.15e-23	ptmaa
909	snrpd2	32.7465	1.45492	1.33e-233	psma4	17.8982	0.880199	4.08e-70	CABZ01115113.1	2.19143	0.279001	0.159677	psma1	8.67726	0.52779	1.05e-16	polr2eb	4.01768	0.439381	0.000752044	hhla2a.1	1.55486	0.34899	0.633189	sdc4	6.79558	0.3987	1.64e-10	lgals3a	2.66824	0.351804	0.0719394	rps4x	20.1151	0.445384	2.92e-88	mpc2	6.15429	0.768412	1.27e-08	tbca	2.50349	0.363299	0.138582	BX936337.1	4.86804	0.636639	1.81e-05	NC-002333.4
910	ndufb3	33.5166	1.44453	1.1e-244	rps27.1	44.9846	0.876955	0	bpnt1	0.974811	0.278074	0.999844	si:ch1073-314i13.4	4.60126	0.525899	5.88e-05	uqcrc2b	4.13533	0.438936	0.000467713	hnrnpm	1.30908	0.34879	0.878684	rps28	15.9931	0.397604	5.46e-56	zgc:77486	2.77634	0.349315	0.0542822	si:dkey-102m7.3	1.75096	0.443449	0.349487	klf6a	5.94278	0.766467	4.55e-08	id1	5.79213	0.359892	2.24e-07	mmgt1	3.45255	0.632782	0.00635764	mhc1uba
911	cox6a1	43.9194	1.43349	0	uqcrh	20.9928	0.869592	3.14e-96	selenot1a	2.20351	0.278045	0.15581	oaz1a	14.5696	0.525266	1.9e-46	psmd7	4.51272	0.43717	9.24e-05	zgc:77486	2.64291	0.34701	0.0701864	glod5	1.97738	0.396638	0.224025	rps29	9.22258	0.346476	1.19e-18	hspb8	0.422135	0.441162	0.995947	gnb1b	6.37726	0.761601	3.14e-09	ptgdsb.2	3.21425	0.347285	0.0193308	lgmn	8.0009	0.629142	3.47e-14	rpl10
912	adipor2	16.2722	1.42859	2.68e-58	ube2l3b	10.1868	0.867156	3.78e-23	mvda	0.808804	0.275206	0.999844	ube2l3b	4.26115	0.52262	0.000264155	hnrnpabb	8.7903	0.436611	4.66e-17	CABZ01020840.1	2.10081	0.344259	0.243153	atox1	2.81943	0.391562	0.0309446	rho	3.39165	0.345862	0.00843834	ubb	12.2411	0.436675	5.91e-33	hnrnpd	3.64927	0.761461	0.00268413	si:ch73-335l21.4	4.38557	0.343947	0.000250122	klf6a	4.5478	0.626048	8.12e-05	eif3k
913	psmb4	33.2215	1.42784	2.07e-240	c1qbp	11.1605	0.860454	1.2e-27	pgrmc1	2.97026	0.274739	0.0224592	nme2b.1	14.2595	0.499395	1.65e-44	ndufv2	4.25924	0.436515	0.000278869	sox3	1.69299	0.342227	0.508879	zgc:158619	0.635266	0.39031	0.996399	si:ch211-132p1.3	2.5523	0.342801	0.0969921	gnmt	1.61846	0.435562	0.436589	acadm	5.87842	0.759628	6.62e-08	eif2s2	4.01273	0.341305	0.00115511	zgc:63831	3.30313	0.625538	0.0104572	romo1
914	hint1	36.7675	1.4246	2.84e-294	psmb3	19.6211	0.859756	3.84e-84	si:ch73-141c7.1	2.28021	0.273722	0.131263	eif2s2	9.69923	0.49717	8.72e-21	hspa5	10.2849	0.433073	3.08e-23	btg2	5.11113	0.341133	5.76e-06	fuom	0.584031	0.390157	0.996399	mcl1a	7.24259	0.342055	1.29e-11	ppib	7.77495	0.434672	1.42e-13	mhc1zba	18.0029	0.754782	9.73e-71	NC-002333.17	9.34588	0.330387	5.89e-19	id3	6.78413	0.61963	2.7e-10	nme2b.1
915	rbx1	37.1574	1.42114	1.58e-300	myl12.2	9.79447	0.857161	1.91e-21	krt4	11.5253	0.273227	3.35e-29	laptm4a	3.95667	0.493725	0.000913349	ndufa1	8.14947	0.432897	1.04e-14	atf4a	4.11061	0.339726	0.000540599	LO018013.1	6.55111	0.386317	8.37e-10	pno1	3.48666	0.339375	0.00614147	fhit	0.475508	0.434458	0.995947	hemgn	6.1549	0.748985	1.26e-08	ndufb4	3.47268	0.328352	0.00840026	slc20a1b	3.16229	0.61508	0.0163637	jak1
916	smim15	18.6068	1.41641	5.69e-76	mrpl57	10.5948	0.855604	5.49e-25	atp5pd	6.92517	0.270657	8.19e-11	ptmaa	13.7293	0.490136	2.74e-41	rpl7a	14.0961	0.432677	2.09e-43	cldne	2.1384	0.339426	0.22537	cgref1	0.53242	0.385136	0.996399	sept7a	1.43791	0.338551	0.809833	rps2	20.5615	0.431626	3.39e-92	chchd2	10.8057	0.746571	9.94e-26	npm1a	3.01039	0.326923	0.0363408	ctsba	7.52168	0.614026	1.4e-12	ddit3
917	psmb2	33.6065	1.41516	5.42e-246	taf13	9.60575	0.849569	1.19e-20	psme1	3.93362	0.270103	0.000842823	cycsb	12.9977	0.486637	4.79e-37	si:ch211-288g17.3	4.28686	0.432448	0.000248721	rtn3	1.55078	0.33834	0.63733	tmem97	0.777741	0.380709	0.996399	msmo1	1.42152	0.336852	0.827305	triqk	0.547381	0.431481	0.995947	selenok	7.75589	0.743336	1.91e-13	capns1a	1.89467	0.323944	0.508989	hspa8	19.0111	0.610654	1.06e-78	sec61g
918	srgn	39.7057	1.41384	0	fkbp3	12.4222	0.849546	4.29e-34	hspd1	2.48015	0.268665	0.0828389	hm13	3.08357	0.48604	0.0194036	abcf1	4.46744	0.43154	0.000113084	bin2b	1.02668	0.334685	0.999983	crip3	1.04923	0.379876	0.881326	rpl7	8.42878	0.333463	1.27e-15	bccip	2.86949	0.42793	0.0278774	TMEM14A	4.81923	0.736718	1.9e-05	gadd45ba	4.89021	0.323089	2.55e-05	sf3b6	6.23881	0.609407	9.29e-09	hnrnpa0l
919	znf593	17.6508	1.40763	1.9e-68	rab2a	10.6835	0.839774	2.14e-25	insig1	1.35001	0.263838	0.67612	tpm3	6.16857	0.482745	1.28e-08	ube2l3a	4.00055	0.431474	0.000803376	cpne1	1.87817	0.332359	0.37297	rpl34	12.0942	0.37494	3.24e-32	ier2a	6.60235	0.333403	1.08e-09	cyp51	0.386669	0.417101	0.995947	atp6ap2	7.36092	0.733634	3.74e-12	ube2v1	1.93615	0.318454	0.471263	mhc1uba	9.33742	0.606785	3.32e-19	sytl3
920	polr2k	14.7988	1.39088	2.35e-48	vcp	13.1345	0.838221	4.8e-38	si:ch211-71m22.1	1.14955	0.261987	0.861288	serf2	11.3311	0.47701	3.09e-28	ola1	4.63665	0.430565	5.27e-05	zgc:92066	10.0659	0.332225	3.26e-22	grb2b	0.76246	0.369396	0.996399	si:dkeyp-27c8.2	2.6525	0.332661	0.075038	si:dkey-188i13.11	2.5611	0.416607	0.0634558	si:dkey-28b4.7	5.01323	0.73046	7.31e-06	cox5b2	3.30491	0.317109	0.0146769	tbcb	5.00715	0.601552	9.12e-06	tmem14ca
921	psmc2	14.9643	1.38154	1.99e-49	lsm3	14.2875	0.836889	6.68e-45	zgc:85777	1.4444	0.261326	0.594622	cox7a2a	11.533	0.476652	3.07e-29	capns1a	6.9952	0.429024	6.34e-11	rpl10	8.17894	0.328494	9.15e-15	cox7c	10.0358	0.364867	2.49e-22	serp1	4.83233	0.331201	2.45e-05	mrpl36	2.07131	0.416126	0.191695	rnf7	4.36617	0.725637	0.000150026	skp1	3.76236	0.312024	0.00300811	junba	13.9113	0.60092	2.84e-42	mid1ip1l
922	psma4	28.6911	1.37958	1.63e-179	hsbp1b	15.5209	0.836591	7.03e-53	c1qbp	2.74099	0.260001	0.0425004	CU694197.1	5.4065	0.474248	1.05e-06	mdh1aa	8.03187	0.426179	2.67e-14	s100u	0.927447	0.328303	0.999983	si:dkey-188i13.11	2.68778	0.363587	0.044295	eif3ea	6.38657	0.328739	4.28e-09	LO018013.1	6.5264	0.412447	1.04e-09	vps29	5.4148	0.716549	9.01e-07	dynll1	6.19462	0.307756	2.08e-08	pim2	3.48132	0.596686	0.00576435	rplp0
923	npm3	17.3966	1.36684	1.63e-66	spcs3	11.4343	0.834528	5.42e-29	rps10	4.3671	0.257612	0.000140855	zfand2a	5.83322	0.469881	9.56e-08	BX936337.1	4.03074	0.425911	0.00071356	zgc:112271	1.76727	0.325942	0.450074	eci1	1.15181	0.361517	0.793677	slc25a55a	2.54416	0.328145	0.0990319	zgc:101723	0.806842	0.408616	0.995947	pabpn1	5.72252	0.713893	1.64e-07	dusp1	1.97311	0.305148	0.439246	anp32e	3.68491	0.595228	0.00276014	nr4a3
924	ndufa6	33.5365	1.35071	5.65e-245	atp5if1a	18.0921	0.830976	1.25e-71	rps23	2.335	0.254149	0.115914	atp5f1e	15.0531	0.468236	1.47e-49	ndufv3	4.7768	0.424997	2.73e-05	ldlrap1a	1.0966	0.323367	0.999983	dnajc19	2.00192	0.358857	0.21348	id3	3.77619	0.323584	0.00218565	ndufa1	5.72856	0.404915	1.35e-07	ptmab	19.3393	0.712552	1.43e-81	fth1a	15.3945	0.304272	2.63e-51	si:dkey-188i13.10	3.58829	0.588394	0.00393848	arpc2
925	si:rp71-45k5.4	18.9404	1.34796	1.08e-78	erh	20.7184	0.829359	9.5e-94	cat	2.09061	0.252207	0.195965	emc10	3.53182	0.467751	0.00445498	eif3s6ip	4.69968	0.424158	3.93e-05	cd9b	6.38195	0.320704	4.03e-09	rps2	10.9163	0.355738	2.5e-26	rpl17	5.64288	0.322871	3.62e-07	slirp	3.05321	0.403066	0.0161977	khdrbs1a	14.7919	0.706926	7.03e-48	rbx1	3.09652	0.295513	0.0279622	dctn3	3.68681	0.584076	0.00274423	rpl8
926	tbca	26.5857	1.34782	3.01e-154	tomm6	12.1511	0.824593	1.18e-32	zgc:101723	1.29903	0.251295	0.723229	glud1b	3.83835	0.466808	0.00145123	ndufa11	6.21659	0.421963	1.05e-08	NC-002333.17	7.92038	0.316086	7.21e-14	pon1	0.967496	0.355494	0.950964	gadd45bb	2.79951	0.321908	0.0510021	rpl35	19.0021	0.398633	8.26e-79	higd2a	3.8322	0.703942	0.00135395	tuba8l4	7.31808	0.292251	1.14e-11	prelid3b	9.97677	0.58213	6.94e-22	si:dkey-156n14.5
927	ppp1cb	17.8137	1.34728	1.06e-69	uqcrc2b	10.0092	0.818784	2.27e-22	tomm6	3.02584	0.249255	0.0190609	dlst	3.94294	0.465785	0.000965118	rbx1	8.43342	0.421464	9.96e-16	atp6v1e1a	1.23023	0.31369	0.962546	klf11b	0.935996	0.353569	0.978951	nars	1.55369	0.320447	0.686577	rhoca	1.47535	0.39858	0.539023	hmgb3b	4.36542	0.70221	0.000150456	seta	2.02081	0.291846	0.400587	chmp1b	5.43974	0.579767	9.58e-07	tomm5
928	tubb4b	54.4361	1.3427	0	rpl28	27.8634	0.818563	4.43e-169	blmh	0.959953	0.247217	0.999844	id2a	6.3367	0.463461	4.43e-09	NC-002333.7	4.43011	0.421004	0.000133184	tomm5	3.22486	0.311186	0.0133045	bccip	2.79465	0.341235	0.0332363	kars	2.67663	0.316497	0.0704568	mrpl32	1.63134	0.398453	0.427054	b2ml	14.2974	0.697565	9.2e-45	tmem258	3.90524	0.288158	0.00175663	nfe2l2a	2.79596	0.577505	0.0478461	ppp1r10
929	rhoab	26.7517	1.34113	3.61e-156	atp5f1b	23.8011	0.81797	1.61e-123	smdt1b	3.22232	0.246398	0.0104597	arg2	4.75583	0.458407	2.85e-05	ndufa4l	11.3712	0.418672	2.37e-28	tob1b	3.84202	0.307406	0.0015623	rps4x	9.1023	0.33129	1.87e-18	chmp5b	4.2611	0.315377	0.0003257	si:ch73-238c9.1	0.651126	0.396474	0.995947	brk1	6.62603	0.695836	6.29e-10	nsa2	9.64521	0.285947	3.5e-20	rnf10	2.84184	0.572598	0.0421434	rsrp1
930	uqcrq	38.6395	1.32769	0	kars	10.9892	0.813366	7.91e-27	npepl1	1.33315	0.245058	0.69113	cox7c	14.3341	0.458092	5.69e-45	ndufs3	4.54347	0.417969	8.07e-05	eif3ea	5.97274	0.306922	4.99e-08	fdx1	1.69756	0.325052	0.373111	pfn1	4.92357	0.313499	1.57e-05	atp5po	9.48218	0.394354	5.98e-20	laptm4a	4.52263	0.683728	7.53e-05	atp5meb	5.52359	0.28472	1.02e-06	acadm	3.97837	0.568649	0.000904003	tuba8l
931	ndufb7	29.9192	1.31706	3.85e-195	ssr3	17.216	0.812869	6.41e-65	faub	2.60267	0.243596	0.0610485	tmed9	4.00376	0.457132	0.000758521	mhc1uba	6.74342	0.41793	3.56e-10	rpl11	7.14139	0.306484	2.48e-11	tpt1	4.82124	0.323251	1.54e-05	rpl3	6.1092	0.313018	2.37e-08	gadd45ba	7.19881	0.393838	1.04e-11	mtpn	8.08632	0.683329	1.4e-14	rpl38	31.8981	0.282904	1.57e-220	fth1a	17.3869	0.567187	7.18e-66	gtpbp4
932	vcp	20.049	1.3137	4.51e-88	eif4ebp3l	9.70896	0.802703	4.41e-21	hspa5	6.09574	0.241846	1.77e-08	xbp1	10.3837	0.451925	9.17e-24	atp5mea	8.61647	0.415467	2.11e-16	chmp4bb	2.78215	0.305098	0.0487784	gsta.1	2.00818	0.322027	0.210971	tdh	3.92169	0.311432	0.00126744	sec61a1	1.09474	0.388974	0.860735	msna	7.63127	0.682401	4.98e-13	tubb4b	11.8421	0.282065	2.21e-30	gabarapa	6.20808	0.564896	1.12e-08	nop53
933	psma8	25.6162	1.31246	2.93e-143	smim15	10.7638	0.797672	9.16e-26	grn1	12.8678	0.241224	2.64e-36	irf7	3.32944	0.449046	0.00891099	sarnp	4.80051	0.414357	2.44e-05	anxa11b	1.87884	0.299262	0.37262	rpl35	7.83039	0.319075	8.79e-14	dpm2	1.52371	0.30993	0.717537	cox7b	11.6512	0.388093	6.71e-30	stip1	5.83567	0.682273	8.5e-08	stmn1b	4.18496	0.279811	0.000578366	si:ch211-160e1.5	3.47633	0.562741	0.00586014	si:ch73-141c7.1
934	psmb3	31.2591	1.31225	6.15e-213	metap2b	14.5811	0.789081	9.66e-47	gadd45bb	2.19351	0.234166	0.158957	fth1a	13.8397	0.441797	6e-42	adh5	5.63373	0.41368	3.24e-07	brd2a	2.54058	0.298125	0.0906876	c23h20orf24	1.5268	0.317504	0.487394	zgc:112271	1.80084	0.30861	0.464699	uqcrfs1	4.19916	0.384055	0.000262123	fam53b	3.92347	0.667101	0.000943574	nfkbiab	5.7451	0.270986	2.93e-07	nkap	3.46972	0.556556	0.00599671	csnk1da
935	gnb1a	19.5339	1.30894	1.2e-83	ak2	17.0111	0.783591	2.12e-63	cbln11	1.00281	0.232172	0.991259	fkbp2	4.57153	0.436082	6.74e-05	ndufb2	7.65914	0.410939	4.94e-13	jak1	0.930868	0.296197	0.999983	cox7b	7.60937	0.307869	4.78e-13	tob1a	3.36405	0.308234	0.00923031	isoc2	1.17505	0.379397	0.790407	id3	7.52289	0.65881	1.13e-12	mhc1zba	6.97821	0.262433	1.27e-10	ptges3a	3.04168	0.556276	0.0236083	cnn2
936	mob4	15.0165	1.30782	9.11e-50	rps25	22.4002	0.778925	1.78e-109	cd9a	1.3411	0.231374	0.684647	smox	3.27392	0.429641	0.0106986	eif2s3	8.83073	0.410057	3.28e-17	jdp2b	2.38316	0.295888	0.13136	uqcrfs1	3.67342	0.301652	0.00197014	pnp5a	5.45343	0.308103	1.04e-06	tpt1	11.7259	0.378091	2.81e-30	capza1b	7.42584	0.651862	2.31e-12	sqstm1	3.67248	0.24343	0.00415165	glrx5	3.79826	0.555675	0.00181389	zgc:158852
937	gstm.1	21.2853	1.30455	3.65e-99	rpl35	32.6939	0.773745	1.41e-232	thop1	0.843343	0.228863	0.999844	rbm4.3	7.08194	0.423082	2.98e-11	atp5pb	9.15999	0.407286	1.72e-18	hcls1	1.0782	0.29467	0.999983	atp5po	6.66168	0.300835	4.03e-10	ubb	8.20705	0.30206	7.9e-15	mrpl27	0.870455	0.376148	0.995947	marcksl1b	11.3399	0.651389	2.7e-28	cox6a1	3.85316	0.243226	0.00214257	PPP2CA	4.20959	0.553518	0.000352259	gadd45bb
938	vamp3	19.5221	1.29487	1.51e-83	ndufb10	14.5547	0.765066	1.42e-46	atf3	4.96511	0.226776	8.91e-06	slc25a55a	3.5415	0.41973	0.00430986	rrm2	5.09889	0.405549	5.58e-06	lysmd2	1.35816	0.293269	0.826762	rhoca	1.36226	0.295637	0.613065	CABZ01115113.1	2.03807	0.299995	0.302574	glod5	1.42316	0.368903	0.580866	anp32e	4.22735	0.649457	0.000273181	zgc:158343	2.3316	0.242528	0.207476	lcp1	3.049	0.54998	0.0230839	rtn3
939	bccip	17.9057	1.29122	2.04e-70	rps29	36.2334	0.763305	1.48e-285	mrpl12	1.46888	0.22668	0.573727	tmsb1	7.06154	0.415406	3.45e-11	ywhabl	6.02736	0.405025	3.28e-08	nfkbiab	6.08512	0.284252	2.52e-08	tmbim4	1.13944	0.291556	0.804618	zgc:158343	5.47845	0.296888	9.05e-07	rpl7a	19.0015	0.3681	8.34e-79	tspo	6.86668	0.648575	1.26e-10	rps19	39.3151	0.242513	0	paip2b	5.58795	0.546808	4.28e-07	chmp2a
940	pcna	28.1115	1.28418	2.3e-172	fam32a	12.726	0.758333	9.38e-36	agxta	2.06563	0.22596	0.205886	zgc:171772	4.22892	0.403299	0.000301532	pfn1	6.39772	0.403438	3.4e-09	zgc:158343	5.16778	0.28363	4.31e-06	edf1	4.12757	0.287925	0.000336672	zgc:109934	3.79075	0.295736	0.00207067	gabarapl2	1.76471	0.340502	0.34173	egr2a	4.29593	0.642922	0.000204013	ubc	5.29873	0.242339	3.34e-06	brd2a	3.82841	0.545358	0.00161857	psat1
941	ndufb9	30.6001	1.2817	4.36e-204	naa20	9.52915	0.757722	2.46e-20	uba52	1.40912	0.225875	0.625186	chmp5b	4.99081	0.386163	9.05e-06	ndufa2	6.83559	0.40295	1.9e-10	zgc:153867	5.83544	0.282265	1.11e-07	bcap31	0.613279	0.286805	0.996399	ube2l3b	2.48558	0.294765	0.114529	fdx1	1.20637	0.332935	0.761214	gabarapa	7.31221	0.63819	5.34e-12	fabp3	6.98704	0.23486	1.2e-10	srsf2a	5.74932	0.544363	1.71e-07	cpne1
942	cox7c	53.558	1.27418	0	rpl19	43.3849	0.752176	0	mt2	2.54598	0.223661	0.070614	smim15	3.46494	0.385878	0.00563179	ubc	9.35707	0.401554	2.8e-19	ybx1	7.84463	0.281668	1.31e-13	tecrb	0.561474	0.286716	0.996399	ppa1b	2.13903	0.292832	0.24654	pdlim1	1.26756	0.328085	0.709372	srsf2a	6.94263	0.620468	7.43e-11	eif3g	2.53226	0.227506	0.129199	ywhabb	8.59063	0.541118	2.66e-16	dhrs1
943	ndufb5	18.0652	1.25484	1.17e-71	ywhaqa	12.6064	0.750242	4.25e-35	sigmar1	1.13907	0.223634	0.868895	psmb2	6.72591	0.384935	3.49e-10	gdi2	4.46737	0.394361	0.000113084	NC-002333.24	1.88662	0.280331	0.367574	rpl10	2.53258	0.286477	0.0660621	xaf1	1.53199	0.292435	0.709499	dhrs1	1.16081	0.318993	0.802731	ywhae1	5.63242	0.619827	2.73e-07	calm3a	5.21555	0.224526	5.09e-06	tuba8l4	12.0236	0.538106	1.2e-31	eif3ea
944	ddx39ab	15.1316	1.24799	1.61e-50	ap2m1b	12.3559	0.743201	9.72e-34	ddost	2.32783	0.220068	0.117859	ndufs2	3.40325	0.380767	0.00695444	smx5	5.61836	0.391638	3.52e-07	lrrfip2	1.00274	0.280321	0.999983	sdhdb	1.84166	0.28208	0.289243	si:dkey-28b4.7	2.27405	0.289801	0.184796	ndufa11	2.94707	0.317846	0.0222638	mphosph8	4.95568	0.619304	9.76e-06	sat1a.2	4.57516	0.215042	0.000109366	capns1b	6.01632	0.532987	3.61e-08	pno1
945	mcts1	15.9301	1.24097	6.62e-56	si:dkey-33i11.4	9.3896	0.736576	9.23e-20	sdhdb	2.26035	0.218493	0.137025	tmed10	5.11956	0.378931	4.73e-06	tuba8l2	5.58075	0.39059	4.34e-07	krt18	1.36347	0.27666	0.82152	tmem258	5.10382	0.281571	3.76e-06	sqstm1	5.27084	0.287289	2.75e-06	hypk	2.35447	0.313792	0.103933	scpep1	3.74389	0.612352	0.00189142	rpl10a	24.9436	0.202193	8.17e-135	srsf11	3.71228	0.531661	0.00250609	mtap
946	denr	17.6746	1.22964	1.25e-68	psmb2	16.1862	0.729702	1.86e-57	dhrs9	2.33934	0.213827	0.114794	mcl1b	5.68767	0.374273	2.22e-07	mrpl36	3.77885	0.384598	0.00191586	si:dkey-23i12.5	2.48803	0.272256	0.102589	hbegfa	1.64832	0.279811	0.405229	hnrnpa1b	4.11417	0.287206	0.000593359	cox5aa	6.13234	0.31353	1.25e-08	ywhabl	7.20572	0.611678	1.16e-11	tubb2b	3.13795	0.183846	0.0244747	ptmab	13.5942	0.530779	2.23e-40	pim2
947	ap2m1b	19.7422	1.22163	2e-85	gng5	14.0161	0.729174	3.07e-43	jdp2b	2.31466	0.208905	0.121395	ppiaa	9.28698	0.373477	4.38e-19	COX7A2	5.65033	0.384506	2.96e-07	zgc:113314	1.10641	0.252106	0.999983	si:ch73-238c9.1	0.657719	0.276672	0.996399	ywhabl	3.85268	0.284657	0.00164981	ndufa4l	10.0082	0.313133	3.56e-22	elob	3.76206	0.600456	0.00176597	zgc:114188	14.1252	0.181748	3.39e-43	pabpn1	3.88546	0.525558	0.00130146	si:ch73-234b20.5
948	calm1a	18.1271	1.21421	3.82e-72	arhgdia	13.5658	0.721857	1.52e-40	pitpnaa	1.29969	0.204975	0.722581	glrx5	3.10723	0.366376	0.0180991	polr2d	4.29005	0.381995	0.000245489	glulb	4.86511	0.250837	1.94e-05	fh	0.563927	0.276603	0.996399	aldob	6.54271	0.280174	1.58e-09	nfkbib	0.549886	0.309263	0.995947	ppp2cb	5.57512	0.593553	3.76e-07	ppiab	14.7821	0.179759	2.59e-47	rnf7	2.79139	0.525246	0.0484443	si:dkey-7j14.6
949	psma5	23.8876	1.20867	1.12e-124	edf1	16.424	0.718658	3.86e-59	rpl22l1	4.75005	0.19856	2.5e-05	stip1	3.52796	0.363228	0.0045115	ndufc2	6.19325	0.381854	1.22e-08	mcts1	1.85808	0.244359	0.386812	srp9	0.577057	0.274361	0.996399	NC-002333.17	6.55759	0.278138	1.44e-09	rmdn1	0.947817	0.308077	0.987614	arpc1a	4.27011	0.580442	0.000226818	hnrnpa0b	3.38721	0.175014	0.011205	atp6v1h	3.28544	0.522346	0.0110577	vps4b
950	eif4a1b	25.4349	1.20446	2.99e-141	prdx4	11.1293	0.717863	1.69e-27	acadl	0.799407	0.196247	0.999844	glrx	4.06505	0.357799	0.000591964	zgc:153317	4.33774	0.375213	0.000199103	kars	2.02271	0.243801	0.283949	cox5aa	5.17049	0.272908	2.67e-06	rpl5a	5.70656	0.271813	2.52e-07	hadh	0.638478	0.303194	0.995947	znf706	3.82823	0.580176	0.00137328	oaz1a	5.93916	0.165082	9.59e-08	tspo	5.14577	0.515052	4.54e-06	slc25a55a
951	psmb1	26.7576	1.1946	3.09e-156	prdx2	19.2226	0.716506	8.77e-81	hagh	1.0896	0.193365	0.91222	atp5mc1	9.73317	0.355874	6.29e-21	hmgb3a	5.24958	0.374722	2.57e-06	anxa11a	1.48497	0.24304	0.698302	tmco1	1.28952	0.270514	0.673286	fabp3	5.94099	0.268884	6.46e-08	ndufa7	1.55995	0.302843	0.476272	btg1	9.81257	0.56977	2.81e-21	rpl12	13.3716	0.159766	1.03e-38	laptm4a	3.08108	0.504264	0.0209509	si:dkey-23i12.5
952	ywhae1	16.3733	1.18934	5.14e-59	ndufa6	16.046	0.699822	1.78e-56	pigbos1	1.21557	0.193082	0.803165	elocb	5.26419	0.348865	2.23e-06	pmaip1	5.9345	0.37447	5.7e-08	pnp5a	4.16885	0.238778	0.000425338	sec61a1	0.915468	0.269085	0.996399	abcf1	2.14447	0.2678	0.24364	srpr	0.419456	0.299819	0.995947	gdi2	4.80529	0.569026	2.03e-05	fosab	6.19197	0.154301	2.11e-08	laptm5	4.73027	0.503966	3.51e-05	zfp36l1b
953	sf3b6	18.7282	1.18566	5.87e-77	bsg	16.4506	0.693714	2.51e-59	pdia4	1.1032	0.187892	0.90029	kars	3.06201	0.348334	0.0207479	ost4	7.97856	0.372267	4.07e-14	arpc1a	2.01063	0.237292	0.290655	slc1a3a	0.650421	0.255102	0.996399	eif3ha	3.16339	0.263246	0.0175548	insig1	0.595961	0.297645	0.995947	ctss2.2	4.0255	0.565638	0.000631119	hsp90ab1	12.0272	0.150946	2.44e-31	si:dkey-7j14.6	5.21102	0.500148	3.23e-06	cebpa
954	fkbp3	15.7008	1.18378	2.47e-54	smx5	11.5172	0.691497	2.1e-29	mrpl39	1.17121	0.180029	0.842815	krtcap2	4.63553	0.344768	5.04e-05	dnaja2	3.82011	0.371172	0.00163585	ier2a	4.72406	0.235784	3.79e-05	gabarapl2	1.78075	0.253641	0.322627	rps27.1	3.60306	0.258629	0.00410954	npm3	1.23786	0.29433	0.734284	zgc:92027	6.0013	0.563921	3.21e-08	gstp1	4.97727	0.149069	1.67e-05	id2a	5.52223	0.496729	6.17e-07	selenot2
955	ndufb6	18.963	1.18075	7.03e-79	lsm5	13.9644	0.68043	6.3e-43	ifi30	3.05935	0.170555	0.0172698	si:dkey-13i19.8	5.27927	0.338656	2.06e-06	psma6a	4.09924	0.370333	0.000540665	esd	1.11648	0.233534	0.999983	rtn4a	2.39953	0.251458	0.0906235	txn	4.25121	0.25574	0.000339675	aldh6a1	0.733396	0.294284	0.995947	nr4a1	6.30212	0.563407	5.06e-09	grn2	4.64635	0.105535	7.98e-05	dusp1	6.23367	0.495664	9.59e-09	si:ch211-140m22.7
956	ndufs6	16.3937	1.16181	3.68e-59	hsp90b1	11.3904	0.674502	8.96e-29	rpn1	1.37047	0.170199	0.657224	cox6c	9.01269	0.332937	5.36e-18	rps2	13.7143	0.368846	4.19e-41	rhoca	1.25984	0.230675	0.928867	klf6a	1.632	0.244522	0.415245	pdap1b	1.78905	0.25531	0.474163	llph	0.507174	0.293793	0.995947	tbca	7.02737	0.563314	4.12e-11	serbp1a	2.21195	0.101412	0.269012	rac1a	2.9226	0.486774	0.0334319	sod1
957	ndufa12	20.4571	1.15456	1.17e-91	rbx1	15.8612	0.672712	3.38e-55	ssr4	4.09697	0.170058	0.000438224	atf4a	4.07166	0.331492	0.000577051	pfdn4	4.91463	0.368095	1.4e-05	fosl1a	2.12397	0.221937	0.232393	ndufs3	1.66396	0.238949	0.395176	psmb4	4.18181	0.253333	0.000452614	atp5l	8.83387	0.291816	2.21e-17	eif5	5.56109	0.562544	4.07e-07	rps26l	16.7774	0.0989337	6.01e-61	eno1a	5.4148	0.486576	1.09e-06	sat1a.2
958	si:ch211-196l7.4	34.068	1.15247	9.09e-253	rps10	18.9735	0.665909	1.01e-78	aldh2.2	1.28637	0.166067	0.734427	rbx1	6.30938	0.331176	5.28e-09	tdh	4.80216	0.360557	2.42e-05	serbp1a	4.81169	0.220267	2.51e-05	nucb2a	0.587961	0.23103	0.996399	arl4d	1.42484	0.250885	0.824836	tmco1	0.797587	0.289296	0.995947	her6	4.18064	0.56104	0.000332975	rps9	16.2375	0.098106	4.37e-57	TCIM	3.40915	0.486217	0.00732818	ywhaqa
959	ndufs5	20.6688	1.13614	1.5e-93	ndufab1a	10.9353	0.664802	1.43e-26	CABZ01079011.1	4.33082	0.165299	0.000164143	atp5if1a	5.46779	0.327374	7.54e-07	eif4a1a	4.0322	0.35973	0.000709991	romo1	4.92726	0.219643	1.44e-05	ndufa7	1.59204	0.230963	0.441792	hsp70.3	6.16833	0.240523	1.65e-08	ube2al	0.573554	0.287417	0.995947	ldha	4.14325	0.558377	0.000388507	eif5a	5.34547	0.0899616	2.62e-06	cdc42l	4.61645	0.479082	5.92e-05	BX936337.1
960	cox6c	41.4276	1.1286	0	hist2h2l	10.7106	0.659264	1.61e-25	rps27.2	3.31158	0.163001	0.00786225	LO018013.1	6.3784	0.326409	3.4e-09	psmd8	3.912	0.359652	0.00114338	calm3a	4.77277	0.213242	3.02e-05	dpm1	0.53648	0.227108	0.996399	uchl3	1.49818	0.23899	0.743003	rpl13	9.54679	0.283767	3.24e-20	vma21	3.75828	0.533359	0.00179028	ddx5	1.90981	0.0844998	0.495031	gnb1b	3.52005	0.471563	0.00504436	si:dkey-28b4.7
961	lsm7	18.3015	1.12574	1.59e-73	ywhaba	15.0566	0.655468	8.43e-50	sdhc	2.45377	0.157073	0.0881658	srsf2a	4.1393	0.322042	0.000436838	eif3i	6.14076	0.357813	1.65e-08	sar1b	0.966591	0.210145	0.999983	ndufb11	0.567739	0.220606	0.996399	plpp1a	1.44903	0.238337	0.796775	afmid	0.348028	0.277499	0.995947	fabp3	12.6787	0.516032	2.82e-35	rack1	9.22299	0.0517411	1.84e-18	vdac1	3.8016	0.468676	0.00179267	hspa4a
962	sdhc	18.0025	1.12557	3.63e-71	atp5po	17.5413	0.646266	2.27e-67	si:dkeyp-1h4.6	2.02051	0.155613	0.225612	id3	4.15703	0.321067	0.000406264	selenoh	3.95743	0.353067	0.000956329	hnrnpa1b	2.61253	0.197002	0.075871	si:ch211-217k17.7	0.758097	0.217048	0.996399	eif2s1b	2.31056	0.237259	0.17072	rps19	11.6655	0.273358	5.68e-30	eif4ebp1	4.00776	0.512803	0.000678328	rpl15	18.1298	0.0376769	3.56e-71	rnf185	2.92069	0.467905	0.0336085	mvp
963	calm2a	27.0467	1.1128	1.29e-159	sec61b	14.9837	0.634188	2.52e-49	ywhaqa	2.20895	0.155364	0.15402	ndufa6	5.76685	0.320518	1.41e-07	zgc:91910	3.88256	0.345068	0.00128367	rps6	0.962907	0.19315	0.999983	ormdl1	1.16661	0.211461	0.780943	psmb1	3.57506	0.234028	0.00451517	c23h20orf24	0.601166	0.27218	0.995947	mcl1b	6.54587	0.503122	1.07e-09	jun	2.07208	0.0359381	0.360087	selenok	4.18691	0.457396	0.000388608	prelid3b
964	tbcb	14.2521	1.09806	6.55e-45	capza1a	9.57844	0.633833	1.54e-20	serpinf2a	0.895723	0.155156	0.999844	vcp	3.44217	0.313926	0.00609166	lsm5	6.12957	0.3433	1.77e-08	eif2s1b	1.62959	0.191363	0.563851	ndufa1	3.08543	0.210983	0.014184	si:dkey-188i13.10	2.05027	0.230623	0.295773	NC-002333.7	1.49428	0.262264	0.525911	syf2	3.8069	0.491671	0.00148986	rpl29	21.9988	0.032038	7.77e-105	hnrnpa0b	9.13345	0.456248	2.18e-18	plpp1a
965	eif4a3	15.3792	1.07937	3.67e-52	myl12.1	17.2651	0.632131	2.75e-65	gpx4b	3.09511	0.143345	0.0154799	hspa4a	4.37608	0.311872	0.00016092	eif4a3	4.41757	0.341939	0.000140494	tuba8l	2.85459	0.187945	0.0400683	atp5l	5.15075	0.210105	2.96e-06	sdc4	4.09966	0.230466	0.000629262	rps12	12.1235	0.260898	2.48e-32	atp6v1e1b	3.66972	0.49134	0.00249475	eef2b	4.02424	0.0290154	0.00110298	fosl1a	2.99865	0.45548	0.0268249	grinab
966	ndufb8	31.111	1.07387	6.21e-211	gpx4b	14.3948	0.628892	1.43e-45	prkcsh	0.878095	0.13905	0.999844	h3f3d	7.59279	0.311439	7.05e-13	ndufb7	6.0501	0.33762	2.86e-08	tsc22d3	2.218	0.187499	0.190818	lipf	0.656446	0.207676	0.996399	btf3	5.11084	0.230058	6.22e-06	ndufab1b	2.57531	0.258636	0.06115	ptgdsb.1	10.0963	0.487346	1.68e-22	pabpc1a	6.20152	0.0233452	2e-08	dusp5	4.46219	0.453721	0.000118604	calm3a
967	psmb6	20.4243	1.06976	2.28e-91	msna	10.7724	0.628141	8.37e-26	uqcrh	3.12116	0.13828	0.0142991	ndufb8	6.60817	0.306015	7.64e-10	ndufs5	5.20754	0.334472	3.21e-06	higd1a	3.60533	0.186143	0.00374434	hdlbpa	0.951681	0.204759	0.96545	rpl24	2.40023	0.226432	0.139589	hdlbpa	0.929555	0.258551	0.995947	psmb5	3.98875	0.485544	0.000730176	rpl30	17.325	0.0171322	5.38e-65	mcl1b	5.55964	0.450486	5e-07	zgc:162944
968	seta	20.8788	1.05567	1.91e-95	uqcrfs1	12.2774	0.618002	2.54e-33	ier2b	3.46936	0.136905	0.00463869	pdcd4b	3.12734	0.302561	0.0170496	ptmaa	7.68897	0.333382	3.94e-13	caprin1b	1.5399	0.184856	0.646122	si:ch73-335l21.4	2.86059	0.203253	0.027569	znf706	1.81331	0.225022	0.454705	tm7sf2	0.514854	0.253501	0.995947	metap2b	5.45195	0.485146	7.42e-07	rps18	20.9983	0.012408	1.61e-95	pim1	6.37409	0.44952	3.97e-09	eif3g
969	cox6b2	44.3983	1.05079	0	ppiab	16.2981	0.616956	3.02e-58	gspt1l	1.21825	0.135551	0.800977	spcs1	4.80628	0.299794	2.24e-05	zgc:92027	4.48232	0.327301	0.000105794	si:dkey-7j14.6	2.40786	0.181395	0.123901	rpl7a	5.18263	0.20118	2.51e-06	gadd45ba	4.21448	0.219045	0.000395552	mrpl34	0.58296	0.247351	0.995947	sat1a.2	10.1391	0.480461	1.09e-22	rpl37	35.4706	-0.00602372	8.85e-273	vps29	2.81456	0.445097	0.0455542	gabarapl2
970	selenok	15.6123	1.04682	9.88e-54	LO018013.1	14.6486	0.614876	3.6e-47	degs2	1.12079	0.121181	0.884936	uqcrh	5.74522	0.29792	1.59e-07	psmc4	4.11218	0.325751	0.000513104	mcl1b	2.95942	0.17977	0.0296842	ndufa11	2.07087	0.199893	0.186064	si:ch73-141c7.1	1.79744	0.215507	0.46734	dnajc19	0.715894	0.246726	0.995947	hmgn6	8.75264	0.479948	5.23e-17	eef1g	6.86871	-0.0149709	2.68e-10	zgc:162730	9.46558	0.443927	1e-19	pcf11
971	elof1	14.6081	1.03892	3.88e-47	rps27a	21.2615	0.614109	1.09e-98	pnp4b	2.02107	0.112269	0.225416	ppdpfa	5.8586	0.286708	8.24e-08	eif1axb	4.82535	0.324985	2.17e-05	gadd45ba	3.67315	0.177934	0.00291988	lrrc59	0.679844	0.199062	0.996399	psma4	3.13719	0.20848	0.0190526	med30	0.342338	0.236089	0.995947	ccni	5.97976	0.476598	3.66e-08	rps8a	12.9271	-0.0215169	3.46e-36	ctsz	2.81754	0.442519	0.0452517	ube2al
972	tubb2b	29.4198	1.02756	1.06e-188	rps2	27.7326	0.596116	1.67e-167	selenof	2.02965	0.111713	0.221688	ndufb3	4.8057	0.284692	2.25e-05	idh2	4.3183	0.31729	0.000216782	ifi30	2.5514	0.177242	0.0882214	dohh	0.576732	0.197038	0.996399	gngt1	2.03421	0.204589	0.304943	edf1	2.80252	0.231975	0.0336398	chac1	8.42084	0.475238	8.94e-16	rps29	22.2101	-0.0271919	7.38e-107	atp6v0ca	6.8272	0.441037	2.01e-10	eif3ha
973	metap2b	17.6967	1.02652	8.44e-69	mdh1aa	13.2361	0.586701	1.26e-38	gpd1c	1.07755	0.110506	0.923196	metap2b	3.74152	0.284028	0.00209952	lsm4	4.17684	0.3158	0.000394394	tmem14ca	1.6103	0.175203	0.581482	gnpnat1	0.629155	0.193474	0.996399	ppp1r15a	2.00023	0.199571	0.32633	atox1	0.962016	0.231877	0.974241	tspan36	4.91576	0.467956	1.19e-05	rpl39	22.3338	-0.0304935	4.79e-108	brk1	3.49692	0.430859	0.00545228	gadd45ba
974	bsg	24.6874	1.02198	4.1e-133	skp1	13.9076	0.586137	1.39e-42	sec11a	1.66911	0.105411	0.426823	si:ch211-196l7.4	6.19527	0.283113	1.08e-08	nop53	4.43418	0.314122	0.000130944	si:ch73-234b20.5	1.54714	0.167935	0.639955	tmem14ca	1.07659	0.17712	0.857073	cirbpa	4.38548	0.192874	0.000190832	park7	0.558853	0.229346	0.995947	ctsba	5.83861	0.467076	8.37e-08	atp5f1e	4.27665	-0.0507734	0.000399008	pkma	4.43086	0.415012	0.00013582	NC-002333.24
975	ndufab1b	19.7446	1.00518	1.91e-85	rpl37	27.8285	0.581098	1.17e-168	mdh1aa	2.29426	0.101113	0.127206	uqcrfs1	4.05478	0.276174	0.000617156	eif3ba	4.69333	0.312439	4.05e-05	eif3k	2.33657	0.166058	0.147053	mrps14	0.712264	0.173783	0.996399	tmem14ca	1.97929	0.192855	0.337827	ndufs3	0.949073	0.226857	0.986829	srsf3b	4.98956	0.466516	8.24e-06	rpl6	12.81	-0.0513084	1.55e-35	capza1b	4.26103	0.412712	0.000283817	NC-002333.17
976	paip2b	15.8911	1.00414	1.23e-55	ssr2	12.8248	0.577333	2.65e-36	cp	1.67462	0.0988442	0.423178	si:dkey-203a12.7	3.12672	0.273874	0.0170779	krt91	11.7114	0.307093	4.71e-30	rpz5	2.14984	0.154459	0.22033	tob1b	1.84899	0.170792	0.285562	psmb3	3.25385	0.192314	0.0131536	atp5f1e	8.87484	0.218396	1.54e-17	ap2m1b	4.61146	0.464129	5.05e-05	rpl36a	14.7586	-0.0542886	3.62e-47	atf3	5.34691	0.408602	1.58e-06	slc25a25a
977	ndufa4l	39.1987	0.991831	0	rpl36a	14.8446	0.577096	2.01e-48	ndufa3	2.74755	0.0955511	0.0417366	tbca	3.84789	0.269737	0.00139894	krtcap2	4.63832	0.305373	5.23e-05	vdac2	2.607	0.147545	0.0769526	hypk	1.31956	0.166551	0.648984	ets2	1.78887	0.18926	0.474203	crip3	0.501643	0.216378	0.995947	mpc1	5.39793	0.454133	9.88e-07	rps12	16.6431	-0.0662369	5.63e-60	sdhc	3.68607	0.393039	0.0027507	ptp4a2b
978	atp6v1g1	20.1721	0.979268	3.81e-89	id3	9.79861	0.567291	1.84e-21	agxtb	1.07863	0.0905636	0.922343	clk4a	3.54792	0.267971	0.00421672	tmed2	5.38878	0.303966	1.23e-06	nop53	1.58267	0.146068	0.60625	kdelr2a	0.558779	0.164496	0.996399	tmed2	2.94458	0.184935	0.0339111	ndufb3	2.34375	0.211381	0.106482	eif1axb	4.42786	0.424535	0.000114821	rps28	16.2221	-0.0796862	5.57e-57	histh1l	4.28438	0.387292	0.000256252	vdac2
979	cox7b	36.946	0.958264	3.96e-297	rpl30	18.2742	0.552223	4.58e-73	c9	1.68191	0.086545	0.418576	ela3l	8.3234	0.26578	2.1e-15	sumo2b	4.70127	0.301858	3.9e-05	zgc:109934	1.84883	0.143687	0.392933	faub	0.929561	0.154653	0.984596	rplp0	3.93507	0.179483	0.00120453	kdelr2a	0.365792	0.210096	0.995947	si:busm1-266f07.2	5.45777	0.415724	7.2e-07	rplp0	28.5678	-0.092217	7.41e-177	ap2m1b	3.68011	0.385087	0.00280791	cdaa
980	hnrnpa0l	36.8298	0.9431	2.88e-295	ubc	14.5255	0.55123	2.17e-46	coa6	1.09725	0.0831744	0.905433	cox5ab	4.45723	0.258707	0.00011266	atp5f1b	7.45406	0.299789	2.31e-12	chmp2bb	0.924055	0.133548	0.999983	mrpl32	0.503458	0.150569	0.996399	oaz1a	3.57969	0.17542	0.00444131	ndufa5	1.36407	0.203255	0.626735	hspa4a	5.17352	0.414762	3.21e-06	rps2	22.985	-0.0949388	1.94e-114	nfkbiaa	6.12362	0.380534	1.89e-08	glo1
[truncated: 19 more rows]
[truncated: 203 more columns]

## Sheet: sub-cluster
cluster	sub-cluster
1	11
2	14
3	14
4	16
5	21
6	14
7	5
8	11
9	5
10	14
11	9
12	19
13	14
14	16
15	13
16	25
17	7
18	5
19	21
20	19
21	14
22	9
23	20
24	10
25	15
26	16
27	11
28	9
29	11
30	11
31	8
32	15
33	10
34	11
35	13
36	13
37	13
38	13
39	13
40	3
41	8
42	8
43	5
44	6
45	10
46	15
47	11
48	4
49	8
50	12
51	4
52	5
53	4
54	3
55	3
[truncated: 8 more rows]

## Sheet: Oligonucleotide sequences
	Oligonucleotide sequences used in library construction
[truncated: 19 more rows]
