# Supplementary material for: Characterization of the Zebrafish Cell Landscape at Single-Cell Resolution
Source: Front Cell Dev Biol. 2021 Oct 1;9:743421. doi: 10.3389/fcell.2021.743421 (PMC8517238; doi:10.3389/fcell.2021.743421)
Supplement: Supplementary Table 2 — Cellular heterogeneity in embryo and adult tissues. Differentially expressed genes detected in each cell type for all tissues in zebrafish cell landscape datasets. Yellow labels indicate specific marker genes of cell clusters. Genes are selected by log foldchange > 0.25, Bonferroni-adjusted p-value < 0.1, expressed in at least 15% of cells in either population (Seurat FindAllMarkers). Log fold change is calculated as arithmetic mean of log10 cpm values of one population minus the arithmetic mean of log10 cpm values of the second, and fold change is 10log_foldchange. P-values were calculated by the Wilcoxon rank sum test. The last sheet showing cell barcodes of each cell in zebrafish tissues. [file Data_Sheet_2.XLSX]

## Sheet: 24hpf
	p_val	avg_logFC	pct.1	pct.2	p_val_adj	cluster	gene		cell type		reference
fabp7a	2.32815e-63	0.625762	0.588	0.503	4.65629e-60	1	fabp7a		Early neural cell
six3b	9.29845e-31	0.515936	0.354	0.282	1.85969e-27	1	six3b
rrm2	2.4128e-52	0.474102	0.553	0.472	4.82561e-49	1	rrm2
myca	5.17647e-49	0.463302	0.328	0.242	1.03529e-45	1	myca
fabp11a	1.75509e-21	0.429417	0.396	0.336	3.51017e-18	1	fabp11a
en2b	1.09275e-09	0.359732	0.283	0.234	2.18549e-06	1	en2b
foxd1	9.22859e-63	0.349316	0.324	0.223	1.84572e-59	1	foxd1
sox21a	1.12014e-06	0.305891	0.392	0.374	0.00224029	1	sox21a
kpna2	3.48456e-21	0.289607	0.523	0.476	6.96913e-18	1	kpna2				https://www.ncbi.nlm.nih.gov/biosystems/198811?Sel=geneid:5111#show=genes
mtbl	1.59239e-44	0.289103	0.37	0.296	3.18478e-41	1	mtbl
si:dkey-238o13.4	4.58541e-19	0.285735	0.251	0.186	9.17083e-16	1	si:dkey-238o13.4
mdkb	1.08214e-06	0.277618	0.512	0.502	0.00216427	1	mdkb
hmgn2	1.17522e-139	0.271	0.972	0.943	2.35044e-136	1	hmgn2
paics	8.68722e-13	0.260201	0.377	0.339	1.73744e-09	1	paics
si:dkey-239j18.3	2.04639e-19	0.503466	0.498	0.289	4.09278e-16	2	si:dkey-239j18.3		Hatching gland
si:dkey-269i1.4	1.08411e-64	0.460792	0.504	0.223	2.16822e-61	2	si:dkey-269i1.4
he1.1	1.60962e-247	0.38233	0.949	0.691	3.21923e-244	2	he1.1
si:dkey-26g8.5	1.0097e-34	0.346051	0.574	0.33	2.0194e-31	2	si:dkey-26g8.5
si:dkey-26g8.4	1.39834e-06	0.343322	0.437	0.269	0.00279667	2	si:dkey-26g8.4
ctslb	1.63544e-126	0.333704	0.786	0.465	3.27088e-123	2	ctslb				Farnsworth, D.R., Saunders, L.M., and Miller, A.C. (2019). A single-cell transcriptome atlas for zebrafish development. Dev Biol.
apoa1b	1.02288e-157	0.331185	0.501	0.158	2.04576e-154	2	apoa1b
he1.2	2.94409e-112	0.316553	0.779	0.516	5.88818e-109	2	he1.2
prdx5	6.12362e-60	0.300965	0.638	0.399	1.22472e-56	2	prdx5
fabp7a1	5.95478e-64	0.295329	0.76	0.501	1.19096e-60	2	fabp7a
zgc:174855	1.59962e-96	0.293618	0.754	0.479	3.19924e-93	2	zgc:174855
zgc:174154	1.02509e-12	0.267142	0.411	0.222	2.05018e-09	2	zgc:174154
prdx2	4.4921e-27	0.262643	0.768	0.573	8.98419e-24	2	prdx2
si:dkey-239j18.2	2.92955e-77	0.254902	0.727	0.43	5.8591e-74	2	si:dkey-239j18.2
si:ch73-21g5.7	3.49243e-82	0.898971	0.528	0.351	6.98487e-79	3	si:ch73-21g5.7		Neuron
her4.3	2.0823e-26	0.842493	0.382	0.256	4.16459e-23	3	her4.3
gadd45gb.1	3.10964e-87	0.83975	0.494	0.291	6.21929e-84	3	gadd45gb.1
her4.2	9.4858e-26	0.81636	0.43	0.32	1.89716e-22	3	her4.2
lrrn1	1.02248e-18	0.805155	0.433	0.338	2.04497e-15	3	lrrn1				Farnsworth, D.R., Saunders, L.M., and Miller, A.C. (2019). A single-cell transcriptome atlas for zebrafish development. Dev Biol.
her4.4	0.0065016	0.768686	0.292	0.233	1	3	her4.4
her2	1.3551e-14	0.709568	0.436	0.368	2.7102e-11	3	her2
dla	1.36406e-11	0.655785	0.374	0.304	2.72812e-08	3	dla
dbx1a	5.61047e-08	0.611555	0.378	0.326	0.000112209	3	dbx1a
her4.1	2.69349e-33	0.61034	0.395	0.281	5.38698e-30	3	her4.1
neurog1	7.58486e-09	0.609424	0.323	0.265	1.51697e-05	3	neurog1				Chapouton, P., Webb, K.J., Stigloher, C., Alunni, A., Adolf, B., Hesl, B., Topp, S., Kremmer, E., and Bally-Cuif, L. (2011). Expression of hairy/enhancer of split genes in neural progenitors and neurogenesis domains of the adult zebrafish brain. J Comp Neurol 519, 1748-1769.
mdkb1	2.2111e-55	0.602308	0.652	0.49	4.42221e-52	3	mdkb
si:ch211-251b21.1	4.58052e-26	0.562331	0.329	0.242	9.16104e-23	3	si:ch211-251b21.1
hmgn21	6.06834e-209	0.540876	0.996	0.946	1.21367e-205	3	hmgn2
cyp26b1	0.000102723	0.527569	0.327	0.292	0.205447	3	cyp26b1
her12	0.005706	0.500779	0.31	0.28	1	3	her12
abhd6a	3.95937e-15	0.489929	0.373	0.312	7.91874e-12	3	abhd6a
dlb	1.47441e-46	0.475871	0.417	0.29	2.94882e-43	3	dlb
rrm21	5.74423e-32	0.462194	0.604	0.483	1.14885e-28	3	rrm2
sox21a1	1.87007e-09	0.406947	0.427	0.374	3.74015e-06	3	sox21a
ptmab	2.08721e-197	0.401398	0.999	0.986	4.17442e-194	3	ptmab
gsx1	2.1087e-16	0.401362	0.294	0.205	4.2174e-13	3	gsx1
fabp7a2	2.94779e-20	0.39255	0.609	0.518	5.89557e-17	3	fabp7a
her3	2.04517e-13	0.365855	0.28	0.199	4.09035e-10	3	her3
helt	3.00721e-21	0.353185	0.315	0.224	6.01442e-18	3	helt
elavl3	4.44128e-09	0.331039	0.323	0.255	8.88256e-06	3	elavl3
BX530077.1	3.6225e-24	0.324911	0.354	0.251	7.24499e-21	3	BX530077.1
gsx2	2.36797e-25	0.302405	0.323	0.224	4.73594e-22	3	gsx2
kpna21	1.25215e-16	0.297738	0.573	0.48	2.5043e-13	3	kpna2
olig2	2.19347e-14	0.270475	0.322	0.241	4.38694e-11	3	olig2
im:7152348	2.46149e-06	0.253304	0.316	0.272	0.00492298	3	im:7152348
pmp22a	4.20797e-205	1.67948	0.693	0.382	8.41593e-202	4	pmp22a		Head mesenchymal cell		Farnsworth, D.R., Saunders, L.M., and Miller, A.C. (2019). A single-cell transcriptome atlas for zebrafish development. Dev Biol.
twist1a	6.55045e-83	1.21161	0.441	0.244	1.31009e-79	4	twist1a
ednrab	2.10581e-58	0.798675	0.343	0.185	4.21162e-55	4	ednrab
prrx1a	3.29032e-18	0.789625	0.361	0.284	6.58064e-15	4	prrx1a
tpm4a	5.98972e-51	0.786186	0.492	0.353	1.19794e-47	4	tpm4a
tgfbi	3.60008e-37	0.746585	0.415	0.299	7.20016e-34	4	tgfbi
hand2	1.38539e-10	0.727789	0.297	0.217	2.77078e-07	4	hand2
cthrc1a	1.16974e-10	0.722808	0.263	0.177	2.33949e-07	4	cthrc1a
tuba8l3	9.22426e-65	0.711425	0.423	0.284	1.84485e-61	4	tuba8l3
tmem88b	0.000122169	0.68819	0.307	0.259	0.244338	4	tmem88b
cxcl12b	3.34648e-38	0.621023	0.396	0.293	6.69296e-35	4	cxcl12b
rbp5	0.00786449	0.506171	0.289	0.27	1	4	rbp5
zgc:77517	0.00285556	0.504577	0.305	0.278	1	4	zgc:77517
krt18	1.29771e-27	0.5027	0.544	0.419	2.59541e-24	4	krt18
npb	2.36203e-121	0.484096	0.278	0.08	4.72407e-118	4	npb
grem2b	2.87222e-37	0.47756	0.316	0.197	5.74444e-34	4	grem2b
si:ch211-152c2.3	0.00183793	0.469266	0.285	0.267	1	4	si:ch211-152c2.3
pitx2	1.50562e-06	0.413397	0.279	0.235	0.00301124	4	pitx2
barx1	9.93269e-27	0.408946	0.272	0.152	1.98654e-23	4	barx1
cpn1	8.54013e-37	0.389239	0.281	0.156	1.70803e-33	4	cpn1
rdh10a	6.73967e-21	0.388912	0.298	0.21	1.34793e-17	4	rdh10a
serpinh1b	9.02382e-54	0.380629	0.827	0.696	1.80476e-50	4	serpinh1b
tmem88a	1.19841e-17	0.371567	0.304	0.209	2.39682e-14	4	tmem88a
nanos1	4.24416e-23	0.347909	0.352	0.284	8.48832e-20	4	nanos1
nkx3-1	4.71211e-30	0.346466	0.299	0.177	9.42422e-27	4	nkx3-1
vwde	2.97153e-11	0.291282	0.285	0.213	5.94306e-08	4	vwde
bmp5	1.01763e-07	0.286175	0.22	0.271	0.000203526	4	bmp5
rhag	2.23264e-36	0.283395	0.265	0.134	4.46528e-33	4	rhag
foxd3	1.30295e-38	0.26593	0.304	0.175	2.60589e-35	4	foxd3
si:ch211-156j16.1	2.93011e-16	0.254825	0.304	0.227	5.86021e-13	4	si:ch211-156j16.1
cfl1l	1.44761e-264	1.14759	0.979	0.639	2.89522e-261	5	cfl1l		Epithelial cell
cldni	6.68539e-189	1.14401	0.873	0.526	1.33708e-185	5	cldni
pfn1	1.19391e-278	1.13201	0.993	0.827	2.38783e-275	5	pfn1
tagln2	6.95352e-69	1.07241	0.567	0.366	1.3907e-65	5	tagln2
apoeb	6.23836e-63	1.06316	0.637	0.437	1.24767e-59	5	apoeb
ecrg4b	1.23858e-77	1.00347	0.598	0.381	2.47716e-74	5	ecrg4b
tmsb4x	8.71025e-270	0.9853	1	0.95	1.74205e-266	5	tmsb4x
sdr16c5a	9.83953e-27	0.936541	0.438	0.36	1.96791e-23	5	sdr16c5a
epcam	3.54741e-120	0.891179	0.8	0.472	7.09482e-117	5	epcam				https://www.ncbi.nlm.nih.gov/gene/406454
tmsb1	1.26709e-176	0.877361	0.962	0.702	2.53419e-173	5	tmsb1
pdlim1	1.47825e-22	0.872053	0.438	0.36	2.9565e-19	5	pdlim1
krt8	2.36765e-126	0.861544	0.851	0.565	4.73529e-123	5	krt8				https://www.ncbi.nlm.nih.gov/gene/3856
thy1	4.43213e-40	0.860115	0.542	0.41	8.86426e-37	5	thy1
cldn1	1.49665e-22	0.848743	0.391	0.31	2.99329e-19	5	cldn1
zgc:101810	4.9956e-25	0.827469	0.389	0.329	9.99121e-22	5	zgc:101810
actb1	1.77203e-187	0.816985	0.993	0.931	3.54406e-184	5	actb1
cfd	0.000778878	0.79972	0.329	0.353	1	5	cfd
postnb	6.439e-44	0.768344	0.504	0.363	1.2878e-40	5	postnb
s100a10b	3.79896e-107	0.746506	0.838	0.597	7.59791e-104	5	s100a10b
si:dkey-16p21.8	5.49784e-36	0.718397	0.444	0.328	1.09957e-32	5	si:dkey-16p21.8
actb2	1.75932e-158	0.715125	0.989	0.902	3.51864e-155	5	actb2
cyp26a1	0.00100877	0.710053	0.323	0.357	1	5	cyp26a1
myl12.1	1.3961e-111	0.691916	0.912	0.695	2.79221e-108	5	myl12.1
zgc:158343	3.27294e-25	0.689236	0.446	0.346	6.54588e-22	5	zgc:158343
ptgs2a	1.20639e-15	0.68667	0.319	0.282	2.41278e-12	5	ptgs2a
padi2	2.55962e-15	0.684304	0.316	0.259	5.11924e-12	5	padi2
sult2st1	8.88219e-18	0.681148	0.395	0.328	1.77644e-14	5	sult2st1
col1a1b	1.54322e-26	0.64421	0.444	0.355	3.08644e-23	5	col1a1b
serpinh1b1	3.37339e-96	0.64395	0.895	0.696	6.74678e-93	5	serpinh1b
rpe65b	1.29439e-15	0.626168	0.312	0.251	2.58878e-12	5	rpe65b
ca6	1.45997e-17	0.622117	0.386	0.348	2.91994e-14	5	ca6
rcn3	2.22761e-19	0.611521	0.377	0.299	4.45523e-16	5	rcn3
si:dkey-102c8.3	5.73759e-10	0.610149	0.321	0.306	1.14752e-06	5	si:dkey-102c8.3
col1a2	7.35038e-08	0.606505	0.369	0.353	0.000147008	5	col1a2
dnase1l4.1	2.68695e-30	0.603527	0.509	0.394	5.37391e-27	5	dnase1l4.1
sparc	6.41908e-51	0.597116	0.723	0.554	1.28382e-47	5	sparc
zgc:162730	9.72779e-11	0.595751	0.422	0.383	1.94556e-07	5	zgc:162730
cotl1	2.07985e-34	0.587885	0.579	0.439	4.1597e-31	5	cotl1
ywhaz	6.96557e-55	0.584554	0.683	0.479	1.39311e-51	5	ywhaz
si:ch1073-406l10.2	3.91186e-12	0.582005	0.356	0.334	7.82372e-09	5	si:ch1073-406l10.2
cebpd	1.53122e-22	0.580347	0.426	0.341	3.06243e-19	5	cebpd
rac2	8.93274e-10	0.576091	0.342	0.329	1.78655e-06	5	rac2
si:rp71-77l1.1	1.27318e-07	0.572154	0.327	0.323	0.000254637	5	si:rp71-77l1.1
arhgdig	3.94778e-06	0.570232	0.309	0.294	0.00789555	5	arhgdig
cavin2b	5.31977e-25	0.568397	0.34	0.28	1.06395e-21	5	cavin2b
rgcc	0.00382312	0.561883	0.359	0.387	1	5	rgcc
si:ch73-86n18.1	1.19975e-06	0.548342	0.298	0.302	0.00239951	5	si:ch73-86n18.1
aqp3a	1.05281e-11	0.506152	0.438	0.393	2.10562e-08	5	aqp3a
krt181	4.37269e-14	0.497847	0.48	0.426	8.74539e-11	5	krt18
ctgfa	1.21024e-09	0.479676	0.292	0.294	2.42048e-06	5	ctgfa
cebpb	2.79521e-15	0.477753	0.429	0.37	5.59042e-12	5	cebpb
myh9a	8.39804e-14	0.475417	0.281	0.245	1.67961e-10	5	myh9a
fosl1a	1.61247e-17	0.473422	0.261	0.209	3.22495e-14	5	fosl1a
tpm3	2.2823e-12	0.467517	0.459	0.431	4.5646e-09	5	tpm3
egfl6	2.3961e-15	0.459864	0.364	0.331	4.79221e-12	5	egfl6
tcima	2.50573e-09	0.434068	0.303	0.3	5.01147e-06	5	tcima
col1a1a	2.11746e-15	0.43087	0.411	0.354	4.23493e-12	5	col1a1a
si:ch73-335l21.4	1.38855e-14	0.430563	0.328	0.302	2.77711e-11	5	si:ch73-335l21.4
gstm.3	2.76178e-06	0.421626	0.262	0.254	0.00552356	5	gstm.3
hspa5	5.04125e-29	0.420241	0.697	0.577	1.00825e-25	5	hspa5
matn4	3.18004e-06	0.384784	0.262	0.253	0.00636009	5	matn4
cxcl14	8.22159e-05	0.383563	0.368	0.368	0.164432	5	cxcl14
cyt1	4.41408e-135	0.375292	0.972	0.829	8.82815e-132	5	cyt1
gsta.1	6.5591e-13	0.368265	0.413	0.376	1.31182e-09	5	gsta.1
f11r.1	8.9229e-11	0.361763	0.277	0.261	1.78458e-07	5	f11r.1
krt4	7.13839e-132	0.33499	0.999	0.974	1.42768e-128	5	krt4
tpm4a1	2.33898e-07	0.33363	0.368	0.364	0.000467796	5	tpm4a
hsp90b1	2.39643e-09	0.330819	0.452	0.418	4.79286e-06	5	hsp90b1
msx1b	0.002858	0.329998	0.311	0.339	1	5	msx1b
krt97	5.80679e-19	0.326908	0.4	0.334	1.16136e-15	5	krt97
scinla	3.65193e-07	0.324116	0.298	0.309	0.000730385	5	scinla
col4a5	2.57408e-09	0.317931	0.163	0.277	5.14816e-06	5	col4a5
gadd45ba	2.1212e-05	0.304441	0.312	0.325	0.042424	5	gadd45ba
aep1	2.28001e-12	0.288249	0.452	0.402	4.56003e-09	5	aep1
cd9b	2.06415e-06	0.280826	0.355	0.34	0.0041283	5	cd9b
gapdhs	1.08516e-06	0.268956	0.432	0.425	0.00217031	5	gapdhs
en1a	6.67515e-19	0.25507	0.111	0.27	1.33503e-15	5	en1a
aqp3a1	0	2.01514	0.888	0.369	0	6	aqp3a		Pharyngeal epidermis
ecrg4b1	0	1.96925	0.884	0.366	0	6	ecrg4b
col1a1b1	0	1.94017	0.847	0.334	0	6	col1a1b				Knopf, F., Hammond, C., Chekuru, A., Kurth, T., Hans, S., Weber, C.W., Mahatma, G., Fisher, S., Brand, M., Schulte-Merker, S., et al. (2011). Bone Regenerates via Dedifferentiation of Osteoblasts in the Zebrafish Fin. Developmental Cell 20, 713-724.
pfn11	0	1.75299	1	0.827	0	6	pfn1
col1a21	4.28665e-209	1.74053	0.751	0.332	8.5733e-206	6	col1a2
thy11	4.618e-273	1.68062	0.859	0.393	9.236e-270	6	thy1
cldni1	0	1.65956	0.979	0.521	0	6	cldni
s100a10b1	0	1.64229	0.996	0.589	0	6	s100a10b
si:dkey-16p21.81	6.02641e-255	1.63544	0.789	0.31	1.20528e-251	6	si:dkey-16p21.8
col1a1a1	6.84824e-259	1.63249	0.811	0.333	1.36965e-255	6	col1a1a
cxcl141	1.22542e-159	1.62421	0.715	0.349	2.45084e-156	6	cxcl14
cfl1l1	0	1.62106	1	0.639	0	6	cfl1l
kera	3.7354e-164	1.58539	0.582	0.23	7.47079e-161	6	kera
aep11	3.12703e-203	1.57685	0.798	0.383	6.25406e-200	6	aep1
tnn	4.39637e-39	1.55974	0.475	0.315	8.79274e-36	6	tnn
cldn11	2.88237e-212	1.55242	0.711	0.294	5.76474e-209	6	cldn1
ca61	1.72594e-172	1.53421	0.682	0.332	3.45189e-169	6	ca6
tmsb11	0	1.52272	1	0.701	0	6	tmsb1
postnb1	3.6914e-216	1.52203	0.787	0.348	7.3828e-213	6	postnb
lgals1l1	1.27673e-108	1.51429	0.522	0.241	2.55347e-105	6	lgals1l1
cebpd1	1.51985e-189	1.5081	0.737	0.325	3.0397e-186	6	cebpd
si:ch1073-406l10.21	6.17775e-153	1.47007	0.644	0.319	1.23555e-149	6	si:ch1073-406l10.2
ptgs2a1	1.18692e-148	1.40098	0.614	0.266	2.37384e-145	6	ptgs2a
krtt1c19e	8.12257e-94	1.3824	0.592	0.309	1.62451e-90	6	krtt1c19e
padi21	3.4707e-154	1.37443	0.617	0.243	6.9414e-151	6	padi2
rcn31	3.44581e-173	1.36897	0.682	0.283	6.89161e-170	6	rcn3
zgc:1627301	1.42796e-183	1.3669	0.764	0.365	2.85591e-180	6	zgc:162730
si:dkey-102c8.31	8.68319e-128	1.36665	0.589	0.292	1.73664e-124	6	si:dkey-102c8.3
cotl11	2.74351e-255	1.35622	0.887	0.423	5.48702e-252	6	cotl1
tagln21	1.48195e-193	1.34568	0.766	0.356	2.9639e-190	6	tagln2
tmsb4x1	0	1.33038	1	0.95	0	6	tmsb4x
actb11	0	1.32623	1	0.931	0	6	actb1
krt91	9.40028e-133	1.32515	0.652	0.304	1.88006e-129	6	krt91
anxa2a	1.95652e-154	1.29493	0.68	0.323	3.91303e-151	6	anxa2a
dnase1l4.11	1.01474e-202	1.27493	0.807	0.379	2.02949e-199	6	dnase1l4.1
capns1a	2.90958e-183	1.26265	0.786	0.378	5.81916e-180	6	capns1a
si:rp71-77l1.11	2.52991e-114	1.26155	0.578	0.309	5.05981e-111	6	si:rp71-77l1.1
cebpb1	2.54695e-141	1.24766	0.71	0.356	5.09389e-138	6	cebpb
sparc1	4.82638e-232	1.24676	0.919	0.544	9.65276e-229	6	sparc
sdr16c5a1	6.34835e-113	1.24597	0.635	0.35	1.26967e-109	6	sdr16c5a
serpinh1b2	0	1.23961	0.991	0.691	0	6	serpinh1b
col11a1a	1.1286e-97	1.22251	0.564	0.288	2.25721e-94	6	col11a1a
krt41	0	1.20637	1	0.974	0	6	krt4
gstm.31	3.04563e-93	1.18099	0.496	0.242	6.09127e-90	6	gstm.3
cyt11	0	1.1636	1	0.828	0	6	cyt1
scinla1	1.04771e-83	1.15645	0.552	0.295	2.09543e-80	6	scinla
zgc:1583431	6.41765e-127	1.15504	0.678	0.333	1.28353e-123	6	zgc:158343
krt81	4.19511e-238	1.13754	0.944	0.561	8.39021e-235	6	krt8
cyr61	5.62583e-94	1.1163	0.517	0.277	1.12517e-90	6	cyr61
matn41	8.40873e-79	1.11355	0.497	0.241	1.68175e-75	6	matn4
cyt1l	0	1.10968	1	0.871	0	6	cyt1l
pdlim11	3.00472e-115	1.10272	0.644	0.349	6.00945e-112	6	pdlim1
ywhaz1	1.46732e-203	1.09094	0.896	0.468	2.93465e-200	6	ywhaz
si:ch73-86n18.11	1.13318e-106	1.0906	0.573	0.288	2.26637e-103	6	si:ch73-86n18.1
myl12.11	1.21166e-262	1.0877	0.979	0.692	2.42331e-259	6	myl12.1
col2a1b	3.06032e-126	1.06213	0.516	0.221	6.12064e-123	6	col2a1b
myh9a1	1.22327e-125	1.05631	0.542	0.231	2.44655e-122	6	myh9a
zgc:1018101	8.09878e-54	1.05603	0.515	0.322	1.61976e-50	6	zgc:101810
hspa51	4.47365e-171	1.03514	0.905	0.566	8.94729e-168	6	hspa5
epcam1	1.18524e-190	1.03006	0.895	0.467	2.37048e-187	6	epcam
arhgdig1	8.09269e-112	1.02308	0.592	0.279	1.61854e-108	6	arhgdig
rac21	9.07808e-80	1.0072	0.549	0.318	1.81562e-76	6	rac2
rgcc1	1.05299e-73	0.991809	0.594	0.374	2.10598e-70	6	rgcc
rpe65b1	1.00583e-44	0.973264	0.445	0.244	2.01165e-41	6	rpe65b
si:ch211-202f3.3	3.91786e-82	0.971993	0.426	0.18	7.83572e-79	6	si:ch211-202f3.3
gsnb	8.72956e-105	0.969711	0.564	0.272	1.74591e-101	6	gsnb
cavin2b1	1.37203e-89	0.953524	0.539	0.27	2.74405e-86	6	cavin2b
fosl1a1	1.20364e-83	0.908145	0.439	0.2	2.40728e-80	6	fosl1a
col4a51	2.81776e-38	0.897588	0.411	0.264	5.63552e-35	6	col4a5
tgfbi1	3.01381e-27	0.888992	0.431	0.302	6.02762e-24	6	tgfbi
actb21	5.01436e-272	0.884799	0.997	0.902	1.00287e-268	6	actb2
spaca4l	4.06617e-138	0.879301	0.77	0.391	8.13235e-135	6	spaca4l
dlx3b	1.28301e-33	0.867824	0.46	0.307	2.56601e-30	6	dlx3b
krt971	3.76458e-36	0.865623	0.493	0.329	7.52915e-33	6	krt97
zgc:92380	5.55651e-73	0.854005	0.512	0.282	1.1113e-69	6	zgc:92380
capgb	2.24551e-37	0.849418	0.433	0.268	4.49102e-34	6	capgb
anxa1a	7.94468e-126	0.844961	0.669	0.295	1.58894e-122	6	anxa1a
sult2st11	5.34606e-73	0.827124	0.573	0.319	1.06921e-69	6	sult2st1
hsp90b11	2.43244e-89	0.811027	0.691	0.405	4.86487e-86	6	hsp90b1
ogn	4.18435e-46	0.776862	0.377	0.18	8.36869e-43	6	ogn
si:ch73-335l21.41	1.1234e-63	0.743172	0.502	0.293	2.2468e-60	6	si:ch73-335l21.4
rbp4	5.78603e-64	0.704715	0.547	0.336	1.15721e-60	6	rbp4
tpm31	2.27149e-57	0.692584	0.634	0.422	4.54298e-54	6	tpm3
ppp1r14aa	5.62202e-61	0.685104	0.429	0.238	1.1244e-57	6	ppp1r14aa
lum	1.48487e-79	0.684229	0.409	0.189	2.96974e-76	6	lum
aplnra	5.44413e-18	0.642909	0.35	0.239	1.08883e-14	6	aplnra
apoeb1	1.03865e-86	0.642666	0.729	0.433	2.07729e-83	6	apoeb
gsta.11	2.87591e-50	0.634503	0.565	0.368	5.75182e-47	6	gsta.1
mmp30	3.19838e-19	0.631122	0.338	0.24	6.39676e-16	6	mmp30
fkbp11	6.85661e-39	0.628958	0.427	0.284	1.37132e-35	6	fkbp11
adh8b	3.88548e-31	0.627551	0.447	0.314	7.77096e-28	6	adh8b
ctgfa1	5.49766e-28	0.625336	0.404	0.288	1.09953e-24	6	ctgfa
col7a1	6.80195e-74	0.624523	0.343	0.109	1.36039e-70	6	col7a1
arpc1b	4.49361e-33	0.619624	0.39	0.241	8.98722e-30	6	arpc1b
egfl61	9.51568e-15	0.60801	0.42	0.328	1.90314e-11	6	egfl6
sult6b1	1.2368e-13	0.589722	0.392	0.307	2.47359e-10	6	sult6b1
gapdhs1	3.25145e-55	0.589064	0.644	0.414	6.50289e-52	6	gapdhs
wu:fb18f06	2.29295e-28	0.56699	0.354	0.205	4.58589e-25	6	wu:fb18f06
s100v1	8.2312e-36	0.565945	0.38	0.213	1.64624e-32	6	s100v1
anxa4	2.24902e-44	0.562358	0.436	0.277	4.49805e-41	6	anxa4
pycard	7.32787e-69	0.556307	0.508	0.272	1.46557e-65	6	pycard
sult1st1	1.72523e-19	0.540234	0.345	0.227	3.45046e-16	6	sult1st1
ms4a17a.8	8.88132e-52	0.529837	0.372	0.211	1.77626e-48	6	ms4a17a.8
tuba8l2	3.86523e-42	0.507534	0.475	0.303	7.73046e-39	6	tuba8l2
ecrg4a	3.0348e-31	0.502048	0.315	0.159	6.0696e-28	6	ecrg4a
msx1b1	2.41681e-22	0.495925	0.449	0.332	4.83362e-19	6	msx1b
klf2b	0.00010405	0.464269	0.3	0.252	0.2081	6	klf2b
arhgef25b	3.07586e-22	0.450609	0.329	0.205	6.15172e-19	6	arhgef25b
zgc:175088	1.87481e-60	0.446694	0.623	0.345	3.74961e-57	6	zgc:175088
tcima1	9.09531e-29	0.446638	0.412	0.294	1.81906e-25	6	tcima
f11r.11	2.98373e-47	0.445989	0.43	0.253	5.96746e-44	6	f11r.1
tpm4a2	5.00174e-24	0.435566	0.48	0.358	1.00035e-20	6	tpm4a
krt96	6.5515e-13	0.425697	0.293	0.208	1.3103e-09	6	krt96
ch25h	1.87008e-25	0.407011	0.325	0.204	3.74015e-22	6	ch25h
zgc:153284	7.84278e-12	0.399175	0.422	0.336	1.56856e-08	6	zgc:153284
si:dkey-28n18.9	7.7064e-72	0.385961	0.323	0.113	1.54128e-68	6	si:dkey-28n18.9
cav2	3.91905e-41	0.382715	0.356	0.214	7.83811e-38	6	cav2
emx2	0.0014976	0.379293	0.289	0.258	1	6	emx2
tnfaip6	1.76501e-20	0.372438	0.307	0.182	3.53003e-17	6	tnfaip6
cyp26a11	0.000199897	0.370858	0.361	0.355	0.399794	6	cyp26a1
fn1b	6.34812e-26	0.36923	0.268	0.157	1.26962e-22	6	fn1b
jac1	3.7537e-31	0.355178	0.268	0.086	7.5074e-28	6	jac1
prr13	1.85245e-11	0.311707	0.368	0.289	3.70489e-08	6	prr13
ms4a17a.7	6.30485e-19	0.31156	0.261	0.128	1.26097e-15	6	ms4a17a.7
gsto2	3.6786e-18	0.31072	0.313	0.191	7.3572e-15	6	gsto2
cyp1a	1.6714e-34	0.309335	0.302	0.152	3.3428e-31	6	cyp1a
CABZ01075125.1	5.4663e-06	0.305292	0.259	0.187	0.0109326	6	CABZ01075125.1
ckmt1	1.42322e-09	0.303336	0.281	0.182	2.84645e-06	6	ckmt1
tnfsf10	1.15678e-48	0.297557	0.302	0.129	2.31356e-45	6	tnfsf10
CR318588.4	2.22178e-15	0.293038	0.51	0.416	4.44355e-12	6	CR318588.4
rpz5	1.0237e-21	0.289486	0.339	0.241	2.04741e-18	6	rpz5
atp5if1b	2.38267e-10	0.269084	0.497	0.402	4.76534e-07	6	atp5if1b
msx2b	1.4476e-27	0.256563	0.347	0.244	2.89519e-24	6	msx2b
bmp2b	5.28002e-20	0.252505	0.259	0.136	1.056e-16	6	bmp2b
gadd45gb.11	3.18305e-182	1.71228	0.73	0.291	6.3661e-179	7	gadd45gb.1		Neuron_gadd45gb.1 high
elavl31	4.17144e-117	1.51658	0.625	0.244	8.34287e-114	7	elavl3				Farnsworth, D.R., Saunders, L.M., and Miller, A.C. (2019). A single-cell transcriptome atlas for zebrafish development. Dev Biol.
her4.21	8.39283e-106	1.50927	0.644	0.316	1.67857e-102	7	her4.2
si:ch73-21g5.71	6.43555e-122	1.43465	0.69	0.352	1.28711e-118	7	si:ch73-21g5.7
dlb1	3.44513e-117	1.43176	0.609	0.288	6.89026e-114	7	dlb
abhd6a1	1.61721e-103	1.31244	0.585	0.305	3.23441e-100	7	abhd6a
her4.31	1.68236e-86	1.3063	0.569	0.253	3.36472e-83	7	her4.3
her4.41	2.14675e-42	1.28191	0.487	0.227	4.2935e-39	7	her4.4
dla1	2.14157e-83	1.28092	0.583	0.298	4.28313e-80	7	dla
BX530077.11	3.69401e-42	1.19907	0.467	0.251	7.38802e-39	7	BX530077.1
neurog11	1.66668e-44	1.14491	0.49	0.261	3.33337e-41	7	neurog1
her4.11	4.56124e-27	1.09729	0.461	0.284	9.12247e-24	7	her4.1
vim	3.18507e-39	1.08219	0.496	0.302	6.37014e-36	7	vim
lrrn11	4.83242e-45	1.04508	0.555	0.337	9.66483e-42	7	lrrn1
stmn1b	1.08406e-78	0.965128	0.61	0.326	2.16813e-75	7	stmn1b
im:71523481	2.30126e-35	0.93659	0.453	0.268	4.60253e-32	7	im:7152348
CU467822.1	1.04129e-32	0.871727	0.417	0.231	2.08258e-29	7	CU467822.1
insm1a	1.93592e-31	0.845985	0.419	0.214	3.87185e-28	7	insm1a
nhlh2	0.00426645	0.840027	0.334	0.234	1	7	nhlh2
neurod1	1.07042e-43	0.832287	0.402	0.176	2.14085e-40	7	neurod1				Weng, Q., Wang, J., Wang, J., He, D., Cheng, Z., Zhang, F., Verma, R., Xu, L., Dong, X., Liao, Y., et al. (2019). Single-Cell Transcriptomics Uncovers Glial Progenitor Diversity and Cell Fate Determinants during Development and Gliomagenesis. Cell Stem Cell 24, 707-723 e708.
her121	2.02469e-39	0.802606	0.474	0.274	4.04939e-36	7	her12
tmsb	5.44461e-67	0.721816	0.6	0.338	1.08892e-63	7	tmsb
her21	1.44039e-25	0.668125	0.532	0.366	2.88077e-22	7	her2
onecut1	0.000858305	0.587332	0.292	0.233	1	7	onecut1
otpa	8.38301e-60	0.586569	0.419	0.203	1.6766e-56	7	otpa
si:ch211-152f23.5	7.20753e-84	0.578579	0.422	0.15	1.44151e-80	7	si:ch211-152f23.5
tubb5	8.05267e-18	0.557721	0.44	0.312	1.61053e-14	7	tubb5
hes2.2	9.58679e-25	0.554322	0.355	0.208	1.91736e-21	7	hes2.2
ascl1a	2.09824e-13	0.541452	0.439	0.324	4.19648e-10	7	ascl1a
cyp26b11	2.59713e-06	0.530434	0.371	0.291	0.00519425	7	cyp26b1
fstl1a	0.000144092	0.513069	0.34	0.257	0.288183	7	fstl1a
hmgn22	7.57333e-78	0.51298	0.99	0.949	1.51467e-74	7	hmgn2
ptmab1	7.92013e-123	0.48291	1	0.987	1.58403e-119	7	ptmab
mdkb2	8.51588e-18	0.459997	0.648	0.498	1.70318e-14	7	mdkb
isl1	1.08397e-05	0.380585	0.295	0.187	0.0216795	7	isl1
olig21	6.78411e-05	0.378874	0.26	0.248	0.135682	7	olig2
helt1	0.0047998	0.374161	0.298	0.23	1	7	helt
dbx1b	7.85797e-23	0.354163	0.344	0.181	1.57159e-19	7	dbx1b
fezf1	5.24752e-35	0.341198	0.381	0.194	1.0495e-31	7	fezf1
sox21a2	6.77265e-13	0.337856	0.496	0.373	1.35453e-09	7	sox21a
gsx21	5.588e-10	0.328586	0.349	0.228	1.1176e-06	7	gsx2
hoxb8a	2.0283e-36	0.316443	0.405	0.211	4.05659e-33	7	hoxb8a
olig4	3.63115e-14	0.302661	0.346	0.205	7.26231e-11	7	olig4
lbx2	2.68262e-17	0.287952	0.319	0.147	5.36525e-14	7	lbx2
si:ch73-265d7.2	1.35238e-44	0.250939	0.415	0.217	2.70475e-41	7	si:ch73-265d7.2
icn2	0	3.13694	0.994	0.44	0	8	icn2		Keratinocyte
agr1	0	3.02115	0.975	0.296	0	8	agr1
krt5	0	2.98375	0.995	0.523	0	8	krt5
anxa1c	0	2.98033	0.997	0.343	0	8	anxa1c
krt92	0	2.92356	0.97	0.35	0	8	krt92
si:ch211-195b11.3	0	2.89315	0.988	0.353	0	8	si:ch211-195b11.3
krt17	0	2.75355	0.906	0.275	0	8	krt17
si:ch211-157c3.4	0	2.69681	0.924	0.249	0	8	si:ch211-157c3.4
cyt1l1	0	2.63543	1	0.872	0	8	cyt1l
zgc:193505	0	2.62682	0.928	0.269	0	8	zgc:193505
cyt12	0	2.49704	1	0.829	0	8	cyt1
si:ch211-153b23.5	6.74922e-260	2.49533	0.822	0.268	1.34984e-256	8	si:ch211-153b23.5
zgc:1750881	0	2.42408	0.978	0.333	0	8	zgc:175088
si:ch1073-340i21.3	0	2.40951	0.878	0.247	0	8	si:ch1073-340i21.3
krt1-19d	7.38612e-83	2.38089	0.502	0.195	1.47722e-79	8	krt1-19d				Padhi, B.K., Joly, L., Tellis, P., Smith, A., Nanjappa, P., Chevrette, M., Ekker, M., and Akimenko, M.A. (2004). Screen for genes differentially expressed during regeneration of the zebrafish caudal fin. Dev Dynam 231, 527-541.
zgc:174938	0	2.35721	0.885	0.232	0	8	zgc:174938
cldne	0	2.34357	0.863	0.212	0	8	cldne
anxa1b	0	2.28665	0.861	0.201	0	8	anxa1b
krt42	0	2.21233	1	0.974	0	8	krt4
plekhf1	1.11824e-236	2.16459	0.732	0.191	2.23648e-233	8	plekhf1
spaca4l1	0	2.1165	0.967	0.386	0	8	spaca4l
noxo1a	6.78132e-235	2.11301	0.722	0.2	1.35626e-231	8	noxo1a
tnfb	4.12298e-182	2.0545	0.672	0.211	8.24597e-179	8	tnfb
cldnb	0	2.05147	0.924	0.346	0	8	cldnb
mid1ip1a	2.02297e-271	2.04726	0.802	0.206	4.04594e-268	8	mid1ip1a
tmem176l.4	1.25473e-181	2.01681	0.697	0.223	2.50946e-178	8	tmem176l.4
krt911	1.87191e-39	2.0037	0.521	0.313	3.74382e-36	8	krt91
phlda2	7.52332e-294	1.9794	0.905	0.342	1.50466e-290	8	phlda2
si:dkey-184p9.7	2.68362e-183	1.97789	0.686	0.183	5.36723e-180	8	si:dkey-184p9.7
capn9	8.03796e-270	1.9611	0.746	0.214	1.60759e-266	8	capn9
si:ch211-117m20.5	3.60802e-61	1.95116	0.49	0.229	7.21604e-58	8	si:ch211-117m20.5
anxa1a1	4.03573e-291	1.92408	0.892	0.289	8.07147e-288	8	anxa1a
si:ch211-98n17.5	3.41983e-242	1.89397	0.705	0.163	6.83965e-239	8	si:ch211-98n17.5
pycard1	6.87245e-238	1.88858	0.799	0.262	1.37449e-234	8	pycard
si:dkey-87o1.2	9.85497e-288	1.88734	0.828	0.206	1.97099e-284	8	si:dkey-87o1.2
im:7150988	5.35397e-108	1.887	0.53	0.204	1.07079e-104	8	im:7150988
icn	0	1.88561	0.994	0.587	0	8	icn
pnp5a	1.11633e-253	1.86251	0.744	0.201	2.23266e-250	8	pnp5a
zgc:1532841	2.97937e-203	1.81759	0.783	0.321	5.95875e-200	8	zgc:153284
aep12	1.24685e-150	1.80679	0.778	0.388	2.4937e-147	8	aep1
irg1l	1.31845e-87	1.7956	0.546	0.191	2.6369e-84	8	irg1l
zgc:163030	3.72723e-165	1.79415	0.693	0.216	7.45446e-162	8	zgc:163030
elovl1a	2.45464e-173	1.79164	0.649	0.214	4.90929e-170	8	elovl1a
nfkbiaa	1.6575e-231	1.7909	0.702	0.206	3.315e-228	8	nfkbiaa
ccl20a.3	1.32049e-147	1.78562	0.549	0.167	2.64098e-144	8	ccl20a.3
fut9d	8.0636e-163	1.777	0.596	0.189	1.61272e-159	8	fut9d
anxa3a	5.33732e-202	1.77636	0.676	0.16	1.06746e-198	8	anxa3a
zgc:153665	3.13184e-222	1.77238	0.693	0.208	6.26369e-219	8	zgc:153665
apodb	3.02149e-239	1.74685	0.674	0.155	6.04298e-236	8	apodb
stard14	4.66353e-225	1.7444	0.666	0.165	9.32707e-222	8	stard14
gmds	4.67497e-189	1.71327	0.671	0.196	9.34994e-186	8	gmds
zgc:85975	4.98115e-156	1.70853	0.671	0.179	9.96231e-153	8	zgc:85975
tgm1l4	1.16449e-173	1.68488	0.612	0.159	2.32897e-170	8	tgm1l4
zgc:110712	6.5126e-128	1.68469	0.548	0.175	1.30252e-124	8	zgc:110712
ppl	5.76415e-221	1.6633	0.649	0.149	1.15283e-217	8	ppl
mgst1.2	8.00521e-187	1.65904	0.676	0.229	1.60104e-183	8	mgst1.2
cd9b1	4.33749e-229	1.651	0.855	0.318	8.67498e-226	8	cd9b
si:dkey-222n6.2	7.44435e-195	1.64656	0.622	0.163	1.48887e-191	8	si:dkey-222n6.2
elovl7a	3.21556e-159	1.62584	0.593	0.134	6.43112e-156	8	elovl7a
si:ch211-95j8.2	9.4725e-245	1.61458	0.626	0.121	1.8945e-241	8	si:ch211-95j8.2
anxa2a1	1.03281e-186	1.60211	0.764	0.323	2.06563e-183	8	anxa2a
cx30.3	6.25639e-229	1.5846	0.652	0.168	1.25128e-225	8	cx30.3
evplb	9.7225e-164	1.56369	0.569	0.122	1.9445e-160	8	evplb
si:ch73-204p21.2	9.96683e-184	1.5609	0.602	0.144	1.99337e-180	8	si:ch73-204p21.2
dhrs13a.2	1.20864e-212	1.55917	0.576	0.097	2.41728e-209	8	dhrs13a.2
si:ch73-347e22.8	1.26621e-130	1.53311	0.615	0.2	2.53242e-127	8	si:ch73-347e22.8
si:ch1073-190k2.1	1.23527e-164	1.52946	0.713	0.24	2.47054e-161	8	si:ch1073-190k2.1
stx11b.1	4.73346e-114	1.525	0.574	0.209	9.46691e-111	8	stx11b.1
si:dkey-19b23.12	5.54671e-116	1.50241	0.582	0.157	1.10934e-112	8	si:dkey-19b23.12
spint2	2.6025e-204	1.49187	0.718	0.249	5.20501e-201	8	spint2
wu:fb18f061	4.16511e-106	1.48433	0.594	0.197	8.33022e-103	8	wu:fb18f06
zgc:111983	1.12121e-37	1.48261	0.454	0.166	2.24242e-34	8	zgc:111983
soul2	1.05156e-114	1.47608	0.599	0.163	2.10312e-111	8	soul2
fuca1.1	8.99553e-180	1.47546	0.677	0.236	1.79911e-176	8	fuca1.1
gsta.12	3.68414e-159	1.45063	0.764	0.361	7.36829e-156	8	gsta.1
nfkbiab	2.379e-136	1.44591	0.674	0.281	4.758e-133	8	nfkbiab
zgc:92480	1.27867e-85	1.42753	0.505	0.136	2.55735e-82	8	zgc:92480
s100v11	1.81626e-175	1.42615	0.66	0.202	3.63252e-172	8	s100v1
ywhaz2	7.19949e-230	1.41817	0.93	0.471	1.4399e-226	8	ywhaz
krtt1c19e1	4.80888e-67	1.41421	0.615	0.311	9.61777e-64	8	krtt1c19e
capns1a1	1.03943e-192	1.40558	0.844	0.379	2.07886e-189	8	capns1a
gnpnat1	1.19002e-137	1.39568	0.621	0.25	2.38004e-134	8	gnpnat1
nqo1	1.09987e-158	1.38131	0.64	0.211	2.19975e-155	8	nqo1
selenow1	8.71808e-178	1.37871	0.833	0.398	1.74362e-174	8	selenow1
ftr86	3.7891e-171	1.37457	0.546	0.116	7.57819e-168	8	ftr86
sqstm1	5.45568e-119	1.36374	0.574	0.198	1.09114e-115	8	sqstm1
selenow2b	7.49492e-61	1.35915	0.507	0.198	1.49898e-57	8	selenow2b
si:ch211-218g23.6	2.3068e-133	1.34842	0.524	0.172	4.6136e-130	8	si:ch211-218g23.6
epcam2	1.56239e-225	1.34349	0.947	0.469	3.12477e-222	8	epcam
gsnb1	1.82785e-130	1.33126	0.679	0.269	3.6557e-127	8	gsnb
styk1	1.28431e-183	1.32997	0.585	0.155	2.56862e-180	8	styk1
s100v2	2.03404e-171	1.32141	0.691	0.24	4.06809e-168	8	s100v2
tmsb12	3.32069e-279	1.31867	1	0.704	6.64137e-276	8	tmsb1
scel	3.76478e-177	1.28486	0.56	0.151	7.52956e-174	8	scel
s100w	8.1338e-182	1.27685	0.563	0.132	1.62676e-178	8	s100w
gstp1	1.24959e-101	1.25747	0.719	0.377	2.49918e-98	8	gstp1
sox7	6.17378e-83	1.25201	0.47	0.124	1.23476e-79	8	sox7
adh8b1	4.72517e-84	1.24294	0.612	0.308	9.45034e-81	8	adh8b
znf185	1.37559e-104	1.24026	0.51	0.173	2.75119e-101	8	znf185
dhrs13l1	6.14608e-06	1.23515	0.367	0.221	0.0122922	8	dhrs13l1
cav21	2.48323e-118	1.23227	0.577	0.205	4.96646e-115	8	cav2
tcima2	3.46925e-100	1.21749	0.61	0.287	6.93851e-97	8	tcima
ch25h1	2.12777e-48	1.18572	0.452	0.2	4.25554e-45	8	ch25h
si:ch211-173d10.1	8.67565e-100	1.16356	0.507	0.162	1.73513e-96	8	si:ch211-173d10.1
rab25a	3.0917e-63	1.15643	0.438	0.13	6.18339e-60	8	rab25a
si:ch73-141c7.1	9.32257e-82	1.15227	0.505	0.205	1.86451e-78	8	si:ch73-141c7.1
elovl7b	1.36888e-33	1.13329	0.362	0.083	2.73776e-30	8	elovl7b
uraha	1.13649e-71	1.13288	0.47	0.165	2.27298e-68	8	uraha
oclnb	3.36746e-105	1.12649	0.491	0.147	6.73491e-102	8	oclnb
vamp8	2.45498e-28	1.12465	0.432	0.191	4.90996e-25	8	vamp8
krt972	1.13182e-78	1.1221	0.643	0.324	2.26364e-75	8	krt97
tspo	1.30009e-134	1.12187	0.635	0.247	2.60019e-131	8	tspo
si:dkeyp-86h10.3	3.94072e-92	1.10414	0.456	0.122	7.88144e-89	8	si:dkeyp-86h10.3
cavin2b2	6.51402e-112	1.09626	0.621	0.269	1.3028e-108	8	cavin2b
tuba8l21	8.91092e-46	1.08798	0.563	0.301	1.78218e-42	8	tuba8l2
pof1b	1.43457e-99	1.06991	0.501	0.17	2.86915e-96	8	pof1b
cxcl142	2.07237e-93	1.0606	0.68	0.354	4.14474e-90	8	cxcl14
cldnf	7.04087e-73	1.05718	0.452	0.148	1.40817e-69	8	cldnf
mvp	3.94942e-34	1.05638	0.44	0.206	7.89885e-31	8	mvp
pmm2	5.01173e-87	1.04875	0.552	0.254	1.00235e-83	8	pmm2
zgc:153911	1.31344e-125	1.04849	0.484	0.114	2.62688e-122	8	zgc:153911
f11r.12	1.31135e-125	1.04817	0.632	0.246	2.6227e-122	8	f11r.1
zgc:86586	1.39571e-109	1.03708	0.466	0.112	2.79143e-106	8	zgc:86586
si:ch73-78o10.1	2.55284e-53	1.03682	0.409	0.081	5.10568e-50	8	si:ch73-78o10.1
ptgs2b	8.65761e-67	1.03208	0.426	0.124	1.73152e-63	8	ptgs2b
zgc:110788	9.55058e-84	1.02466	0.427	0.083	1.91012e-80	8	zgc:110788
eps8l1	2.24494e-45	1.02457	0.426	0.163	4.48989e-42	8	eps8l1
sult6b11	3.71797e-57	1.0196	0.546	0.301	7.43595e-54	8	sult6b1
zgc:154054	2.81115e-09	1.0022	0.357	0.19	5.62231e-06	8	zgc:154054
ppdpfa	4.77842e-19	1.00078	0.446	0.252	9.55683e-16	8	ppdpfa
gadd45ba1	5.6705e-39	0.991086	0.548	0.315	1.1341e-35	8	gadd45ba
zgc:100868	6.94517e-96	0.984323	0.457	0.127	1.38903e-92	8	zgc:100868
cfl1l2	1.19371e-200	0.977601	0.991	0.642	2.38742e-197	8	cfl1l
cebpb2	2.44452e-72	0.973623	0.666	0.361	4.88904e-69	8	cebpb
dbnla	3.44317e-29	0.966679	0.376	0.116	6.88635e-26	8	dbnla
uox	4.34579e-29	0.957842	0.356	0.113	8.69158e-26	8	uox
msx1b2	1.00061e-66	0.955466	0.607	0.326	2.00122e-63	8	msx1b
hopx	7.00388e-104	0.954323	0.513	0.194	1.40078e-100	8	hopx
mboat1	7.19349e-102	0.95341	0.487	0.166	1.4387e-98	8	mboat1
prr131	1.71775e-116	0.949289	0.638	0.278	3.43551e-113	8	prr13
si:ch211-79k12.1	9.37879e-133	0.945309	0.504	0.137	1.87576e-129	8	si:ch211-79k12.1
zgc:1627302	2.10507e-87	0.945145	0.688	0.372	4.21014e-84	8	zgc:162730
si:ch211-229n2.7	1.40284e-19	0.928032	0.343	0.116	2.80568e-16	8	si:ch211-229n2.7
elf3	1.56073e-42	0.908522	0.407	0.169	3.12146e-39	8	elf3
arhgdig2	1.56868e-108	0.905386	0.618	0.281	3.13737e-105	8	arhgdig
ftr83	9.21955e-22	0.898661	0.37	0.161	1.84391e-18	8	ftr83
si:ch73-52f15.5	1.22822e-21	0.895413	0.334	0.096	2.45645e-18	8	si:ch73-52f15.5
si:ch211-202f5.3	1.52832e-22	0.894043	0.373	0.143	3.05664e-19	8	si:ch211-202f5.3
zgc:1583432	7.72022e-73	0.891023	0.618	0.339	1.54404e-69	8	zgc:158343
krt961	1.08458e-24	0.886929	0.371	0.205	2.16916e-21	8	krt96
si:ch211-153b23.4	2.91706e-135	0.881592	0.437	0.072	5.83412e-132	8	si:ch211-153b23.4
dnajb1b	3.9638e-77	0.877852	0.574	0.285	7.92759e-74	8	dnajb1b
mgll	2.91164e-49	0.854515	0.362	0.06	5.82329e-46	8	mgll
zgc:174935	3.8952e-15	0.853039	0.363	0.168	7.7904e-12	8	zgc:174935
krt182	6.67646e-22	0.8499	0.599	0.421	1.33529e-18	8	krt18
rel	2.03752e-102	0.84665	0.463	0.149	4.07504e-99	8	rel
ch25hl1.1	4.1601e-163	0.832247	0.424	0.04	8.3202e-160	8	ch25hl1.1
si:dkeyp-11e3.1	3.17329e-06	0.831256	0.292	0.091	0.00634657	8	si:dkeyp-11e3.1
chmp4c	7.51445e-49	0.829032	0.409	0.156	1.50289e-45	8	chmp4c
tob1b	8.70336e-27	0.822995	0.429	0.245	1.74067e-23	8	tob1b
ponzr3	1.71203e-155	0.822775	0.396	0.043	3.42405e-152	8	ponzr3
si:cabz01007794.1	0.00019233	0.809932	0.264	0.076	0.38466	8	si:cabz01007794.1
aldob	1.78418e-70	0.791806	0.736	0.434	3.56835e-67	8	aldob
svopl	1.65502e-97	0.790571	0.44	0.111	3.31005e-94	8	svopl
klf2b1	1.57366e-18	0.773088	0.398	0.249	3.14732e-15	8	klf2b
cav1	1.36145e-98	0.770552	0.435	0.104	2.7229e-95	8	cav1
s100u	4.63678e-24	0.769736	0.426	0.256	9.27356e-21	8	s100u
CR382283.1	4.96647e-06	0.76246	0.306	0.128	0.00993294	8	CR382283.1
CR854839.1	0.00128261	0.760721	0.278	0.08	1	8	CR854839.1
foxq1a	2.78534e-55	0.74653	0.398	0.144	5.57068e-52	8	foxq1a
s100a10b2	3.8614e-158	0.746117	0.956	0.594	7.7228e-155	8	s100a10b
ap1s3b	3.98247e-85	0.735343	0.456	0.136	7.96495e-82	8	ap1s3b
capgb1	1.32016e-29	0.731886	0.468	0.268	2.64033e-26	8	capgb
gbgt1l4	3.36198e-16	0.723047	0.343	0.136	6.72395e-13	8	gbgt1l4
pglyrp5	5.90153e-84	0.721972	0.402	0.111	1.18031e-80	8	pglyrp5
si:dkey-248g15.3	5.57772e-46	0.715947	0.482	0.266	1.11554e-42	8	si:dkey-248g15.3
ponzr5	5.46083e-19	0.695851	0.36	0.2	1.09217e-15	8	ponzr5
selenom	3.76666e-10	0.693721	0.392	0.27	7.53332e-07	8	selenom
caspb	1.07356e-83	0.693416	0.465	0.193	2.14712e-80	8	caspb
CR925813.1	1.45966e-89	0.690435	0.417	0.104	2.91932e-86	8	CR925813.1
krt82	1.52956e-40	0.68702	0.786	0.571	3.05913e-37	8	krt8
si:dkey-9l20.3	1.15408e-175	0.679143	0.431	0.073	2.30816e-172	8	si:dkey-9l20.3
acy3.2	1.73214e-74	0.665798	0.493	0.247	3.46427e-71	8	acy3.2
ildr1a	3.16317e-54	0.620334	0.373	0.103	6.32634e-51	8	ildr1a
dnase1l4.12	7.49155e-51	0.620122	0.643	0.39	1.49831e-47	8	dnase1l4.1
ptgs2a2	2.07722e-35	0.617347	0.457	0.276	4.15443e-32	8	ptgs2a
atp5if1b1	3.19147e-72	0.599611	0.697	0.394	6.38294e-69	8	atp5if1b
cebpd2	7.64348e-19	0.592308	0.507	0.339	1.5287e-15	8	cebpd
sult1st11	0.00841931	0.544324	0.326	0.229	1	8	sult1st1
si:ch211-153b23.3	1.2595e-219	0.543006	0.39	0.034	2.519e-216	8	si:ch211-153b23.3
myl12.12	5.08956e-81	0.529078	0.936	0.697	1.01791e-77	8	myl12.1
dlx5a	6.35416e-21	0.517755	0.448	0.302	1.27083e-17	8	dlx5a
fxyd1	6.75771e-29	0.514809	0.402	0.211	1.35154e-25	8	fxyd1
gsto21	5.96034e-30	0.507103	0.392	0.189	1.19207e-26	8	gsto2
CR855311.1	1.43579e-17	0.50253	0.362	0.223	2.87159e-14	8	CR855311.1
prdx1	5.49451e-37	0.478883	0.515	0.343	1.0989e-33	8	prdx1
mia	6.43234e-87	0.475654	0.337	0.03	1.28647e-83	8	mia
eppk1	7.33528e-88	0.448077	0.378	0.102	1.46706e-84	8	eppk1
prdx51	5.92032e-31	0.428041	0.599	0.415	1.18406e-27	8	prdx5
CU571323.1	0	0.393842	0.371	0.001	0	8	CU571323.1
fosl1a2	1.4831e-76	0.387813	0.46	0.201	2.9662e-73	8	fosl1a
sult2st12	3.37095e-12	0.380069	0.465	0.326	6.74191e-09	8	sult2st1
cnpy1	1.75238e-07	0.378897	0.401	0.305	0.000350476	8	cnpy1
krt15	6.80783e-15	0.370263	0.329	0.162	1.36157e-11	8	krt15
CR318588.41	2.67169e-26	0.344259	0.602	0.413	5.34338e-23	8	CR318588.4
he1.3	4.58848e-299	0.331516	0.354	0.012	9.17696e-296	8	he1.3
cyp2aa8	1.37036e-169	0.324905	0.401	0.064	2.74073e-166	8	cyp2aa8
tdh	4.04222e-52	0.310749	0.513	0.286	8.08444e-49	8	tdh
blvrb	3.84353e-43	0.295209	0.417	0.224	7.68705e-40	8	blvrb
msx2b1	0.00624564	0.257348	0.267	0.248	1	8	msx2b
gng3	9.96734e-108	2.24839	0.611	0.247	1.99347e-104	9	gng3		Neuron_gng3 high
stmn1b1	2.52497e-172	2.14904	0.806	0.324	5.04993e-169	9	stmn1b
gap43	1.61779e-98	2.02908	0.578	0.232	3.23558e-95	9	gap43
ckbb	9.19669e-130	1.99487	0.72	0.298	1.83934e-126	9	ckbb
stmn2b	2.2475e-68	1.87387	0.49	0.17	4.495e-65	9	stmn2b
ywhag2	2.75051e-85	1.75493	0.529	0.202	5.50102e-82	9	ywhag2
rtn1b	2.30988e-37	1.68495	0.426	0.174	4.61975e-34	9	rtn1b
zgc:153426	5.7521e-45	1.6218	0.512	0.262	1.15042e-41	9	zgc:153426
tubb51	4.52581e-49	1.59624	0.542	0.311	9.05161e-46	9	tubb5
vim1	3.87927e-41	1.59022	0.508	0.305	7.75855e-38	9	vim
tmsb3	3.17925e-72	1.58892	0.641	0.341	6.35851e-69	9	tmsb
snap25a	1.35804e-83	1.52281	0.488	0.169	2.71608e-80	9	snap25a				Bayes, A., Collins, M.O., Reig-Viader, R., Gou, G., Goulding, D., Izquierdo, A., Choudhary, J.S., Emes, R.D., and Grant, S.G. (2017). Evolution of complexity in the zebrafish synapse proteome. Nat Commun 8, 14613
tuba8l31	2.2932e-28	1.43631	0.458	0.29	4.5864e-25	9	tuba8l3
cplx2l	6.27909e-28	1.43592	0.376	0.163	1.25582e-24	9	cplx2l
aldocb	8.1745e-83	1.40892	0.514	0.203	1.6349e-79	9	aldocb
elavl32	6.11449e-38	1.40247	0.512	0.253	1.2229e-34	9	elavl3
elavl4	4.28941e-21	1.37979	0.366	0.138	8.57882e-18	9	elavl4
stmn2a	2.11347e-14	1.37755	0.357	0.194	4.22693e-11	9	stmn2a
adcyap1b	3.33357e-50	1.36768	0.4	0.147	6.66715e-47	9	adcyap1b
mllt11	3.6469e-24	1.35178	0.361	0.114	7.29379e-21	9	mllt11
atp6v0cb	1.01042e-47	1.29556	0.445	0.187	2.02085e-44	9	atp6v0cb
tubb2	6.77584e-71	1.27752	0.449	0.175	1.35517e-67	9	tubb2
zgc:65894	6.60014e-91	1.27025	0.404	0.071	1.32003e-87	9	zgc:65894
atpv0e2	5.1227e-41	1.22912	0.458	0.234	1.02454e-37	9	atpv0e2
jagn1a	2.81521e-07	1.20987	0.31	0.123	0.000563042	9	jagn1a
gapdhs2	1.3686e-68	1.1934	0.714	0.416	2.7372e-65	9	gapdhs
si:ch211-56a11.2	2.76091e-26	1.15903	0.391	0.224	5.52182e-23	9	si:ch211-56a11.2
nsg2	2.57455e-28	1.14493	0.372	0.165	5.14911e-25	9	nsg2
tmsb2	6.29112e-06	1.1428	0.282	0.124	0.0125822	9	tmsb2
sst2	1.64251e-07	1.11044	0.23	0.322	0.000328502	9	sst2
onecut11	0.000688461	1.09806	0.316	0.233	1	9	onecut1
calm1b	8.98043e-25	1.0425	0.383	0.229	1.79609e-21	9	calm1b
hpca	8.77473e-19	1.03616	0.292	0.119	1.75495e-15	9	hpca
neurod11	5.59185e-19	0.939753	0.342	0.181	1.11837e-15	9	neurod1
stmn4l	7.56866e-86	0.935412	0.385	0.075	1.51373e-82	9	stmn4l
sst1.2	0.000162319	0.915743	0.288	0.224	0.324638	9	sst1.2
isl11	2.02528e-28	0.911821	0.355	0.187	4.05057e-25	9	isl1
egr4	1.62136e-22	0.901843	0.327	0.16	3.24272e-19	9	egr4
scg5	5.35765e-33	0.894538	0.314	0.078	1.07153e-29	9	scg5
nhlh21	9.20184e-05	0.887993	0.316	0.236	0.184037	9	nhlh2
islr2	8.01278e-09	0.878745	0.292	0.144	1.60256e-05	9	islr2
otpb	1.84504e-36	0.852719	0.372	0.206	3.69008e-33	9	otpb
olfm1b	2.13275e-45	0.795209	0.346	0.112	4.2655e-42	9	olfm1b
atp6v1e1b	2.28548e-18	0.776266	0.404	0.267	4.57096e-15	9	atp6v1e1b
tsc22d1	2.661e-07	0.772668	0.303	0.218	0.0005322	9	tsc22d1
crabp1b	1.25721e-13	0.768391	0.308	0.189	2.51441e-10	9	crabp1b
ppp1r14ab	2.3094e-30	0.749338	0.363	0.181	4.6188e-27	9	ppp1r14ab
otpa1	4.41376e-33	0.732809	0.363	0.208	8.82752e-30	9	otpa
stxbp1a	3.54967e-48	0.732665	0.363	0.132	7.09933e-45	9	stxbp1a
slc32a1	5.29799e-89	0.727341	0.327	0.062	1.0596e-85	9	slc32a1
uchl1	1.31437e-13	0.714672	0.316	0.192	2.62875e-10	9	uchl1
eno1a	6.62659e-22	0.686122	0.424	0.285	1.32532e-18	9	eno1a
chga	3.71652e-44	0.674937	0.299	0.079	7.43303e-41	9	chga
SMIM18	9.28114e-50	0.655864	0.288	0.039	1.85623e-46	9	SMIM18
fgf13a	1.03196e-45	0.628845	0.325	0.099	2.06392e-42	9	fgf13a
syt4	7.33907e-96	0.620806	0.372	0.085	1.46781e-92	9	syt4
tdh1	1.69847e-07	0.613456	0.363	0.293	0.000339695	9	tdh
atp6v1g1	2.41535e-15	0.587797	0.434	0.292	4.8307e-12	9	atp6v1g1
en1b	0.00408151	0.584671	0.28	0.228	1	9	en1b
si:ch211-215d8.2	1.40652e-92	0.582931	0.308	0.022	2.81305e-89	9	si:ch211-215d8.2
rbfox1	9.74901e-24	0.581076	0.26	0.086	1.9498e-20	9	rbfox1
hoxb8a1	2.66509e-16	0.572386	0.331	0.216	5.33019e-13	9	hoxb8a
urp1	6.67392e-07	0.571536	0.284	0.197	0.00133478	9	urp1
camk2n1a	2.62467e-41	0.56315	0.335	0.132	5.24934e-38	9	camk2n1a
sv2bb	9.31212e-64	0.559631	0.305	0.088	1.86242e-60	9	sv2bb
chodl	2.56753e-13	0.555993	0.256	0.096	5.13507e-10	9	chodl
insm1a1	6.89347e-15	0.555156	0.34	0.22	1.37869e-11	9	insm1a
mdkb3	6.12426e-16	0.536125	0.628	0.501	1.22485e-12	9	mdkb
isl2a	5.39507e-40	0.527873	0.335	0.123	1.07901e-36	9	isl2a
hsp70.3	5.27428e-18	0.527043	0.695	0.563	1.05486e-14	9	hsp70.3
pcsk1nl	0	0.521327	0.29	0.011	0	9	pcsk1nl
drgx	1.02896e-134	0.516912	0.325	0.052	2.05791e-131	9	drgx
atp6v1h	1.13242e-22	0.515845	0.404	0.266	2.26484e-19	9	atp6v1h
map7d2b	5.36743e-14	0.512787	0.262	0.1	1.07349e-10	9	map7d2b
tlx2	3.20684e-67	0.471197	0.308	0.063	6.41367e-64	9	tlx2
im:71523482	8.38116e-10	0.426757	0.338	0.274	1.67623e-06	9	im:7152348
skor1b	3.86726e-105	0.408144	0.31	0.053	7.73453e-102	9	skor1b
hoxb6b	8.74685e-18	0.403283	0.303	0.154	1.74937e-14	9	hoxb6b
anxa13l	8.7841e-59	0.395809	0.335	0.11	1.75682e-55	9	anxa13l
ppp1r1c	9.09757e-75	0.390956	0.301	0.045	1.81951e-71	9	ppp1r1c
rbp4l	2.23197e-34	0.382417	0.312	0.127	4.46394e-31	9	rbp4l
crhbp	3.85986e-62	0.361812	0.28	0.055	7.71972e-59	9	crhbp
gng13b	1.14614e-51	0.361189	0.277	0.051	2.29228e-48	9	gng13b
zgc:158291	2.56444e-119	0.360424	0.282	0.027	5.12889e-116	9	zgc:158291
dlb2	1.63791e-14	0.360146	0.194	0.305	3.27581e-11	9	dlb
FP085414.1	7.07669e-28	0.351028	0.273	0.092	1.41534e-24	9	FP085414.1
mdh1aa	6.09517e-09	0.337127	0.551	0.458	1.21903e-05	9	mdh1aa
txn	4.18487e-11	0.3306	0.331	0.253	8.36974e-08	9	txn
cxcr4b	2.20447e-08	0.321785	0.323	0.256	4.40893e-05	9	cxcr4b
zgc:194665	1.78214e-257	0.32039	0.346	0.029	3.56427e-254	9	zgc:194665
foxa2	5.09441e-23	0.317542	0.327	0.185	1.01888e-19	9	foxa2
RHO	1.60236e-119	0.310048	0.303	0.052	3.20472e-116	9	RHO
gad1b	3.93268e-60	0.303189	0.256	0.038	7.86537e-57	9	gad1b
hoxd9a	5.69822e-05	0.303154	0.262	0.184	0.113964	9	hoxd9a
cbfa2t3	3.65136e-33	0.299224	0.273	0.061	7.30271e-30	9	cbfa2t3
hsp90b12	1.28824e-14	0.297322	0.555	0.416	2.57648e-11	9	hsp90b1
calb1	3.4473e-277	0.294939	0.286	0.015	6.8946e-274	9	calb1
atp6v0ca	1.643e-20	0.287447	0.422	0.29	3.28599e-17	9	atp6v0ca
ptmab2	1.74197e-32	0.28707	0.998	0.987	3.48394e-29	9	ptmab
arxb	1.32124e-21	0.270064	0.277	0.129	2.64249e-18	9	arxb
cst3	3.71922e-11	0.261769	0.329	0.247	7.43845e-08	9	cst3
ndufa4	9.37501e-24	0.260764	0.342	0.191	1.875e-20	9	ndufa4
apoc1	3.16161e-123	3.04653	0.74	0.271	6.32322e-120	10	apoc1		Somite
meox1	1.28541e-95	2.02866	0.574	0.172	2.57081e-92	10	meox1				Farnsworth, D.R., Saunders, L.M., and Miller, A.C. (2019). A single-cell transcriptome atlas for zebrafish development. Dev Biol.
efemp2b	2.9194e-104	1.97584	0.555	0.169	5.83881e-101	10	efemp2b
tcf15	1.36997e-15	1.50076	0.381	0.168	2.73994e-12	10	tcf15
vwde1	7.18708e-07	1.44461	0.367	0.215	0.00143742	10	vwde
cxcl12b1	3.51562e-30	1.44197	0.499	0.296	7.03123e-27	10	cxcl12b
ntd5	5.37315e-31	1.43205	0.421	0.227	1.07463e-27	10	ntd5
msgn1	2.75266e-211	1.37133	0.429	0.034	5.50532e-208	10	msgn1
apoeb2	8.8084e-53	1.34441	0.718	0.441	1.76168e-49	10	apoeb
myf5	4.35734e-101	1.26455	0.41	0.076	8.71468e-98	10	myf5
twist1a1	9.98047e-30	1.24149	0.456	0.255	1.99609e-26	10	twist1a
CABZ01074130.1	3.82613e-34	1.19083	0.343	0.094	7.65225e-31	10	CABZ01074130.1
angptl7	4.98029e-37	1.1589	0.394	0.132	9.96059e-34	10	angptl7
hoxc13b	3.68283e-74	1.14324	0.389	0.077	7.36567e-71	10	hoxc13b
efemp2a	1.84748e-34	1.10576	0.391	0.164	3.69496e-31	10	efemp2a
hoxc13a	1.0894e-75	1.08165	0.421	0.12	2.1788e-72	10	hoxc13a
tgfbi2	1.17156e-07	0.948681	0.405	0.306	0.000234311	10	tgfbi
ved	1.54857e-05	0.828767	0.273	0.168	0.0309714	10	ved
hsp90aa1.1	6.61424e-32	0.804596	0.491	0.292	1.32285e-28	10	hsp90aa1.1
tuba8l22	1.53629e-05	0.79964	0.397	0.309	0.0307257	10	tuba8l2
serpinh1b3	9.03962e-59	0.777978	0.922	0.701	1.80792e-55	10	serpinh1b
vox	1.67859e-11	0.708022	0.327	0.195	3.35718e-08	10	vox
rcn32	4.24395e-18	0.697901	0.448	0.299	8.48789e-15	10	rcn3
ripply2	1.70734e-47	0.677668	0.327	0.083	3.41469e-44	10	ripply2
her7	9.22792e-21	0.673138	0.273	0.06	1.84558e-17	10	her7
hoxb13a	1.36935e-58	0.627788	0.257	0.024	2.73871e-55	10	hoxb13a
si:dkeyp-110a12.4	5.28736e-17	0.608345	0.367	0.241	1.05747e-13	10	si:dkeyp-110a12.4
prrx1a1	1.17848e-06	0.596438	0.351	0.288	0.00235697	10	prrx1a
nkx3-11	5.98972e-13	0.55477	0.327	0.183	1.19794e-09	10	nkx3-1
dmrt2a	4.64034e-25	0.552166	0.327	0.137	9.28068e-22	10	dmrt2a
aldh1a2	1.20957e-12	0.529277	0.306	0.181	2.41914e-09	10	aldh1a2
rbp7b	2.87051e-24	0.516434	0.324	0.122	5.74101e-21	10	rbp7b
COMP	2.77844e-25	0.499168	0.322	0.126	5.55688e-22	10	COMP
BX248318.1	5.5345e-05	0.469918	0.308	0.222	0.11069	10	BX248318.1
wif1	0.00154434	0.458545	0.263	0.183	1	10	wif1
hsp90b13	0.00150708	0.440981	0.48	0.418	1	10	hsp90b1
pmp22a1	2.92821e-05	0.422582	0.469	0.405	0.0585641	10	pmp22a
tbx16	2.18162e-38	0.401571	0.257	0.076	4.36325e-35	10	tbx16
glula	5.72927e-06	0.355826	0.314	0.257	0.0114585	10	glula
hoxc10a	5.36263e-15	0.35329	0.322	0.171	1.07253e-11	10	hoxc10a
her1	0	0.3516	0.335	0.005	0	10	her1
fmoda	1.38628e-10	0.344812	0.322	0.197	2.77256e-07	10	fmoda
myog	9.7368e-10	0.333286	0.314	0.205	1.94736e-06	10	myog
msx2b2	2.5284e-10	0.299397	0.349	0.247	5.05681e-07	10	msx2b
etv2	9.81854e-12	0.29084	0.319	0.205	1.96371e-08	10	etv2
hsp90aa1.11	4.81634e-252	3.0481	0.943	0.281	9.63268e-249	11	hsp90aa1.1		Muscle cell
myog1	1.75623e-193	2.62141	0.776	0.194	3.51246e-190	11	myog				Farnsworth, D.R., Saunders, L.M., and Miller, A.C. (2019). A single-cell transcriptome atlas for zebrafish development. Dev Biol.
tnni2b.1	2.86356e-188	2.58816	0.857	0.308	5.72713e-185	11	tnni2b.1
actc1b	1.61298e-196	2.57477	0.957	0.519	3.22595e-193	11	actc1b
myl1	2.5715e-176	2.56033	0.838	0.288	5.143e-173	11	myl1
actc1a	2.42871e-169	2.48936	0.827	0.267	4.85742e-166	11	actc1a
mylpfa	1.36719e-94	2.41659	0.711	0.323	2.73437e-91	11	mylpfa
hspb1	4.50668e-182	2.21238	0.865	0.279	9.01337e-179	11	hspb1
tpma	2.29248e-137	2.1879	0.781	0.301	4.58496e-134	11	tpma
aldoab	7.03199e-100	2.16447	0.689	0.278	1.4064e-96	11	aldoab
si:ch211-131k2.3	6.5678e-123	2.15784	0.678	0.242	1.31356e-119	11	si:ch211-131k2.3
acta1b	1.70451e-72	2.12082	0.632	0.268	3.40902e-69	11	acta1b
jam2a	2.20709e-105	2.07826	0.632	0.227	4.41418e-102	11	jam2a
atp2a1	4.13854e-71	2.04355	0.638	0.294	8.27708e-68	11	atp2a1
tnnt2c	1.79899e-50	2.00936	0.53	0.216	3.59797e-47	11	tnnt2c
ckma	2.11569e-82	1.89254	0.643	0.282	4.23137e-79	11	ckma
unc45b	3.00921e-133	1.87201	0.578	0.129	6.01843e-130	11	unc45b
ckmb	2.01469e-83	1.87174	0.678	0.31	4.02938e-80	11	ckmb
ITGB1BP2	4.12026e-94	1.85327	0.573	0.162	8.24052e-91	11	ITGB1BP2
zgc:101853	1.71605e-146	1.79859	0.57	0.098	3.43211e-143	11	zgc:101853
mylz3	3.11037e-87	1.78318	0.603	0.241	6.22073e-84	11	mylz3
myhz2	2.2643e-89	1.73153	0.468	0.13	4.5286e-86	11	myhz2
klhl41b	3.3743e-89	1.71836	0.503	0.139	6.7486e-86	11	klhl41b
tmem38a	2.21623e-36	1.6927	0.489	0.229	4.43247e-33	11	tmem38a
acta1a	6.50576e-43	1.61284	0.524	0.24	1.30115e-39	11	acta1a
pabpc4	1.18114e-61	1.5908	0.5	0.193	2.36228e-58	11	pabpc4
cygb1	6.10521e-71	1.51017	0.481	0.17	1.22104e-67	11	cygb1
hfe2	2.43148e-154	1.50698	0.478	0.076	4.86296e-151	11	hfe2
ak1	1.06976e-78	1.46938	0.584	0.235	2.13951e-75	11	ak1
gapdh	7.49648e-49	1.4118	0.535	0.271	1.4993e-45	11	gapdh
tmsb4	1.53605e-50	1.38033	0.592	0.344	3.0721e-47	11	tmsb
fbxl22	3.0653e-42	1.37398	0.392	0.103	6.13059e-39	11	fbxl22
tmx2a	6.14146e-196	1.366	0.468	0.03	1.22829e-192	11	tmx2a
vwde2	1.32973e-34	1.34943	0.454	0.213	2.65946e-31	11	vwde
myhz1.3	1.75332e-42	1.3394	0.424	0.175	3.50665e-39	11	myhz1.3
desma	3.26454e-57	1.31574	0.465	0.198	6.52909e-54	11	desma
efhd1	9.49459e-42	1.31306	0.427	0.172	1.89892e-38	11	efhd1
srl	2.80751e-16	1.29066	0.376	0.204	5.61502e-13	11	srl
tnnt3a	1.06589e-22	1.26208	0.389	0.214	2.13179e-19	11	tnnt3a
rbfox1l	3.04402e-44	1.25267	0.419	0.145	6.08803e-41	11	rbfox1l
efemp2a1	1.47695e-48	1.25182	0.427	0.163	2.95391e-45	11	efemp2a
fxr2	2.44853e-27	1.21804	0.449	0.272	4.89706e-24	11	fxr2
mybphb	5.56245e-06	1.20717	0.327	0.163	0.0111249	11	mybphb
mafbb	3.3425e-74	1.13171	0.411	0.108	6.68501e-71	11	mafbb
smtnl1	2.68775e-61	1.1134	0.408	0.13	5.3755e-58	11	smtnl1
tnni2a.4	1.06778e-31	1.07302	0.446	0.258	2.13556e-28	11	tnni2a.4
tnnc2	2.97771e-07	1.07012	0.316	0.195	0.000595541	11	tnnc2
gatm	2.21266e-29	1.04263	0.368	0.156	4.42531e-26	11	gatm
CABZ01078594.1	4.95583e-40	1.03903	0.386	0.153	9.91165e-37	11	CABZ01078594.1
cav3	9.14917e-60	1.03694	0.384	0.109	1.82983e-56	11	cav3
txlnbb	2.51652e-10	0.97511	0.273	0.09	5.03305e-07	11	txlnbb
hspb8	6.85082e-30	0.936013	0.332	0.122	1.37016e-26	11	hspb8
nexn	1.4712e-23	0.929921	0.281	0.042	2.9424e-20	11	nexn
ggctb	1.03546e-06	0.917549	0.257	0.139	0.00207093	11	ggctb
mss51	0.000627081	0.897798	0.27	0.152	1	11	mss51
cacng1a	6.13098e-82	0.883839	0.335	0.042	1.2262e-78	11	cacng1a
cd151	7.7959e-55	0.864876	0.368	0.126	1.55918e-51	11	cd151
ppdpfa1	2.98517e-07	0.848293	0.346	0.258	0.000597034	11	ppdpfa
rbp7b1	1.48872e-19	0.840228	0.319	0.122	2.97744e-16	11	rbp7b
mdh1ab	5.73417e-10	0.818765	0.33	0.226	1.14683e-06	11	mdh1ab
casq2	6.25069e-13	0.815875	0.305	0.158	1.25014e-09	11	casq2
chrnd	1.86334e-20	0.809889	0.278	0.078	3.72667e-17	11	chrnd
eno1a1	9.97537e-14	0.763428	0.4	0.287	1.99507e-10	11	eno1a
tob1b1	7.85377e-23	0.748138	0.392	0.249	1.57075e-19	11	tob1b
nmrk2	1.95171e-64	0.712294	0.341	0.091	3.90343e-61	11	nmrk2
fstl1a1	1.7136e-14	0.695123	0.378	0.258	3.4272e-11	11	fstl1a
COMP1	1.20276e-16	0.677057	0.297	0.126	2.40553e-13	11	COMP
chrna1	1.33015e-21	0.671156	0.3	0.124	2.66029e-18	11	chrna1
hspb9	2.76267e-21	0.66751	0.341	0.184	5.52535e-18	11	hspb9
ldb3b	1.8927e-14	0.618719	0.297	0.153	3.78539e-11	11	ldb3b
cpn11	3.70533e-29	0.585888	0.351	0.161	7.41065e-26	11	cpn1
trim63a	3.60669e-43	0.571502	0.305	0.088	7.21338e-40	11	trim63a
mylpfb	1.58368e-20	0.565151	0.365	0.243	3.16736e-17	11	mylpfb
CABZ01072309.1	5.68554e-39	0.556559	0.289	0.071	1.13711e-35	11	CABZ01072309.1
tmed1a	1.40682e-51	0.543434	0.305	0.082	2.81365e-48	11	tmed1a
mt-atp6	6.05395e-47	0.529151	0.957	0.878	1.21079e-43	11	mt-atp6
si:ch73-367p23.2	1.24108e-42	0.500535	0.332	0.115	2.48217e-39	11	si:ch73-367p23.2
ttn.2	4.55708e-23	0.500426	0.305	0.144	9.11417e-20	11	ttn.2
ttn.1	3.6643e-16	0.497813	0.276	0.116	7.32861e-13	11	ttn.1
atp5if1b2	3.31147e-16	0.49562	0.541	0.403	6.62294e-13	11	atp5if1b
fstb	6.0305e-30	0.43918	0.257	0.062	1.2061e-26	11	fstb
myca1	1.10942e-12	0.426563	0.365	0.263	2.21883e-09	11	myca
actn3b	3.8033e-37	0.413891	0.262	0.053	7.6066e-34	11	actn3b
atp1b1a	1.63878e-05	0.352374	0.384	0.332	0.0327755	11	atp1b1a
actn3a	2.78614e-22	0.346726	0.286	0.129	5.57229e-19	11	actn3a
pvalb2	4.29086e-17	0.333502	0.376	0.262	8.58172e-14	11	pvalb2
zgc:158296	2.83521e-37	0.298303	0.265	0.071	5.67043e-34	11	zgc:158296
hhatla	5.76346e-81	0.29107	0.27	0.024	1.15269e-77	11	hhatla
cxcl12a	1.41536e-10	0.278069	0.327	0.257	2.83073e-07	11	cxcl12a
tcf151	3.82949e-13	0.275022	0.295	0.17	7.65897e-10	11	tcf15
myoz1b	4.40638e-22	0.26801	0.278	0.124	8.81275e-19	11	myoz1b
efemp2b1	6.58878e-06	0.264783	0.268	0.176	0.0131776	11	efemp2b
hsp70.31	8.54759e-07	0.251395	0.665	0.565	0.00170952	11	hsp70.3
agr2	8.17259e-53	3.73117	0.703	0.358	1.63452e-49	12	agr2		Epithelial cell_mal high
icn1	1.11456e-95	2.4946	0.952	0.599	2.22913e-92	12	icn
CT573383.1	3.7686e-38	2.28183	0.517	0.214	7.53721e-35	12	CT573383.1
si:dkey-87o1.21	3.55921e-56	1.90868	0.66	0.226	7.11843e-53	12	si:dkey-87o1.2
cldnh	1.43111e-62	1.85239	0.675	0.253	2.86222e-59	12	cldnh
pvalb5	3.13168e-13	1.6815	0.301	0.139	6.26336e-10	12	pvalb5
cldnb1	4.24274e-72	1.62189	0.828	0.363	8.48549e-69	12	cldnb
fxyd11	5.91377e-43	1.56958	0.55	0.215	1.18275e-39	12	fxyd1
s100u1	3.09697e-18	1.50066	0.464	0.26	6.19395e-15	12	s100u
fev	5.0103e-90	1.43927	0.383	0.035	1.00206e-86	12	fev
s100v21	1.39241e-34	1.41534	0.579	0.254	2.78481e-31	12	s100v2
zgc:923801	2.19074e-16	1.32912	0.474	0.291	4.38148e-13	12	zgc:92380
s100z	4.1091e-11	1.30778	0.297	0.145	8.21821e-08	12	s100z
mal	4.22247e-37	1.30562	0.435	0.145	8.44493e-34	12	mal
foxa3	1.5876e-30	1.23467	0.306	0.042	3.17519e-27	12	foxa3
nupr1	3.08671e-10	1.19848	0.397	0.276	6.17343e-07	12	nupr1
si:dkey-65b12.6	2.81246e-48	1.1741	0.325	0.047	5.62493e-45	12	si:dkey-65b12.6
txn1	2.42447e-09	1.15279	0.388	0.253	4.84894e-06	12	txn
epcam3	5.53963e-49	1.14573	0.861	0.484	1.10793e-45	12	epcam				https://www.ncbi.nlm.nih.gov/gene/406454
CR855311.11	5.44448e-12	1.14545	0.349	0.227	1.0889e-08	12	CR855311.1
spint21	1.16191e-28	1.14496	0.531	0.265	2.32382e-25	12	spint2
zgc:775171	6.05507e-08	1.10455	0.368	0.279	0.000121101	12	zgc:77517
dnase1l4.13	8.93417e-23	1.08766	0.627	0.397	1.78683e-19	12	dnase1l4.1
si:ch73-347e22.81	9.5945e-22	1.02014	0.44	0.214	1.9189e-18	12	si:ch73-347e22.8
si:ch211-243g18.2	3.1973e-13	1.0064	0.378	0.239	6.3946e-10	12	si:ch211-243g18.2
gmds1	3.71053e-06	1.00358	0.344	0.213	0.00742106	12	gmds
gbgt1l41	2.20039e-14	0.995723	0.354	0.141	4.40077e-11	12	gbgt1l4
si:ch1073-190k2.11	6.4134e-18	0.963516	0.478	0.257	1.28268e-14	12	si:ch1073-190k2.1
CR925813.11	2.46275e-29	0.952052	0.354	0.114	4.9255e-26	12	CR925813.1
znf1851	1.75719e-15	0.936867	0.359	0.185	3.51439e-12	12	znf185
phlda21	1.95059e-26	0.93181	0.627	0.362	3.90118e-23	12	phlda2
tuba8l23	2.57674e-09	0.901579	0.435	0.31	5.15349e-06	12	tuba8l2
gnpnat11	2.30801e-05	0.9012	0.344	0.264	0.0461602	12	gnpnat1
krt183	4.83571e-21	0.895189	0.665	0.425	9.67141e-18	12	krt18
f11r.13	3.0414e-05	0.885336	0.383	0.26	0.060828	12	f11r.1
krt973	4.93888e-24	0.884164	0.598	0.334	9.87776e-21	12	krt97
rpz51	7.5257e-13	0.879095	0.373	0.244	1.50514e-09	12	rpz5
gadd45ga	1.15176e-13	0.822868	0.388	0.244	2.30352e-10	12	gadd45ga
gng13b1	2.57555e-23	0.813029	0.282	0.055	5.1511e-20	12	gng13b
elf31	0.000140824	0.808724	0.306	0.178	0.281648	12	elf3
tcima3	2.37583e-14	0.803843	0.445	0.298	4.75166e-11	12	tcima
nqo11	0.000251576	0.768246	0.321	0.227	0.503152	12	nqo1
mid1ip1a1	1.83786e-22	0.749651	0.488	0.228	3.67572e-19	12	mid1ip1a
prr132	6.01971e-19	0.746363	0.498	0.29	1.20394e-15	12	prr13
zgc:1540541	1.77461e-17	0.722676	0.368	0.194	3.54922e-14	12	zgc:154054
ponzr51	8.05906e-10	0.707749	0.34	0.205	1.61181e-06	12	ponzr5
ap1s3b1	1.65841e-24	0.702531	0.378	0.146	3.31681e-21	12	ap1s3b
aldob1	6.48764e-12	0.699792	0.598	0.445	1.29753e-08	12	aldob
cd63	1.25611e-13	0.657105	0.579	0.393	2.51223e-10	12	cd63
zgc:1749351	3.03127e-05	0.639621	0.292	0.175	0.0606254	12	zgc:174935
gstp11	1.4842e-09	0.620815	0.512	0.39	2.9684e-06	12	gstp1
bik	6.50224e-32	0.612849	0.335	0.092	1.30045e-28	12	bik
hsp90b14	8.16218e-08	0.608195	0.536	0.418	0.000163244	12	hsp90b1
fuca1.11	0.00368572	0.605899	0.33	0.253	1	12	fuca1.1
BX000438.2	1.57934e-11	0.575574	0.34	0.202	3.15868e-08	12	BX000438.2
hspa52	1.33842e-07	0.562367	0.684	0.581	0.000267683	12	hspa5
zgc:123295	5.32379e-15	0.53379	0.292	0.117	1.06476e-11	12	zgc:123295
cldnf1	3.35643e-15	0.515476	0.335	0.159	6.71287e-12	12	cldnf
tph1b	1.05545e-21	0.492981	0.273	0.056	2.11091e-18	12	tph1b
rab25a1	2.25965e-09	0.48767	0.297	0.141	4.51929e-06	12	rab25a
styk11	8.00252e-08	0.484635	0.282	0.172	0.00016005	12	styk1
stmn1b2	1.831e-07	0.481273	0.421	0.337	0.000366199	12	stmn1b
capns1a2	2.89494e-07	0.480652	0.517	0.397	0.000578988	12	capns1a
cd9b2	2.55218e-08	0.447863	0.474	0.339	5.10435e-05	12	cd9b
s100s	1.96024e-16	0.441119	0.273	0.096	3.92047e-13	12	s100s
pmm21	0.0014774	0.43022	0.201	0.267	1	12	pmm2
npc2	0.000281684	0.418607	0.34	0.287	0.563368	12	npc2
vamp81	3.41114e-18	0.415487	0.378	0.199	6.82229e-15	12	vamp8
acy3.21	1.77586e-10	0.40972	0.124	0.259	3.55172e-07	12	acy3.2
wu:fb18f062	1.96323e-06	0.406223	0.311	0.212	0.00392647	12	wu:fb18f06
gapdhs3	2.75477e-05	0.403969	0.517	0.424	0.0550954	12	gapdhs
rgs2	1.45763e-10	0.394107	0.268	0.116	2.91526e-07	12	rgs2
zgc:92066	1.26836e-09	0.393786	0.794	0.698	2.53671e-06	12	zgc:92066
sox21a3	0.00346101	0.368868	0.426	0.378	1	12	sox21a
ckbb1	0.00159572	0.366743	0.373	0.309	1	12	ckbb
ftr831	1.41923e-13	0.359008	0.311	0.167	2.83846e-10	12	ftr83
chmp4c1	7.46828e-10	0.355958	0.306	0.165	1.49366e-06	12	chmp4c
dhrs13a.21	5.78664e-17	0.353395	0.301	0.114	1.15733e-13	12	dhrs13a.2
oclnb1	5.25441e-09	0.351313	0.278	0.16	1.05088e-05	12	oclnb
ecrg4a1	2.16192e-12	0.348749	0.321	0.164	4.32384e-09	12	ecrg4a
id2b	2.02974e-14	0.335561	0.316	0.132	4.05948e-11	12	id2b
tmsb5	0.00293562	0.329573	0.392	0.349	1	12	tmsb
capgb2	1.84793e-07	0.288755	0.354	0.275	0.000369587	12	capgb
gadd45ba2	0.00103054	0.27809	0.23	0.326	1	12	gadd45ba
ptmab3	4.53688e-10	0.275175	0.99	0.987	9.07377e-07	12	ptmab
cnpy11	4.01197e-06	0.262698	0.373	0.308	0.00802395	12	cnpy1
si:dkeyp-110a12.41	1.48562e-44	1.94194	0.536	0.237	2.97125e-41	13	si:dkeyp-110a12.4		Neuroblast
cdx4	5.71854e-47	1.43461	0.522	0.224	1.14371e-43	13	cdx4				Farnsworth, D.R., Saunders, L.M., and Miller, A.C. (2019). A single-cell transcriptome atlas for zebrafish development. Dev Biol.
ldlrad2	3.07692e-47	1.35841	0.475	0.157	6.15383e-44	13	ldlrad2
si:ch73-265d7.21	1.01061e-25	1.1765	0.44	0.221	2.02122e-22	13	si:ch73-265d7.2
enkur	2.08711e-41	1.09539	0.385	0.107	4.17421e-38	13	enkur
hoxa9b	1.01578e-29	0.960497	0.443	0.219	2.03155e-26	13	hoxa9b
shha	5.12032e-11	0.955048	0.379	0.249	1.02406e-07	13	shha
wnt11r	2.93234e-15	0.921576	0.423	0.273	5.86469e-12	13	wnt11r
col2a1a	0.00566337	0.906105	0.259	0.251	1	13	col2a1a
ntd51	5.34254e-05	0.831084	0.3	0.23	0.106851	13	ntd5
hoxd12a	3.34139e-22	0.80771	0.362	0.152	6.68279e-19	13	hoxd12a
smkr1	1.20055e-10	0.743254	0.318	0.142	2.40109e-07	13	smkr1
ndnf	4.34797e-08	0.721107	0.335	0.211	8.69594e-05	13	ndnf
foxb1b	2.44321e-36	0.679607	0.376	0.139	4.88643e-33	13	foxb1b
neurog12	1.89222e-08	0.674374	0.382	0.268	3.78445e-05	13	neurog1
hoxd9a1	4.63854e-43	0.660347	0.437	0.181	9.27708e-40	13	hoxd9a
npr3	1.13344e-19	0.647282	0.335	0.145	2.26688e-16	13	npr3
tbata	9.09499e-50	0.635435	0.318	0.069	1.819e-46	13	tbata
urp11	0.000698553	0.606736	0.271	0.198	1	13	urp1
nkx2.9	3.81806e-05	0.603796	0.324	0.231	0.0763612	13	nkx2.9
her4.42	1.71366e-17	0.596519	0.405	0.235	3.42732e-14	13	her4.4
ctgfa2	2.95289e-06	0.593936	0.236	0.295	0.00590578	13	ctgfa
si:ch211-163l21.7	2.9093e-15	0.538575	0.327	0.159	5.8186e-12	13	si:ch211-163l21.7
her4.32	3.7392e-14	0.51258	0.408	0.264	7.47839e-11	13	her4.3
hoxc13a1	6.38538e-20	0.47068	0.292	0.124	1.27708e-16	13	hoxc13a
foxj1a	0.000456027	0.42993	0.262	0.121	0.912053	13	foxj1a
clu	3.18318e-10	0.41563	0.257	0.15	6.36635e-07	13	clu
her4.12	0.0066654	0.406175	0.353	0.29	1	13	her4.1
foxa21	9.44225e-10	0.393258	0.315	0.186	1.88845e-06	13	foxa2
mdkb4	5.52769e-10	0.388205	0.653	0.501	1.10554e-06	13	mdkb
shhb	2.11058e-26	0.374538	0.309	0.113	4.22117e-23	13	shhb
zic2a	5.66456e-07	0.361861	0.408	0.31	0.00113291	13	zic2a
h1fx	0.000565201	0.333449	0.461	0.401	1	13	h1fx
cxcl12b2	0.00658873	0.332023	0.359	0.299	1	13	cxcl12b
sox1b	4.68559e-07	0.30058	0.338	0.239	0.000937118	13	sox1b
olig41	4.38521e-09	0.298218	0.329	0.209	8.77042e-06	13	olig4
col9a2	0.000330591	0.286865	0.268	0.173	0.661181	13	col9a2
si:ch73-23l24.1	7.06708e-06	0.286183	0.344	0.243	0.0141342	13	si:ch73-23l24.1
her22	0.00155889	0.284234	0.434	0.372	1	13	her2
atp1b1a1	6.69839e-08	0.278942	0.437	0.33	0.000133968	13	atp1b1a
bckdhbl	1.067e-05	0.277615	0.265	0.156	0.0213401	13	bckdhbl
oc90	1.11985e-11	0.259181	0.321	0.182	2.23969e-08	13	oc90
znfl2a	0.00362361	0.255291	0.324	0.262	1	13	znfl2a
ptgdsb.1	1.08989e-150	2.93633	0.84	0.352	2.17978e-147	14	ptgdsb.1		Keratinocyte_ ptgdsb.1 high
rbp41	7.6166e-178	2.79919	0.881	0.335	1.52332e-174	14	rbp4
s100a10b3	1.28878e-202	2.32829	1	0.6	2.57755e-199	14	s100a10b
cfd1	1.30584e-72	2.29422	0.665	0.345	2.61168e-69	14	cfd
cyp26a12	5.71114e-129	2.2633	0.786	0.346	1.14223e-125	14	cyp26a1
pfn12	9.41508e-201	2.02461	1	0.832	1.88302e-197	14	pfn1
cotl12	7.49108e-179	1.95152	0.967	0.435	1.49822e-175	14	cotl1
tagln22	9.59766e-151	1.91395	0.887	0.365	1.91953e-147	14	tagln2
cldni2	5.04113e-188	1.8953	0.994	0.534	1.00823e-184	14	cldni
anxa1a2	2.39779e-135	1.83728	0.846	0.302	4.79558e-132	14	anxa1a
krt83	9.28434e-166	1.81866	0.979	0.571	1.85687e-162	14	krt8
thy12	2.3231e-129	1.81349	0.866	0.407	4.6462e-126	14	thy1
aqp3a2	9.17757e-140	1.75886	0.875	0.385	1.83551e-136	14	aqp3a
pdlim12	7.90828e-109	1.73131	0.777	0.355	1.58166e-105	14	pdlim1
si:rp71-77l1.12	1.1921e-95	1.68504	0.7	0.314	2.38419e-92	14	si:rp71-77l1.1
scinla2	5.20879e-110	1.68404	0.742	0.299	1.04176e-106	14	scinla
tmsb13	6.15226e-183	1.67992	1	0.709	1.23045e-179	14	tmsb1
tmsb4x2	1.0283e-198	1.67585	1	0.951	2.0566e-195	14	tmsb4x
rgcc2	6.42686e-82	1.6747	0.742	0.377	1.28537e-78	14	rgcc
apoeb3	4.93029e-127	1.67369	0.893	0.438	9.86058e-124	14	apoeb
krtt1c19e2	3.28958e-73	1.67271	0.691	0.315	6.57916e-70	14	krtt1c19e				Lee, R.T.H., Asharani, P.V., and Carney, T.J. (2014). Basal Keratinocytes Contribute to All Strata of the Adult Zebrafish Epidermis. Plos One 9.
aep13	2.48811e-94	1.66242	0.798	0.395	4.97621e-91	14	aep1
sult2st13	8.80447e-123	1.64779	0.813	0.321	1.76089e-119	14	sult2st1
cfl1l3	5.67436e-177	1.61985	1	0.649	1.13487e-173	14	cfl1l
mmp301	6.05545e-62	1.57177	0.561	0.238	1.21109e-58	14	mmp30
actb12	2.0304e-187	1.50985	1	0.933	4.06079e-184	14	actb1
tnn1	5.28724e-73	1.49794	0.656	0.316	1.05745e-69	14	tnn
spaca4l2	2.80813e-113	1.46555	0.887	0.4	5.61625e-110	14	spaca4l
cyp1a1	2.21586e-23	1.44194	0.365	0.155	4.43171e-20	14	cyp1a
dlx5a1	6.79556e-65	1.42797	0.62	0.301	1.35911e-61	14	dlx5a
ecrg4b2	1.60618e-94	1.42277	0.795	0.383	3.21236e-91	14	ecrg4b
postnb2	3.65605e-84	1.41953	0.748	0.362	7.3121e-81	14	postnb
sdr16c5a2	2.5834e-68	1.40634	0.677	0.357	5.16679e-65	14	sdr16c5a
si:ch1073-406l10.22	7.4988e-65	1.39517	0.635	0.329	1.49976e-61	14	si:ch1073-406l10.2
cldn12	3.41105e-72	1.38268	0.659	0.307	6.8221e-69	14	cldn1
prss35	3.89395e-39	1.37821	0.478	0.27	7.78789e-36	14	prss35
ywhaz3	4.127e-119	1.36283	0.917	0.48	8.25401e-116	14	ywhaz
myl12.13	6.4124e-159	1.36253	1	0.7	1.28248e-155	14	myl12.1
caspb1	1.63776e-68	1.34592	0.519	0.197	3.27551e-65	14	caspb
lum1	3.44787e-67	1.34422	0.51	0.193	6.89574e-64	14	lum
actb22	6.1203e-175	1.33908	1	0.904	1.22406e-171	14	actb2
cyt13	1.04218e-160	1.30211	1	0.833	2.08435e-157	14	cyt1
capns1a3	7.3638e-87	1.30159	0.786	0.39	1.47276e-83	14	capns1a
sparc2	2.3858e-128	1.30035	0.97	0.553	4.7716e-125	14	sparc
myh9a2	1.6896e-47	1.24489	0.543	0.24	3.37921e-44	14	myh9a
cebpd3	1.82066e-62	1.23639	0.674	0.338	3.64132e-59	14	cebpd
si:ch73-86n18.12	7.71773e-51	1.22775	0.576	0.296	1.54355e-47	14	si:ch73-86n18.1
ppp1r14aa1	1.66197e-42	1.22661	0.499	0.242	3.32395e-39	14	ppp1r14aa
zgc:1018102	9.57603e-38	1.22078	0.555	0.327	1.91521e-34	14	zgc:101810
si:dkey-102c8.32	2.75367e-20	1.20498	0.478	0.303	5.50735e-17	14	si:dkey-102c8.3
zgc:1627303	1.18893e-64	1.17257	0.73	0.378	2.37786e-61	14	zgc:162730
col1a1b2	1.73432e-44	1.17057	0.623	0.354	3.46864e-41	14	col1a1b
arhgdig3	1.40103e-59	1.1592	0.614	0.288	2.80206e-56	14	arhgdig
gstm.32	2.49093e-35	1.15908	0.466	0.25	4.98186e-32	14	gstm.3
col1a22	1.22217e-41	1.13054	0.611	0.348	2.44434e-38	14	col1a2
dlx3b1	1.28107e-45	1.12623	0.567	0.309	2.56215e-42	14	dlx3b
dnase1l4.14	3.24971e-66	1.1086	0.742	0.393	6.49941e-63	14	dnase1l4.1
padi22	2.57689e-45	1.09289	0.537	0.256	5.15378e-42	14	padi2
rpz52	2.57604e-27	1.08843	0.436	0.242	5.15208e-24	14	rpz5
epcam4	1.37922e-89	1.08305	0.896	0.48	2.75844e-86	14	epcam
thbs1b	7.47668e-29	1.08119	0.418	0.229	1.49534e-25	14	thbs1b
txn2	2.14629e-55	1.08038	0.543	0.249	4.29258e-52	14	txn
serpinh1b4	2.37043e-107	1.07901	0.973	0.7	4.74086e-104	14	serpinh1b
arhgef25b1	3.46797e-33	1.0683	0.421	0.207	6.93594e-30	14	arhgef25b
hand21	1.89567e-30	1.06347	0.427	0.219	3.79135e-27	14	hand2
cxcl143	9.75997e-52	1.05871	0.653	0.361	1.95199e-48	14	cxcl14
krt43	9.42132e-150	1.04913	1	0.974	1.88426e-146	14	krt4
ca62	9.54174e-38	1.04801	0.552	0.345	1.90835e-34	14	ca6
col11a1a1	5.64885e-38	1.02839	0.513	0.297	1.12977e-34	14	col11a1a
si:ch73-335l21.42	3.02006e-16	1.00686	0.445	0.301	6.04011e-13	14	si:ch73-335l21.4
gsnb2	8.51689e-43	1.00386	0.549	0.28	1.70338e-39	14	gsnb
col1a1a2	1.18203e-46	0.992232	0.638	0.351	2.36406e-43	14	col1a1a
col2a1b1	9.9216e-37	0.9768	0.445	0.231	1.98432e-33	14	col2a1b
cyt1l2	4.89309e-145	0.97417	1	0.875	9.78619e-142	14	cyt1l
rpe65b2	1.07052e-19	0.966441	0.424	0.25	2.14103e-16	14	rpe65b
pycard2	3.43557e-54	0.963614	0.593	0.277	6.87114e-51	14	pycard
egfl62	2.86618e-36	0.952545	0.552	0.328	5.73237e-33	14	egfl6
zgc:1583433	4.71495e-44	0.952223	0.62	0.345	9.42989e-41	14	zgc:158343
zgc:1107121	1.99387e-26	0.93523	0.368	0.187	3.98775e-23	14	zgc:110712
shisa2a	6.91604e-23	0.89384	0.389	0.253	1.38321e-19	14	shisa2a
capgb3	1.69124e-16	0.873458	0.409	0.273	3.38248e-13	14	capgb
dkk1a	5.33084e-20	0.868516	0.285	0.086	1.06617e-16	14	dkk1a
CABZ01101977.1	1.34375e-25	0.866364	0.309	0.113	2.6875e-22	14	CABZ01101977.1
msx1b3	2.06266e-22	0.864329	0.528	0.334	4.12532e-19	14	msx1b
msx3	8.10223e-13	0.851709	0.436	0.308	1.62045e-09	14	msx3
cavin2b3	8.13328e-15	0.847788	0.427	0.28	1.62666e-11	14	cavin2b
cebpb3	2.47933e-35	0.83338	0.62	0.368	4.95866e-32	14	cebpb
ociad2	3.67433e-22	0.831542	0.362	0.202	7.34865e-19	14	ociad2
fosl1a3	5.11801e-20	0.829435	0.374	0.208	1.0236e-16	14	fosl1a
si:ch211-202f3.31	7.2966e-06	0.826913	0.303	0.19	0.0145932	14	si:ch211-202f3.3
zgc:1750882	1.03496e-56	0.807165	0.721	0.351	2.06992e-53	14	zgc:175088
s100v12	2.81775e-21	0.778931	0.389	0.217	5.6355e-18	14	s100v1
zgc:923802	1.88015e-16	0.77376	0.433	0.29	3.76031e-13	14	zgc:92380
wu:fb18f063	1.31531e-13	0.767253	0.341	0.21	2.63062e-10	14	wu:fb18f06
selenow11	7.43619e-37	0.743891	0.665	0.41	1.48724e-33	14	selenow1
col4a52	6.33976e-06	0.701374	0.326	0.27	0.0126795	14	col4a5
rgs5a	2.30539e-15	0.694258	0.306	0.149	4.61079e-12	14	rgs5a
ctgfa3	9.54925e-14	0.683675	0.383	0.292	1.90985e-10	14	ctgfa
dlx2a	2.123e-23	0.68168	0.418	0.272	4.24601e-20	14	dlx2a
cxl34b.11	5.15267e-42	0.680075	0.309	0.082	1.03053e-38	14	cxl34b.11
f11r.14	4.81257e-29	0.663031	0.454	0.257	9.62513e-26	14	f11r.1
krt51	5.01272e-85	0.657668	0.917	0.534	1.00254e-81	14	krt5
ak11	3.38594e-12	0.656829	0.365	0.24	6.77187e-09	14	ak1
tgfbi3	0.000105083	0.645925	0.371	0.307	0.210166	14	tgfbi
aplnra1	1.32009e-12	0.642205	0.35	0.242	2.64017e-09	14	aplnra
fn1b1	1.71138e-09	0.624204	0.273	0.16	3.42277e-06	14	fn1b
loxl2b	5.20622e-28	0.61985	0.338	0.149	1.04124e-24	14	loxl2b
gapdhs4	2.98508e-29	0.608391	0.647	0.42	5.97016e-26	14	gapdhs
tpm32	1.24204e-17	0.584636	0.588	0.429	2.48408e-14	14	tpm3
krt912	8.94191e-25	0.583624	0.507	0.318	1.78838e-21	14	krt91
adh8b2	1.62823e-16	0.571977	0.442	0.318	3.25645e-13	14	adh8b
rac22	4.87356e-09	0.563043	0.409	0.328	9.74712e-06	14	rac2
pabpc1b	3.18096e-15	0.55365	0.356	0.253	6.36193e-12	14	pabpc1b
arpc1b1	9.44572e-22	0.537675	0.398	0.245	1.88914e-18	14	arpc1b
selenop	8.06658e-21	0.531521	0.332	0.183	1.61332e-17	14	selenop
rcn33	1.92944e-17	0.522187	0.448	0.3	3.85888e-14	14	rcn3
nupr11	1.44795e-21	0.520639	0.404	0.275	2.89589e-18	14	nupr1
zgc:1532842	1.32155e-15	0.51686	0.487	0.337	2.64309e-12	14	zgc:153284
cyr611	5.01023e-05	0.516693	0.329	0.289	0.100205	14	cyr61
prr133	1.59961e-05	0.512093	0.359	0.292	0.0319922	14	prr13
CR855311.12	1.40717e-07	0.493877	0.309	0.227	0.000281433	14	CR855311.1
cd9b3	3.36809e-24	0.492966	0.564	0.336	6.73618e-21	14	cd9b
anxa2a2	4.03517e-13	0.476341	0.445	0.339	8.07034e-10	14	anxa2a
sult6b12	2.4866e-12	0.47549	0.395	0.309	4.9732e-09	14	sult6b1
cav22	3.19923e-12	0.46413	0.32	0.219	6.39847e-09	14	cav2
gsto22	2.22227e-21	0.458927	0.353	0.194	4.44454e-18	14	gsto2
edn2	1.27694e-57	0.454831	0.3	0.073	2.55387e-54	14	edn2
nkx2.7	1.11816e-08	0.453862	0.273	0.168	2.23632e-05	14	nkx2.7
anxa41	8.1594e-13	0.446655	0.38	0.283	1.63188e-09	14	anxa4
hspa53	1.48479e-16	0.420901	0.736	0.579	2.96958e-13	14	hspa5
bmp2b1	3.65515e-25	0.411507	0.3	0.138	7.3103e-22	14	bmp2b
lgals1l11	2.78986e-16	0.411457	0.365	0.253	5.57973e-13	14	lgals1l1
nkx2.3	2.14629e-14	0.405775	0.273	0.123	4.29258e-11	14	nkx2.3
jdp2b	9.34915e-24	0.405149	0.3	0.15	1.86983e-20	14	jdp2b
cyp24a1	4.11865e-29	0.394833	0.303	0.124	8.2373e-26	14	cyp24a1
col7a11	6.45664e-17	0.387328	0.276	0.118	1.29133e-13	14	col7a1
ppp1r14ba	4.31248e-53	0.38541	0.309	0.073	8.62496e-50	14	ppp1r14ba
gadd45ba3	4.46992e-07	0.382564	0.401	0.323	0.000893983	14	gadd45ba
ms4a17a.71	6.94531e-12	0.382185	0.258	0.132	1.38906e-08	14	ms4a17a.7
cdc42ep3	1.77378e-18	0.356861	0.297	0.134	3.54757e-15	14	cdc42ep3
foxq1a1	1.23802e-10	0.337833	0.258	0.152	2.47604e-07	14	foxq1a
ckmt11	2.11017e-05	0.321821	0.261	0.185	0.0422033	14	ckmt1
wnt11r1	1.46982e-07	0.318909	0.323	0.275	0.000293964	14	wnt11r
ms4a17a.81	1.8674e-07	0.310546	0.279	0.217	0.000373481	14	ms4a17a.8
gsta.13	0.000150713	0.304674	0.433	0.377	0.301426	14	gsta.1
atp5if1b3	2.54074e-11	0.299376	0.531	0.404	5.08147e-08	14	atp5if1b
uchl11	2.63447e-10	0.262706	0.279	0.194	5.26894e-07	14	uchl1
clec19a	8.37451e-168	0.253893	0.282	0.009	1.6749e-164	14	clec19a
atp1a1a.2	7.02133e-82	3.66532	0.68	0.249	1.40427e-78	15	atp1a1a.2		Ionocyte		Lee, R.T.H., Asharani, P.V., and Carney, T.J. (2014). Basal Keratinocytes Contribute to All Strata of the Adult Zebrafish Epidermis. Plos One 9.
si:dkey-33i11.4	1.73283e-192	3.62964	0.964	0.297	3.46566e-189	15	si:dkey-33i11.4
atp1b1b	1.9824e-165	3.55619	0.865	0.256	3.96479e-162	15	atp1b1b
s100a11	2.01873e-22	3.49533	0.523	0.337	4.03746e-19	15	s100a11
ndrg1a	1.30323e-112	2.98207	0.737	0.209	2.60645e-109	15	ndrg1a
si:dkey-193p11.2	3.94998e-101	2.70338	0.683	0.2	7.89995e-98	15	si:dkey-193p11.2
kcnj1a.2	3.49653e-102	2.55209	0.566	0.106	6.99307e-99	15	kcnj1a.2
BX000438.21	3.90205e-106	2.47312	0.648	0.196	7.80411e-103	15	BX000438.2
ndrg3a	1.3961e-86	2.04602	0.683	0.238	2.7922e-83	15	ndrg3a
foxi3b	5.28875e-68	1.90703	0.537	0.144	1.05775e-64	15	foxi3b
cldnh1	2.26392e-72	1.88362	0.676	0.251	4.52783e-69	15	cldnh
wu:fj16a03	3.05371e-19	1.81307	0.402	0.224	6.10741e-16	15	wu:fj16a03
si:ch1073-190k2.12	8.32776e-71	1.81305	0.662	0.252	1.66555e-67	15	si:ch1073-190k2.1
dmrt2a1	6.36748e-68	1.76675	0.516	0.135	1.2735e-64	15	dmrt2a
rgs4	4.17695e-43	1.75661	0.463	0.154	8.3539e-40	15	rgs4
si:dkey-247k7.2	1.33144e-32	1.64152	0.431	0.144	2.66287e-29	15	si:dkey-247k7.2
s100v22	1.3225e-52	1.60183	0.616	0.252	2.64499e-49	15	s100v2
s100z1	1.31663e-40	1.56105	0.42	0.142	2.63325e-37	15	s100z
vamp5	1.43744e-38	1.54359	0.509	0.261	2.87488e-35	15	vamp5
mal1	1.44032e-22	1.49819	0.399	0.144	2.88064e-19	15	mal
krt184	1.72617e-95	1.46887	0.875	0.42	3.45234e-92	15	krt18
prr134	4.8286e-50	1.46553	0.612	0.287	9.6572e-47	15	prr13
spint22	5.52601e-53	1.40531	0.605	0.262	1.1052e-49	15	spint2
cd9b4	1.46628e-52	1.38313	0.69	0.334	2.93255e-49	15	cd9b
mdh1aa1	4.5264e-59	1.36263	0.779	0.455	9.0528e-56	15	mdh1aa
si:ch73-31d8.2	9.88742e-88	1.36044	0.416	0.055	1.97748e-84	15	si:ch73-31d8.2
pvalb8	1.82003e-18	1.35421	0.498	0.351	3.64006e-15	15	pvalb8
dusp2	4.40604e-33	1.32092	0.413	0.155	8.81208e-30	15	dusp2
icn3	3.15668e-73	1.317	0.9	0.598	6.31336e-70	15	icn
ponzr52	2.20468e-23	1.31227	0.434	0.203	4.40936e-20	15	ponzr5
soul21	1.06217e-34	1.27611	0.434	0.176	2.12435e-31	15	soul2
agrp	4.01991e-47	1.21805	0.42	0.127	8.03982e-44	15	agrp
cldnb2	2.73641e-51	1.2141	0.726	0.363	5.47283e-48	15	cldnb
epdl1	1.31103e-17	1.19009	0.37	0.158	2.62206e-14	15	epdl1
bik1	1.58748e-57	1.18737	0.409	0.089	3.17497e-54	15	bik
selenow2b1	3.75879e-20	1.10214	0.402	0.208	7.51758e-17	15	selenow2b
atp5if1b4	2.85785e-43	1.09837	0.708	0.401	5.71569e-40	15	atp5if1b
si:dkey-87o1.22	1.01957e-22	1.07994	0.491	0.227	2.03914e-19	15	si:dkey-87o1.2
scinla3	8.62932e-21	1.03736	0.484	0.305	1.72586e-17	15	scinla
mt-atp61	2.9032e-75	1.0224	0.979	0.878	5.8064e-72	15	mt-atp6
atp6v1e1b1	5.26755e-32	1.02072	0.523	0.266	1.05351e-28	15	atp6v1e1b
mat2al	8.30331e-15	1.00583	0.356	0.185	1.66066e-11	15	mat2al
sstr5	1.66627e-81	0.96754	0.338	0.056	3.33254e-78	15	sstr5
epcam5	9.06848e-54	0.955554	0.833	0.482	1.8137e-50	15	epcam
krt974	4.97924e-40	0.940428	0.651	0.332	9.95849e-37	15	krt97
zgc:1532843	4.50267e-10	0.937893	0.463	0.338	9.00534e-07	15	zgc:153284
gbgt1l42	2.06586e-08	0.923439	0.317	0.141	4.13172e-05	15	gbgt1l4
f11r.15	7.10373e-28	0.893043	0.505	0.257	1.42075e-24	15	f11r.1
si:dkeyp-72e1.7	1.07182e-26	0.878217	0.288	0.071	2.14364e-23	15	si:dkeyp-72e1.7
cldne1	4.51935e-25	0.874735	0.477	0.235	9.03871e-22	15	cldne
atp6v1h1	2.3268e-26	0.869569	0.452	0.266	4.6536e-23	15	atp6v1h
bmp8a	1.39926e-167	0.868627	0.335	0.023	2.79851e-164	15	bmp8a
mdh1ab1	3.80572e-22	0.855871	0.402	0.225	7.61145e-19	15	mdh1ab
nqo12	5.02417e-09	0.841964	0.359	0.226	1.00483e-05	15	nqo1
atp6v1c1b	4.20761e-19	0.816114	0.377	0.186	8.41521e-16	15	atp6v1c1b
ociad21	2.18802e-23	0.804252	0.395	0.202	4.37603e-20	15	ociad2
cd631	8.48734e-27	0.783486	0.626	0.391	1.69747e-23	15	cd63
rnaseka	4.84167e-09	0.781499	0.423	0.32	9.68334e-06	15	rnaseka
si:ch211-79k12.11	0.000195409	0.701	0.26	0.15	0.390818	15	si:ch211-79k12.1
zgc:1536651	2.27488e-12	0.654675	0.374	0.226	4.54975e-09	15	zgc:153665
krt913	4.11206e-14	0.653415	0.48	0.319	8.22412e-11	15	krt91
icn21	7.61819e-39	0.648922	0.754	0.457	1.52364e-35	15	icn2
ywhaz4	4.3319e-27	0.63649	0.744	0.485	8.6638e-24	15	ywhaz
s100u2	1.92415e-10	0.625144	0.384	0.261	3.84831e-07	15	s100u
fuca1.12	1.18435e-10	0.603886	0.377	0.252	2.36871e-07	15	fuca1.1
gadd45aa	1.03155e-11	0.582758	0.267	0.109	2.0631e-08	15	gadd45aa
vamp82	4.91431e-17	0.568676	0.359	0.198	9.82862e-14	15	vamp8
si:ch73-335l21.43	3.2979e-14	0.563897	0.431	0.301	6.5958e-11	15	si:ch73-335l21.4
dnase1l4.15	5.04296e-06	0.552824	0.495	0.399	0.0100859	15	dnase1l4.1
tmsb14	8.97157e-42	0.548915	0.947	0.712	1.79431e-38	15	tmsb1
capns1a4	1.3644e-08	0.547146	0.516	0.396	2.7288e-05	15	capns1a
si:ch211-195e19.1	7.80092e-09	0.531562	0.32	0.228	1.56018e-05	15	si:ch211-195e19.1
zgc:1232951	1.38072e-21	0.528489	0.306	0.116	2.76144e-18	15	zgc:123295
si:dkey-16p21.82	2.63011e-07	0.527686	0.434	0.332	0.000526023	15	si:dkey-16p21.8
selenow12	4.95175e-11	0.522648	0.548	0.413	9.90349e-08	15	selenow1
zgc:109934	5.17812e-19	0.50483	0.395	0.231	1.03562e-15	15	zgc:109934
gadd45ga1	1.23964e-10	0.497513	0.356	0.244	2.47929e-07	15	gadd45ga
npc21	1.165e-14	0.481102	0.416	0.285	2.33e-11	15	npc2
prdx52	1.04438e-05	0.47826	0.512	0.421	0.0208877	15	prdx5
pmm22	4.86791e-05	0.475152	0.327	0.265	0.0973581	15	pmm2
gadd45ba4	1.48754e-13	0.474527	0.456	0.322	2.97508e-10	15	gadd45ba
CR855311.13	2.87906e-06	0.468524	0.313	0.228	0.00575813	15	CR855311.1
pof1b1	6.56655e-05	0.467726	0.263	0.182	0.131331	15	pof1b
sqstm11	0.000407702	0.45261	0.274	0.212	0.815403	15	sqstm1
chmp4c2	7.38243e-11	0.442371	0.285	0.164	1.47649e-07	15	chmp4c
gsto23	7.48915e-12	0.438159	0.335	0.195	1.49783e-08	15	gsto2
prr15la	1.9226e-27	0.436685	0.302	0.104	3.84519e-24	15	prr15la
wu:fb18f064	0.00191588	0.434914	0.274	0.212	1	15	wu:fb18f06
atp6ap2	1.51357e-07	0.433006	0.377	0.299	0.000302715	15	atp6ap2
ppdpfa2	1.76585e-06	0.428178	0.327	0.259	0.00353169	15	ppdpfa
atp1a1a.4	1.96932e-26	0.423574	0.306	0.091	3.93865e-23	15	atp1a1a.4
si:ch211-195b11.31	8.11082e-20	0.423551	0.619	0.375	1.62216e-16	15	si:ch211-195b11.3
atp6v1aa	0.000766165	0.422422	0.299	0.249	1	15	atp6v1aa
si:ch73-359m17.9	6.50702e-25	0.40499	0.27	0.095	1.3014e-21	15	si:ch73-359m17.9
caspb2	0.00948558	0.399181	0.253	0.203	1	15	caspb
tspan36	9.73713e-10	0.396076	0.37	0.282	1.94743e-06	15	tspan36
zgc:1540542	2.84838e-07	0.363975	0.281	0.195	0.000569675	15	zgc:154054
krt84	9.44883e-16	0.36149	0.772	0.577	1.88977e-12	15	krt8
atp6v1f	7.37018e-11	0.36085	0.359	0.266	1.47404e-07	15	atp6v1f
psap	4.97032e-11	0.349841	0.395	0.288	9.94065e-08	15	psap
hspa54	8.41206e-06	0.345641	0.665	0.581	0.0168241	15	hspa5
CT573383.11	8.76174e-16	0.340294	0.352	0.216	1.75235e-12	15	CT573383.1
tspo1	0.000114575	0.332173	0.338	0.261	0.22915	15	tspo
cebpb4	1.50144e-06	0.330848	0.452	0.372	0.00300289	15	cebpb
mvp1	1.37768e-23	0.328755	0.381	0.213	2.75535e-20	15	mvp
si:ch73-141c7.11	2.0352e-13	0.328213	0.324	0.215	4.07039e-10	15	si:ch73-141c7.1
aldocb1	3.46911e-07	0.319035	0.288	0.211	0.000693823	15	aldocb
spaca4l3	3.41613e-08	0.316162	0.537	0.408	6.83226e-05	15	spaca4l
zgc:193726	2.57969e-24	0.303892	0.274	0.087	5.15938e-21	15	zgc:193726
selenom1	5.26125e-09	0.298504	0.359	0.274	1.05225e-05	15	selenom
scel1	7.26646e-16	0.282446	0.324	0.165	1.45329e-12	15	scel
zgc:174153	5.53175e-171	3.52844	0.982	0.41	1.10635e-167	16	zgc:174153		Hatching gland_zgc:174153 high
zgc:1748551	7.96109e-172	3.41767	0.989	0.497	1.59222e-168	16	zgc:174855
he1.21	6.4025e-162	3.38558	0.985	0.534	1.2805e-158	16	he1.2
ctslb1	9.0431e-165	3.33336	0.989	0.488	1.80862e-161	16	ctslb				Farnsworth, D.R., Saunders, L.M., and Miller, A.C. (2019). A single-cell transcriptome atlas for zebrafish development. Dev Biol.
si:dkey-26g8.51	1.98738e-172	3.30659	0.978	0.342	3.97475e-169	16	si:dkey-26g8.5
si:dkey-26g8.41	4.67611e-160	3.29757	0.916	0.274	9.35222e-157	16	si:dkey-26g8.4
he1.11	4.65005e-171	3.2519	1	0.711	9.3001e-168	16	he1.1
si:dkey-239j18.21	1.75779e-153	3.24129	0.964	0.45	3.51558e-150	16	si:dkey-239j18.2
si:dkey-269i1.41	3.84528e-133	3.14854	0.862	0.239	7.69056e-130	16	si:dkey-269i1.4
si:dkey-239j18.31	1.1447e-139	3.12373	0.902	0.299	2.28941e-136	16	si:dkey-239j18.3
zgc:1741541	5.06143e-77	2.79332	0.724	0.232	1.01229e-73	16	zgc:174154
si:dkey-248g15.31	9.11442e-67	2.5751	0.702	0.267	1.82288e-63	16	si:dkey-248g15.3
BX322603.1	4.21638e-77	1.8533	0.545	0.08	8.43275e-74	16	BX322603.1
cd632	1.18584e-47	1.58884	0.735	0.389	2.37168e-44	16	cd63
ppme1	1.26913e-49	1.46634	0.589	0.221	2.53827e-46	16	ppme1
svopl1	4.1044e-55	0.896876	0.502	0.118	8.2088e-52	16	svopl
rgs21	9.6137e-63	0.870064	0.484	0.111	1.92274e-59	16	rgs2
fkbp111	1.47651e-39	0.839003	0.593	0.285	2.95302e-36	16	fkbp11
pitx21	2.87906e-10	0.793595	0.451	0.234	5.75813e-07	16	pitx2
si:ch211-243g18.21	1.89797e-50	0.783838	0.585	0.235	3.79594e-47	16	si:ch211-243g18.2
zgc:1232952	3.29183e-44	0.61071	0.476	0.113	6.58365e-41	16	zgc:123295
zp3.2	1.15265e-73	0.592262	0.436	0.056	2.30529e-70	16	zp3.2
klf17	4.89953e-44	0.586474	0.462	0.115	9.79906e-41	16	klf17
si:ch1073-190k2.13	1.68866e-16	0.582163	0.505	0.255	3.37732e-13	16	si:ch1073-190k2.1
mal2	2.63305e-13	0.573286	0.385	0.145	5.2661e-10	16	mal
si:dkey-19b23.121	2.57479e-35	0.568768	0.505	0.169	5.14958e-32	16	si:dkey-19b23.12
fxyd12	2.53694e-24	0.545059	0.491	0.214	5.07389e-21	16	fxyd1
nupr12	6.09153e-13	0.531071	0.462	0.274	1.21831e-09	16	nupr1
b3gnt5b	1.28088e-06	0.527283	0.338	0.074	0.00256177	16	b3gnt5b
selenow13	1.58629e-08	0.485508	0.593	0.412	3.17259e-05	16	selenow1
hsp90b15	1.46622e-11	0.482765	0.629	0.416	2.93244e-08	16	hsp90b1
cnpy12	5.77163e-20	0.480661	0.542	0.305	1.15433e-16	16	cnpy1
zgc:923803	2.92075e-36	0.468339	0.607	0.288	5.8415e-33	16	zgc:92380
agr21	0.00333592	0.410646	0.462	0.36	1	16	agr2
gadd45ga2	7.62113e-08	0.388747	0.429	0.243	0.000152423	16	gadd45ga
cldnh2	8.09833e-12	0.373172	0.462	0.255	1.61967e-08	16	cldnh
krt185	6.35403e-16	0.368306	0.669	0.424	1.27081e-12	16	krt18
hspa55	0.0053278	0.354895	0.633	0.582	1	16	hspa5
hopx1	2.36336e-23	0.3372	0.473	0.202	4.72672e-20	16	hopx
icn4	8.39576e-18	0.331928	0.818	0.6	1.67915e-14	16	icn
derl3	3.72871e-33	0.307187	0.309	0.067	7.45742e-30	16	derl3
s100v23	5.04611e-07	0.303817	0.436	0.255	0.00100922	16	s100v2
s100z2	4.76439e-10	0.300244	0.367	0.143	9.52879e-07	16	s100z
CR318588.42	1.07049e-10	0.295451	0.611	0.418	2.14098e-07	16	CR318588.4
scin	3.42429e-82	0.286622	0.313	0.02	6.84859e-79	16	scin
LO017965.1	1.16095e-07	0.270409	0.371	0.163	0.00023219	16	LO017965.1
si:dkey-87o1.23	3.40898e-18	0.266779	0.476	0.228	6.81797e-15	16	si:dkey-87o1.2
hbae1	3.74671e-197	4.68234	0.982	0.31	7.49341e-194	17	hbae1		Erythrocyte		https://www.ncbi.nlm.nih.gov/gene/30597
hbae1.3	4.18043e-191	4.66905	0.993	0.385	8.36086e-188	17	hbae1.3
AL935210.1	7.05683e-176	4.46017	0.974	0.417	1.41137e-172	17	AL935210.1
hbae3	7.24661e-185	4.39051	0.993	0.441	1.44932e-181	17	hbae3
hbbe1.2	3.635e-196	4.38036	0.978	0.307	7.26999e-193	17	hbbe1.2
hbbe3	1.1364e-185	4.37775	0.993	0.461	2.27281e-182	17	hbbe3
hbbe1.1	3.69704e-206	4.03682	0.967	0.237	7.39408e-203	17	hbbe1.1
hbbe2	1.90963e-166	2.98206	0.854	0.166	3.81925e-163	17	hbbe2
cahz	3.6726e-193	2.81958	0.883	0.21	7.3452e-190	17	cahz
tmem14ca	1.20923e-169	2.60915	0.916	0.288	2.41845e-166	17	tmem14ca
cpox	5.76843e-142	2.32317	0.799	0.192	1.15369e-138	17	cpox
urod	1.03085e-120	2.32144	0.755	0.186	2.0617e-117	17	urod
znfl2a1	2.15113e-115	2.21825	0.799	0.253	4.30226e-112	17	znfl2a
blf	7.79622e-88	2.19352	0.693	0.191	1.55924e-84	17	blf
alas2	9.82159e-170	2.18101	0.759	0.119	1.96432e-166	17	alas2
blvrb1	4.19793e-128	2.11879	0.785	0.222	8.39587e-125	17	blvrb
nmt1b	2.48111e-187	1.9385	0.682	0.087	4.96222e-184	17	nmt1b
tspo2	1.46194e-121	1.90873	0.814	0.253	2.92389e-118	17	tspo
slc4a1a	5.65826e-82	1.90795	0.595	0.118	1.13165e-78	17	slc4a1a
zgc:163057	9.52398e-166	1.84694	0.682	0.129	1.9048e-162	17	zgc:163057
si:dkey-261j4.3	1.11094e-70	1.71798	0.54	0.079	2.22188e-67	17	si:dkey-261j4.3
hemgn	2.2709e-61	1.68364	0.577	0.151	4.5418e-58	17	hemgn
hmbsa	3.94138e-52	1.57018	0.599	0.24	7.88275e-49	17	hmbsa
hmbsb	5.29571e-51	1.55896	0.562	0.184	1.05914e-47	17	hmbsb
prdx21	6.17614e-129	1.53163	0.971	0.586	1.23523e-125	17	prdx2
lmo2	2.04732e-47	1.50616	0.591	0.239	4.09464e-44	17	lmo2
klf171	2.82348e-75	1.50228	0.562	0.113	5.64697e-72	17	klf17
gata1a	4.08725e-119	1.38419	0.58	0.109	8.17451e-116	17	gata1a
aqp1a.1	4.602e-21	1.37777	0.489	0.196	9.20399e-18	17	aqp1a.1
TCIM	1.55413e-91	1.3749	0.595	0.153	3.10826e-88	17	TCIM
tal1	1.94414e-17	1.35168	0.438	0.17	3.88828e-14	17	tal1
hdr	1.80399e-110	1.32806	0.489	0.056	3.60798e-107	17	hdr
drl	1.22426e-13	1.28904	0.369	0.062	2.44851e-10	17	drl
si:dkey-261j4.4	3.6685e-08	1.26166	0.303	0.029	7.337e-05	17	si:dkey-261j4.4
hbae5	4.24152e-85	1.25509	0.504	0.075	8.48304e-82	17	hbae5
gpd1b	8.02147e-14	1.18098	0.409	0.216	1.60429e-10	17	gpd1b
nt5c2l1	6.70329e-99	1.1512	0.511	0.059	1.34066e-95	17	nt5c2l1
rfesd	2.42805e-265	1.15005	0.529	0.035	4.85611e-262	17	rfesd
si:ch73-248e21.7	2.17673e-159	1.12126	0.507	0.061	4.35345e-156	17	si:ch73-248e21.7
susd1	4.26141e-157	1.09029	0.493	0.059	8.52282e-154	17	susd1
si:ch73-299h12.2	3.21236e-88	1.0499	0.423	0.045	6.42473e-85	17	si:ch73-299h12.2
txn3	7.93356e-52	1.04877	0.602	0.249	1.58671e-48	17	txn
uros	1.16822e-26	1.00757	0.482	0.237	2.33643e-23	17	uros
si:ch211-227m13.1	1.83783e-149	0.971915	0.423	0.012	3.67565e-146	17	si:ch211-227m13.1
fech	9.26123e-92	0.94685	0.511	0.1	1.85225e-88	17	fech
klf1	5.38481e-221	0.879411	0.464	0.034	1.07696e-217	17	klf1
si:ch211-207c6.2	1.83034e-18	0.844149	0.318	0.043	3.66068e-15	17	si:ch211-207c6.2
epb41b	6.4618e-192	0.841187	0.434	0.032	1.29236e-188	17	epb41b
phlda22	5.7309e-39	0.824807	0.693	0.36	1.14618e-35	17	phlda2
rhag1	6.67879e-62	0.76449	0.467	0.138	1.33576e-58	17	rhag
cldng	1.72313e-165	0.690886	0.453	0.027	3.44626e-162	17	cldng
gfi1aa	5.27426e-14	0.690542	0.318	0.106	1.05485e-10	17	gfi1aa
si:dkey-93h22.7	2.76681e-75	0.668123	0.372	0.033	5.53362e-72	17	si:dkey-93h22.7
clic2	5.5721e-81	0.656387	0.442	0.076	1.11442e-77	17	clic2
rpz53	1.31662e-16	0.550858	0.442	0.242	2.63325e-13	17	rpz5
crhbp1	1.09474e-77	0.43778	0.376	0.056	2.18949e-74	17	crhbp
si:cabz01074946.1	3.44814e-137	0.39531	0.339	0.012	6.89628e-134	17	si:cabz01074946.1
urp12	1.30001e-17	0.299269	0.383	0.196	2.60002e-14	17	urp1
si:dkey-69o16.5	1.55551e-80	0.296652	0.412	0.064	3.11102e-77	17	si:dkey-69o16.5
anxa13l1	7.46845e-59	0.271048	0.412	0.111	1.49369e-55	17	anxa13l
pabpc1b1	6.48326e-16	0.262442	0.416	0.252	1.29665e-12	17	pabpc1b
tmod4	3.8004e-18	0.259184	0.343	0.13	7.6008e-15	17	tmod4
and1	1.40807e-53	3.0274	0.613	0.245	2.81613e-50	18	and1		Mesenchymal cell
krt975	7.37392e-86	2.57555	0.83	0.33	1.47478e-82	18	krt97
egfl63	1.02841e-118	2.45263	0.881	0.325	2.05681e-115	18	egfl6
si:ch211-243g18.22	4.14916e-69	2.40403	0.66	0.235	8.29833e-66	18	si:ch211-243g18.2
and2	2.80299e-64	2.38273	0.587	0.204	5.60597e-61	18	and2
angptl71	3.7568e-25	2.03062	0.443	0.133	7.5136e-22	18	angptl7
si:dkey-248g15.32	3.26476e-42	1.97294	0.604	0.27	6.52952e-39	18	si:dkey-248g15.3
col1a1a3	6.73902e-82	1.96455	0.821	0.35	1.3478e-78	18	col1a1a				Knopf, F., Hammond, C., Chekuru, A., Kurth, T., Hans, S., Weber, C.W., Mahatma, G., Fisher, S., Brand, M., Schulte-Merker, S., et al. (2011). Bone Regenerates via Dedifferentiation of Osteoblasts in the Zebrafish Fin. Developmental Cell 20, 713-724.
apoeb4	2.23504e-94	1.83356	0.911	0.44	4.47008e-91	18	apoeb
krt962	2.35211e-47	1.6529	0.545	0.207	4.70422e-44	18	krt96
sp6	2.09921e-110	1.61149	0.549	0.112	4.19842e-107	18	sp6
ogn1	1.06473e-62	1.58335	0.579	0.184	2.12945e-59	18	ogn
cldni3	1.10254e-94	1.46753	0.962	0.537	2.20509e-91	18	cldni
msx1b4	7.56207e-35	1.45124	0.651	0.333	1.51241e-31	18	msx1b
cldn13	4.66147e-54	1.44884	0.668	0.309	9.32294e-51	18	cldn1
sp9	1.18917e-07	1.43309	0.421	0.244	0.000237834	18	sp9
cxcr4a	2.09005e-28	1.4289	0.502	0.23	4.1801e-25	18	cxcr4a
apoc11	6.85814e-18	1.42067	0.498	0.279	1.37163e-14	18	apoc1
thy13	3.6678e-63	1.41782	0.817	0.411	7.3356e-60	18	thy1
ecrg4a2	2.81114e-62	1.40803	0.532	0.161	5.62228e-59	18	ecrg4a
serpinh1b5	1.18635e-91	1.34245	0.979	0.702	2.37271e-88	18	serpinh1b
s100a10b4	4.76995e-97	1.33045	0.991	0.603	9.53989e-94	18	s100a10b
cfl1l4	6.90862e-99	1.31857	0.987	0.652	1.38172e-95	18	cfl1l
im:71509881	1.78253e-21	1.31849	0.43	0.215	3.56506e-18	18	im:7150988
rcn34	1.70393e-35	1.30608	0.609	0.298	3.40786e-32	18	rcn3
fstl1a2	1.9689e-18	1.3008	0.481	0.257	3.93781e-15	18	fstl1a
hspa56	1.10546e-67	1.30074	0.915	0.578	2.21093e-64	18	hspa5
adamtsl7	3.63117e-143	1.28156	0.362	0.01	7.26234e-140	18	adamtsl7
pfn13	1.18286e-98	1.25514	1	0.833	2.36572e-95	18	pfn1
tmsb4x3	2.33446e-107	1.22894	1	0.952	4.66893e-104	18	tmsb4x
bhlha9	3.37337e-103	1.22264	0.481	0.09	6.74675e-100	18	bhlha9
rac23	3.83601e-27	1.2126	0.579	0.326	7.67202e-24	18	rac2
sparc3	1.83021e-55	1.19558	0.885	0.557	3.66043e-52	18	sparc
padi23	2.4432e-32	1.18637	0.553	0.257	4.88639e-29	18	padi2
tagln23	1.93793e-42	1.17701	0.715	0.371	3.87586e-39	18	tagln2
msx2b3	8.35595e-13	1.1762	0.438	0.246	1.67119e-09	18	msx2b
dlx5a2	1.70844e-09	1.17581	0.455	0.306	3.41688e-06	18	dlx5a
cebpb5	2.69763e-36	1.13539	0.672	0.369	5.39527e-33	18	cebpb
arhgdig4	5.8492e-45	1.12647	0.638	0.29	1.16984e-41	18	arhgdig
myh9a3	6.15808e-42	1.12452	0.553	0.242	1.23162e-38	18	myh9a
myoc	2.22147e-19	1.1079	0.323	0.062	4.44294e-16	18	myoc
hsp90b16	6.09954e-37	1.10059	0.753	0.415	1.21991e-33	18	hsp90b1
actb13	2.8213e-97	1.09405	1	0.933	5.6426e-94	18	actb1
gbx2	0.00831362	1.08579	0.251	0.223	1	18	gbx2
dnase1l4.16	7.51006e-44	1.08178	0.745	0.395	1.50201e-40	18	dnase1l4.1
dlx3b2	8.17708e-20	1.03835	0.523	0.312	1.63542e-16	18	dlx3b
epcam6	1.401e-54	1.01756	0.881	0.483	2.80199e-51	18	epcam
myl12.14	4.08227e-70	0.985351	0.966	0.703	8.16454e-67	18	myl12.1
ecrg4b3	7.69409e-38	0.981908	0.706	0.387	1.53882e-34	18	ecrg4b
emilin2b	1.63302e-45	0.979307	0.387	0.062	3.26604e-42	18	emilin2b
aqp3a3	3.50616e-25	0.972333	0.638	0.391	7.01231e-22	18	aqp3a
tmsb15	1.88157e-72	0.968105	0.991	0.712	3.76315e-69	18	tmsb1
krt85	1.32857e-55	0.959018	0.911	0.575	2.65714e-52	18	krt8
rpe65b3	2.55627e-07	0.950128	0.4	0.252	0.000511253	18	rpe65b
cebpd4	1.13612e-28	0.94785	0.6	0.342	2.27225e-25	18	cebpd
zgc:1018103	2.5849e-24	0.936329	0.536	0.329	5.1698e-21	18	zgc:101810
si:dkey-102c8.33	7.06879e-13	0.933696	0.455	0.305	1.41376e-09	18	si:dkey-102c8.3
ca63	4.19681e-29	0.927497	0.574	0.346	8.39363e-26	18	ca6
zgc:923804	4.32337e-19	0.901681	0.502	0.29	8.64675e-16	18	zgc:92380
dlx4a	3.06829e-17	0.892799	0.387	0.175	6.13658e-14	18	dlx4a
zgc:1583434	7.61406e-19	0.883915	0.579	0.347	1.52281e-15	18	zgc:158343
crabp1b1	6.40827e-15	0.869572	0.374	0.19	1.28165e-11	18	crabp1b
si:dkey-16p21.83	1.64293e-24	0.813716	0.579	0.33	3.28587e-21	18	si:dkey-16p21.8
si:ch73-86n18.13	2.02894e-07	0.808478	0.404	0.301	0.000405788	18	si:ch73-86n18.1
sdr16c5a3	3.68431e-08	0.806226	0.477	0.362	7.36863e-05	18	sdr16c5a
arhgef25b2	9.94568e-30	0.787285	0.447	0.208	1.98914e-26	18	arhgef25b
si:ch1073-406l10.23	7.77848e-05	0.783135	0.417	0.334	0.15557	18	si:ch1073-406l10.2
matn42	1.17976e-21	0.779447	0.472	0.25	2.35952e-18	18	matn4
zgc:1627304	4.18618e-18	0.774152	0.604	0.382	8.37236e-15	18	zgc:162730
tpm4a3	5.0657e-22	0.76408	0.583	0.36	1.01314e-18	18	tpm4a
fibinb	5.21004e-35	0.755137	0.404	0.121	1.04201e-31	18	fibinb
f11r.16	2.22489e-12	0.74482	0.447	0.259	4.44978e-09	18	f11r.1
ptgdsb.11	7.8846e-09	0.73516	0.485	0.361	1.57692e-05	18	ptgdsb.1
dlx2b	5.46453e-31	0.707229	0.277	0.064	1.09291e-27	18	dlx2b
dlx2a1	7.23394e-05	0.703409	0.37	0.273	0.144679	18	dlx2a
dkk1a1	5.49756e-16	0.681604	0.311	0.087	1.09951e-12	18	dkk1a
postnb3	1.41219e-05	0.675235	0.485	0.368	0.0282437	18	postnb
ptgs2a3	2.73258e-19	0.673586	0.481	0.281	5.46516e-16	18	ptgs2a
spaca4l4	5.95519e-26	0.670007	0.681	0.406	1.19104e-22	18	spaca4l
selenom2	0.00132858	0.665136	0.357	0.274	1	18	selenom
krt186	1.55371e-12	0.643976	0.613	0.426	3.10742e-09	18	krt18
cotl13	1.12467e-17	0.64324	0.668	0.443	2.24934e-14	18	cotl1
fkbp112	0.00175577	0.636806	0.251	0.291	1	18	fkbp11
klf2a	4.24324e-18	0.63306	0.387	0.193	8.48648e-15	18	klf2a
frem2a	2.26388e-11	0.622284	0.277	0.076	4.52775e-08	18	frem2a
ved1	6.73789e-13	0.608163	0.319	0.168	1.34758e-09	18	ved
alpi.1	5.1355e-16	0.599738	0.328	0.11	1.0271e-12	18	alpi.1
hoxc13a2	3.87905e-15	0.589114	0.323	0.124	7.75809e-12	18	hoxc13a
ywhaz5	1.5916e-16	0.551476	0.706	0.486	3.18319e-13	18	ywhaz
actb23	3.45464e-42	0.547906	0.987	0.905	6.90929e-39	18	actb2
tpm33	1.40963e-05	0.539244	0.515	0.431	0.0281926	18	tpm3
gsnb3	2.59289e-09	0.509081	0.434	0.284	5.18578e-06	18	gsnb
arpc1b2	0.000996558	0.50871	0.332	0.247	1	18	arpc1b
cyr612	0.00144837	0.50157	0.234	0.29	1	18	cyr61
aplnra2	6.94985e-20	0.490197	0.43	0.242	1.38997e-16	18	aplnra
cnpy13	0.00558219	0.472412	0.37	0.308	1	18	cnpy1
ecm2	6.87945e-178	0.466049	0.289	0.004	1.37589e-174	18	ecm2
hoxc13b1	9.10584e-44	0.453132	0.37	0.08	1.82117e-40	18	hoxc13b
cd9b5	1.42498e-18	0.447217	0.566	0.337	2.84996e-15	18	cd9b
atp5if1b5	1.38899e-16	0.44527	0.621	0.403	2.77798e-13	18	atp5if1b
col1a1b3	6.30083e-08	0.441847	0.464	0.358	0.000126017	18	col1a1b
krt44	8.00165e-50	0.441659	1	0.975	1.60033e-46	18	krt4
mid1ip1a2	4.74641e-11	0.435789	0.391	0.229	9.49283e-08	18	mid1ip1a
fosl1a4	3.12796e-23	0.427523	0.421	0.208	6.25592e-20	18	fosl1a
adma	0.00014019	0.417385	0.289	0.17	0.28038	18	adma
zgc:920661	1.4079e-10	0.412274	0.838	0.697	2.81579e-07	18	zgc:92066
anxa1a3	1.66217e-16	0.395615	0.528	0.311	3.32435e-13	18	anxa1a
zgc:1749381	6.56986e-06	0.391179	0.396	0.257	0.0131397	18	zgc:174938
si:ch73-335l21.44	1.61515e-15	0.384222	0.464	0.301	3.2303e-12	18	si:ch73-335l21.4
col2a1b2	0.000579609	0.380903	0.315	0.234	1	18	col2a1b
tuba8l24	1.9503e-05	0.380132	0.396	0.31	0.039006	18	tuba8l2
dlx4b	2.72778e-14	0.363818	0.357	0.172	5.45556e-11	18	dlx4b
rpz54	2.49727e-08	0.36036	0.357	0.244	4.99455e-05	18	rpz5
capgb4	1.55453e-12	0.347815	0.413	0.274	3.10907e-09	18	capgb
sb:cb1058	7.21041e-43	0.342734	0.328	0.083	1.44208e-39	18	sb:cb1058
icn5	3.9274e-10	0.334573	0.762	0.601	7.8548e-07	18	icn
npc22	1.37161e-14	0.327995	0.438	0.285	2.74321e-11	18	npc2
prr135	1.03259e-13	0.324527	0.468	0.29	2.06518e-10	18	prr13
phlda23	2.55344e-08	0.31881	0.502	0.363	5.10689e-05	18	phlda2
ctgfa4	4.66224e-09	0.306798	0.409	0.292	9.32449e-06	18	ctgfa
cxcr4b1	1.55795e-06	0.305118	0.366	0.256	0.0031159	18	cxcr4b
acy3.22	6.48365e-06	0.296937	0.345	0.256	0.0129673	18	acy3.2
vamp83	3.77734e-13	0.289535	0.366	0.198	7.55467e-10	18	vamp8
pvalb81	7.80415e-05	0.287655	0.272	0.355	0.156083	18	pvalb8
plod1a	1.48813e-07	0.282916	0.357	0.254	0.000297626	18	plod1a
gsta.14	1.48433e-11	0.272115	0.523	0.376	2.96866e-08	18	gsta.1
ntd52	1.72431e-09	0.270872	0.353	0.23	3.44862e-06	18	ntd5
anxa42	5.52338e-07	0.268469	0.387	0.284	0.00110468	18	anxa4
prdx53	0.000151987	0.265815	0.506	0.421	0.303974	18	prdx5
wu:fb18f065	1.73872e-09	0.263194	0.345	0.211	3.47743e-06	18	wu:fb18f06
sult2st14	0.00238941	0.25451	0.421	0.33	1	18	sult2st1
isl2a1	1.38229e-17	0.250336	0.332	0.126	2.76459e-14	18	isl2a
tyrp1b	1.97057e-58	4.00108	0.728	0.278	3.94113e-55	19	tyrp1b		Retinal pigmented epithelium		Farnsworth, D.R., Saunders, L.M., and Miller, A.C. (2019). A single-cell transcriptome atlas for zebrafish development. Dev Biol.
pmela	3.79437e-76	3.38437	0.768	0.211	7.58874e-73	19	pmela
dct	7.57222e-86	3.244	0.669	0.128	1.51444e-82	19	dct
tspan361	2.03511e-65	2.88025	0.795	0.279	4.07022e-62	19	tspan36
slc45a2	1.35112e-79	2.26454	0.649	0.148	2.70224e-76	19	slc45a2
fabp11a1	2.28888e-08	2.21466	0.477	0.351	4.57776e-05	19	fabp11a
mtbl1	2.46321e-31	2.14367	0.629	0.313	4.92642e-28	19	mtbl
gstp12	9.17293e-36	1.84127	0.728	0.388	1.83459e-32	19	gstp1
akr1b1	4.33661e-28	1.79193	0.543	0.259	8.67322e-25	19	akr1b1
si:ch211-243a20.3	1.24249e-90	1.67959	0.397	0.02	2.48499e-87	19	si:ch211-243a20.3
pah	3.68152e-18	1.67382	0.404	0.124	7.36304e-15	19	pah
pnp4a	2.00626e-67	1.61897	0.444	0.07	4.01252e-64	19	pnp4a
gch2	1.98621e-13	1.59625	0.49	0.293	3.97242e-10	19	gch2
atp6v0ca1	1.60011e-25	1.52691	0.589	0.291	3.20022e-22	19	atp6v0ca
trpm1b	1.27195e-33	1.50859	0.45	0.115	2.5439e-30	19	trpm1b
tyrp1a	1.20386e-77	1.50582	0.318	0.024	2.40771e-74	19	tyrp1a
gpd1b1	5.75245e-21	1.4885	0.47	0.217	1.15049e-17	19	gpd1b
mitfa	1.24078e-44	1.47536	0.424	0.073	2.48156e-41	19	mitfa
atp6v1g11	1.18813e-19	1.46735	0.556	0.294	2.37625e-16	19	atp6v1g1
slc3a2a	5.01562e-28	1.33787	0.437	0.153	1.00312e-24	19	slc3a2a
ctsba	4.8193e-23	1.33673	0.543	0.262	9.6386e-20	19	ctsba
gpr143	1.18067e-17	1.33039	0.391	0.139	2.36135e-14	19	gpr143
smim29	1.65124e-09	1.32245	0.364	0.181	3.30248e-06	19	smim29
agtrap	7.22323e-31	1.29203	0.404	0.107	1.44465e-27	19	agtrap
pmelb	4.77483e-11	1.1639	0.265	0.042	9.54966e-08	19	pmelb
syngr1a	1.95352e-67	1.13672	0.331	0.025	3.90704e-64	19	syngr1a
ckbb2	1.89503e-11	1.08042	0.483	0.308	3.79006e-08	19	ckbb
rnaseka1	1.60832e-06	1.01563	0.437	0.32	0.00321663	19	rnaseka
atp6ap21	2.14251e-17	0.987721	0.53	0.298	4.28501e-14	19	atp6ap2
vamp51	2.67675e-09	0.967344	0.391	0.264	5.3535e-06	19	vamp5
si:dkey-250k10.4	1.39302e-15	0.959486	0.252	0.079	2.78603e-12	19	si:dkey-250k10.4
atp6v1e1b2	2.51245e-08	0.948773	0.417	0.27	5.02489e-05	19	atp6v1e1b
tfap2e	2.91159e-12	0.921917	0.278	0.088	5.82318e-09	19	tfap2e
slc2a15b	2.39439e-14	0.9183	0.305	0.084	4.78879e-11	19	slc2a15b
atp6v1ba	2.39501e-10	0.893679	0.45	0.31	4.79001e-07	19	atp6v1ba
ctsla	3.0939e-10	0.851968	0.464	0.294	6.1878e-07	19	ctsla
fam212aa	6.39761e-07	0.84212	0.291	0.148	0.00127952	19	fam212aa
atp6v1h2	1.5744e-07	0.827112	0.391	0.269	0.00031488	19	atp6v1h
psap1	4.22824e-06	0.811692	0.404	0.289	0.00845647	19	psap
tuba8l32	0.00898272	0.801899	0.338	0.295	1	19	tuba8l3
msx1b5	1.69249e-07	0.776818	0.457	0.337	0.000338497	19	msx1b
tmem88b1	1.90256e-06	0.689949	0.344	0.262	0.00380512	19	tmem88b
CABZ01021592.1	7.86316e-05	0.655385	0.371	0.305	0.157263	19	CABZ01021592.1
atp6v1c1b1	0.00116253	0.626017	0.291	0.189	1	19	atp6v1c1b
rgs22	3.87411e-11	0.527626	0.278	0.117	7.74821e-08	19	rgs2
npc23	4.96643e-07	0.517117	0.397	0.286	0.000993286	19	npc2
impdh1b	2.45887e-08	0.505246	0.377	0.26	4.91773e-05	19	impdh1b
prdx22	1.04729e-08	0.477845	0.735	0.591	2.09458e-05	19	prdx2
grem2b1	0.00457495	0.468328	0.272	0.206	1	19	grem2b
paics1	0.000285948	0.465318	0.437	0.349	0.571896	19	paics
hspa57	1.01995e-08	0.448001	0.755	0.581	2.0399e-05	19	hspa5
uchl12	4.19618e-08	0.439725	0.311	0.195	8.39236e-05	19	uchl1
atp6v1f1	3.14515e-06	0.432753	0.351	0.267	0.00629029	19	atp6v1f
rlbp1a	6.06713e-41	0.428282	0.252	0.026	1.21343e-37	19	rlbp1a
aqp1a.11	0.000707207	0.417697	0.272	0.201	1	19	aqp1a.1
fxyd13	1.41667e-05	0.412877	0.305	0.218	0.0283335	19	fxyd1
eno3	1.8588e-06	0.388921	0.371	0.284	0.0037176	19	eno3
cd1511	2.02689e-07	0.384943	0.258	0.13	0.000405378	19	cd151
gb:bc139872	0.00368753	0.373305	0.265	0.228	1	19	gb:bc139872
zgc:920662	8.05076e-09	0.367776	0.834	0.698	1.61015e-05	19	zgc:92066
gapdhs5	0.00427703	0.286733	0.503	0.424	1	19	gapdhs
gsx22	0.000105747	0.274008	0.305	0.233	0.211493	19	gsx2
mt-atp62	4.03017e-10	0.27291	0.927	0.879	8.06035e-07	19	mt-atp6
pgd	3.29768e-05	0.258262	0.298	0.231	0.0659537	19	pgd
foxd11	0.00259723	0.252205	0.278	0.25	1	19	foxd1
pvalb82	3.72402e-77	3.69042	0.868	0.349	7.44803e-74	20	pvalb8		Epithelial cell_pvalb8 high
grp	1.16479e-88	3.20575	0.806	0.219	2.32958e-85	20	grp
CT573383.12	2.21271e-63	2.93916	0.722	0.213	4.42543e-60	20	CT573383.1
icn6	1.70666e-84	2.1662	1	0.6	3.41333e-81	20	icn
cldnh3	5.1383e-64	1.98892	0.785	0.253	1.02766e-60	20	cldnh
CR759836.1	7.36055e-49	1.98205	0.542	0.138	1.47211e-45	20	CR759836.1
prr15la1	1.15294e-76	1.83877	0.611	0.103	2.30587e-73	20	prr15la
gfral	1.90228e-79	1.74746	0.493	0.039	3.80455e-76	20	gfral
foxa1	6.52886e-32	1.62553	0.514	0.192	1.30577e-28	20	foxa1
bmp51	2.75646e-21	1.56668	0.507	0.265	5.51293e-18	20	bmp5
zgc:923805	6.38479e-27	1.56411	0.653	0.29	1.27696e-23	20	zgc:92380
sox1b1	5.78329e-19	1.3693	0.486	0.239	1.15666e-15	20	sox1b
ascl1a1	6.59828e-17	1.35509	0.556	0.327	1.31966e-13	20	ascl1a
cldnb3	1.71113e-40	1.33432	0.806	0.365	3.42226e-37	20	cldnb
txn4	1.12217e-13	1.19791	0.514	0.253	2.24434e-10	20	txn
gng8	6.86823e-44	1.1539	0.347	0.031	1.37365e-40	20	gng8
epcam7	1.1682e-43	1.12836	0.931	0.485	2.33641e-40	20	epcam				https://www.ncbi.nlm.nih.gov/gene/406454
spint23	7.84755e-14	1.00986	0.493	0.266	1.56951e-10	20	spint2
zgc:920663	4.10804e-24	0.998386	0.924	0.697	8.21608e-21	20	zgc:92066
zgc:1232953	3.92027e-39	0.980169	0.458	0.116	7.84053e-36	20	zgc:123295
hsp70.32	1.31429e-16	0.941399	0.806	0.565	2.62857e-13	20	hsp70.3
s100u3	3.25836e-19	0.937563	0.5	0.261	6.51672e-16	20	s100u
dnase1l4.17	3.28521e-24	0.892938	0.757	0.397	6.57041e-21	20	dnase1l4.1
hsp70l	3.67778e-15	0.884499	0.458	0.279	7.35556e-12	20	hsp70l
hsp70.2	6.42952e-05	0.882339	0.382	0.281	0.12859	20	hsp70.2
fxyd14	2.41699e-26	0.869371	0.528	0.216	4.83397e-23	20	fxyd1
si:ch211-256e16.6	5.43308e-124	0.866581	0.396	0.027	1.08662e-120	20	si:ch211-256e16.6
cfd2	1.19959e-06	0.861204	0.486	0.351	0.00239919	20	cfd
bik2	2.43607e-05	0.792343	0.292	0.093	0.0487214	20	bik
ponzr53	1.76858e-20	0.787782	0.451	0.204	3.53715e-17	20	ponzr5
pfn14	9.59592e-17	0.783174	0.938	0.834	1.91918e-13	20	pfn1
rbp42	1.42953e-07	0.77115	0.528	0.345	0.000285906	20	rbp4
s100v24	1.61301e-23	0.752307	0.569	0.256	3.22603e-20	20	s100v2
elf32	4.21962e-18	0.745967	0.403	0.177	8.43923e-15	20	elf3
gsnb4	1.67664e-07	0.733293	0.458	0.285	0.000335328	20	gsnb
sult2st15	3.22865e-19	0.723697	0.604	0.329	6.45729e-16	20	sult2st1
cldni4	2.78146e-13	0.71885	0.778	0.542	5.56292e-10	20	cldni
ywhaz6	2.92902e-22	0.714348	0.84	0.486	5.85805e-19	20	ywhaz
si:ch1073-190k2.14	5.44901e-07	0.713952	0.431	0.258	0.0010898	20	si:ch1073-190k2.1
ecrg4a3	3.89959e-21	0.703253	0.424	0.164	7.79918e-18	20	ecrg4a
ecrg4b4	6.28066e-18	0.702993	0.688	0.389	1.25613e-14	20	ecrg4b
s100a10b5	5.92759e-09	0.664582	0.764	0.608	1.18552e-05	20	s100a10b
tcima4	1.98753e-16	0.663145	0.521	0.298	3.97506e-13	20	tcima
hopx2	5.24993e-07	0.655422	0.361	0.206	0.00104999	20	hopx
cfl1l5	3.07873e-14	0.65255	0.847	0.655	6.15747e-11	20	cfl1l
aqp3a4	1.08369e-19	0.637838	0.674	0.393	2.16739e-16	20	aqp3a
ptgdsb.12	0.0070308	0.624999	0.444	0.362	1	20	ptgdsb.1
zgc:924801	6.97096e-11	0.620045	0.354	0.15	1.39419e-07	20	zgc:92480
apoeb5	4.849e-19	0.61876	0.785	0.444	9.698e-16	20	apoeb
cebpd5	0.00111421	0.609617	0.465	0.345	1	20	cebpd
cotl14	6.43119e-18	0.605602	0.75	0.443	1.28624e-14	20	cotl1
actb14	4.65355e-20	0.596381	0.986	0.934	9.3071e-17	20	actb1
insm1a2	0.000452664	0.591984	0.319	0.222	0.905327	20	insm1a
egr41	9.36519e-13	0.581294	0.354	0.163	1.87304e-09	20	egr4
tagln24	1.56486e-17	0.579078	0.646	0.374	3.12971e-14	20	tagln2
hsp70.1	2.54484e-08	0.55559	0.375	0.266	5.08967e-05	20	hsp70.1
myl12.15	1.56992e-11	0.548382	0.882	0.705	3.13984e-08	20	myl12.1
si:rp71-77l1.13	4.05895e-17	0.544092	0.549	0.321	8.1179e-14	20	si:rp71-77l1.1
krt86	2.84658e-12	0.541817	0.826	0.578	5.69316e-09	20	krt8
CABZ01073083.1	7.39344e-228	0.538786	0.347	0.005	1.47869e-224	20	CABZ01073083.1
zgc:1540543	1.24967e-20	0.538744	0.438	0.194	2.49935e-17	20	zgc:154054
rpz55	1.05201e-15	0.52476	0.451	0.244	2.10402e-12	20	rpz5
CT583687.1	4.34761e-15	0.524244	0.306	0.071	8.69521e-12	20	CT583687.1
tmsb4x4	1.56205e-08	0.521737	0.979	0.952	3.12409e-05	20	tmsb4x
pdlim13	0.000505532	0.503816	0.486	0.363	1	20	pdlim1
si:ch211-56a11.21	2.09051e-10	0.503004	0.389	0.228	4.18102e-07	20	si:ch211-56a11.2
wu:fb18f066	6.09887e-19	0.481896	0.465	0.211	1.21977e-15	20	wu:fb18f06
fev1	2.28777e-52	0.480749	0.34	0.037	4.57553e-49	20	fev
si:dkey-222f2.1	8.81875e-24	0.479186	0.333	0.062	1.76375e-20	20	si:dkey-222f2.1
tmsb16	2.16991e-07	0.471348	0.812	0.715	0.000433981	20	tmsb1
gmds2	4.56992e-13	0.470696	0.424	0.213	9.13984e-10	20	gmds
dlx5a3	5.94279e-11	0.470622	0.472	0.307	1.18856e-07	20	dlx5a
hsp90b17	2.41736e-12	0.46597	0.688	0.417	4.83472e-09	20	hsp90b1
prr136	4.68745e-09	0.465337	0.472	0.291	9.37491e-06	20	prr13
padi24	6.41668e-17	0.461735	0.5	0.259	1.28334e-13	20	padi2
si:dkey-188i13.6	2.58974e-62	0.456225	0.424	0.063	5.17947e-59	20	si:dkey-188i13.6
hspa58	1.14823e-11	0.444074	0.84	0.58	2.29646e-08	20	hspa5
gnpnat12	1.7646e-08	0.431133	0.417	0.264	3.5292e-05	20	gnpnat1
cebpb6	8.33364e-05	0.424448	0.542	0.372	0.166673	20	cebpb
anxa2a3	1.75095e-08	0.423894	0.514	0.34	3.50189e-05	20	anxa2a
chmp4c3	6.16123e-19	0.422765	0.417	0.164	1.23225e-15	20	chmp4c
si:ch211-79k12.12	5.66337e-13	0.41434	0.347	0.15	1.13267e-09	20	si:ch211-79k12.1
uchl13	1.54921e-13	0.409721	0.382	0.194	3.09843e-10	20	uchl1
tuba8l25	1.4665e-13	0.407641	0.542	0.309	2.93299e-10	20	tuba8l2
smkr11	1.82357e-13	0.405199	0.333	0.144	3.64715e-10	20	smkr1
anxa1a4	4.06149e-14	0.403383	0.576	0.311	8.12298e-11	20	anxa1a
zgc:1583435	2.96216e-14	0.39626	0.604	0.348	5.92432e-11	20	zgc:158343
gapdhs6	1.30759e-06	0.386723	0.59	0.424	0.00261519	20	gapdhs
cryba2a	2.02403e-24	0.384635	0.368	0.118	4.04807e-21	20	cryba2a
cavin2b4	4.19831e-12	0.378428	0.472	0.281	8.39662e-09	20	cavin2b
tmem88b2	5.71746e-07	0.376923	0.361	0.262	0.00114349	20	tmem88b
si:ch73-86n18.14	3.11454e-07	0.374831	0.472	0.301	0.000622907	20	si:ch73-86n18.1
ctgfa5	6.46488e-08	0.371798	0.444	0.293	0.000129298	20	ctgfa
postnb4	2.05791e-11	0.371458	0.604	0.368	4.11582e-08	20	postnb
si:dkey-19b23.122	6.63492e-07	0.365363	0.319	0.174	0.00132698	20	si:dkey-19b23.12
CT990625.1	5.64605e-78	0.362593	0.368	0.037	1.12921e-74	20	CT990625.1
rpe65b4	6.25612e-13	0.360456	0.472	0.252	1.25122e-09	20	rpe65b
si:dkey-16p21.84	6.05189e-16	0.357978	0.618	0.331	1.21038e-12	20	si:dkey-16p21.8
ca64	6.047e-05	0.35777	0.264	0.35	0.12094	20	ca6
sptssb	4.82269e-171	0.354164	0.347	0.015	9.64538e-168	20	sptssb
actb24	1.48788e-09	0.352348	0.979	0.906	2.97577e-06	20	actb2
arhgdig5	4.17679e-14	0.346015	0.514	0.293	8.35358e-11	20	arhgdig
hmgn23	7.32168e-11	0.344819	0.986	0.95	1.46434e-07	20	hmgn2
tgfbi4	7.02223e-10	0.341778	0.458	0.307	1.40445e-06	20	tgfbi
si:dkey-102c8.34	0.00414576	0.340976	0.396	0.306	1	20	si:dkey-102c8.3
si:ch1073-406l10.24	0.000271881	0.339007	0.451	0.334	0.543763	20	si:ch1073-406l10.2
sdr16c5a4	0.0071029	0.336742	0.458	0.363	1	20	sdr16c5a
pabpc1b2	4.02158e-09	0.333953	0.396	0.254	8.04315e-06	20	pabpc1b
scinla4	5.30657e-06	0.32824	0.458	0.307	0.0106131	20	scinla
lum2	8.72147e-18	0.324805	0.431	0.198	1.74429e-14	20	lum
rgcc3	5.43277e-13	0.324352	0.611	0.383	1.08655e-09	20	rgcc
tnks1bp1	2.05407e-22	0.319449	0.333	0.096	4.10814e-19	20	tnks1bp1
svopl2	6.67355e-14	0.312416	0.34	0.122	1.33471e-10	20	svopl
si:ch211-193i15.1	3.79074e-76	0.307581	0.347	0.022	7.58149e-73	20	si:ch211-193i15.1
col2a1b3	4.00509e-10	0.30281	0.417	0.234	8.01017e-07	20	col2a1b
otofa	1.67972e-51	0.298962	0.264	0.006	3.35944e-48	20	otofa
dlx2a2	1.0558e-07	0.29689	0.41	0.274	0.000211161	20	dlx2a
lgals1l12	1.1569e-07	0.29431	0.396	0.254	0.00023138	20	lgals1l1
mid1ip1a3	2.80589e-16	0.289894	0.479	0.229	5.61178e-13	20	mid1ip1a
zgc:1018104	0.000174185	0.287681	0.25	0.332	0.34837	20	zgc:101810
cyr613	3.06919e-10	0.284103	0.465	0.288	6.13838e-07	20	cyr61
col11a1a2	8.34465e-06	0.278529	0.465	0.3	0.0166893	20	col11a1a
aep14	2.30519e-05	0.277438	0.583	0.403	0.0461038	20	aep1
gstm.33	3.29434e-10	0.27325	0.424	0.253	6.58868e-07	20	gstm.3
blf1	6.46261e-15	0.265617	0.396	0.198	1.29252e-11	20	blf
pmm23	0.00156876	0.261457	0.354	0.265	1	20	pmm2
fosl1a5	1.7299e-13	0.258817	0.431	0.21	3.45979e-10	20	fosl1a
mfap4	1.34097e-84	4.21136	0.911	0.218	2.68195e-81	21	mfap4		Macrophage		Walton, E.M., Cronan, M.R., Beerman, R.W., and Tobin, D.M. (2015). The Macrophage-Specific Promoter mfap4 Allows Live, Long-Term Analysis of Macrophage Behavior during Mycobacterial Infection in Zebrafish. Plos One 10.
si:ch1073-110a20.1	1.00405e-66	3.67055	0.831	0.222	2.0081e-63	21	si:ch1073-110a20.1
fcer1gl	8.57134e-110	2.99451	0.887	0.125	1.71427e-106	21	fcer1gl
FP015850.1	4.56681e-96	2.9496	0.806	0.12	9.13362e-93	21	FP015850.1
zgc:173915	9.87839e-75	2.87929	0.677	0.118	1.97568e-71	21	zgc:173915
coro1a	2.45447e-83	2.83683	0.815	0.162	4.90894e-80	21	coro1a
si:ch211-147m6.2	1.02022e-56	2.6455	0.677	0.123	2.04044e-53	21	si:ch211-147m6.2
lcp1	1.38211e-120	2.59564	0.677	0.056	2.76421e-117	21	lcp1
lygl1	5.09586e-59	2.56666	0.702	0.153	1.01917e-55	21	lygl1
si:ch1073-110a20.2	1.94366e-61	2.4584	0.661	0.142	3.88733e-58	21	si:ch1073-110a20.2
havcr1	2.23069e-116	2.44233	0.71	0.105	4.46137e-113	21	havcr1
ccl34a.4	1.21489e-70	2.39928	0.589	0.103	2.42978e-67	21	ccl34a.4
arpc1b3	1.6942e-49	2.39663	0.766	0.244	3.38841e-46	21	arpc1b
si:ch211-147m6.1	3.40499e-98	2.37452	0.694	0.088	6.80999e-95	21	si:ch211-147m6.1
lgals2a	4.15514e-84	2.26154	0.661	0.087	8.31028e-81	21	lgals2a
atp6v0ca2	3.50701e-56	2.15874	0.839	0.289	7.01402e-53	21	atp6v0ca
ctss2.1	1.04965e-43	2.12486	0.589	0.114	2.0993e-40	21	ctss2.1
si:ch211-212k18.7	1.03599e-57	2.05612	0.702	0.174	2.07197e-54	21	si:ch211-212k18.7
psap2	5.89128e-42	2.00378	0.758	0.286	1.17826e-38	21	psap
cebpb7	9.46108e-59	1.94753	0.903	0.369	1.89222e-55	21	cebpb
spi1b	6.22242e-132	1.93776	0.702	0.075	1.24448e-128	21	spi1b
zgc:775172	3.72187e-37	1.90472	0.702	0.277	7.44374e-34	21	zgc:77517
f13a1b	3.34789e-55	1.9019	0.629	0.174	6.69579e-52	21	f13a1b
ctsba1	8.89388e-18	1.87637	0.597	0.262	1.77878e-14	21	ctsba
cotl15	5.53536e-57	1.86006	0.935	0.442	1.10707e-53	21	cotl1
mpeg1.1	1.96142e-93	1.85948	0.508	0.05	3.92284e-90	21	mpeg1.1				https://www.ncbi.nlm.nih.gov/gene/?term=mpeg1.1
ptpn6	2.07869e-105	1.85084	0.71	0.113	4.15737e-102	21	ptpn6
ckbb3	2.39898e-48	1.83928	0.806	0.306	4.79796e-45	21	ckbb
rac24	1.3504e-42	1.7628	0.782	0.326	2.7008e-39	21	rac2
si:dkey-5n18.1	1.53224e-29	1.73001	0.427	0.043	3.06449e-26	21	si:dkey-5n18.1
CABZ01080042.1	2.04205e-18	1.71886	0.395	0.062	4.0841e-15	21	CABZ01080042.1
tspan362	3.6116e-21	1.70558	0.629	0.281	7.22321e-18	21	tspan36
lta4h	3.0323e-46	1.69197	0.726	0.265	6.06461e-43	21	lta4h
FO203432.1	7.41066e-52	1.67556	0.403	0.011	1.48213e-48	21	FO203432.1
samsn1a	3.17615e-42	1.67184	0.484	0.04	6.3523e-39	21	samsn1a
ms4a17a.82	8.35868e-40	1.64397	0.637	0.215	1.67174e-36	21	ms4a17a.8
cd633	6.30874e-43	1.61564	0.847	0.391	1.26175e-39	21	cd63
vsir	1.48269e-66	1.61276	0.589	0.078	2.96538e-63	21	vsir
lta	5.48296e-41	1.58739	0.726	0.351	1.09659e-37	21	lta
cxcr3.2	1.60192e-65	1.58517	0.565	0.1	3.20385e-62	21	cxcr3.2
si:ch211-102c2.4	2.7323e-69	1.57659	0.524	0.068	5.46461e-66	21	si:ch211-102c2.4
atp6v1ba1	1.37781e-31	1.53813	0.694	0.308	2.75562e-28	21	atp6v1ba
si:ch211-194m7.4	9.6015e-191	1.51881	0.5	0.027	1.9203e-187	21	si:ch211-194m7.4
ms4a17a.10	1.64328e-20	1.516	0.395	0.044	3.28657e-17	21	ms4a17a.10
arhgdig6	4.93382e-34	1.49854	0.726	0.291	9.86763e-31	21	arhgdig
si:dkey-27i16.2	6.23241e-43	1.48481	0.508	0.114	1.24648e-39	21	si:dkey-27i16.2
pgd1	7.6321e-11	1.47526	0.508	0.229	1.52642e-07	21	pgd
pycard3	1.31449e-29	1.47324	0.702	0.281	2.62898e-26	21	pycard
laptm5	1.87098e-41	1.45389	0.379	0.002	3.74195e-38	21	laptm5
gsr	1.18749e-29	1.44778	0.629	0.256	2.37497e-26	21	gsr
CR318588.43	8.11141e-20	1.42239	0.718	0.419	1.62228e-16	21	CR318588.4
mafbb1	1.79385e-17	1.40153	0.468	0.112	3.58771e-14	21	mafbb
irf8	1.63639e-200	1.40027	0.556	0.023	3.27278e-197	21	irf8
ctss2.2	5.19084e-108	1.39407	0.492	0.02	1.03817e-104	21	ctss2.2
cybb	1.01457e-117	1.38877	0.46	0.028	2.02913e-114	21	cybb
rnaset2l	1.16082e-88	1.34235	0.452	0.05	2.32163e-85	21	rnaset2l
atp6v1e1b3	8.95759e-14	1.3325	0.565	0.269	1.79152e-10	21	atp6v1e1b
gapdhs7	2.35578e-30	1.324	0.798	0.422	4.71155e-27	21	gapdhs
prdx54	2.52898e-17	1.32352	0.694	0.42	5.05796e-14	21	prdx5
acp5a	7.07791e-68	1.3057	0.54	0.067	1.41558e-64	21	acp5a
tcima5	2.50988e-20	1.29015	0.597	0.298	5.01975e-17	21	tcima
spi1a	1.72902e-205	1.28546	0.524	0.011	3.45803e-202	21	spi1a
nrros	3.40747e-96	1.25444	0.548	0.074	6.81494e-93	21	nrros
atp6v1g12	9.92965e-22	1.25074	0.645	0.294	1.98593e-18	21	atp6v1g1
gnpda1	9.17346e-28	1.25004	0.524	0.174	1.83469e-24	21	gnpda1
actb25	3.42033e-61	1.23085	1	0.906	6.84066e-58	21	actb2
CR855311.14	4.8806e-18	1.22291	0.484	0.227	9.76121e-15	21	CR855311.1
capgb5	1.88688e-19	1.14137	0.565	0.274	3.77376e-16	21	capgb
ncf1	1.90853e-17	1.13718	0.355	0.068	3.81706e-14	21	ncf1
zgc:920664	5.27751e-30	1.12251	0.911	0.697	1.0555e-26	21	zgc:92066
sult6b13	9.66902e-11	1.10462	0.5	0.31	1.9338e-07	21	sult6b1
hsp90b18	4.33504e-16	1.0937	0.694	0.418	8.67009e-13	21	hsp90b1
gpr183a	1.18719e-63	1.09216	0.427	0.05	2.37437e-60	21	gpr183a
crip1	3.21857e-46	1.07304	0.524	0.099	6.43714e-43	21	crip1
grap2b	3.00689e-18	1.07152	0.315	0.016	6.01378e-15	21	grap2b
zgc:1583436	6.25644e-12	1.05384	0.613	0.349	1.25129e-08	21	zgc:158343
pfn15	3.03433e-43	1.05328	0.984	0.834	6.06866e-40	21	pfn1
stx11a	5.5904e-50	1.04533	0.347	0.01	1.11808e-46	21	stx11a
slc7a7	5.5223e-56	1.03237	0.411	0.066	1.10446e-52	21	slc7a7
hspa59	3.41977e-26	1.02937	0.903	0.58	6.83954e-23	21	hspa5
actb15	3.27226e-48	1.02516	1	0.934	6.54452e-45	21	actb1
anxa43	1.89023e-05	1.01375	0.46	0.284	0.0378047	21	anxa4
si:ch211-284o19.8	0	1.00815	0.46	0.001	0	21	si:ch211-284o19.8
clic21	8.01852e-25	0.988128	0.403	0.08	1.6037e-21	21	clic2
si:ch73-343l4.2	1.6338e-121	0.976911	0.331	0.007	3.26761e-118	21	si:ch73-343l4.2
CABZ01088134.1	1.49432e-168	0.950962	0.419	0.012	2.98865e-165	21	CABZ01088134.1
zgc:1627305	1.30935e-07	0.944843	0.556	0.384	0.00026187	21	zgc:162730
txn5	0.000800687	0.901896	0.419	0.254	1	21	txn
rnaseka2	0.000622411	0.888621	0.468	0.32	1	21	rnaseka
atp6ap22	0.0082118	0.882009	0.435	0.299	1	21	atp6ap2
tmsb4x5	1.69789e-43	0.87642	1	0.952	3.39578e-40	21	tmsb4x
npc24	1.17666e-13	0.868669	0.556	0.285	2.35331e-10	21	npc2
BX649485.2	6.66453e-39	0.867464	0.315	0.008	1.33291e-35	21	BX649485.2
ponzr1	1.29585e-33	0.866588	0.403	0.088	2.5917e-30	21	ponzr1
zgc:1099341	2.1684e-18	0.865188	0.524	0.231	4.33681e-15	21	zgc:109934
stoml3b	2.94107e-101	0.848726	0.403	0.01	5.88215e-98	21	stoml3b
si:dkey-69o16.51	2.90262e-36	0.841827	0.427	0.067	5.80524e-33	21	si:dkey-69o16.5
lygl2	4.50078e-38	0.840165	0.46	0.123	9.00156e-35	21	lygl2
cx32.2	2.27906e-143	0.810765	0.403	0.016	4.55813e-140	21	cx32.2
srgn	0.000750784	0.793227	0.315	0.114	1	21	srgn
CABZ01001434.1	1.71445e-86	0.77903	0.379	0.013	3.4289e-83	21	CABZ01001434.1
tagln25	4.0611e-16	0.771105	0.653	0.374	8.12221e-13	21	tagln2
grna	8.35266e-212	0.763892	0.411	0.012	1.67053e-208	21	grna
sult1st12	3.53705e-21	0.757769	0.54	0.23	7.0741e-18	21	sult1st1
hsp70.21	0.00511989	0.735394	0.218	0.282	1	21	hsp70.2
gstp13	1.18948e-11	0.7327	0.637	0.389	2.37897e-08	21	gstp1
myl12.16	3.27529e-20	0.731274	0.927	0.705	6.55058e-17	21	myl12.1
slc2a6	6.73321e-283	0.701743	0.379	0.01	1.34664e-279	21	slc2a6
cxcl8a	1.03016e-37	0.697936	0.355	0.067	2.06031e-34	21	cxcl8a
alox5ap	4.40839e-283	0.678952	0.379	0.001	8.81678e-280	21	alox5ap
cnpy14	1.19794e-12	0.662746	0.516	0.307	2.39588e-09	21	cnpy1
atp6v1h3	6.94788e-09	0.655489	0.46	0.268	1.38958e-05	21	atp6v1h
tnfaip8l2a	7.83992e-230	0.639235	0.363	0.012	1.56798e-226	21	tnfaip8l2a
si:ch73-335l21.45	3.8398e-09	0.628418	0.5	0.302	7.67959e-06	21	si:ch73-335l21.4
nfkbiaa1	0.000577962	0.623771	0.363	0.225	1	21	nfkbiaa
prdx11	2.67486e-14	0.605612	0.573	0.348	5.34971e-11	21	prdx1
si:ch73-248e21.5	0	0.601115	0.363	0.001	0	21	si:ch73-248e21.5
hmha1b	0	0.59466	0.379	0.001	0	21	hmha1b
atp1b1a2	1.07554e-12	0.584113	0.548	0.331	2.15107e-09	21	atp1b1a
enosf1	3.9463e-26	0.583096	0.435	0.139	7.8926e-23	21	enosf1
gsta.15	2.25452e-08	0.57971	0.573	0.376	4.50903e-05	21	gsta.1
wasa	8.68829e-209	0.562509	0.355	0.004	1.73766e-205	21	wasa
lyz	2.35638e-11	0.542984	0.411	0.224	4.71275e-08	21	lyz
aldh8a1	2.02943e-35	0.521504	0.379	0.071	4.05887e-32	21	aldh8a1
selenop1	1.13197e-19	0.512888	0.452	0.184	2.26395e-16	21	selenop
FP085398.1	7.29471e-234	0.504647	0.379	0.012	1.45894e-230	21	FP085398.1
pdia2	2.18843e-95	0.495991	0.395	0.038	4.37685e-92	21	pdia2
dram1	1.65458e-65	0.464622	0.355	0.04	3.30916e-62	21	dram1
atp5if1b6	3.78617e-05	0.464346	0.556	0.405	0.0757233	21	atp5if1b
hsp70l1	0.00563164	0.442041	0.226	0.281	1	21	hsp70l
il21	3.13436e-21	0.430276	0.266	0.034	6.26872e-18	21	il21
urod1	5.40859e-12	0.42469	0.403	0.195	1.08172e-08	21	urod
pmm24	0.0012531	0.420423	0.202	0.266	1	21	pmm2
ms4a17a.6	0	0.414422	0.339	0.006	0	21	ms4a17a.6
gb:bc1398721	4.97202e-06	0.412034	0.379	0.227	0.00994404	21	gb:bc139872
blf2	2.43268e-14	0.411956	0.411	0.198	4.86536e-11	21	blf
atp6v1aa1	8.37172e-06	0.409568	0.169	0.251	0.0167434	21	atp6v1aa
btk	3.44839e-160	0.399287	0.355	0.008	6.89678e-157	21	btk
agtrap1	6.94688e-24	0.39271	0.371	0.108	1.38938e-20	21	agtrap
vamp84	2.80344e-18	0.385046	0.468	0.199	5.60687e-15	21	vamp8
lect2l	1.71978e-62	0.380474	0.347	0.025	3.43957e-59	21	lect2l
ccdc88b	0	0.374662	0.347	0.001	0	21	ccdc88b
dusp21	0.000807233	0.357592	0.298	0.158	1	21	dusp2
ctsla1	1.37715e-11	0.346975	0.516	0.294	2.75431e-08	21	ctsla
fkbp113	5.12533e-08	0.338827	0.435	0.29	0.000102507	21	fkbp11
cabp5b	0	0.338706	0.258	0.001	0	21	cabp5b
plek	0	0.336336	0.355	0.001	0	21	plek
tmsb17	1.513e-13	0.335431	0.952	0.714	3.026e-10	21	tmsb1
selenow14	0.00151788	0.331534	0.524	0.415	1	21	selenow1
fuca1.13	0.00114031	0.325854	0.194	0.255	1	21	fuca1.1
cyp3c1	2.84643e-11	0.322422	0.379	0.177	5.69287e-08	21	cyp3c1
slc43a2b	1.04406e-159	0.318052	0.355	0.007	2.08812e-156	21	slc43a2b
FO393424.2	0	0.313678	0.274	0	0	21	FO393424.2
glipr2	8.99659e-165	0.309546	0.339	0.014	1.79932e-161	21	glipr2
sult2st16	6.48217e-07	0.30502	0.484	0.33	0.00129643	21	sult2st1
si:dkey-19b23.14	9.66433e-136	0.296072	0.323	0.012	1.93287e-132	21	si:dkey-19b23.14
mt-atp63	0.000268742	0.291692	0.96	0.879	0.537484	21	mt-atp6
BX649485.4	8.85074e-151	0.275135	0.339	0.001	1.77015e-147	21	BX649485.4
eno1a2	2.41555e-09	0.274689	0.444	0.288	4.83109e-06	21	eno1a
tfa	1.21269e-36	0.272943	0.355	0.049	2.42537e-33	21	tfa
pvalb21	7.07808e-84	4.32343	0.939	0.259	1.41562e-80	22	pvalb2		Muscle cell_pvalb2 high		Farnsworth, D.R., Saunders, L.M., and Miller, A.C. (2019). A single-cell transcriptome atlas for zebrafish development. Dev Biol.
tnni2a.41	3.17705e-71	3.82011	0.887	0.258	6.3541e-68	22	tnni2a.4
mylpfa1	3.81755e-81	3.80369	0.957	0.328	7.6351e-78	22	mylpfa
tpma1	4.5349e-74	3.76514	0.922	0.308	9.06981e-71	22	tpma
actc1b1	1.01892e-73	3.71974	0.983	0.526	2.03784e-70	22	actc1b
mylpfb1	2.46341e-87	3.6382	0.913	0.241	4.92682e-84	22	mylpfb
ckma1	1.19352e-75	3.61831	0.922	0.286	2.38705e-72	22	ckma
ckmb1	9.36297e-73	3.55	0.913	0.314	1.87259e-69	22	ckmb
mylz31	3.37671e-77	3.45649	0.922	0.245	6.75341e-74	22	mylz3
myl11	1.88247e-78	3.44257	0.939	0.297	3.76495e-75	22	myl1
atp2a11	5.34183e-68	3.38622	0.878	0.298	1.06837e-64	22	atp2a1
myhz1.1	1.29026e-56	3.30824	0.748	0.186	2.58053e-53	22	myhz1.1
tnnt3a1	1.26378e-69	3.30634	0.826	0.213	2.52757e-66	22	tnnt3a
pvalb1	5.37652e-51	3.29652	0.713	0.182	1.0753e-47	22	pvalb1
acta1b1	7.82784e-66	3.22082	0.87	0.272	1.56557e-62	22	acta1b
tnni2b.11	8.52804e-67	2.99594	0.887	0.317	1.70561e-63	22	tnni2b.1
myhz1.31	7.37636e-45	2.90774	0.687	0.177	1.47527e-41	22	myhz1.3
tnnt3b	1.54058e-68	2.77693	0.73	0.153	3.08116e-65	22	tnnt3b
ak12	1.89899e-62	2.77454	0.826	0.239	3.79797e-59	22	ak1
tnnc21	7.57151e-55	2.71481	0.757	0.194	1.5143e-51	22	tnnc2
aldoab1	1.24853e-53	2.67635	0.809	0.283	2.49706e-50	22	aldoab
gapdh1	4.02955e-47	2.48655	0.757	0.273	8.0591e-44	22	gapdh
acta1a1	8.16614e-41	2.41215	0.722	0.243	1.63323e-37	22	acta1a
actc1a1	3.91722e-44	2.39098	0.765	0.277	7.83444e-41	22	actc1a
tnnt2c1	1.35088e-41	2.37229	0.687	0.22	2.70177e-38	22	tnnt2c
tmem38a1	5.40533e-40	2.23409	0.67	0.232	1.08107e-36	22	tmem38a
si:ch73-367p23.21	2.98545e-67	2.15686	0.626	0.116	5.9709e-64	22	si:ch73-367p23.2
myhz1.2	4.09454e-41	2.1255	0.461	0.091	8.18908e-38	22	myhz1.2
hsp90aa1.12	3.31785e-36	2.09753	0.722	0.294	6.63571e-33	22	hsp90aa1.1
myoz1b1	7.04729e-65	2.05617	0.626	0.124	1.40946e-61	22	myoz1b
cav31	7.98573e-52	2.04882	0.609	0.112	1.59715e-48	22	cav3
hspb91	2.34005e-25	1.98955	0.522	0.185	4.6801e-22	22	hspb9
desma1	2.52294e-24	1.94786	0.557	0.202	5.04589e-21	22	desma
mybphb1	3.02406e-20	1.86633	0.522	0.164	6.04812e-17	22	mybphb
nmrk21	9.48387e-78	1.83626	0.583	0.093	1.89677e-74	22	nmrk2
CABZ01078594.11	5.50927e-36	1.81023	0.574	0.156	1.10185e-32	22	CABZ01078594.1
hspb12	4.39337e-41	1.80277	0.774	0.289	8.78673e-38	22	hspb1
si:ch211-131k2.31	2.22864e-21	1.75142	0.574	0.25	4.45728e-18	22	si:ch211-131k2.3
actn3a1	6.19796e-56	1.73632	0.6	0.13	1.23959e-52	22	actn3a
pgam2	3.33667e-12	1.67963	0.409	0.108	6.67335e-09	22	pgam2
cavin4a	4.36975e-52	1.63536	0.513	0.085	8.7395e-49	22	cavin4a
srl1	1.31038e-20	1.63117	0.522	0.206	2.62076e-17	22	srl
myhz21	6.9241e-13	1.63056	0.409	0.136	1.38482e-09	22	myhz2
tmod41	2.10481e-28	1.62899	0.504	0.131	4.20961e-25	22	tmod4
ldb3b1	6.34266e-31	1.62626	0.53	0.153	1.26853e-27	22	ldb3b
nme2b.2	5.90715e-18	1.60802	0.504	0.204	1.18143e-14	22	nme2b.2
zgc:1018531	2.86942e-44	1.6073	0.557	0.106	5.73884e-41	22	zgc:101853
eno31	3.45904e-10	1.59571	0.496	0.283	6.91809e-07	22	eno3
mybpc2b	1.80959e-23	1.51357	0.461	0.165	3.61918e-20	22	mybpc2b
casq21	6.9314e-26	1.50507	0.504	0.159	1.38628e-22	22	casq2
mdh1ab2	8.5034e-22	1.49669	0.53	0.226	1.70068e-18	22	mdh1ab
pabpc41	4.426e-07	1.47598	0.426	0.198	0.0008852	22	pabpc4
zgc:92518	1.11473e-06	1.43664	0.391	0.168	0.00222947	22	zgc:92518
rbfox1l1	1.50038e-26	1.43167	0.504	0.149	3.00075e-23	22	rbfox1l
zgc:1582961	3.59576e-34	1.38517	0.461	0.072	7.19152e-31	22	zgc:158296
tcap	2.62233e-06	1.37372	0.313	0.065	0.00524467	22	tcap
txlnbb1	1.03036e-07	1.37189	0.33	0.093	0.000206072	22	txlnbb
cavin4b	2.1023e-10	1.33129	0.33	0.059	4.20459e-07	22	cavin4b
klhl41b1	4.47575e-29	1.30107	0.496	0.145	8.95151e-26	22	klhl41b
gamt	1.50818e-23	1.30039	0.53	0.218	3.01635e-20	22	gamt
ITGB1BP21	2.74367e-22	1.28463	0.487	0.169	5.48734e-19	22	ITGB1BP2
unc45b1	1.4449e-12	1.24675	0.409	0.138	2.88981e-09	22	unc45b
eno1a3	7.72034e-09	1.22601	0.496	0.288	1.54407e-05	22	eno1a
hhatla1	6.34455e-21	1.21134	0.339	0.027	1.26891e-17	22	hhatla
pvalb3	3.87729e-77	1.15528	0.47	0.049	7.75458e-74	22	pvalb3
casq1a	2.51871e-39	1.10002	0.365	0.035	5.03742e-36	22	casq1a
stac3	1.50615e-33	1.09922	0.391	0.058	3.0123e-30	22	stac3
hspb81	4.42901e-05	1.09687	0.339	0.126	0.0885802	22	hspb8
CABZ01072309.11	7.87075e-53	1.09622	0.452	0.074	1.57415e-49	22	CABZ01072309.1
ascc1	2.04918e-09	1.08097	0.391	0.206	4.09837e-06	22	ascc1
smyd1a	1.14775e-16	1.07536	0.348	0.062	2.2955e-13	22	smyd1a
txlnba	1.43628e-52	1.06604	0.426	0.034	2.87256e-49	22	txlnba
tgm2a	8.05687e-36	1.0251	0.357	0.019	1.61137e-32	22	tgm2a
pmp22b	9.15842e-20	1.00937	0.417	0.131	1.83168e-16	22	pmp22b
si:ch211-255p10.3	1.41407e-12	1.00358	0.357	0.1	2.82814e-09	22	si:ch211-255p10.3
ttn.11	1.39155e-18	0.990814	0.365	0.118	2.78311e-15	22	ttn.1
sar1ab	2.05685e-07	0.938123	0.313	0.057	0.00041137	22	sar1ab
smtnl11	7.52441e-05	0.917075	0.313	0.135	0.150488	22	smtnl1
actn3b1	2.89575e-14	0.895883	0.313	0.056	5.79151e-11	22	actn3b
hspb11	5.61228e-21	0.891338	0.374	0.112	1.12246e-17	22	hspb11
apobec2a	1.08025e-24	0.875252	0.339	0.038	2.16051e-21	22	apobec2a
gatm1	8.20819e-13	0.828328	0.391	0.16	1.64164e-09	22	gatm
trim63a1	9.83741e-14	0.809169	0.357	0.091	1.96748e-10	22	trim63a
casq1b	6.80519e-230	0.759896	0.357	0.006	1.36104e-226	22	casq1b
rbp7b2	7.98435e-18	0.71912	0.374	0.125	1.59687e-14	22	rbp7b
rtn2b	4.00316e-80	0.635737	0.33	0.022	8.00633e-77	22	rtn2b
ACTC1	8.88011e-05	0.598644	0.287	0.103	0.177602	22	ACTC1
fxr21	0.00368934	0.544129	0.191	0.276	1	22	fxr2
atp5if1b7	2.22351e-06	0.537363	0.557	0.405	0.00444701	22	atp5if1b
mustn1b	6.73738e-21	0.525154	0.4	0.127	1.34748e-17	22	mustn1b
CR589876.1	4.69223e-153	0.509433	0.313	0.006	9.38446e-150	22	CR589876.1
myod1	6.67033e-16	0.505867	0.365	0.125	1.33407e-12	22	myod1
tuba8l26	4.13912e-09	0.503286	0.496	0.31	8.27823e-06	22	tuba8l2
cacng1a1	7.4515e-34	0.501649	0.348	0.047	1.4903e-30	22	cacng1a
pvalb4	1.97996e-10	0.483921	0.287	0.083	3.95992e-07	22	pvalb4
rgcc4	3.44356e-07	0.480444	0.522	0.384	0.000688713	22	rgcc
chrna11	2.12274e-14	0.427217	0.348	0.126	4.24549e-11	22	chrna1
tob1b2	3.71785e-10	0.419007	0.417	0.251	7.4357e-07	22	tob1b
igfn1.1	0	0.38778	0.322	0.001	0	22	igfn1.1
si:dkey-16p21.85	2.191e-05	0.358882	0.452	0.333	0.0438199	22	si:dkey-16p21.8
six2b	1.31376e-23	0.353942	0.304	0.054	2.62753e-20	22	six2b
ctgfa6	5.34662e-07	0.345047	0.417	0.293	0.00106932	22	ctgfa
dub	8.24714e-30	0.336853	0.339	0.066	1.64943e-26	22	dub
asb12b	7.36466e-45	0.332565	0.313	0.035	1.47293e-41	22	asb12b
tmsb6	3.46872e-06	0.310509	0.478	0.349	0.00693743	22	tmsb
ppdpfa3	2.06076e-06	0.289203	0.374	0.26	0.00412152	22	ppdpfa
cd1512	2.07102e-10	0.280285	0.313	0.13	4.14204e-07	22	cd151
trdn	1.80519e-122	0.277263	0.313	0.009	3.61037e-119	22	trdn
tnc	1.47799e-12	0.255958	0.313	0.119	2.95598e-09	22	tnc
ca15a	1.38094e-85	3.36529	0.877	0.178	2.76188e-82	23	ca15a		vH Ionocyte		https://zfin.org/ZFA:0000211
si:dkey-33i11.41	4.60411e-84	3.00786	0.991	0.304	9.20821e-81	23	si:dkey-33i11.4
atp6v0ca3	1.04994e-78	2.91186	0.947	0.289	2.09989e-75	23	atp6v0ca
foxi3a	4.09088e-65	2.73567	0.789	0.196	8.18176e-62	23	foxi3a
atp6v1g13	2.41417e-75	2.66289	0.947	0.292	4.82834e-72	23	atp6v1g1
arg2	9.53808e-132	2.64412	0.807	0.074	1.90762e-128	23	arg2
agrp1	7.42983e-66	2.5673	0.719	0.128	1.48597e-62	23	agrp
ceacam1	2.88185e-100	2.56057	0.781	0.134	5.7637e-97	23	ceacam1
atp6v1ba2	4.42077e-75	2.50747	0.93	0.306	8.84155e-72	23	atp6v1ba
atp6ap1b	1.19867e-63	2.49574	0.842	0.236	2.39734e-60	23	atp6ap1b
atp6v1c1b2	1.44338e-75	2.48973	0.816	0.185	2.88676e-72	23	atp6v1c1b
atp6v1e1b4	1.5641e-65	2.45373	0.886	0.266	3.1282e-62	23	atp6v1e1b
nqo13	6.79173e-60	2.42218	0.816	0.224	1.35835e-56	23	nqo1
atp6v1f2	7.69486e-59	2.4191	0.807	0.264	1.53897e-55	23	atp6v1f
si:dkey-247k7.21	3.03057e-57	2.41809	0.675	0.145	6.06115e-54	23	si:dkey-247k7.2
zgc:1937261	5.79723e-108	2.3934	0.711	0.086	1.15945e-104	23	zgc:193726
atp6ap23	4.31905e-63	2.38763	0.868	0.296	8.63811e-60	23	atp6ap2
atp6v0a1a	6.09126e-69	2.33204	0.763	0.15	1.21825e-65	23	atp6v0a1a
rnaseka3	3.85152e-66	2.32805	0.904	0.317	7.70304e-63	23	rnaseka
atp6v1aa2	2.60541e-59	2.32366	0.816	0.246	5.21083e-56	23	atp6v1aa
epdl11	7.85864e-39	2.27661	0.684	0.158	1.57173e-35	23	epdl1
zgc:1099342	3.37016e-45	2.23272	0.737	0.23	6.74033e-42	23	zgc:109934
atp6v1h4	2.67494e-45	2.2298	0.763	0.266	5.34988e-42	23	atp6v1h
zgc:198419	9.84105e-37	2.1406	0.535	0.145	1.96821e-33	23	zgc:198419
rgs41	1.9623e-41	2.12869	0.684	0.155	3.9246e-38	23	rgs4
soul22	8.18453e-43	2.03151	0.737	0.176	1.63691e-39	23	soul2
atp5if1b8	1.288e-64	1.92904	0.965	0.402	2.57599e-61	23	atp5if1b
mal21	7.74682e-91	1.92338	0.649	0.074	1.54936e-87	23	mal2
gb:bc1398722	5.26975e-41	1.89659	0.702	0.224	1.05395e-37	23	gb:bc139872
cldnh4	5.57437e-45	1.89221	0.772	0.255	1.11487e-41	23	cldnh
cyp3c11	2.35201e-45	1.86782	0.667	0.175	4.70401e-42	23	cyp3c1
icn7	1.15484e-52	1.78384	0.965	0.601	2.30967e-49	23	icn
si:ch73-359m17.5	1.77942e-52	1.77458	0.518	0.089	3.55884e-49	23	si:ch73-359m17.5
si:dkey-193p11.21	1.65417e-16	1.71969	0.544	0.207	3.30833e-13	23	si:dkey-193p11.2
foxi3b1	8.1134e-51	1.68104	0.623	0.148	1.62268e-47	23	foxi3b
gcm2	3.43089e-45	1.63554	0.509	0.043	6.86178e-42	23	gcm2
mdh1aa2	1.56913e-43	1.60052	0.895	0.458	3.13826e-40	23	mdh1aa
phlda24	2.3814e-38	1.59215	0.833	0.362	4.7628e-35	23	phlda2
sult1st13	5.63658e-24	1.58806	0.623	0.23	1.12732e-20	23	sult1st1
prr137	6.20168e-31	1.5622	0.702	0.29	1.24034e-27	23	prr13
zgc:920665	8.82687e-52	1.52456	0.974	0.697	1.76537e-48	23	zgc:92066
slc4a1b	9.33567e-62	1.52311	0.544	0.076	1.86713e-58	23	slc4a1b
krt187	6.6381e-48	1.51399	0.912	0.425	1.32762e-44	23	krt18
ndrg3a1	6.37372e-23	1.50168	0.596	0.243	1.27474e-19	23	ndrg3a
spint24	6.3067e-28	1.49506	0.64	0.266	1.26134e-24	23	spint2
gsto24	1.87946e-35	1.49283	0.623	0.194	3.75891e-32	23	gsto2
mt-atp64	1.10815e-64	1.48933	1	0.879	2.2163e-61	23	mt-atp6
prdx23	3.33739e-48	1.45352	0.965	0.59	6.67478e-45	23	prdx2
gadd45ga3	3.10458e-14	1.39239	0.518	0.244	6.20917e-11	23	gadd45ga
si:dkeyp-72e1.71	1.33114e-07	1.38507	0.368	0.072	0.000266229	23	si:dkeyp-72e1.7
tsc22d11	5.60837e-12	1.35732	0.491	0.219	1.12167e-08	23	tsc22d1
mat2al1	2.39311e-08	1.3335	0.447	0.187	4.78623e-05	23	mat2al
gstp14	1.13529e-07	1.33135	0.57	0.39	0.000227057	23	gstp1
prdx55	5.97146e-24	1.28045	0.746	0.42	1.19429e-20	23	prdx5
scinla5	1.90363e-24	1.26296	0.649	0.306	3.80725e-21	23	scinla
si:ch211-214j24.14	8.05532e-80	1.25401	0.474	0.039	1.61106e-76	23	si:ch211-214j24.14
s100v25	9.50064e-22	1.24947	0.649	0.256	1.90013e-18	23	s100v2
atp1b1b1	4.19078e-10	1.20603	0.518	0.265	8.38157e-07	23	atp1b1b
tdh2	4.79827e-23	1.15686	0.64	0.292	9.59653e-20	23	tdh
zgc:1532844	2.56829e-09	1.14829	0.561	0.339	5.13658e-06	23	zgc:153284
ap1s3b2	3.83386e-20	1.12616	0.474	0.147	7.66771e-17	23	ap1s3b
si:ch211-270g19.5	1.83912e-48	1.1055	0.474	0.068	3.67825e-45	23	si:ch211-270g19.5
dnase1l4.18	1.61582e-18	1.0984	0.728	0.398	3.23163e-15	23	dnase1l4.1
selenow2b2	3.63544e-06	1.09716	0.386	0.21	0.00727088	23	selenow2b
cox5b2	2.04449e-22	1.09446	0.395	0.064	4.08897e-19	23	cox5b2
ponzr54	0.00299899	1.07159	0.368	0.206	1	23	ponzr5
cldnb4	5.37379e-25	1.04442	0.772	0.366	1.07476e-21	23	cldnb
selenow15	3.24285e-13	1.01952	0.675	0.414	6.48569e-10	23	selenow1
si:ch1073-190k2.15	3.47676e-22	1.01675	0.605	0.257	6.95351e-19	23	si:ch1073-190k2.1
chmp4c4	2.18792e-11	1.00261	0.412	0.165	4.37584e-08	23	chmp4c
etf1a	5.26658e-139	1.00035	0.482	0.03	1.05332e-135	23	etf1a
f11r.17	2.23327e-22	0.996462	0.596	0.259	4.46655e-19	23	f11r.1
scgn	6.61397e-07	0.986986	0.289	0.032	0.00132279	23	scgn
tuba8l27	2.9036e-18	0.985182	0.596	0.309	5.8072e-15	23	tuba8l2
si:ch211-195b11.32	1.47416e-24	0.917197	0.816	0.376	2.94833e-21	23	si:ch211-195b11.3
ildr1a1	4.37925e-32	0.897755	0.482	0.111	8.75849e-29	23	ildr1a
tspo3	2.72534e-05	0.88501	0.456	0.261	0.0545068	23	tspo
pvalb83	2.05236e-19	0.865197	0.632	0.352	4.10472e-16	23	pvalb8
fuca1.14	0.000276688	0.855735	0.43	0.253	0.553376	23	fuca1.1
mdh1ab3	0.00361489	0.850306	0.377	0.227	1	23	mdh1ab
si:ch73-31d8.21	3.8866e-52	0.84723	0.456	0.059	7.77319e-49	23	si:ch73-31d8.2
ppdpfa4	0.000312573	0.800775	0.412	0.259	0.625146	23	ppdpfa
rcan1a	2.97057e-17	0.78608	0.465	0.204	5.94115e-14	23	rcan1a
si:ch211-79k12.13	2.3203e-08	0.781204	0.368	0.15	4.6406e-05	23	si:ch211-79k12.1
dusp22	7.07628e-05	0.767029	0.325	0.158	0.141526	23	dusp2
npc25	6.40027e-16	0.748162	0.544	0.285	1.28005e-12	23	npc2
krt976	7.83282e-16	0.731607	0.693	0.335	1.56656e-12	23	krt97
cldne2	3.77204e-16	0.729303	0.5	0.237	7.54407e-13	23	cldne
wu:fj16a031	4.48555e-07	0.705666	0.386	0.226	0.000897109	23	wu:fj16a03
sult2st17	1.08129e-14	0.694046	0.614	0.33	2.16259e-11	23	sult2st1
krt87	2.71397e-22	0.691423	0.912	0.578	5.42794e-19	23	krt8
pmm25	3.8446e-13	0.685546	0.5	0.264	7.6892e-10	23	pmm2
si:dkey-87o1.24	0.00223058	0.677227	0.386	0.231	1	23	si:dkey-87o1.2
eno32	6.74145e-12	0.642234	0.482	0.284	1.34829e-08	23	eno3
cnpy15	5.30284e-06	0.618387	0.465	0.308	0.0106057	23	cnpy1
epcam8	1.90195e-13	0.612126	0.798	0.487	3.8039e-10	23	epcam
zgc:1536652	3.88375e-13	0.608509	0.474	0.226	7.7675e-10	23	zgc:153665
gmds3	5.89102e-17	0.606342	0.491	0.213	1.1782e-13	23	gmds
fabp2	1.19386e-21	0.589906	0.465	0.17	2.38773e-18	23	fabp2
svopl3	1.01501e-22	0.589561	0.43	0.122	2.03001e-19	23	svopl
vamp85	8.95254e-15	0.57965	0.482	0.199	1.79051e-11	23	vamp8
hmbsa1	1.22787e-09	0.566997	0.412	0.245	2.45574e-06	23	hmbsa
cav23	1.5836e-13	0.552742	0.456	0.219	3.1672e-10	23	cav2
mvp2	4.2248e-05	0.549503	0.36	0.215	0.0844961	23	mvp
nupr13	8.02786e-12	0.538557	0.456	0.276	1.60557e-08	23	nupr1
cldnf2	1.22042e-13	0.529721	0.395	0.159	2.44085e-10	23	cldnf
zgc:1935051	5.96967e-08	0.522421	0.5	0.295	0.000119393	23	zgc:193505
cd9b6	6.44883e-12	0.512382	0.623	0.338	1.28977e-08	23	cd9b
ckmt12	9.02817e-07	0.490407	0.386	0.185	0.00180563	23	ckmt1
vamp52	4.94663e-12	0.488375	0.456	0.264	9.89326e-09	23	vamp5
hsp70l2	8.48161e-05	0.482227	0.404	0.28	0.169632	23	hsp70l
selenom3	0.000437252	0.47796	0.395	0.275	0.874505	23	selenom
gsr1	1.90259e-08	0.387168	0.132	0.26	3.80518e-05	23	gsr
capns1a5	5.06255e-08	0.38403	0.614	0.397	0.000101251	23	capns1a
[truncated: 713 more rows]

## Sheet: 72hpf
p_val	avg_logFC	pct.1	pct.2	p_val_adj	cluster	gene		cell type		refenrence
5.42902e-283	0.359352	0.8	0.519	9.51869e-279	1	gngt2b		Hatching gland		Farnsworth, D.R., Saunders, L.M., and Miller, A.C. (2019). A single-cell transcriptome atlas for zebrafish development. Dev Biol.
0	0.338401	0.982	0.801	0	1	cyt1l
0	0.327884	0.999	0.944	0	1	krt4
7.34759e-141	0.315994	0.517	0.278	1.28825e-136	1	opn1sw1
0	0.295142	0.977	0.792	0	1	cyt1
2.27357e-34	0.279342	0.291	0.186	3.98625e-30	1	fabp2
1.45691e-171	0.277764	0.715	0.473	2.5544e-167	1	si:ch211-117m20.5
3.82774e-130	0.272601	0.578	0.34	6.71117e-126	1	zgc:136930
5.76667e-46	0.272262	0.289	0.162	1.01107e-41	1	lgals2b
1.8936e-227	0.271272	0.855	0.603	3.32006e-223	1	krt91
2.62823e-37	0.267502	0.287	0.178	4.60807e-33	1	krt17
3.34199e-63	0.265698	0.541	0.376	5.85951e-59	1	si:ch211-195b11.3
6.11856e-79	0.264471	0.945	0.877	1.07277e-74	1	rps23
3.23944e-85	0.258253	0.956	0.918	5.67971e-81	1	rpl15
4.52285e-233	0.255011	0.831	0.571	7.92992e-229	1	rbp4
9.98792e-61	0.25204	0.308	0.166	1.75118e-56	1	apoa2
5.95188e-209	1.44661	0.517	0.159	1.04354e-204	2	elavl4		Neuron
7.6714e-218	1.39416	0.568	0.196	1.34503e-213	2	zgc:153426
5.37908e-224	1.28583	0.532	0.152	9.43114e-220	2	elavl3
4.68042e-131	1.26233	0.356	0.107	8.20618e-127	2	gap43
8.48937e-284	1.25569	0.822	0.421	1.48844e-279	2	stmn1b
1.52511e-206	1.22857	0.582	0.201	2.67398e-202	2	gng3
2.05911e-157	1.22094	0.514	0.196	3.61024e-153	2	tubb5
3.96061e-168	1.21766	0.48	0.16	6.94413e-164	2	ywhag2
3.13801e-167	1.18066	0.524	0.194	5.50188e-163	2	rtn1b
5.74663e-131	1.15627	0.43	0.151	1.00756e-126	2	zgc:65894
8.06137e-225	1.13523	0.762	0.383	1.4134e-220	2	rtn1a
7.19278e-114	1.10846	0.328	0.098	1.26111e-109	2	snap25a				Bayes, A., Collins, M.O., Reig-Viader, R., Gou, G., Goulding, D., Izquierdo, A., Choudhary, J.S., Emes, R.D., and Grant, S.G. (2017). Evolution of complexity in the zebrafish synapse proteome. Nat Commun 8, 14613
9.93526e-123	1.08424	0.461	0.182	1.74195e-118	2	stmn2a
2.10193e-221	1.08106	0.792	0.433	3.68531e-217	2	hmgb3a
9.91182e-133	1.07611	0.433	0.15	1.73784e-128	2	sncb
5.87259e-97	1.06902	0.28	0.082	1.02964e-92	2	tmsb2
1.247e-125	1.06524	0.256	0.053	2.18636e-121	2	stx1b
5.56856e-144	1.05028	0.47	0.166	9.76336e-140	2	gpm6aa
9.55719e-194	1.04593	0.771	0.443	1.67566e-189	2	tuba1a
1.38038e-46	1.03926	0.252	0.112	2.42022e-42	2	mab21l2
2.15481e-115	1.02159	0.412	0.15	3.77803e-111	2	gpm6ab
1.7134e-107	1.01924	0.392	0.142	3.00411e-103	2	cspg5a
1.16883e-132	1.01238	0.512	0.209	2.04932e-128	2	zc4h2
3.50582e-232	0.990711	0.9	0.641	6.14676e-228	2	marcksl1b
8.58966e-102	0.985599	0.451	0.198	1.50603e-97	2	calm1a
4.43779e-101	0.970139	0.253	0.064	7.78078e-97	2	vamp2
9.14252e-87	0.950152	0.259	0.077	1.60296e-82	2	rbfox1
2.99695e-105	0.946296	0.522	0.254	5.25456e-101	2	atp6v0cb
1.00687e-86	0.942769	0.258	0.076	1.76534e-82	2	dnajc5aa
2.44979e-92	0.906829	0.366	0.138	4.29522e-88	2	nova2
1.1731e-84	0.865383	0.291	0.094	2.0568e-80	2	cbx1b
4.9294e-69	0.861798	0.258	0.09	8.64273e-65	2	stmn2b
2.27189e-78	0.857972	0.484	0.259	3.9833e-74	2	tmsb
5.03217e-33	0.84957	0.355	0.224	8.82291e-29	2	id2a
2.13361e-76	0.842166	0.395	0.177	3.74085e-72	2	rnasekb
1.00452e-75	0.82314	0.406	0.188	1.76123e-71	2	jpt1b
7.54491e-71	0.797536	0.402	0.188	1.32285e-66	2	ywhah
5.00191e-78	0.79382	0.5	0.272	8.76985e-74	2	hist2h2l
1.86303e-70	0.785896	0.395	0.184	3.26645e-66	2	marcksl1a
1.16061e-88	0.780109	0.514	0.258	2.03491e-84	2	si:dkey-276j7.1
2.4079e-80	0.77629	0.484	0.245	4.22177e-76	2	marcksb
3.45304e-203	0.765165	0.939	0.778	6.05421e-199	2	ptmaa
1.80187e-68	0.74932	0.324	0.131	3.15923e-64	2	si:dkeyp-75h12.5
1.63624e-66	0.749175	0.343	0.147	2.86882e-62	2	nsg2
2.49723e-41	0.746468	0.26	0.12	4.37839e-37	2	aldocb
7.01257e-100	0.74645	0.653	0.401	1.22951e-95	2	hmgb1a
1.47138e-51	0.744508	0.253	0.102	2.57978e-47	2	olfm1b
3.78007e-62	0.734533	0.317	0.133	6.62761e-58	2	atpv0e2
2.44785e-35	0.720622	0.312	0.171	4.29181e-31	2	sox4a
6.32931e-61	0.719532	0.398	0.203	1.10972e-56	2	gnb1a
5.94138e-126	0.702722	0.833	0.645	1.0417e-121	2	h2afx1
2.70511e-28	0.667174	0.265	0.146	4.74286e-24	2	eno1a
9.26923e-45	0.66572	0.291	0.138	1.62517e-40	2	serinc1
1.51718e-40	0.658086	0.294	0.148	2.66008e-36	2	h2afy2
4.59924e-89	0.64809	0.701	0.462	8.06384e-85	2	hmgb1b
1.18092e-184	0.643067	0.984	0.932	2.07051e-180	2	CR383676.1
1.94465e-36	0.629938	0.261	0.127	3.40956e-32	2	calm1b
1.98653e-41	0.628235	0.385	0.221	3.48298e-37	2	atp6v1e1b
3.23574e-49	0.626774	0.484	0.303	5.67322e-45	2	ywhaqa
6.59421e-36	0.62215	0.32	0.176	1.15616e-31	2	ube2e3
1.91168e-51	0.620276	0.494	0.305	3.35174e-47	2	atp6v1g1
3.27686e-79	0.600066	0.653	0.416	5.74531e-75	2	mdkb
9.90497e-74	0.587088	0.791	0.658	1.73664e-69	2	calm3a
6.82386e-30	0.585997	0.263	0.142	1.19643e-25	2	ckmt1
1.17771e-46	0.585943	0.697	0.583	2.06488e-42	2	gapdhs
6.1031e-29	0.584543	0.26	0.14	1.07006e-24	2	si:dkey-56m19.5
1.30527e-31	0.576514	0.415	0.277	2.28853e-27	2	tpi1b
6.27522e-30	0.562857	0.284	0.158	1.10023e-25	2	atp6ap2
8.22931e-29	0.56277	0.279	0.157	1.44284e-24	2	atf4b
4.17835e-62	0.55891	0.669	0.492	7.3259e-58	2	cfl1
2.11573e-19	0.542078	0.254	0.159	3.70951e-15	2	pabpn1
2.81583e-29	0.538978	0.348	0.217	4.937e-25	2	rab2a
1.46755e-26	0.536373	0.261	0.146	2.57305e-22	2	fundc1
1.63585e-27	0.533491	0.308	0.184	2.86814e-23	2	brk1
6.80553e-32	0.523167	0.4	0.257	1.19321e-27	2	ywhabl
4.53408e-24	0.518006	0.277	0.165	7.9496e-20	2	atp6v1h
2.97855e-28	0.517058	0.254	0.134	5.22229e-24	2	snap25b
2.19655e-83	0.516831	0.837	0.693	3.85122e-79	2	tubb2b
3.41624e-26	0.505147	0.324	0.199	5.98969e-22	2	calm2b
9.83412e-27	0.504826	0.273	0.154	1.72422e-22	2	hp1bp3
4.78751e-40	0.504305	0.547	0.398	8.39394e-36	2	calm2a
9.83909e-26	0.501445	0.359	0.235	1.72509e-21	2	sumo2b
2.27054e-30	0.49969	0.386	0.248	3.98094e-26	2	gnb1b
4.41118e-22	0.498049	0.283	0.176	7.73412e-18	2	smarce1
2.22839e-30	0.493065	0.391	0.251	3.90704e-26	2	vdac1
2.96941e-21	0.479711	0.321	0.214	5.20627e-17	2	ppp2cb
3.14133e-36	0.474092	0.571	0.429	5.5077e-32	2	hmgn7
5.48613e-52	0.468055	0.713	0.564	9.61883e-48	2	eif1b
1.26291e-22	0.468039	0.38	0.268	2.21427e-18	2	clta
2.3848e-22	0.464238	0.508	0.389	4.18127e-18	2	h1f0
4.00356e-73	0.463537	0.85	0.676	7.01944e-69	2	ckbb
5.24564e-51	0.454954	0.729	0.59	9.19719e-47	2	h3f3c
2.26158e-21	0.453307	0.267	0.161	3.96523e-17	2	ywhaqb
1.1863e-44	0.449053	0.668	0.521	2.07995e-40	2	ubc
8.15604e-36	0.443644	0.629	0.503	1.43e-31	2	fkbp1aa
3.06574e-22	0.440629	0.319	0.203	5.37515e-18	2	si:ch211-196l7.4
1.85567e-25	0.43646	0.475	0.357	3.25355e-21	2	ywhaba
2.87056e-19	0.43559	0.298	0.194	5.03295e-15	2	oaz1b
1.00736e-17	0.430913	0.367	0.267	1.7662e-13	2	bsg
7.43285e-21	0.413581	0.384	0.268	1.3032e-16	2	si:ch211-288g17.3
1.49897e-15	0.392176	0.315	0.219	2.62815e-11	2	hmgn3
4.21851e-34	0.391722	0.702	0.591	7.39632e-30	2	ppdpfb
1.48604e-23	0.389092	0.539	0.421	2.60547e-19	2	mdh1aa
1.30295e-58	0.377988	0.887	0.809	2.28446e-54	2	h3f3d
1.04659e-61	0.371959	0.895	0.811	1.83498e-57	2	ppiab
3.35434e-10	0.367718	0.334	0.266	5.88117e-06	2	aldoaa
1.6238e-11	0.362657	0.303	0.225	2.84701e-07	2	si:ch211-51e12.7
2.3535e-30	0.357121	0.706	0.602	4.12638e-26	2	si:ch211-222l21.1
1.0986e-18	0.351649	0.536	0.441	1.92617e-14	2	oaz1a
1.14548e-26	0.344432	0.66	0.537	2.00837e-22	2	hnrnpa0b
2.00078e-30	0.343485	0.747	0.658	3.50796e-26	2	hmgn6
4.37236e-14	0.340596	0.392	0.297	7.66605e-10	2	skp1
7.12794e-29	0.338652	0.716	0.629	1.24974e-24	2	tubb4b
1.4662e-09	0.335059	0.294	0.226	2.57069e-05	2	ap2m1b
3.09899e-75	0.331024	0.978	0.94	5.43347e-71	2	ptmab
4.04956e-40	0.329083	0.842	0.776	7.10009e-36	2	cirbpb
2.72262e-09	0.327579	0.26	0.193	4.77357e-05	2	atp6v0ca
8.27115e-11	0.315663	0.378	0.304	1.45018e-06	2	hnrnpa1b
7.26613e-09	0.304601	0.264	0.198	0.000127397	2	ilf2
3.87869e-29	0.299845	0.76	0.666	6.80051e-25	2	si:ch73-1a9.3
4.46264e-09	0.299287	0.367	0.305	7.82435e-05	2	atp5mf
4.76273e-10	0.298853	0.535	0.477	8.35049e-06	2	cycsb
2.0758e-11	0.298734	0.333	0.252	3.63949e-07	2	ube2v1
4.59715e-06	0.298264	0.275	0.23	0.0806018	2	pnrc2
1.23685e-07	0.290498	0.348	0.29	0.00216858	2	ywhaz
1.58304e-08	0.28989	0.296	0.23	0.000277555	2	srsf3b
6.96782e-08	0.28897	0.284	0.224	0.00122167	2	elocb
1.81855e-09	0.285753	0.303	0.232	3.18847e-05	2	gabarapb
2.7488e-10	0.272607	0.445	0.373	4.81948e-06	2	hnrnpaba
1.09114e-10	0.272029	0.506	0.444	1.91309e-06	2	dynll1
2.97354e-07	0.266175	0.35	0.289	0.00521351	2	ldhba
6.21329e-06	0.262355	0.252	0.204	0.108938	2	gdi2
1.08522e-10	0.259638	0.496	0.424	1.90271e-06	2	fabp3
8.1712e-11	0.257625	0.559	0.5	1.43266e-06	2	khdrbs1a
6.6065e-05	0.252969	0.263	0.221	1	2	pdhb
3.7131e-169	1.44182	0.283	0.027	6.51017e-165	3	gadd45gb.1		Early neural cell		Farnsworth, D.R., Saunders, L.M., and Miller, A.C. (2019). A single-cell transcriptome atlas for zebrafish development. Dev Biol.
4.95272e-113	1.24998	0.252	0.034	8.68361e-109	3	dla
5.12544e-97	1.15372	0.449	0.121	8.98644e-93	3	rrm2
2.07747e-128	1.12968	0.834	0.404	3.64242e-124	3	hmgb2b
4.02831e-146	1.08254	0.979	0.879	7.06283e-142	3	hmgn2
4.8065e-72	0.873878	0.862	0.602	8.42724e-68	3	si:ch211-222l21.1
2.36628e-83	0.866231	0.862	0.636	4.1488e-79	3	hmgb2a
7.91148e-86	0.855449	0.859	0.546	1.38712e-81	3	hmga1a
1.71423e-26	0.855441	0.505	0.304	3.00556e-22	3	id1
1.97682e-44	0.847303	0.577	0.32	3.46596e-40	3	pcna
1.21017e-54	0.840415	0.465	0.182	2.12178e-50	3	stmn1a
3.39087e-78	0.83989	0.818	0.483	5.9452e-74	3	h2afvb
1.3161e-72	0.839836	0.654	0.292	2.30751e-68	3	hnrnpa1b
1.79949e-68	0.82736	0.482	0.166	3.15504e-64	3	si:ch211-156b7.4
9.84877e-75	0.822257	0.818	0.477	1.72678e-70	3	hmgb1b
2.92598e-56	0.757897	0.463	0.175	5.13011e-52	3	ddx39ab
8.92311e-60	0.742845	0.755	0.501	1.56449e-55	3	tuba8l4
6.42258e-64	0.723944	0.795	0.487	1.12607e-59	3	ran
2.23789e-61	0.721609	0.252	0.058	3.9237e-57	3	rrm1
4.57893e-41	0.715183	0.489	0.23	8.02824e-37	3	nop56
1.60903e-29	0.689178	0.279	0.11	2.82112e-25	3	sox11b
1.41548e-47	0.686087	0.35	0.119	2.48176e-43	3	si:ch211-137a8.4
5.06701e-56	0.685309	0.415	0.141	8.88398e-52	3	rbbp4
3.29791e-22	0.684444	0.254	0.112	5.78222e-18	3	tp53inp2
4.10812e-45	0.668788	0.545	0.254	7.20277e-41	3	setb
1.85686e-36	0.668393	0.312	0.117	3.25564e-32	3	dkc1
1.93107e-44	0.667824	0.252	0.073	3.38575e-40	3	ccnd1
9.53264e-40	0.667071	0.275	0.091	1.67136e-35	3	nasp
4.71124e-46	0.658691	0.312	0.101	8.26021e-42	3	rpa3
1.39114e-42	0.648306	0.532	0.248	2.43909e-38	3	seta
1.69411e-35	0.646355	0.27	0.093	2.97029e-31	3	tuba1c
5.37133e-46	0.628515	0.704	0.419	9.41755e-42	3	hnrnpabb
8.14811e-46	0.628344	0.811	0.628	1.42861e-41	3	si:ch73-281n10.2
1.47386e-34	0.612091	0.736	0.486	2.58413e-30	3	h3f3b.1
4.38674e-37	0.611703	0.266	0.09	7.69128e-33	3	fkbp3
3.67725e-26	0.600323	0.465	0.25	6.44732e-22	3	mdka
2.85452e-37	0.595875	0.474	0.218	5.00484e-33	3	banf1
1.62262e-43	0.588857	0.26	0.076	2.84494e-39	3	psat1
1.79944e-36	0.581261	0.361	0.144	3.15497e-32	3	anp32b
7.97635e-18	0.577848	0.27	0.132	1.39849e-13	3	CU467822.1
1.10645e-28	0.567104	0.786	0.633	1.93994e-24	3	tubb4b
6.69321e-32	0.544493	0.327	0.134	1.17352e-27	3	ddx39aa
1.34482e-50	0.542997	0.849	0.643	2.35787e-46	3	rpl5b
6.40355e-25	0.542895	0.35	0.166	1.12273e-20	3	nop58
2.89003e-31	0.540686	0.375	0.162	5.06709e-27	3	sumo3b
1.94457e-29	0.53342	0.252	0.093	3.40942e-25	3	prpf19
4.47532e-28	0.525517	0.304	0.127	7.84659e-24	3	ranbp1
5.22789e-29	0.518649	0.522	0.283	9.16606e-25	3	snrpb
5.13197e-28	0.518569	0.511	0.27	8.99788e-24	3	si:ch211-288g17.3
4.9791e-31	0.513672	0.371	0.162	8.72986e-27	3	abcf1
4.68513e-20	0.508493	0.308	0.148	8.21444e-16	3	si:dkey-56m19.5
2.33887e-25	0.50487	0.34	0.156	4.10073e-21	3	mt-atp8
1.97432e-24	0.504818	0.656	0.426	3.46158e-20	3	hmgb1a
3.47771e-33	0.501778	0.723	0.464	6.09746e-29	3	hnrnpa0l
3.51661e-37	0.484269	0.809	0.576	6.16567e-33	3	eef2b
5.22373e-30	0.483668	0.765	0.542	9.15877e-26	3	hnrnpa0b
2.31295e-78	0.481368	0.977	0.92	4.0553e-74	3	rps21
1.64211e-26	0.480163	0.597	0.348	2.87911e-22	3	snrpf
3.01125e-26	0.47769	0.337	0.149	5.27962e-22	3	cbx3a
4.84161e-59	0.477109	0.941	0.849	8.48879e-55	3	rps25
4.93939e-77	0.476507	0.975	0.897	8.66022e-73	3	rplp2l
1.92251e-21	0.475772	0.252	0.11	3.37073e-17	3	eif3c
1.61106e-93	0.473343	0.998	0.957	2.82467e-89	3	rplp1
3.34395e-29	0.473302	0.511	0.261	5.86294e-25	3	snrpd1
8.15912e-27	0.469672	0.587	0.339	1.43054e-22	3	tma7
1.55178e-15	0.466386	0.457	0.294	2.72074e-11	3	tuba8l
1.96687e-34	0.464804	0.757	0.492	3.44851e-30	3	khdrbs1a
1.06566e-35	0.464362	0.859	0.705	1.86842e-31	3	tubb2b
2.77395e-64	0.456472	0.954	0.88	4.86356e-60	3	rpl4
1.90007e-23	0.455897	0.486	0.26	3.3314e-19	3	snrpe
1.24511e-26	0.455503	0.602	0.361	2.18305e-22	3	cirbpa
1.13725e-29	0.452359	0.373	0.161	1.99394e-25	3	snrpd3l
4.9708e-26	0.44918	0.405	0.194	8.7153e-22	3	ilf2
1.33425e-47	0.442842	0.918	0.8	2.33934e-43	3	rps11
6.86513e-21	0.442125	0.405	0.215	1.20366e-16	3	anp32a
2.46238e-21	0.433384	0.296	0.135	4.31729e-17	3	magoh
9.98193e-25	0.430151	0.499	0.266	1.75013e-20	3	snrpd2
3.62013e-50	0.428824	0.939	0.866	6.34717e-46	3	rps14
8.72855e-21	0.428598	0.34	0.168	1.53038e-16	3	ncl
6.74265e-22	0.428481	0.367	0.183	1.18219e-17	3	eif5a2
8.28728e-27	0.427246	0.706	0.458	1.45301e-22	3	zgc:56493
3.0145e-23	0.421862	0.489	0.264	5.28532e-19	3	snrpg
4.49557e-22	0.410148	0.323	0.149	7.88209e-18	3	snrpc
3.53053e-21	0.40673	0.314	0.146	6.19007e-17	3	rad21a
2.34101e-21	0.402823	0.367	0.182	4.10449e-17	3	srsf2a
1.73586e-20	0.401913	0.268	0.118	3.04348e-16	3	brd3b
4.75716e-39	0.398852	0.918	0.784	8.34072e-35	3	rpl9
1.87074e-42	0.393712	0.931	0.817	3.27998e-38	3	rpl38
4.55504e-20	0.391877	0.273	0.124	7.98634e-16	3	pa2g4b
2.50064e-19	0.390748	0.409	0.218	4.38437e-15	3	lsm7
2.00038e-19	0.39042	0.673	0.48	3.50726e-15	3	serbp1a
3.93905e-57	0.389573	0.977	0.908	6.90634e-53	3	rps4x
3.22236e-22	0.389555	0.373	0.183	5.64976e-18	3	cct3
3.14234e-18	0.388684	0.396	0.214	5.50946e-14	3	h2afva
2.19306e-39	0.38785	0.922	0.822	3.84509e-35	3	rpl13
4.88852e-77	0.386426	0.996	0.983	8.57104e-73	3	eef1a1l1
1.49945e-17	0.383341	0.275	0.133	2.62898e-13	3	syncrip
8.7442e-18	0.381755	0.572	0.369	1.53312e-13	3	eif3ea
1.60552e-19	0.379566	0.446	0.248	2.81495e-15	3	rbm8a
4.49039e-07	0.379383	0.704	0.635	0.007873	3	fabp7a
6.94968e-57	0.372142	0.996	0.94	1.21849e-52	3	rpl32
3.62649e-17	0.370422	0.574	0.354	6.35833e-13	3	sumo3a
3.07867e-19	0.369766	0.291	0.137	5.39784e-15	3	hnrnpub
3.15088e-19	0.369464	0.421	0.228	5.52444e-15	3	eif3ba
1.0536e-17	0.365536	0.315	0.158	1.84727e-13	3	ube2ib
1.1674e-18	0.361263	0.446	0.248	2.04681e-14	3	psma3
7.20494e-36	0.360587	0.931	0.83	1.26324e-31	3	rpl35a
5.36535e-20	0.359461	0.744	0.543	9.40706e-16	3	pabpc1a
6.38589e-17	0.359395	0.264	0.126	1.11964e-12	3	hnrnph1l
1.78527e-15	0.357555	0.572	0.372	3.13011e-11	3	hnrnpaba
6.60537e-15	0.353892	0.266	0.135	1.15812e-10	3	smarca4a
1.36982e-35	0.351318	0.941	0.864	2.4017e-31	3	rpl13a
1.91599e-13	0.35001	0.273	0.147	3.35931e-09	3	psmc6
5.06927e-15	0.34987	0.411	0.243	8.88795e-11	3	eif3g
1.27514e-18	0.346541	0.499	0.287	2.2357e-14	3	psmb3
1.40149e-39	0.344159	0.96	0.893	2.45724e-35	3	rpl3
1.65743e-13	0.343422	0.3	0.166	2.90597e-09	3	psma6a
1.27495e-15	0.342438	0.358	0.194	2.23537e-11	3	cbx5
3.88944e-26	0.341389	0.979	0.944	6.81936e-22	3	ptmab
3.10238e-36	0.340698	0.952	0.883	5.4394e-32	3	rps24
1.14793e-16	0.333144	0.289	0.143	2.01267e-12	3	dpy30
2.39815e-40	0.330592	0.975	0.912	4.20467e-36	3	rps28
8.31552e-34	0.328644	0.956	0.868	1.45796e-29	3	rpl12
5.82659e-14	0.327341	0.392	0.23	1.02158e-09	3	tcp1
2.86912e-39	0.326316	0.983	0.908	5.03043e-35	3	rps3a
4.3271e-11	0.324999	0.291	0.17	7.58671e-07	3	gng5
5.83426e-39	0.323226	0.973	0.924	1.02292e-34	3	rps18
1.55998e-15	0.322575	0.405	0.229	2.73511e-11	3	psma1
7.87967e-47	0.320185	0.985	0.959	1.38154e-42	3	rpl7a
9.811e-13	0.318176	0.281	0.154	1.72016e-08	3	ahcy
1.59926e-17	0.315301	0.371	0.194	2.80398e-13	3	u2af1
3.9903e-14	0.313784	0.463	0.282	6.9962e-10	3	CCT2
4.56229e-14	0.310506	0.436	0.261	7.99906e-10	3	cct5
9.97279e-12	0.310441	0.329	0.193	1.74853e-07	3	cnbpa
6.19465e-13	0.309604	0.365	0.211	1.08611e-08	3	hdac1
6.87595e-16	0.309308	0.706	0.507	1.20556e-11	3	cfl1
2.64734e-17	0.309021	0.272	0.129	4.64157e-13	3	eny2
1.20501e-13	0.306813	0.327	0.181	2.11274e-09	3	psmb4
3.51469e-14	0.306459	0.706	0.55	6.1623e-10	3	rpl22l1
2.47868e-16	0.304267	0.264	0.126	4.34587e-12	3	polr2d
1.37589e-45	0.303305	0.99	0.959	2.41235e-41	3	rpsa
1.25438e-39	0.299926	0.985	0.949	2.1993e-35	3	rps6
8.18207e-13	0.299031	0.306	0.17	1.43456e-08	3	eif4a1a
1.3882e-12	0.297731	0.275	0.15	2.43394e-08	3	pfdn4
7.31165e-13	0.294704	0.283	0.153	1.28195e-08	3	lsm3
1.01815e-13	0.294701	0.275	0.144	1.78513e-09	3	hypk
7.67168e-17	0.294671	0.293	0.144	1.34508e-12	3	lsm5
2.44637e-08	0.294328	0.279	0.174	0.000428922	3	npm1a
1.61147e-15	0.293235	0.291	0.146	2.82539e-11	3	pfn2l
1.11844e-15	0.292743	0.738	0.54	1.96095e-11	3	ybx1
1.32649e-25	0.29203	0.912	0.809	2.32574e-21	3	rpl34
2.46155e-18	0.288959	0.864	0.743	4.31584e-14	3	rps10
1.95136e-12	0.28874	0.304	0.17	3.42132e-08	3	ppa1b
2.05799e-15	0.287586	0.545	0.334	3.60828e-11	3	sub1a
2.89555e-12	0.287113	0.287	0.158	5.07677e-08	3	psma2
8.68852e-22	0.286224	0.912	0.826	1.52336e-17	3	nme2b.1
5.54265e-15	0.284689	0.402	0.226	9.71793e-11	3	si:ch211-51e12.7
2.93936e-21	0.28468	0.92	0.823	5.15358e-17	3	rpl29
6.29139e-22	0.281907	0.92	0.825	1.10307e-17	3	rps26l
0.00517075	0.27993	0.26	0.208	1	3	elavl3
7.44102e-12	0.278869	0.669	0.491	1.30463e-07	3	eif5a
2.04523e-26	0.27753	0.95	0.895	3.58591e-22	3	ppiaa
1.60835e-13	0.277003	0.373	0.214	2.81992e-09	3	cct6a
1.49151e-09	0.276979	0.306	0.185	2.61506e-05	3	smarce1
5.21138e-11	0.276288	0.294	0.17	9.13711e-07	3	eif3s6ip
3.66045e-13	0.27593	0.398	0.236	6.41787e-09	3	eif3d
1.36608e-10	0.275494	0.268	0.152	2.39515e-06	3	snu13b
2.32903e-18	0.273033	0.864	0.707	4.08348e-14	3	rps26
1.00061e-26	0.270956	0.952	0.919	1.75436e-22	3	rpl36a
4.46963e-28	0.26696	0.975	0.904	7.83661e-24	3	rps16
5.67502e-11	0.265203	0.465	0.305	9.95001e-07	3	sem1
3.28965e-13	0.265078	0.436	0.261	5.76774e-09	3	rbm4.3
3.45815e-12	0.260924	0.294	0.163	6.06317e-08	3	psmc5
2.57883e-09	0.25942	0.503	0.35	4.52146e-05	3	eif2s3
6.4112e-28	0.259019	0.977	0.922	1.12408e-23	3	rps5
8.7142e-11	0.258881	0.526	0.352	1.52786e-06	3	cct4
7.56888e-14	0.258434	0.455	0.271	1.32705e-09	3	marcksb
4.18616e-24	0.258044	0.948	0.872	7.33959e-20	3	rack1
9.02623e-18	0.253241	0.891	0.76	1.58257e-13	3	eef1b2
6.63547e-27	0.253102	0.969	0.909	1.1634e-22	3	rps15a
4.26069e-50	0.252852	1	0.998	7.47027e-46	3	RPL41
1.01399e-13	0.252811	0.822	0.671	1.77784e-09	3	si:ch73-1a9.3
4.76709e-29	0.252399	0.979	0.923	8.35815e-25	3	rpl6
4.62264e-25	0.250881	0.966	0.939	8.10488e-21	3	rpl37
3.13534e-222	3.76614	0.997	0.49	5.49718e-218	4	hbae1		Erythrocyte		https://www.ncbi.nlm.nih.gov/gene/30597
5.7531e-200	3.41911	1	0.794	1.00869e-195	4	hbae1.3
2.56571e-203	3.32607	1	0.703	4.49846e-199	4	hbbe1.1
3.55025e-206	3.23246	1	0.66	6.22466e-202	4	hbbe1.2
1.14222e-198	2.90723	1	0.925	2.00266e-194	4	AL935210.1
1.10483e-197	2.82862	1	0.946	1.93709e-193	4	hbae3
1.32524e-198	2.61116	1	0.816	2.32355e-194	4	hbbe2
0	2.40713	0.794	0.065	0	4	cahz
1.27132e-63	2.36332	0.478	0.155	2.229e-59	4	hbae5
0	2.17689	0.639	0.038	0	4	alas2
1.71853e-278	2.06923	0.785	0.114	3.0131e-274	4	creg1
2.12446e-280	2.00704	0.699	0.083	3.72482e-276	4	hemgn
0	1.90826	0.506	0.022	0	4	nt5c2l1
7.09406e-197	1.8479	0.696	0.125	1.2438e-192	4	gpx1a
4.49337e-165	1.76702	0.978	0.592	7.87822e-161	4	fth1a
1.76513e-204	1.6315	0.538	0.063	3.09481e-200	4	blvrb
0	1.48171	0.313	0.008	0	4	si:ch211-250g4.3
6.7085e-202	1.45658	0.345	0.023	1.1762e-197	4	slc4a1a
2.90143e-139	1.45402	0.946	0.559	5.08708e-135	4	prdx2
1.00451e-134	1.44916	0.535	0.096	1.7612e-130	4	tspo
5.78131e-103	1.20173	0.272	0.03	1.01364e-98	4	aqp1a.1
1.67196e-47	0.980589	0.392	0.118	2.93145e-43	4	zgc:56095
1.46058e-34	0.878551	0.275	0.079	2.56084e-30	4	mibp
1.87754e-46	0.799198	0.87	0.614	3.29188e-42	4	mibp2
1.15551e-28	0.78062	0.269	0.084	2.02595e-24	4	bloc1s6
1.4591e-17	0.740078	0.259	0.108	2.55825e-13	4	zgc:92606
2.99833e-13	0.523791	0.332	0.17	5.25698e-09	4	metap2b
1.5628e-12	0.507296	0.329	0.174	2.74005e-08	4	ccni
3.64407e-16	0.438208	0.62	0.407	6.38916e-12	4	vdac2
2.91164e-06	0.280785	0.389	0.261	0.0510498	4	mcl1a
1.15711e-06	0.269233	0.62	0.491	0.0202876	4	histh1l
7.55947e-74	2.46071	0.743	0.334	1.3254e-69	5	si:dkey-183i3.5		Pharyngeal epidermis
6.28419e-150	2.45384	1	0.662	1.10181e-145	5	krt5
1.88652e-133	2.22305	0.801	0.222	3.30763e-129	5	lgals1l1
3.0032e-68	2.2224	0.788	0.438	5.26552e-64	5	zgc:136930
2.81758e-106	2.17977	0.763	0.228	4.94006e-102	5	ptgdsb.1
1.98716e-234	2.14296	0.809	0.116	3.48409e-230	5	col1a2
5.48906e-102	2.11097	0.963	0.681	9.62396e-98	5	rbp4
5.06549e-178	2.05711	0.834	0.175	8.88133e-174	5	col1a1b
1.9721e-147	2.0551	1	0.737	3.45767e-143	5	pfn1
3.38023e-123	2.05021	0.988	0.709	5.92655e-119	5	krt91
1.95229e-268	2.013	0.797	0.092	3.42294e-264	5	cxl34b.11
1.41009e-118	1.95864	1	0.828	2.47232e-114	5	krtt1c19e				Lee, R.T.H., Asharani, P.V., and Carney, T.J. (2014). Basal Keratinocytes Contribute to All Strata of the Adult Zebrafish Epidermis. Plos One 9.
4.1088e-155	1.93615	0.95	0.356	7.20397e-151	5	sparc
3.61112e-131	1.87846	0.929	0.365	6.33138e-127	5	s100a10b
3.56594e-101	1.86723	0.826	0.306	6.25217e-97	5	aep1
1.18907e-169	1.82843	0.763	0.139	2.08479e-165	5	postnb
5.77587e-224	1.76425	0.689	0.078	1.01268e-219	5	ecrg4b
2.58998e-163	1.74772	0.743	0.13	4.54101e-159	5	aqp3a
7.45826e-100	1.73545	0.602	0.132	1.30766e-95	5	CU693494.2
2.02159e-138	1.70499	0.784	0.188	3.54445e-134	5	col1a1a
1.6015e-133	1.65401	0.917	0.286	2.80792e-129	5	cldni
5.19423e-139	1.62765	0.983	0.525	9.10705e-135	5	cfl1l
5.67712e-133	1.61825	0.988	0.745	9.9537e-129	5	tmsb1
2.01963e-202	1.55922	0.481	0.038	3.54102e-198	5	epgn
3.69541e-135	1.55602	0.834	0.216	6.47916e-131	5	zgc:162730
7.49171e-180	1.50731	0.585	0.066	1.31352e-175	5	si:ch1073-406l10.2
1.37305e-71	1.48617	0.286	0.04	2.40736e-67	5	cfd
1.03983e-107	1.44557	0.755	0.191	1.82313e-103	5	junbb
1.0555e-105	1.43916	0.884	0.349	1.85061e-101	5	cotl1
3.45071e-160	1.4067	0.498	0.054	6.05012e-156	5	zgc:86896
4.26239e-172	1.40469	0.539	0.058	7.47325e-168	5	cldn1
5.9067e-105	1.40082	0.73	0.185	1.03562e-100	5	cebpd
1.65296e-33	1.39265	0.676	0.372	2.89813e-29	5	apoeb
7.95722e-128	1.39133	0.502	0.069	1.39514e-123	5	si:rp71-77l1.1
3.88463e-102	1.37061	0.801	0.242	6.81092e-98	5	capns1a
6.82756e-101	1.36409	0.635	0.14	1.19708e-96	5	zgc:158343
1.10496e-46	1.34308	0.311	0.068	1.93732e-42	5	igfbp1a
1.92424e-164	1.33408	0.485	0.049	3.37377e-160	5	padi2
9.32574e-144	1.33096	0.436	0.045	1.63508e-139	5	thy1
3.70314e-76	1.29328	0.266	0.032	6.49272e-72	5	tnn
1.55152e-109	1.2786	0.373	0.043	2.72029e-105	5	serpinh1b
3.84554e-09	1.27106	0.315	0.175	6.74239e-05	5	krt15
1.31031e-87	1.26935	0.888	0.378	2.29737e-83	5	myl12.1
6.95648e-130	1.26834	0.539	0.077	1.21968e-125	5	tagln2
3.13919e-81	1.26824	0.295	0.037	5.50394e-77	5	si:ch211-76l23.4
2.72085e-88	1.26152	0.614	0.14	4.77047e-84	5	anxa1a
8.03504e-159	1.25515	0.456	0.044	1.40878e-154	5	scinla
2.59456e-72	1.24829	0.419	0.08	4.54904e-68	5	gstm.3
5.60138e-97	1.24014	0.386	0.052	9.8209e-93	5	si:ch211-202f3.3
2.33557e-77	1.23197	0.747	0.254	4.09495e-73	5	cebpb
1.13691e-112	1.22265	0.378	0.043	1.99334e-108	5	ptgs2a
4.46228e-111	1.21828	0.548	0.091	7.82371e-107	5	sult2st1
3.56716e-101	1.21301	0.539	0.096	6.25431e-97	5	junba
9.17685e-119	1.20037	1	0.956	1.60898e-114	5	tmsb4x
1.09727e-77	1.19013	0.793	0.284	1.92384e-73	5	ywhaz
1.71818e-117	1.18561	0.349	0.035	3.01249e-113	5	pdlim1
1.39266e-72	1.18304	0.855	0.345	2.44176e-68	5	fosab
1.94496e-116	1.17643	0.996	0.917	3.41009e-112	5	actb1
1.71674e-100	1.17307	0.436	0.064	3.00995e-96	5	hbegfa
9.37219e-81	1.16902	0.71	0.211	1.64323e-76	5	si:dkey-16p21.8
9.83127e-70	1.1616	0.743	0.254	1.72372e-65	5	ier2a
4.49996e-101	1.15276	0.643	0.136	7.88978e-97	5	col11a1a
4.38802e-199	1.14941	0.278	0.011	7.69352e-195	5	si:dkey-95h12.1
1.21811e-80	1.13971	0.68	0.178	2.13571e-76	5	spaca4l
6.69791e-70	1.13618	0.581	0.15	1.17434e-65	5	btg2
5.01042e-77	1.12881	0.299	0.039	8.78476e-73	5	tgfbi
1.5696e-114	1.12068	1	0.968	2.75198e-110	5	krt4
6.70797e-163	1.12007	0.357	0.025	1.17611e-158	5	col4a5
7.50387e-103	1.10307	0.365	0.044	1.31565e-98	5	si:dkey-102c8.3
1.40129e-83	1.09282	0.606	0.139	2.45689e-79	5	lgals3b
3.96533e-106	1.08578	0.539	0.09	6.95241e-102	5	arhgdig
8.09266e-134	1.08509	0.324	0.026	1.41889e-129	5	itgb1b.2
1.10882e-97	1.08421	0.382	0.05	1.9441e-93	5	ca6
2.17821e-107	1.0744	0.27	0.022	3.81906e-103	5	kera
1.44029e-131	1.07378	0.365	0.034	2.52525e-127	5	zgc:101810
2.40362e-70	1.06103	0.456	0.095	4.21426e-66	5	si:ch73-335l21.4
2.178e-72	1.05165	0.361	0.06	3.81868e-68	5	socs3a
1.58996e-72	1.05157	0.253	0.03	2.78767e-68	5	klf2a
1.43958e-84	1.03487	0.419	0.068	2.52402e-80	5	arpc5b
7.73215e-57	1.03069	0.705	0.257	1.35568e-52	5	ccng1
3.38685e-57	1.03002	0.436	0.102	5.93817e-53	5	anxa2a
2.77293e-76	1.02694	0.465	0.091	4.86178e-72	5	itm2bb
8.62239e-66	1.01262	0.344	0.059	1.51176e-61	5	wu:fb18f06
7.25946e-101	1.01039	0.328	0.036	1.2728e-96	5	angptl4
8.6399e-86	0.999584	0.299	0.035	1.51483e-81	5	cyr61
8.93326e-94	0.981157	0.996	0.93	1.56627e-89	5	actb2
4.07687e-92	0.973173	0.32	0.038	7.14798e-88	5	si:ch211-166a6.5
5.41275e-67	0.971135	0.465	0.099	9.49018e-63	5	sdc4
1.66855e-117	0.966983	0.299	0.025	2.92547e-113	5	jdp2b
1.61884e-103	0.960833	0.303	0.03	2.83832e-99	5	zgc:85932
1.03272e-93	0.95629	0.261	0.024	1.81067e-89	5	igfbp2a
1.07679e-88	0.9462	0.303	0.035	1.88794e-84	5	myh9a
1.20934e-43	0.943666	0.527	0.168	2.12034e-39	5	zgc:175088
9.6986e-49	0.941056	0.581	0.186	1.70046e-44	5	krt8
1.00408e-46	0.940065	0.515	0.154	1.76045e-42	5	glulb
2.73732e-72	0.939213	0.473	0.096	4.79934e-68	5	rac2
1.43003e-73	0.917964	0.992	0.872	2.50727e-69	5	cyt1
1.77935e-74	0.901328	0.415	0.073	3.11973e-70	5	vaspb
7.12041e-68	0.883319	0.32	0.05	1.24842e-63	5	klf6a
2.78701e-68	0.855629	0.357	0.06	4.88646e-64	5	pak2a
1.0685e-38	0.854794	0.539	0.19	1.8734e-34	5	stmn1a
2.50015e-75	0.849239	0.515	0.105	4.38351e-71	5	capgb
3.16533e-71	0.845971	0.34	0.053	5.54977e-67	5	col2a1b
4.85458e-48	0.845171	0.32	0.066	8.51153e-44	5	egfl6
9.48658e-89	0.833736	0.274	0.028	1.66328e-84	5	tp63
2.03791e-43	0.833636	0.531	0.165	3.57306e-39	5	gadd45ba
3.80888e-52	0.832812	0.747	0.277	6.6781e-48	5	epcam
2.06077e-67	0.802088	0.394	0.072	3.61316e-63	5	cd151l
1.58977e-54	0.797066	0.253	0.039	2.78734e-50	5	si:ch211-105c13.3
2.89859e-40	0.793866	0.548	0.187	5.0821e-36	5	abracl
1.069e-49	0.791325	0.473	0.125	1.87428e-45	5	arpc4
1.97547e-45	0.788927	0.477	0.134	3.46359e-41	5	dap1b
1.8142e-38	0.786059	0.398	0.112	3.18084e-34	5	hdlbpa
1.8043e-52	0.785181	0.402	0.091	3.16348e-48	5	tuba8l2
5.65701e-44	0.774954	0.502	0.15	9.91843e-40	5	rhbg
1.58958e-55	0.767869	0.324	0.06	2.78701e-51	5	spint1a
5.0062e-33	0.759252	0.672	0.323	8.77737e-29	5	zgc:153867
2.30842e-39	0.750541	0.523	0.17	4.04736e-35	5	jun
3.22669e-53	0.749919	0.332	0.064	5.65736e-49	5	tax1bp3
2.86193e-32	0.739818	0.456	0.157	5.01782e-28	5	tcima
1.16566e-46	0.725346	0.988	0.88	2.04375e-42	5	cyt1l
5.42007e-49	0.724135	0.353	0.076	9.503e-45	5	jupa
2.34436e-31	0.717598	0.56	0.221	4.11037e-27	5	arpc2
3.39515e-35	0.717504	0.461	0.144	5.95272e-31	5	capza1a
4.32533e-43	0.717488	0.386	0.096	7.5836e-39	5	dnase1l4.1
3.917e-13	0.697763	0.461	0.258	6.86768e-09	5	mdka
7.87115e-41	0.689256	0.257	0.05	1.38005e-36	5	nr4a1
1.58739e-46	0.682993	0.257	0.046	2.78318e-42	5	gpd1c
6.12814e-37	0.671979	0.448	0.137	1.07445e-32	5	aldh9a1a.1
2.24357e-25	0.667305	0.635	0.294	3.93365e-21	5	tuba8l
7.17009e-38	0.663997	0.266	0.056	1.25713e-33	5	pabpc1b
1.26939e-26	0.662049	0.635	0.308	2.22562e-22	5	id1
1.20068e-29	0.650394	0.647	0.281	2.10515e-25	5	arpc3
6.10574e-26	0.633953	0.585	0.256	1.07052e-21	5	mcl1a
3.57183e-30	0.632656	0.349	0.103	6.26248e-26	5	zgc:92380
3.61071e-36	0.631996	0.465	0.144	6.33066e-32	5	zgc:92027
1.71243e-33	0.631202	0.353	0.097	3.0024e-29	5	FQ323156.1
2.24443e-37	0.626758	0.353	0.091	3.93515e-33	5	selenop
4.81207e-30	0.617	0.672	0.301	8.43701e-26	5	ier2b
1.86129e-28	0.61073	0.423	0.144	3.2634e-24	5	prelid3b
2.20149e-31	0.600807	0.27	0.066	3.85987e-27	5	mcl1b
5.78597e-26	0.600031	0.332	0.104	1.01445e-21	5	zgc:153284
8.52437e-23	0.578415	0.722	0.385	1.49458e-18	5	eef1da
4.28195e-34	0.574378	0.378	0.106	7.50755e-30	5	txnipa
9.99928e-22	0.550287	0.303	0.101	1.75317e-17	5	dusp1
2.66146e-29	0.537302	0.456	0.157	4.66633e-25	5	tpm3
9.75051e-23	0.510569	0.477	0.189	1.70956e-18	5	pycard
1.37274e-29	0.49205	0.382	0.118	2.40683e-25	5	txn
3.30465e-19	0.488585	0.884	0.592	5.79405e-15	5	gapdhs
3.673e-23	0.48506	0.436	0.164	6.43987e-19	5	lasp1
3.90001e-24	0.484127	0.27	0.078	6.83789e-20	5	nccrp1
2.798e-21	0.481291	0.315	0.106	4.90573e-17	5	tob1b
7.7581e-17	0.476568	0.747	0.445	1.36023e-12	5	dynll1
2.09049e-21	0.465038	0.402	0.153	3.66526e-17	5	eif4ebp2
2.71713e-17	0.463884	0.407	0.171	4.76394e-13	5	s100v2
1.95743e-17	0.46108	0.336	0.132	3.43197e-13	5	zgc:110339
9.52095e-20	0.444715	0.253	0.08	1.66931e-15	5	SMIM30
8.86946e-18	0.44429	0.278	0.097	1.55508e-13	5	kctd5a
9.52134e-09	0.43908	0.282	0.143	0.000166938	5	phlda2
2.09401e-21	0.431708	0.278	0.087	3.67142e-17	5	gsto2
6.59532e-16	0.430878	0.793	0.549	1.15636e-11	5	pabpc1a
6.54036e-21	0.405293	0.336	0.116	1.14672e-16	5	ucp2
1.81135e-18	0.401057	0.473	0.2	3.17584e-14	5	chac1
1.18158e-10	0.399282	0.568	0.336	2.07167e-06	5	serf2
1.19424e-16	0.398649	0.49	0.225	2.09386e-12	5	capza1b
4.59036e-14	0.376447	0.295	0.12	8.04828e-10	5	sri
2.091e-15	0.375475	0.419	0.186	3.66615e-11	5	arpc4l
1.67362e-14	0.374287	0.365	0.159	2.93436e-10	5	mtpn
7.56016e-15	0.362029	0.286	0.111	1.32552e-10	5	cdc42l
2.51233e-15	0.361394	0.452	0.206	4.40487e-11	5	arhgdia
4.80942e-12	0.360208	0.29	0.126	8.43236e-08	5	znf706
2.60915e-14	0.354559	0.378	0.164	4.57462e-10	5	capns1b
2.92072e-18	0.343255	0.349	0.129	5.1209e-14	5	caspb
1.10097e-10	0.341189	0.39	0.198	1.93032e-06	5	cst14a.2
1.44221e-09	0.331371	0.261	0.12	2.52863e-05	5	reep5
6.29714e-13	0.312039	0.378	0.171	1.10408e-08	5	si:ch211-202a12.4
2.66341e-10	0.307284	0.386	0.195	4.66975e-06	5	ubb
1.49246e-12	0.285455	0.266	0.107	2.61672e-08	5	anxa11b
4.25037e-13	0.277634	0.917	0.816	7.45218e-09	5	rplp2
3.72722e-10	0.277046	0.282	0.129	6.53494e-06	5	glo1
4.11509e-10	0.258889	0.581	0.332	7.21499e-06	5	ppib
1.30139e-84	1.66746	0.398	0.064	2.28173e-80	6	egfl6		Epithelial cell
5.87922e-83	1.39706	0.801	0.29	1.0308e-78	6	cldni
7.10858e-79	1.38378	0.58	0.136	1.24635e-74	6	aqp3a
1.14106e-36	1.31668	0.712	0.371	2.00061e-32	6	apoeb
1.6616e-11	1.2387	0.385	0.2	2.91328e-07	6	col1a1a
5.02791e-97	1.17077	0.389	0.051	8.81543e-93	6	ca6
5.31185e-60	1.17022	0.615	0.19	9.31326e-56	6	cebpd
7.92862e-47	1.1693	0.394	0.097	1.39013e-42	6	si:ch73-335l21.4
1.111e-59	1.14129	0.398	0.082	1.94791e-55	6	tagln2
2.02712e-51	1.13988	0.841	0.53	3.55415e-47	6	cfl1l
8.08665e-52	1.09226	0.956	0.746	1.41783e-47	6	tmsb1
5.35517e-53	1.07805	0.358	0.074	9.38922e-49	6	si:rp71-77l1.1
5.90111e-73	1.07751	0.385	0.064	1.03464e-68	6	cldn1
1.46893e-30	1.07642	0.69	0.373	2.57548e-26	6	s100a10b
2.49918e-55	1.0584	0.336	0.064	4.38181e-51	6	ociad2
1.74486e-48	1.05065	0.327	0.068	3.05927e-44	6	hbegfa
4.73579e-60	1.0417	0.296	0.046	8.30326e-56	6	ptgs2a
8.5659e-40	0.981869	0.593	0.224	1.50186e-35	6	zgc:162730
1.26845e-50	0.976058	0.721	0.278	2.22397e-46	6	epcam				https://www.ncbi.nlm.nih.gov/gene/406454
1.75449e-41	0.971869	0.482	0.145	3.07614e-37	6	zgc:158343
1.99696e-43	0.970277	0.571	0.198	3.50127e-39	6	junbb
1.35524e-40	0.959256	0.389	0.104	2.37615e-36	6	anxa2a
2.49677e-39	0.941641	0.956	0.739	4.37758e-35	6	pfn1
3.06726e-47	0.921425	0.367	0.084	5.37783e-43	6	BX927308.1
1.59626e-37	0.917526	0.314	0.075	2.79873e-33	6	si:ch1073-406l10.2
7.95312e-11	0.895658	0.314	0.156	1.39442e-06	6	rhbg
2.17279e-33	0.888104	0.319	0.083	3.80954e-29	6	gstm.3
1.23163e-19	0.860757	0.354	0.137	2.15942e-15	6	krt18				https://www.ncbi.nlm.nih.gov/gene/3875
5.21288e-32	0.849652	0.265	0.063	9.13975e-28	6	socs3a
3.12093e-37	0.823863	0.465	0.144	5.47192e-33	6	lgals3b
1.95652e-43	0.818317	0.327	0.072	3.43037e-39	6	arpc5b
1.50678e-32	0.803906	0.991	0.957	2.64184e-28	6	tmsb4x
1.75139e-37	0.787487	0.381	0.102	3.07072e-33	6	sdc4
1.10567e-18	0.780595	0.513	0.262	1.93858e-14	6	cebpb
4.32652e-19	0.780476	0.624	0.366	7.58569e-15	6	sparc
3.70468e-22	0.776475	0.619	0.352	6.49542e-18	6	fosab
8.36495e-38	0.753643	0.323	0.077	1.46663e-33	6	vaspb
7.01376e-55	0.748684	0.336	0.061	1.22972e-50	6	pak2a
9.85691e-33	0.725355	0.301	0.075	1.72821e-28	6	cd151l
6.677e-25	0.715548	0.341	0.111	1.17068e-20	6	capgb
2.21553e-19	0.706055	0.642	0.357	3.88449e-15	6	cotl1
4.68317e-31	0.690205	0.358	0.103	8.21101e-27	6	zgc:92380
4.97134e-21	0.681893	0.553	0.261	8.71624e-17	6	ier2a
1.48386e-30	0.667511	0.341	0.097	2.60164e-26	6	arhgdig
3.53754e-17	0.665578	0.571	0.31	6.20236e-13	6	id1
2.61634e-33	0.661267	0.363	0.1	4.58724e-29	6	rac2
2.18686e-12	0.649839	0.381	0.195	3.83422e-08	6	stmn1a
1.07263e-21	0.648073	0.642	0.324	1.88065e-17	6	zgc:153867
2.44277e-22	0.637477	0.412	0.156	4.28292e-18	6	btg2
2.56695e-20	0.604462	0.425	0.173	4.50064e-16	6	jun
1.41175e-30	0.593336	0.252	0.058	2.47522e-26	6	plscr3b
5.92889e-22	0.588311	0.699	0.385	1.03951e-17	6	myl12.1
1.68104e-15	0.587566	0.566	0.305	2.94736e-11	6	ier2b
6.84246e-10	0.551053	0.296	0.142	1.19969e-05	6	phlda2
1.0252e-19	0.549572	0.597	0.29	1.79748e-15	6	ywhaz
4.36996e-08	0.548591	0.288	0.151	0.000766185	6	anxa1a
3.87971e-18	0.548379	0.288	0.1	6.8023e-14	6	dnase1l4.1
1.2086e-06	0.544286	0.398	0.253	0.0211904	6	cldnb
4.46041e-15	0.533261	0.367	0.16	7.82043e-11	6	tcima
1.08328e-11	0.532918	0.518	0.299	1.89932e-07	6	tuba8l
2.08077e-17	0.530882	0.973	0.918	3.64822e-13	6	actb1
6.58273e-16	0.526859	0.341	0.138	1.15415e-11	6	dap1b
2.31609e-16	0.52496	0.473	0.224	4.0608e-12	6	arpc2
3.80194e-22	0.521435	0.872	0.651	6.66594e-18	6	rpl5b
9.95643e-18	0.520237	0.27	0.091	1.74566e-13	6	ecrg4b
2.00014e-17	0.507381	0.288	0.102	3.50685e-13	6	dusp1
8.61469e-11	0.486085	0.35	0.173	1.51041e-06	6	s100v2
7.41351e-18	0.48529	0.403	0.165	1.29981e-13	6	lasp1
6.64569e-19	0.47741	0.841	0.548	1.16519e-14	6	pabpc1a
7.2467e-14	0.457371	0.412	0.192	1.27056e-09	6	krt8
6.82026e-14	0.45225	0.345	0.148	1.1958e-09	6	zgc:92027
2.71155e-17	0.44633	0.465	0.207	4.75416e-13	6	arhgdia
2.86469e-12	0.44448	0.363	0.17	5.02266e-08	6	gadd45ba
2.32238e-08	0.439639	0.279	0.139	0.000407183	6	rrm2
6.98304e-12	0.438578	0.394	0.192	1.22434e-07	6	abracl
1.16461e-24	0.434726	0.96	0.852	2.0419e-20	6	rps25
2.99387e-09	0.427609	0.456	0.261	5.24915e-05	6	mcl1a
1.59875e-30	0.420879	0.978	0.922	2.80309e-26	6	rps21
3.81815e-25	0.419299	0.947	0.869	6.69436e-21	6	rps14
1.22875e-21	0.415802	0.925	0.789	2.15436e-17	6	rpl9
1.18529e-21	0.404774	0.938	0.804	2.07816e-17	6	rps11
8.0644e-12	0.4033	0.345	0.16	1.41393e-07	6	tpm3
4.3896e-15	0.401586	0.327	0.13	7.69628e-11	6	arpc4
9.76122e-12	0.398628	0.257	0.105	1.71144e-07	6	junba
4.21052e-14	0.39535	0.261	0.098	7.3823e-10	6	itm2bb
2.11636e-24	0.393953	0.965	0.885	3.71061e-20	6	rps24
1.67003e-11	0.390322	0.363	0.173	2.92806e-07	6	gng5
2.16898e-07	0.389946	0.708	0.512	0.00380288	6	tuba8l4
8.45889e-36	0.388529	1	0.984	1.4831e-31	6	eef1a1l1
1.5534e-09	0.388424	0.261	0.119	2.72357e-05	6	ucp2
2.3646e-22	0.388211	0.956	0.883	4.14585e-18	6	rpl4
3.75817e-19	0.386046	0.942	0.821	6.58921e-15	6	rpl38
2.75381e-10	0.385785	0.27	0.121	4.82826e-06	6	sri
1.28124e-08	0.379743	0.482	0.287	0.000224639	6	arpc3
1.5982e-22	0.372999	0.978	0.9	2.80213e-18	6	rplp2l
3.31817e-09	0.372882	0.434	0.242	5.81775e-05	6	nop56
1.0609e-28	0.35633	0.991	0.958	1.86008e-24	6	rplp1
1.50204e-15	0.353256	0.942	0.812	2.63353e-11	6	rpl34
1.49626e-12	0.353124	0.792	0.614	2.6234e-08	6	si:ch211-222l21.1
8.60653e-19	0.352971	0.934	0.867	1.50898e-14	6	rpl13a
2.33657e-09	0.35246	0.606	0.376	4.09671e-05	6	eif3ea
1.86324e-07	0.350312	0.518	0.334	0.00326683	6	ppib
1.54239e-09	0.348747	0.54	0.309	2.70427e-05	6	hnrnpa1b
8.92661e-13	0.345052	0.894	0.703	1.5651e-08	6	rpl5a
8.0777e-15	0.343898	0.907	0.746	1.41626e-10	6	rps10
2.26142e-19	0.341991	0.982	0.91	3.96495e-15	6	rps4x
2.27954e-22	0.334987	0.996	0.942	3.99672e-18	6	rpl32
2.79012e-20	0.331573	0.969	0.926	4.89192e-16	6	rps18
1.01406e-12	0.329307	0.898	0.712	1.77795e-08	6	rps26
6.17711e-16	0.32659	0.938	0.825	1.08303e-11	6	rpl13
5.15871e-05	0.32497	0.469	0.333	0.904476	6	pcna
2.52678e-10	0.32302	0.487	0.264	4.43021e-06	6	ccng1
2.09148e-20	0.32155	0.969	0.912	3.66699e-16	6	rps3a
1.14734e-16	0.319706	0.951	0.834	2.01162e-12	6	rpl35a
4.96234e-08	0.318209	0.633	0.426	0.000870048	6	hmgb2b
8.63434e-12	0.317015	0.925	0.8	1.51386e-07	6	ptmaa
1.1059e-08	0.315143	0.292	0.142	0.000193897	6	ddx39aa
5.41472e-09	0.312902	0.774	0.585	9.49363e-05	6	eef2b
8.09894e-16	0.307051	0.965	0.924	1.41999e-11	6	rps5
7.8958e-09	0.304852	0.252	0.116	0.000138437	6	lsm8
1.76971e-08	0.304198	0.704	0.468	0.000310284	6	zgc:56493
5.16733e-09	0.289728	0.381	0.198	9.05988e-05	6	cst14a.2
2.93194e-13	0.289077	0.956	0.897	5.14057e-09	6	ppiaa
8.58393e-10	0.288628	0.389	0.192	1.50502e-05	6	pycard
5.88746e-07	0.287966	0.708	0.496	0.0103225	6	eif5a
2.10256e-06	0.285722	0.332	0.191	0.0368641	6	eif5a2
3.73723e-19	0.284721	0.987	0.957	6.55249e-15	6	rps2
6.23678e-09	0.284712	0.429	0.229	0.000109349	6	banf1
1.05877e-05	0.283378	0.677	0.5	0.185634	6	h2afvb
2.66224e-11	0.279917	0.257	0.105	4.6677e-07	6	selenoh
2.55654e-07	0.277235	0.288	0.15	0.00448238	6	capza1a
1.22134e-13	0.276477	0.969	0.907	2.14137e-09	6	rps16
2.26433e-12	0.274645	0.947	0.826	3.97004e-08	6	rpl29
5.49629e-11	0.269386	0.92	0.816	9.63665e-07	6	rplp2
2.09864e-07	0.268882	0.792	0.554	0.00367955	6	rpl22l1
2.22296e-07	0.268458	0.345	0.189	0.00389752	6	ddx39ab
1.85811e-07	0.266284	0.319	0.169	0.00325783	6	ak2
8.15232e-13	0.265459	0.965	0.874	1.42935e-08	6	rack1
1.21232e-05	0.265014	0.827	0.634	0.212556	6	si:ch73-281n10.2
4.28488e-14	0.264576	1	0.95	7.51267e-10	6	rps6
6.38195e-08	0.262005	0.447	0.254	0.00111895	6	capns1a
8.87829e-14	0.261665	0.991	0.959	1.55663e-09	6	rpl7a
1.2978e-08	0.257301	0.319	0.158	0.000227544	6	SERP1
4.03562e-08	0.257281	0.836	0.653	0.000707565	6	rps17
2.17048e-16	0.254275	0.996	0.968	3.80551e-12	6	rps12
8.75153e-14	0.252722	0.965	0.915	1.53441e-09	6	rps28
4.01341e-06	0.25229	0.681	0.488	0.0703671	6	serbp1a
4.90109e-11	0.250853	0.956	0.92	8.59309e-07	6	rpl36a
2.68942e-210	2.68381	0.866	0.156	4.71536e-206	7	vsx1		Motor neuron		Farnsworth, D.R., Saunders, L.M., and Miller, A.C. (2019). A single-cell transcriptome atlas for zebrafish development. Dev Biol.
2.61729e-205	2.42591	0.782	0.117	4.5889e-201	7	gnb3a
4.50291e-127	2.27032	0.801	0.22	7.89495e-123	7	rs1a
2.85876e-279	2.1729	0.431	0.018	5.01227e-275	7	cabp2a
5.31845e-153	2.11073	0.708	0.125	9.32484e-149	7	calb2b
1.42573e-172	2.10267	0.616	0.078	2.49974e-168	7	syt5b
3.20877e-134	2.08511	0.606	0.1	5.62593e-130	7	gnao1b
3.30108e-142	2.06055	0.491	0.058	5.78779e-138	7	nme2a
3.13029e-155	2.04926	0.625	0.091	5.48834e-151	7	gng13b
6.73327e-159	2.01158	0.639	0.093	1.18054e-154	7	crx
3.47916e-48	1.97925	0.407	0.107	6.1e-44	7	gadd45ga
2.97326e-126	1.95437	0.551	0.085	5.21302e-122	7	vamp1
5.66966e-189	1.88513	0.458	0.036	9.94062e-185	7	neurod4
2.07918e-206	1.80142	0.398	0.023	3.64543e-202	7	nrn1lb
6.18432e-111	1.71679	0.477	0.069	1.0843e-106	7	isl1
4.5489e-126	1.65463	0.472	0.059	7.97559e-122	7	foxg1b
1.36033e-73	1.6445	0.306	0.041	2.38506e-69	7	six3b
7.67164e-116	1.60158	0.394	0.043	1.34507e-111	7	pcp4l1
1.30135e-98	1.59311	0.403	0.054	2.28166e-94	7	lin7a
1.61189e-136	1.57631	0.361	0.03	2.82612e-132	7	bhlhe23
2.95528e-196	1.50982	0.287	0.011	5.18149e-192	7	igsf21b
3.90012e-73	1.47855	0.875	0.486	6.83809e-69	7	histh1l
1.6954e-59	1.39681	0.616	0.207	2.97255e-55	7	anp32e
1.57761e-119	1.36648	0.287	0.021	2.76603e-115	7	stx3a
7.11698e-109	1.35158	0.301	0.026	1.24782e-104	7	otx5
2.53982e-54	1.30664	0.505	0.143	4.45307e-50	7	snap25b
4.37807e-88	1.30399	0.333	0.04	7.67608e-84	7	dre-mir-124-3
3.59037e-50	1.24607	0.449	0.119	6.295e-46	7	atp1b2a
5.48898e-46	1.22488	0.338	0.074	9.62383e-42	7	bcl2l10
2.95156e-38	1.18955	0.486	0.169	5.17497e-34	7	nsg2
4.29129e-56	1.16358	0.324	0.058	7.52392e-52	7	epb41a
2.5085e-41	1.14232	0.324	0.075	4.39815e-37	7	si:ch211-56a11.2
7.5841e-66	1.13514	0.282	0.038	1.32972e-61	7	golga7ba
1.3246e-51	1.11581	0.352	0.071	2.32243e-47	7	sypb
1.85153e-34	1.11133	0.644	0.323	3.24628e-30	7	ywhaqa
3.88234e-37	1.02322	0.486	0.165	6.80691e-33	7	nova2
4.46411e-25	1.02209	0.394	0.15	7.82692e-21	7	btg1
4.14045e-25	0.975698	0.407	0.158	7.25945e-21	7	eno1a
6.10605e-45	0.962785	0.903	0.675	1.07057e-40	7	si:ch73-1a9.3
4.19699e-32	0.960945	0.426	0.141	7.35858e-28	7	calm1b
2.00938e-22	0.944265	0.435	0.193	3.52305e-18	7	fxyd6l
6.45533e-41	0.899398	0.907	0.698	1.13181e-36	7	ckbb
1.15595e-38	0.885365	0.806	0.443	2.02672e-34	7	mdkb
6.6881e-23	0.882428	0.472	0.213	1.17262e-18	7	mid1ip1b
3.54323e-30	0.869727	0.611	0.287	6.21234e-26	7	atp6v0cb
1.08204e-20	0.844944	0.389	0.156	1.89715e-16	7	atpv0e2
2.75824e-26	0.835693	0.5	0.206	4.83602e-22	7	gpm6aa
5.06894e-17	0.829881	0.333	0.141	8.88738e-13	7	max
6.77251e-17	0.82976	0.259	0.092	1.18742e-12	7	atp6v1ba
5.77682e-26	0.827511	0.449	0.174	1.01285e-21	7	cspg5a
1.09857e-19	0.811385	0.329	0.12	1.92612e-15	7	olfm1b
3.09708e-38	0.79596	0.861	0.605	5.43011e-34	7	h3f3c
1.20866e-70	0.791649	1	0.944	2.11914e-66	7	ptmab
2.59853e-20	0.791083	0.458	0.21	4.556e-16	7	marcksl1a
1.82117e-15	0.769331	0.278	0.108	3.19305e-11	7	tob1b
4.43495e-19	0.763317	0.394	0.165	7.7758e-15	7	neurod1
3.4018e-17	0.755256	0.278	0.1	5.96438e-13	7	dnajc5aa
7.55894e-10	0.738384	0.343	0.189	1.32531e-05	7	sox4a
6.46888e-18	0.733229	0.755	0.597	1.13419e-13	7	gapdhs
3.83516e-25	0.720489	0.69	0.4	6.72419e-21	7	h1f0
2.37906e-17	0.712018	0.431	0.204	4.17121e-13	7	oaz1b
5.46825e-20	0.705765	0.269	0.085	9.58749e-16	7	cpe
3.02247e-12	0.675865	0.269	0.117	5.2993e-08	7	tfg
2.53075e-14	0.66949	0.449	0.241	4.43716e-10	7	atp6v1e1b
5.70888e-14	0.665695	0.407	0.206	1.00094e-09	7	rnasekb
1.06722e-11	0.662719	0.324	0.158	1.87116e-07	7	serinc1
7.31126e-16	0.656278	0.255	0.091	1.28188e-11	7	ip6k2a
4.08387e-15	0.642605	0.56	0.328	7.16024e-11	7	atp6v1g1
5.23832e-12	0.637	0.398	0.216	9.18435e-08	7	si:ch211-196l7.4
5.8754e-13	0.635434	0.338	0.156	1.03013e-08	7	ckmt1
1.2842e-11	0.631355	0.407	0.221	2.25159e-07	7	h2afva
1.93498e-07	0.626541	0.259	0.139	0.0033926	7	aldocb
5.45948e-14	0.622482	0.509	0.293	9.5721e-10	7	tpi1b
1.16408e-25	0.622439	0.856	0.667	2.04099e-21	7	hmgn6
1.80875e-12	0.615231	0.296	0.129	3.17127e-08	7	atp6v1aa
1.21023e-06	0.614843	0.347	0.223	0.021219	7	si:dkey-16p21.8
1.36039e-37	0.592578	0.991	0.939	2.38517e-33	7	CR383676.1
2.04431e-12	0.591399	0.356	0.173	3.58429e-08	7	atp6ap2
2.02188e-08	0.587699	0.255	0.127	0.000354496	7	ldha
3.70396e-09	0.577687	0.389	0.233	6.49416e-05	7	pnrc2
6.38812e-09	0.577021	0.426	0.263	0.000112003	7	h1fx
3.50135e-12	0.57405	0.435	0.239	6.13891e-08	7	id2a
2.36954e-10	0.555397	0.444	0.268	4.15451e-06	7	vdac1
9.47846e-17	0.554158	0.796	0.603	1.66186e-12	7	ppdpfb
6.26801e-08	0.549419	0.269	0.14	0.00109897	7	smarca4a
1.25501e-06	0.539094	0.292	0.171	0.0220041	7	pkma
7.75866e-11	0.538487	0.44	0.252	1.36033e-06	7	zc4h2
9.1777e-08	0.534901	0.269	0.143	0.00160913	7	elof1
6.6753e-10	0.534658	0.435	0.264	1.17038e-05	7	cox6b1
1.59096e-10	0.530449	0.602	0.435	2.78943e-06	7	mdh1aa
1.76624e-09	0.528707	0.389	0.223	3.09675e-05	7	anp32a
2.67826e-08	0.52784	0.273	0.141	0.000469579	7	ppp1cb
4.34202e-05	0.520658	0.708	0.637	0.761286	7	fabp7a
2.46811e-05	0.514545	0.278	0.174	0.432733	7	ywhaqb
2.67616e-06	0.510798	0.403	0.282	0.0469211	7	rbx1
1.12083e-07	0.501554	0.421	0.276	0.00196516	7	ywhabl
8.91971e-08	0.499735	0.273	0.146	0.00156389	7	hnrnpa0a
4.9934e-10	0.491952	0.556	0.38	8.75492e-06	7	hnrnpaba
8.19567e-07	0.482347	0.296	0.172	0.0143695	7	atf4b
2.73291e-08	0.478638	0.338	0.189	0.000479161	7	smarce1
8.4821e-10	0.47208	0.412	0.233	1.48717e-05	7	calm1a
1.15969e-10	0.446937	0.694	0.54	2.03328e-06	7	ubc
6.32394e-05	0.437946	0.389	0.28	1	7	erh
1.69796e-07	0.435006	0.333	0.187	0.00297703	7	gpm6ab
8.7214e-05	0.433766	0.296	0.202	1	7	hsbp1b
1.60336e-11	0.422909	0.745	0.583	2.81118e-07	7	eif1b
4.98554e-06	0.418223	0.361	0.233	0.0874114	7	ap2m1b
7.64907e-08	0.414019	0.481	0.326	0.00134111	7	ywhabb
6.99293e-07	0.408819	0.292	0.16	0.0122607	7	ptp4a1
8.48723e-06	0.406116	0.407	0.282	0.148807	7	clta
0.000238673	0.403046	0.31	0.216	1	7	calm2b
0.000128726	0.388394	0.338	0.231	1	7	hmgn3
1.9006e-06	0.387012	0.31	0.179	0.0333232	7	atp6v1h
2.00132e-11	0.386484	0.801	0.671	3.50892e-07	7	h2afx1
8.33229e-06	0.386448	0.278	0.165	0.14609	7	mt-atp8
2.52748e-07	0.385863	0.588	0.437	0.00443143	7	hmgb1a
1.93691e-09	0.373771	0.63	0.437	3.39598e-05	7	rtn1a
9.382e-09	0.370137	0.667	0.518	0.000164495	7	fkbp1aa
6.7335e-05	0.370019	0.338	0.23	1	7	elocb
2.53573e-07	0.369952	0.523	0.362	0.0044459	7	cox5aa
2.67742e-05	0.360345	0.407	0.293	0.469433	7	ddx5
0.000581981	0.358158	0.292	0.201	1	7	brk1
4.35405e-06	0.357998	0.565	0.453	0.0763396	7	oaz1a
3.03726e-05	0.356349	0.426	0.309	0.532523	7	skp1
0.000169862	0.355961	0.292	0.192	1	7	ier5
2.17009e-06	0.343195	0.514	0.371	0.0380481	7	ywhaba
4.3698e-05	0.335342	0.62	0.501	0.766157	7	cox7b
0.000767009	0.335182	0.259	0.173	1	7	fam133b
0.00798133	0.333684	0.273	0.206	1	7	ilf2
0.00249368	0.333089	0.269	0.192	1	7	ywhae1
4.23752e-06	0.317817	0.616	0.486	0.0742965	7	hmgb3a
5.3819e-05	0.314239	0.352	0.234	0.943608	7	si:ch211-51e12.7
1.01972e-06	0.313458	0.653	0.495	0.0178787	7	hmgb1b
0.000349876	0.311496	0.269	0.174	1	7	tmed7
6.36392e-11	0.301828	0.894	0.801	1.11579e-06	7	ptmaa
2.41888e-05	0.300103	0.648	0.554	0.424103	7	hnrnpa0b
0.00066702	0.297341	0.333	0.237	1	7	srsf3b
3.68635e-06	0.293237	0.602	0.447	0.0646327	7	hmgn7
0.00395905	0.292627	0.324	0.241	1	7	gabarapb
0.00530497	0.291849	0.278	0.203	1	7	u2af1
0.00219694	0.289535	0.398	0.312	1	7	atp5mf
0.000143852	0.289329	0.606	0.507	1	7	khdrbs1a
6.19954e-05	0.286742	0.407	0.279	1	7	marcksb
2.0118e-11	0.284695	0.931	0.818	3.52729e-07	7	h3f3d
0.00331988	0.281369	0.407	0.313	1	7	sem1
0.000404532	0.279247	0.491	0.38	1	7	ndufb8
0.00133845	0.272284	0.343	0.247	1	7	ndufb4
1.72334e-08	0.271118	0.833	0.677	0.000302154	7	marcksl1b
0.00847123	0.267098	0.282	0.212	1	7	mpc1
0.000404985	0.265377	0.579	0.464	1	7	atp5l
0.00895247	0.264376	0.292	0.22	1	7	hdac1
0.000459157	0.263856	0.579	0.492	1	7	tuba1a
0.00374725	0.262637	0.315	0.233	1	7	ndufb3
5.67617e-82	2.62269	0.622	0.152	9.95202e-78	8	prss59.2		Pancreas cell		Lee, R.T.H., Asharani, P.V., and Carney, T.J. (2014). Basal Keratinocytes Contribute to All Strata of the Adult Zebrafish Epidermis. Plos One 9.
3.10775e-121	2.45341	0.531	0.074	5.44883e-117	8	ctrb1
4.48092e-100	2.32911	0.515	0.084	7.85639e-96	8	prss1
2.22183e-101	2.12433	0.362	0.039	3.89554e-97	8	zgc:92041
1.94306e-151	2.0776	0.352	0.023	3.40677e-147	8	apoda.2
5.95602e-120	2.03613	0.357	0.032	1.04427e-115	8	zgc:112160
7.08535e-114	2.03255	0.27	0.018	1.24227e-109	8	prss59.1
6.472e-06	0.523289	0.27	0.16	0.113474	8	SERP1
4.11832e-07	0.498592	0.26	0.134	0.00722065	8	gapdh
4.4657e-08	0.472712	0.276	0.139	0.000782971	8	bhmt
1.20623e-08	0.40003	0.296	0.149	0.000211489	8	s100a11
0.000756966	0.358955	0.265	0.179	1	8	npm1a
0.00233657	0.323577	0.398	0.306	1	8	hspe1
1.10234e-08	0.307544	0.474	0.295	0.000193273	8	tpma
2.51238e-06	0.250872	0.459	0.297	0.0440496	8	tnni2a.4
4.61534e-110	2.91113	0.974	0.545	8.09208e-106	9	pvalb2		Muscle cell
7.05818e-132	2.69871	0.789	0.183	1.23751e-127	9	ckma
3.29085e-106	2.6426	0.974	0.687	5.76984e-102	9	actc1b
5.70472e-146	2.62303	0.897	0.239	1.00021e-141	9	mylpfb				Farnsworth, D.R., Saunders, L.M., and Miller, A.C. (2019). A single-cell transcriptome atlas for zebrafish development. Dev Biol.
2.02789e-115	2.61566	0.902	0.349	3.5555e-111	9	mylpfa
3.02041e-119	2.595	0.773	0.192	5.29569e-115	9	myhz1.1
6.24632e-104	2.55121	0.948	0.488	1.09517e-99	9	pvalb1
9.03634e-122	2.51434	0.881	0.285	1.58434e-117	9	tpma
5.58607e-128	2.50094	0.84	0.226	9.79406e-124	9	mylz3
7.20279e-115	2.47251	0.866	0.287	1.26286e-110	9	tnni2a.4
4.67594e-134	2.46136	0.794	0.185	8.19833e-130	9	tnnt3b
1.72143e-109	2.43959	0.742	0.194	3.01818e-105	9	ckmb
5.48262e-221	2.42906	0.552	0.042	9.61268e-217	9	tnnc2
7.4099e-123	2.42347	0.655	0.122	1.29918e-118	9	atp2a1
7.57133e-119	2.33729	0.546	0.083	1.32748e-114	9	myhz1.2
4.00336e-136	2.19365	0.552	0.073	7.0191e-132	9	myl1
1.12954e-79	2.19272	0.485	0.09	1.98043e-75	9	myhz2
2.10423e-116	2.17825	0.665	0.129	3.68934e-112	9	acta1b
3.87907e-114	2.12474	0.521	0.076	6.80117e-110	9	nme2b.2
8.74976e-146	2.11658	0.474	0.048	1.53409e-141	9	tnnt3a
2.47475e-121	2.0306	0.402	0.041	4.33899e-117	9	myhz1.3
5.23638e-128	1.93477	0.418	0.041	9.18094e-124	9	pvalb4
4.76856e-179	1.7714	0.345	0.018	8.36072e-175	9	mybphb
1.8521e-130	1.76524	0.325	0.023	3.24729e-126	9	si:ch211-255p10.3
7.41672e-121	1.73463	0.371	0.034	1.30037e-116	9	aldoab
1.24434e-144	1.66377	0.33	0.021	2.1817e-140	9	actn3a
6.45437e-114	1.66376	0.335	0.029	1.13165e-109	9	slc25a4
1.41033e-83	1.59318	0.34	0.041	2.47274e-79	9	si:ch73-367p23.2
8.6282e-53	1.59225	0.608	0.21	1.51278e-48	9	ak1
3.66902e-96	1.54332	0.268	0.022	6.43289e-92	9	myoz1b
4.99804e-30	1.50742	0.273	0.065	8.76306e-26	9	crygm2d17
2.62947e-30	1.49788	0.289	0.072	4.61024e-26	9	crygm2d13
4.65979e-59	1.47282	0.268	0.036	8.17001e-55	9	myl13
2.10539e-76	1.44401	0.278	0.03	3.69139e-72	9	ttn.2
1.17072e-79	1.44398	0.253	0.024	2.05262e-75	9	acta1a
2.28272e-128	1.29584	0.253	0.013	4.00229e-124	9	pkmb
3.54387e-39	1.29573	0.438	0.13	6.21346e-35	9	gapdh
4.08452e-31	1.26404	0.258	0.057	7.16139e-27	9	crygm2d12
1.28046e-16	0.826481	0.443	0.221	2.24503e-12	9	si:dkey-16p21.8
1.9655e-11	0.805052	0.253	0.106	3.44612e-07	9	eno3
1.52955e-17	0.628552	0.351	0.138	2.68176e-13	9	bhmt
9.01783e-13	0.583689	0.299	0.127	1.5811e-08	9	col2a1a
1.01029e-07	0.535945	0.263	0.134	0.00177133	9	col1a2
2.71033e-07	0.491407	0.345	0.202	0.00475202	9	col1a1a
0.000835598	0.382978	0.32	0.231	1	9	capza1b
3.92315e-05	0.354655	0.933	0.94	0.687846	9	CR383676.1
0.00280129	0.347693	0.345	0.269	1	9	ccng1
0.00223569	0.32589	0.366	0.275	1	9	aldoaa
4.66871e-05	0.319576	0.603	0.489	0.818565	9	ndufa4l
0.000103572	0.29333	0.582	0.483	1	9	cycsb
7.48351e-91	2.41526	0.942	0.574	1.31208e-86	10	si:ch211-117m20.5		Keratinocyte
2.50496e-111	2.33944	0.968	0.513	4.39195e-107	10	icn2
1.08391e-141	2.23214	0.757	0.148	1.90042e-137	10	zgc:193505
9.55268e-52	2.11596	0.63	0.218	1.67487e-47	10	krt17
1.94416e-150	2.10777	0.683	0.104	3.4087e-146	10	agr1
4.89661e-99	2.02211	0.995	0.88	8.58523e-95	10	cyt1l
2.8215e-100	1.99485	0.995	0.873	4.94694e-96	10	cyt1
5.57912e-107	1.93493	0.55	0.089	9.78187e-103	10	fut9d				Farnsworth, D.R., Saunders, L.M., and Miller, A.C. (2019). A single-cell transcriptome atlas for zebrafish development. Dev Biol.
2.87418e-183	1.92573	0.503	0.04	5.03929e-179	10	dhrs13a.2
1.09024e-98	1.91036	0.915	0.44	1.91152e-94	10	si:ch211-195b11.3
1.34118e-64	1.86253	0.386	0.067	2.35149e-60	10	si:dkey-193p11.2
4.31554e-138	1.86031	0.54	0.063	7.56643e-134	10	zgc:111983
3.42366e-93	1.75905	0.481	0.075	6.00271e-89	10	ponzr3
1.43789e-103	1.72667	0.466	0.062	2.52105e-99	10	si:dkey-247k7.2
1.55447e-122	1.71154	0.635	0.101	2.72545e-118	10	cldne
2.96529e-71	1.6993	0.794	0.31	5.19904e-67	10	aep1
4.16821e-107	1.65656	0.571	0.091	7.30812e-103	10	zgc:163030
4.81396e-116	1.61499	0.349	0.03	8.44031e-112	10	ponzr4
1.46845e-84	1.60738	0.667	0.167	2.57464e-80	10	zgc:175088
9.92386e-110	1.60444	0.534	0.078	1.73995e-105	10	tmem176l.4
9.87597e-109	1.5975	0.534	0.079	1.73155e-104	10	mid1ip1a
9.277e-105	1.58189	0.444	0.056	1.62654e-100	10	si:ch1073-340i21.3
4.91382e-93	1.57131	1	0.968	8.6154e-89	10	krt4
1.04192e-100	1.54482	0.402	0.047	1.8268e-96	10	zgc:174938
4.73637e-107	1.51168	0.656	0.119	8.30428e-103	10	anxa1b
1.006e-83	1.48141	0.598	0.125	1.76382e-79	10	caspb
7.28405e-153	1.44375	0.402	0.029	1.27711e-148	10	stx11b.1
3.44824e-123	1.43458	0.333	0.025	6.0458e-119	10	rhcga
4.84249e-93	1.43332	0.418	0.055	8.49033e-89	10	pnp5a
4.3783e-100	1.4033	0.534	0.081	7.67648e-96	10	selenow2b
1.92045e-25	1.3579	0.545	0.231	3.36713e-21	10	si:dkey-248g15.3
1.38582e-82	1.35758	0.492	0.083	2.42976e-78	10	mgst1.2
1.93839e-110	1.34313	0.37	0.035	3.39858e-106	10	si:ch211-173d10.1
1.84973e-63	1.34103	0.603	0.156	3.24314e-59	10	anxa1c
2.15475e-80	1.32838	0.487	0.083	3.77793e-76	10	spint2
3.25211e-61	1.30352	0.63	0.182	5.70193e-57	10	spaca4l
2.27127e-105	1.30333	0.317	0.027	3.98221e-101	10	elovl7a
2.42026e-125	1.28879	0.291	0.018	4.24344e-121	10	si:ch211-98n17.5
1.14372e-62	1.28482	0.725	0.245	2.00529e-58	10	cldnb
6.16275e-123	1.25485	0.275	0.017	1.08052e-118	10	eevs
2.027e-50	1.2459	0.672	0.243	3.55393e-46	10	aldob
1.49547e-70	1.2456	0.275	0.031	2.622e-66	10	plekhf1
5.05827e-80	1.22837	0.386	0.052	8.86866e-76	10	foxq1a
1.03267e-49	1.21829	0.778	0.368	1.81058e-45	10	selenow1
2.97442e-56	1.21733	0.587	0.159	5.21505e-52	10	cd9b
3.27316e-75	1.20942	0.27	0.027	5.73884e-71	10	si:ch211-207n23.2
8.81709e-71	1.20689	0.423	0.071	1.5459e-66	10	zgc:85975
6.29865e-52	1.18423	0.608	0.188	1.10434e-47	10	pycard
2.86595e-38	1.17064	0.556	0.192	5.02488e-34	10	ubb
1.18067e-78	1.16265	0.381	0.051	2.07007e-74	10	si:dkey-184p9.7
2.44668e-47	1.1574	0.979	0.83	4.28977e-43	10	krtt1c19e
6.24164e-66	1.1456	0.492	0.097	1.09435e-61	10	si:dkey-87o1.2
6.94931e-57	1.13797	0.407	0.077	1.21842e-52	10	nqo1
1.15098e-60	1.13539	0.265	0.032	2.01801e-56	10	zgc:153665
2.82898e-36	1.12609	0.476	0.147	4.96004e-32	10	anxa1a
9.94487e-124	1.11118	0.259	0.014	1.74363e-119	10	ch25hl1.1
1.30773e-49	1.10327	0.471	0.115	2.29284e-45	10	si:ch1073-190k2.1
1.22127e-70	1.07765	0.259	0.027	2.14125e-66	10	stard14
5.09155e-73	1.07044	0.291	0.033	8.92701e-69	10	sec23b
8.1057e-63	1.06391	0.333	0.049	1.42117e-58	10	apodb
1.95241e-55	1.06253	0.354	0.061	3.42316e-51	10	scel
2.06435e-132	1.04201	0.27	0.014	3.61942e-128	10	abcb5
1.81951e-125	1.04133	0.259	0.014	3.19015e-121	10	cmah
1.8419e-53	1.03929	0.344	0.059	3.2294e-49	10	soul2
1.52392e-42	1.03872	0.418	0.103	2.67188e-38	10	zgc:153284
9.25961e-69	1.03776	0.286	0.033	1.62349e-64	10	si:ch211-79k12.1
2.64843e-34	1.03763	0.286	0.062	4.6435e-30	10	wu:fb18f06
5.70807e-39	1.03484	0.407	0.105	1.0008e-34	10	nfkbiaa
6.64312e-68	1.00165	1	0.872	1.16474e-63	10	icn
2.25284e-45	0.993883	0.333	0.063	3.94991e-41	10	si:ch211-157c3.4
9.75208e-41	0.983782	0.312	0.063	1.70983e-36	10	s100w
1.91498e-24	0.98203	0.429	0.154	3.35753e-20	10	rhbg
9.91834e-51	0.979239	0.27	0.04	1.73898e-46	10	si:ch211-105c13.3
9.73599e-61	0.965257	0.302	0.041	1.70701e-56	10	tmem45b
9.53574e-32	0.948608	0.534	0.2	1.6719e-27	10	chac1
6.26165e-31	0.944163	0.439	0.14	1.09786e-26	10	phlda2
6.24599e-31	0.921872	0.571	0.226	1.09511e-26	10	zgc:162730
2.99242e-32	0.918537	0.889	0.666	5.24661e-28	10	krt5
3.32416e-40	0.915788	0.392	0.094	5.82826e-36	10	tuba8l2
8.92186e-33	0.915156	0.481	0.158	1.56427e-28	10	tcima
8.60934e-28	0.903953	0.471	0.169	1.50947e-23	10	gadd45ba
2.24613e-45	0.901968	0.296	0.051	3.93813e-41	10	anxa3a
3.91204e-19	0.872955	0.376	0.145	6.85898e-15	10	nfkbiab
1.27301e-32	0.869909	0.296	0.067	2.23197e-28	10	mcl1b
5.57899e-33	0.866251	0.624	0.25	9.78165e-29	10	capns1a
9.96916e-46	0.847264	0.27	0.043	1.74789e-41	10	adipor2
3.83076e-42	0.84676	0.365	0.078	6.71646e-38	10	fuca1.1
1.13031e-36	0.845657	0.286	0.057	1.98177e-32	10	si:ch73-347e22.8
1.52102e-29	0.7942	0.651	0.282	2.6668e-25	10	epcam
3.15311e-24	0.77197	0.365	0.115	5.52836e-20	10	hdlbpa
2.19535e-23	0.753218	0.328	0.099	3.84911e-19	10	selenot2
2.99935e-25	0.737499	0.46	0.164	5.25876e-21	10	capns1b
1.07231e-27	0.737463	0.37	0.106	1.88009e-23	10	tob1b
5.84031e-20	0.723975	0.344	0.118	1.02398e-15	10	chmp4bb
6.8457e-15	0.718711	0.386	0.169	1.20026e-10	10	si:ch211-153b23.5
2.71302e-21	0.709607	0.317	0.1	4.75674e-17	10	FQ323156.1
1.44786e-37	0.694757	0.884	0.531	2.53853e-33	10	cfl1l
1.17824e-20	0.679235	0.672	0.388	2.0658e-16	10	eef1da
3.14611e-36	0.667501	0.937	0.816	5.51608e-32	10	rplp2
2.81686e-18	0.660388	0.291	0.095	4.9388e-14	10	f11r.1
2.95633e-17	0.659894	0.529	0.26	5.18334e-13	10	mcl1a
1.22327e-16	0.648901	0.296	0.104	2.14477e-12	10	chmp5b
1.87237e-19	0.64384	0.476	0.195	3.28283e-15	10	cebpd
2.6601e-18	0.64275	0.259	0.079	4.66396e-14	10	s100v1
1.06824e-15	0.625365	0.381	0.157	1.87295e-11	10	btg2
2.47313e-11	0.621805	0.36	0.173	4.33614e-07	10	si:ch211-202a12.4
4.40894e-20	0.621665	0.254	0.072	7.73019e-16	10	chmp2bb
6.95031e-17	0.62003	0.328	0.12	1.2186e-12	10	serp1
4.66125e-16	0.619704	0.704	0.464	8.17257e-12	10	gstp1
1.7785e-19	0.613721	0.439	0.171	3.11825e-15	10	s100v2
8.47137e-21	0.596858	0.302	0.091	1.48528e-16	10	ip6k2a
3.56851e-19	0.578216	0.27	0.081	6.25666e-15	10	si:ch211-286b5.5
1.97036e-18	0.569252	0.561	0.262	3.45463e-14	10	cebpb
7.39098e-15	0.539774	0.418	0.183	1.29586e-10	10	cd63
5.08723e-14	0.521546	0.624	0.354	8.91944e-10	10	fosab
1.13621e-10	0.491455	0.624	0.388	1.99212e-06	10	myl12.1
1.41563e-10	0.479183	0.317	0.141	2.48202e-06	10	prr13
9.28651e-14	0.46451	0.286	0.105	1.6282e-09	10	junba
5.83772e-13	0.464122	0.317	0.126	1.02353e-08	10	glrx
2.30119e-07	0.460966	0.296	0.156	0.00403468	10	ctsla
6.79641e-10	0.458473	0.476	0.264	1.19162e-05	10	ier2a
4.92826e-07	0.455496	0.614	0.444	0.00864073	10	sec61g
1.13808e-05	0.453479	0.259	0.143	0.199539	10	CU693494.2
3.9291e-07	0.427673	0.354	0.195	0.0068889	10	xbp1
5.60671e-09	0.426813	0.397	0.209	9.83025e-05	10	arhgdia
4.39953e-07	0.413027	0.286	0.149	0.0077137	10	prelid3b
2.08311e-07	0.407872	0.265	0.131	0.00365232	10	glo1
5.89061e-07	0.388717	0.265	0.133	0.010328	10	kdelr2b
3.39276e-12	0.387276	0.265	0.1	5.94853e-08	10	arhgdig
5.98609e-10	0.386	0.545	0.306	1.04954e-05	10	ier2b
3.10156e-06	0.375882	0.296	0.162	0.0543796	10	glulb
1.04212e-08	0.369118	0.275	0.125	0.000182715	10	tmed9
5.02262e-08	0.364199	0.37	0.194	0.000880617	10	abracl
1.20098e-05	0.361689	0.513	0.351	0.210568	10	nsa2
3.20294e-05	0.342327	0.286	0.166	0.561571	10	mt-atp8
5.33635e-07	0.340474	0.259	0.126	0.00935622	10	atox1
2.98357e-06	0.327784	0.349	0.2	0.0523108	10	cst14a.2
5.22728e-07	0.317874	0.365	0.196	0.009165	10	fxyd6l
9.85574e-07	0.312708	0.529	0.329	0.0172801	10	zgc:153867
0.00130086	0.312661	0.344	0.239	1	10	ssr3
1.09949e-05	0.307432	0.365	0.21	0.192773	10	mpc1
3.11676e-05	0.30224	0.28	0.16	0.546462	10	SERP1
0.000284791	0.294363	0.434	0.3	1	10	eef1db
1.31644e-05	0.285785	0.275	0.151	0.230812	10	zgc:92027
1.08387e-09	0.262834	0.63	0.376	1.90036e-05	10	s100a10b
2.29781e-05	0.259778	0.72	0.552	0.402875	10	pabpc1a
9.93158e-05	0.259459	0.254	0.143	1	10	prdx6
2.62284e-06	0.254278	0.265	0.135	0.0459862	10	zgc:110339
4.00091e-06	0.252071	0.365	0.205	0.0701479	10	junbb
1.77025e-115	2.57598	0.373	0.025	3.10378e-111	11	mfap4		Macrophage		Walton, E.M., Cronan, M.R., Beerman, R.W., and Tobin, D.M. (2015). The Macrophage-Specific Promoter mfap4 Allows Live, Long-Term Analysis of Macrophage Behavior during Mycobacterial Infection in Zebrafish. Plos One 10.
4.37089e-17	2.43268	0.333	0.111	7.66348e-13	11	ccl34b.1
9.35504e-78	2.39081	0.413	0.048	1.64022e-73	11	si:dkey-5n18.1
4.2908e-99	2.36802	0.294	0.018	7.52305e-95	11	lgals3bpb
1.08024e-74	2.33891	0.921	0.332	1.89399e-70	11	CR318588.4
7.42123e-141	2.3033	0.468	0.033	1.30116e-136	11	fcer1gl
3.76296e-285	2.07125	0.516	0.017	6.5976e-281	11	coro1a
1.17066e-126	1.93189	0.373	0.022	2.05251e-122	11	havcr1
1.99324e-162	1.91109	0.587	0.044	3.49475e-158	11	arpc1b
4.04142e-140	1.91088	0.341	0.016	7.08582e-136	11	lygl1
3.54494e-47	1.89018	0.381	0.064	6.21534e-43	11	ctsba
1.87297e-203	1.79675	0.317	0.008	3.28388e-199	11	ctss2.1
1.7549e-97	1.73216	0.333	0.023	3.07686e-93	11	lgals2a
0	1.73054	0.429	0.008	0	11	lcp1
2.26716e-306	1.69074	0.429	0.009	3.97501e-302	11	laptm5
8.19781e-229	1.67567	0.317	0.007	1.43732e-224	11	rgs13
1.69086e-263	1.67296	0.357	0.007	2.96459e-259	11	si:dkey-27i16.2
7.73991e-131	1.55603	0.254	0.009	1.35704e-126	11	slc22a21
1.36693e-26	1.51567	0.595	0.264	2.39664e-22	11	cebpb
1.01886e-143	1.43723	0.333	0.015	1.78636e-139	11	cxcr4b
1.34324e-47	1.30755	0.254	0.028	2.35511e-43	11	ms4a17a.8
1.48815e-15	1.29925	0.302	0.096	2.60918e-11	11	selenop
3.24922e-54	1.28905	0.333	0.042	5.69686e-50	11	slc3a2a
5.52288e-137	1.28367	0.262	0.009	9.68326e-133	11	mpeg1.1				https://www.ncbi.nlm.nih.gov/gene/?term=mpeg1.1
9.33462e-29	1.24294	0.421	0.107	1.63664e-24	11	psap
7.99983e-29	1.2405	0.357	0.08	1.40261e-24	11	tmem14ca
3.51338e-55	1.21594	0.254	0.024	6.16002e-51	11	scpep1
7.73203e-93	1.19201	0.254	0.014	1.35566e-88	11	znfl2a
2.31541e-60	1.18577	0.349	0.04	4.05961e-56	11	tspan36
3.56475e-48	1.0175	0.262	0.029	6.25008e-44	11	cndp2
6.79911e-35	0.965768	0.31	0.053	1.19209e-30	11	mapre1a
5.85503e-13	0.949554	0.397	0.162	1.02656e-08	11	tcima
1.18294e-26	0.939634	0.405	0.103	2.07405e-22	11	rac2
4.051e-12	0.936845	0.46	0.231	7.10262e-08	11	zgc:162730
7.30467e-172	0.927009	0.27	0.007	1.28073e-167	11	si:dkey-262k9.4
8.62389e-57	0.900488	0.325	0.037	1.51203e-52	11	mob1a
2.94603e-23	0.879476	0.373	0.098	5.16527e-19	11	itm2bb
4.53242e-42	0.866747	0.278	0.036	7.94669e-38	11	clic1
2.19177e-19	0.863284	0.349	0.099	3.84283e-15	11	arhgdig
8.94971e-17	0.823511	0.333	0.103	1.56915e-12	11	dusp1
3.61016e-37	0.814939	0.373	0.068	6.3297e-33	11	sat1a.2
7.90553e-20	0.813218	0.635	0.26	1.38608e-15	11	mcl1a
3.16185e-21	0.782992	0.317	0.079	5.54367e-17	11	npc2
3.38746e-23	0.782762	0.325	0.077	5.93924e-19	11	glrx5
2.09002e-17	0.766681	0.468	0.164	3.66444e-13	11	mt-atp8
4.13405e-21	0.760874	0.397	0.113	7.24822e-17	11	capgb
4.30676e-36	0.757227	0.254	0.035	7.55104e-32	11	zgc:110239
3.47744e-21	0.751229	0.254	0.054	6.097e-17	11	pgd
1.85299e-10	0.740441	0.317	0.122	3.24885e-06	11	ctsd
4.19814e-29	0.733613	0.325	0.064	7.3606e-25	11	msna
8.27997e-20	0.72083	0.833	0.469	1.45173e-15	11	zgc:56493
4.97045e-14	0.67514	0.54	0.242	8.71469e-10	11	nop56
3.89861e-10	0.655777	0.413	0.185	6.83544e-06	11	cd63
3.4377e-23	0.64846	0.921	0.55	6.02732e-19	11	pabpc1a
2.87237e-17	0.625004	0.937	0.742	5.03612e-13	11	pfn1
2.88239e-29	0.621906	0.397	0.088	5.05369e-25	11	ppifb
2.39954e-07	0.613472	0.254	0.107	0.00420711	11	junba
1.43581e-18	0.612397	0.31	0.081	2.5174e-14	11	SMIM30
1.28559e-27	0.610994	0.278	0.05	2.25402e-23	11	sept6
1.02807e-21	0.610881	0.278	0.061	1.80252e-17	11	jpt2
6.36935e-21	0.604819	0.595	0.208	1.11674e-16	11	arhgdia
6.32398e-17	0.598398	0.643	0.269	1.10878e-12	11	arl6ip1
5.43955e-21	0.597687	0.365	0.097	9.53716e-17	11	npm3
3.00363e-15	0.584533	0.294	0.086	5.26627e-11	11	bcas2
2.16297e-10	0.5839	0.444	0.2	3.79234e-06	11	atp6v0ca
4.4566e-15	0.579742	0.294	0.086	7.81376e-11	11	fbl
7.70998e-17	0.570738	0.317	0.088	1.35179e-12	11	crip1
8.39349e-17	0.566662	0.341	0.1	1.47163e-12	11	zgc:162944
7.0626e-15	0.565355	0.492	0.19	1.23829e-10	11	eif5a2
4.81041e-14	0.564522	0.357	0.119	8.4341e-10	11	ucp2
3.49932e-07	0.562166	0.937	0.932	0.00613536	11	actb2
1.63167e-10	0.55682	0.413	0.177	2.86082e-06	11	npm1a
2.04316e-16	0.541483	0.254	0.063	3.58228e-12	11	gstm.1
1.80209e-09	0.522655	0.397	0.176	3.15961e-05	11	ncl
7.34049e-14	0.514194	0.865	0.586	1.28701e-09	11	eef2b
2.329e-12	0.511442	0.405	0.155	4.08344e-08	11	snu13b
2.86916e-34	0.50572	1	0.984	5.0305e-30	11	eef1a1l1
7.50925e-11	0.50206	0.714	0.383	1.3166e-06	11	rsl24d1
1.01767e-11	0.492874	0.857	0.654	1.78429e-07	11	rpl5b
0.000359921	0.488743	0.508	0.358	1	11	fosab
1.9136e-12	0.482663	0.357	0.127	3.35512e-08	11	dkc1
2.02079e-10	0.479793	0.286	0.102	3.54306e-06	11	pa2g4a
1.47933e-19	0.478595	0.294	0.071	2.59371e-15	11	COX7A2
1.87194e-08	0.478051	0.381	0.175	0.000328207	11	nop58
1.3952e-11	0.475125	0.317	0.111	2.4462e-07	11	nutf2l
3.83903e-16	0.472429	0.913	0.806	6.73097e-12	11	rps11
9.51261e-06	0.471459	0.302	0.148	0.166785	11	nfkbiab
7.79287e-11	0.463346	0.27	0.091	1.36632e-06	11	rpl7l1
6.25854e-20	0.461107	0.976	0.901	1.09731e-15	11	rplp2l
2.73985e-14	0.4572	0.27	0.077	4.80378e-10	11	nop16
5.47412e-12	0.452329	0.294	0.097	9.59778e-08	11	pgam1a
1.33517e-14	0.451638	0.937	0.884	2.34096e-10	11	rpl4
1.82478e-14	0.446484	0.944	0.79	3.19939e-10	11	rpl9
3.18455e-23	0.445255	1	0.959	5.58347e-19	11	rplp1
9.19144e-13	0.444577	0.437	0.169	1.61153e-08	11	ak2
2.90692e-07	0.442809	0.492	0.265	0.0050967	11	ier2a
1.79478e-18	0.441346	0.976	0.911	3.14678e-14	11	rps4x
1.669e-10	0.435193	0.802	0.488	2.92627e-06	11	serbp1a
1.4002e-12	0.431253	0.905	0.854	2.45497e-08	11	rps25
6.90069e-10	0.427366	0.69	0.377	1.2099e-05	11	eif3ea
3.1581e-06	0.425057	0.325	0.16	0.0553709	11	btg2
5.88007e-05	0.419479	0.77	0.571	1	11	prdx2
2.14751e-10	0.416395	0.524	0.242	3.76523e-06	11	eif3d
4.94418e-11	0.415976	0.325	0.116	8.66863e-07	11	eif3c
4.33038e-08	0.410975	0.627	0.361	0.000759245	11	cotl1
4.68332e-14	0.408658	0.944	0.87	8.21127e-10	11	rps14
3.58514e-17	0.407264	0.968	0.896	6.28582e-13	11	rpl3
2.10928e-11	0.396835	0.278	0.092	3.6982e-07	11	rwdd1
6.02961e-10	0.392976	0.302	0.111	1.05717e-05	11	txnipa
1.4527e-09	0.389596	0.841	0.656	2.54701e-05	11	rps17
3.14469e-13	0.386672	0.968	0.826	5.51358e-09	11	rpl13
1.74685e-10	0.380152	0.452	0.189	3.06275e-06	11	ddx39ab
5.20912e-12	0.378271	0.365	0.132	9.13316e-08	11	arpc4
2.5072e-07	0.377148	0.286	0.122	0.00439587	11	rtn4a
2.35849e-09	0.376165	0.437	0.193	4.13514e-05	11	ola1
3.37302e-11	0.376094	0.929	0.814	5.91391e-07	11	rpl34
2.20504e-11	0.371664	0.302	0.103	3.8661e-07	11	g3bp1
2.19813e-11	0.367001	0.889	0.823	3.85398e-07	11	rpl38
6.413e-09	0.364755	0.405	0.175	0.000112439	11	eif4a1a
0.000461894	0.364712	0.508	0.334	1	11	pcna
5.95952e-07	0.363917	0.778	0.516	0.0104488	11	cfl1
6.73204e-12	0.361223	0.389	0.144	1.18033e-07	11	gpx1a
4.29728e-17	0.357723	0.992	0.95	7.53442e-13	11	rps6
1.13415e-17	0.357325	1	0.973	1.9885e-13	11	FO704736.1
6.51319e-06	0.356032	0.706	0.515	0.114196	11	tuba8l4
3.75291e-11	0.351881	0.968	0.915	6.57998e-07	11	rpl27
1.72178e-10	0.351338	0.905	0.83	3.0188e-06	11	rps26l
6.10824e-06	0.350842	0.516	0.289	0.107096	11	arpc3
7.05772e-13	0.348357	0.397	0.141	1.23743e-08	11	pno1
8.7652e-10	0.346246	0.341	0.133	1.5368e-05	11	atp1b1a
7.03943e-08	0.345858	0.262	0.102	0.00123422	11	mrpl12
1.3246e-10	0.345643	0.254	0.083	2.32243e-06	11	pinx1
2.37958e-13	0.343854	0.992	0.912	4.17212e-09	11	rps3a
3.50796e-13	0.343346	0.992	0.943	6.15051e-09	11	rpl32
7.85955e-12	0.343153	0.944	0.887	1.37801e-07	11	rps24
4.5253e-12	0.343132	0.944	0.923	7.9342e-08	11	rps21
8.41454e-11	0.33745	0.96	0.835	1.47532e-06	11	rpl35a
1.25664e-15	0.331762	0.984	0.96	2.20326e-11	11	rpl7a
7.59879e-13	0.32912	0.294	0.091	1.3323e-08	11	nhp2
2.9812e-09	0.328908	0.325	0.127	5.22694e-05	11	hspd1
0.000137514	0.328326	0.286	0.153	1	11	zgc:158343
5.70273e-11	0.327141	0.921	0.873	9.99859e-07	11	rpl12
6.20937e-14	0.324529	0.984	0.911	1.08869e-09	11	rps15a
1.22316e-09	0.317957	0.524	0.234	2.14456e-05	11	romo1
1.12078e-06	0.316933	0.817	0.498	0.0196507	11	eif3f
1.60833e-10	0.315665	0.27	0.09	2.81989e-06	11	mgst1.2
1.44517e-08	0.315092	0.5	0.236	0.000253381	11	eif3ba
8.75997e-06	0.314547	0.278	0.13	0.153589	11	eif5
8.32187e-10	0.312995	0.968	0.875	1.45907e-05	11	rack1
2.21444e-07	0.311988	0.254	0.102	0.00388258	11	rbmx
5.68658e-07	0.311058	0.69	0.39	0.00997028	11	eef1da
0.00772554	0.308356	0.944	0.958	1	11	tmsb4x
0.00014851	0.307979	0.341	0.19	1	11	arpc4l
2.95968e-08	0.306193	0.643	0.327	0.00051892	11	eif3i
1.12156e-06	0.305662	0.254	0.108	0.0196643	11	btf3l4
9.21507e-09	0.302198	0.714	0.358	0.000161568	11	cct4
1.41438e-06	0.299898	0.325	0.151	0.0247983	11	zgc:92027
8.25094e-11	0.29181	0.984	0.878	1.44664e-06	11	rpl36
1.95235e-07	0.291392	0.468	0.227	0.00342305	11	arpc2
3.38702e-10	0.290166	0.984	0.915	5.93846e-06	11	rps28
3.3941e-08	0.288238	0.921	0.868	0.000595087	11	rpl13a
3.76802e-05	0.288021	0.778	0.498	0.660646	11	eif5a
2.19273e-10	0.287972	1	0.966	3.84451e-06	11	rpl11
7.00178e-13	0.28761	0.302	0.094	1.22762e-08	11	eif4bb
1.00107e-08	0.286498	0.929	0.822	0.000175517	11	eef1g
8.1594e-09	0.285432	0.532	0.25	0.000143059	11	eif3g
3.31219e-05	0.285322	0.27	0.132	0.580727	11	pa2g4b
1.48471e-07	0.283151	0.317	0.136	0.00260314	11	ranbp1
5.96765e-07	0.282974	0.937	0.811	0.0104631	11	naca
0.00118196	0.282144	0.341	0.2	1	11	cnbpa
6.11617e-10	0.281458	0.976	0.957	1.07235e-05	11	rps2
2.31711e-06	0.280178	0.317	0.148	0.040626	11	naa10
2.44773e-07	0.279998	0.413	0.192	0.00429161	11	suclg1
0.00218195	0.278396	0.262	0.152	1	11	capza1a
2.69505e-07	0.275525	0.913	0.828	0.00472522	11	rpl29
0.000341123	0.275502	0.476	0.293	1	11	ddx5
2.52169e-08	0.274258	0.976	0.908	0.000442129	11	rps16
6.13543e-10	0.273851	0.984	0.925	1.07573e-05	11	rps5
8.45729e-08	0.265539	0.27	0.107	0.00148282	11	selenoh
9.69578e-15	0.26465	1	0.998	1.69996e-10	11	RPL41
5.20524e-07	0.263886	0.476	0.237	0.00912634	11	tcp1
1.12823e-05	0.262219	0.968	0.877	0.197813	11	hspa8
8.71769e-07	0.260969	0.897	0.815	0.0152847	11	rpl22
5.67841e-06	0.259497	0.889	0.706	0.0995597	11	rpl5a
1.19428e-07	0.259273	0.317	0.134	0.00209393	11	cox17
1.76308e-06	0.258902	0.992	0.939	0.030912	11	mt-co1
1.1446e-07	0.258848	0.667	0.348	0.00200683	11	atp5pd
7.23495e-10	0.257308	0.992	0.968	1.2685e-05	11	rps12
2.26242e-07	0.257053	0.333	0.146	0.0039667	11	eif4ebp1
1.99882e-06	0.255828	0.262	0.113	0.0350452	11	cdc42l
7.51704e-09	0.2549	0.405	0.173	0.000131796	11	metap2b
2.38504e-95	2.63718	0.829	0.189	4.1817e-91	12	gsta.1		Enterocyte
5.30851e-89	2.4818	0.863	0.224	9.30741e-85	12	fabp2				Her, G.M., Chiang, C.C., and Wu, J.L. (2004). Zebrafish intestinal fatty acid binding protein (I-FABP) gene promoter drives gut-specific expression in stable transgenic fish. Genesis 38, 26-31.
9.15702e-81	2.47889	0.821	0.211	1.6055e-76	12	lgals2b
6.82094e-181	2.47598	0.701	0.057	1.19591e-176	12	plac8.1
5.01201e-287	2.43386	0.726	0.035	8.78756e-283	12	si:dkeyp-73b11.8
3.51766e-165	2.39581	0.735	0.072	6.16751e-161	12	s100a10a
1.88626e-70	2.31197	0.718	0.169	3.30717e-66	12	fabp1b.1
3.29613e-139	2.29422	0.641	0.062	5.7791e-135	12	zgc:158846
7.61687e-262	2.12045	0.538	0.019	1.33547e-257	12	tm4sf4
8.61052e-118	2.09754	0.658	0.078	1.50968e-113	12	rbp2a
8.50153e-221	2.00238	0.573	0.028	1.49057e-216	12	ugt1ab
1.45766e-241	1.93629	0.556	0.023	2.55572e-237	12	wu:fb59d01
5.29304e-196	1.93628	0.538	0.028	9.28028e-192	12	cldn15la
2.4905e-178	1.90819	0.487	0.025	4.36659e-174	12	stoml3b
9.38871e-95	1.88637	0.632	0.09	1.64612e-90	12	apoc2
1.7737e-95	1.80992	0.752	0.128	3.10982e-91	12	gapdh
2.39846e-18	1.71669	0.342	0.102	4.20523e-14	12	anxa4
1.43289e-267	1.68457	0.436	0.011	2.51228e-263	12	vil1
8.03245e-98	1.61715	0.47	0.044	1.40833e-93	12	gstr
1.44815e-91	1.61471	0.47	0.048	2.53904e-87	12	adh8b
3.81051e-216	1.61285	0.419	0.014	6.68096e-212	12	anxa2b
4.26323e-88	1.60021	0.462	0.048	7.47472e-84	12	dhrs1
1.75572e-220	1.59884	0.41	0.013	3.0783e-216	12	zgc:77748
1.58187e-181	1.54588	0.419	0.017	2.77349e-177	12	si:dkey-36i7.3
1.57561e-90	1.50843	0.504	0.055	2.76253e-86	12	apoa4b.1
3.52789e-50	1.50078	0.479	0.088	6.18545e-46	12	gstt1a
5.41406e-53	1.49429	0.769	0.245	9.49247e-49	12	aldob
5.14405e-143	1.4709	0.427	0.024	9.01907e-139	12	gcshb
5.52235e-277	1.46703	0.342	0.005	9.68233e-273	12	bin2a
1.96987e-142	1.46552	0.308	0.011	3.45377e-138	12	si:ch211-137i24.10
2.00015e-46	1.46391	0.88	0.464	3.50686e-42	12	gstp1
2.43797e-71	1.4515	0.53	0.077	4.27449e-67	12	pgrmc1
8.11547e-254	1.40887	0.385	0.009	1.42288e-249	12	CU682777.2
1.04086e-56	1.34089	0.402	0.054	1.82494e-52	12	rida
5.01187e-43	1.33858	0.402	0.07	8.78731e-39	12	gpx4a
5.86377e-79	1.33467	0.453	0.05	1.02809e-74	12	cyb5a
7.06075e-229	1.3194	0.325	0.007	1.23796e-224	12	aqp8a.2
4.74483e-31	1.31682	0.487	0.131	8.31911e-27	12	atp1b1a
1.52268e-115	1.31359	0.376	0.023	2.66972e-111	12	fbp1b
5.16719e-82	1.31255	0.368	0.032	9.05964e-78	12	sult2st2
9.23614e-47	1.30715	0.735	0.236	1.61937e-42	12	krt92
1.13759e-98	1.22995	0.299	0.017	1.99454e-94	12	si:ch211-71m22.1
1.58953e-96	1.21341	0.359	0.025	2.78692e-92	12	cyp2k16
3.59031e-46	1.21147	0.41	0.066	6.29489e-42	12	ociad2
1.33496e-67	1.20583	0.444	0.054	2.34058e-63	12	gamt
2.45932e-98	1.19313	0.333	0.021	4.31193e-94	12	ugdh
7.45716e-76	1.18505	0.333	0.028	1.30746e-71	12	atp1a1a.4
6.52203e-37	1.18386	0.641	0.197	1.14351e-32	12	dbi
1.03426e-183	1.18362	0.291	0.007	1.81338e-179	12	cyp8b1
1.65709e-154	1.16387	0.282	0.008	2.90538e-150	12	cldn15a
8.52995e-144	1.16058	0.274	0.009	1.49556e-139	12	ugt2a4
2.40587e-72	1.14218	0.342	0.031	4.21821e-68	12	dhdhl
2.29374e-202	1.12316	0.265	0.005	4.02162e-198	12	zgc:77938
5.23529e-34	1.12307	0.427	0.092	9.17904e-30	12	cbr1l
2.00649e-65	1.12244	0.376	0.04	3.51797e-61	12	hsd11b1la
3.56572e-32	1.11595	0.453	0.109	6.25179e-28	12	prdx1
1.06588e-30	1.11169	0.675	0.262	1.86881e-26	12	cox6b1
9.38202e-68	1.11105	0.299	0.025	1.64495e-63	12	scp2a
1.00817e-126	1.1059	0.256	0.009	1.76763e-122	12	srd5a2a
5.84594e-52	1.10232	0.316	0.036	1.02497e-47	12	serpinb1l3
1.85395e-41	1.10133	0.41	0.072	3.25053e-37	12	glud1b
9.60018e-16	1.1006	0.436	0.164	1.6832e-11	12	mt-atp8
8.81015e-112	1.07381	0.291	0.014	1.54468e-107	12	mat2al
1.78188e-30	1.07002	0.581	0.175	3.12418e-26	12	npm1a
5.30422e-74	1.05916	0.316	0.026	9.29988e-70	12	ponzr1
4.0404e-33	1.05286	0.453	0.105	7.08403e-29	12	eno3
2.05907e-41	1.04981	0.299	0.04	3.61016e-37	12	zgc:92630
2.10376e-40	1.04908	0.368	0.06	3.68853e-36	12	fdx1
1.93523e-25	1.03598	0.556	0.19	3.39304e-21	12	suclg1
3.29431e-19	1.03415	0.496	0.186	5.77591e-15	12	mgst3b
8.44145e-77	1.03065	0.274	0.018	1.48004e-72	12	si:ch211-107o10.3
1.72808e-19	1.01071	0.607	0.304	3.02984e-15	12	hspe1
1.95697e-55	0.993519	0.342	0.039	3.43116e-51	12	fam213b
9.36155e-84	0.992818	0.282	0.018	1.64136e-79	12	tspan13a
1.0255e-87	0.970121	0.291	0.018	1.798e-83	12	cox8b
2.81221e-24	0.967335	0.444	0.125	4.93064e-20	12	hspd1
8.8571e-106	0.959921	0.256	0.011	1.55292e-101	12	slc9a3r1a
4.40545e-30	0.949906	0.496	0.125	7.72408e-26	12	ldha
1.80361e-45	0.949042	0.316	0.041	3.16227e-41	12	sdr16c5b
9.04413e-36	0.921586	0.316	0.05	1.58571e-31	12	serpinb1
1.53062e-100	0.916338	0.256	0.012	2.68364e-96	12	msrb2
2.70488e-21	0.915601	0.385	0.108	4.74247e-17	12	mgst3a
5.55508e-33	0.909927	0.299	0.049	9.73972e-29	12	cdo1
7.3707e-30	0.909158	0.376	0.079	1.2923e-25	12	dap
1.04359e-78	0.904518	0.291	0.02	1.82973e-74	12	gnpda1
9.68758e-44	0.889458	0.282	0.034	1.69852e-39	12	lta4h
1.82708e-30	0.854916	0.983	0.878	3.20342e-26	12	mt-atp6
2.52739e-54	0.850166	0.282	0.027	4.43128e-50	12	si:dkey-74k8.3
6.35553e-44	0.823995	0.274	0.032	1.11431e-39	12	slc25a10
1.11023e-40	0.803424	0.265	0.032	1.94657e-36	12	si:ch211-212k18.7
2.92191e-22	0.78104	0.265	0.053	5.12298e-18	12	gstk1
2.06418e-22	0.778437	0.342	0.082	3.61912e-18	12	mrpl20
1.77703e-36	0.767914	0.265	0.035	3.11566e-32	12	cat
3.19017e-19	0.763984	0.316	0.08	5.59332e-15	12	phb2b
4.11103e-17	0.753368	0.402	0.127	7.20786e-13	12	glrx
6.58478e-19	0.752614	0.444	0.142	1.15451e-14	12	phlda2
1.80093e-21	0.747468	0.359	0.092	3.15757e-17	12	hadh
2.63442e-17	0.743547	0.436	0.142	4.61894e-13	12	aldh9a1a.1
4.32952e-18	0.742917	0.47	0.156	7.59094e-14	12	ckmt1
1.49169e-35	0.725833	0.265	0.036	2.61537e-31	12	ndrg1a
1.6718e-11	0.713082	0.513	0.245	2.93117e-07	12	sod1
1.85113e-15	0.71292	0.333	0.101	3.24558e-11	12	pa2g4a
1.11111e-17	0.708943	0.256	0.06	1.94811e-13	12	mrpl35
9.18557e-18	0.705477	0.564	0.216	1.61051e-13	12	ndufb10
3.02121e-18	0.7054	0.376	0.108	5.29709e-14	12	timm8b
8.16086e-47	0.694398	0.274	0.03	1.43084e-42	12	rmdn1
1.52247e-16	0.692733	0.436	0.148	2.66935e-12	12	sdhdb
1.02371e-14	0.688623	0.436	0.159	1.79487e-10	12	ndufa8
1.13863e-17	0.677197	0.308	0.08	1.99636e-13	12	nccrp1
1.89463e-18	0.670352	0.291	0.072	3.32185e-14	12	COX7A2
1.55752e-15	0.662444	0.282	0.076	2.73079e-11	12	timm13
3.16245e-19	0.655889	0.88	0.652	5.54473e-15	12	atp5mc3b
5.4262e-12	0.652739	0.47	0.216	9.51376e-08	12	krt97
3.34292e-15	0.649015	0.333	0.101	5.86114e-11	12	mrpl12
2.7704e-17	0.644816	0.342	0.096	4.85735e-13	12	pgam1a
1.06241e-15	0.64364	0.393	0.129	1.86273e-11	12	etfb
2.72803e-12	0.641886	0.376	0.14	4.78306e-08	12	dldh
4.09271e-14	0.64126	0.402	0.142	7.17575e-10	12	prdx6
1.93514e-15	0.640217	0.376	0.122	3.39288e-11	12	txn
5.4801e-20	0.633576	0.299	0.07	9.60825e-16	12	mvp
2.75862e-11	0.624905	0.701	0.464	4.83669e-07	12	atp5l
8.663e-17	0.61416	0.316	0.084	1.51888e-12	12	rtn4b
8.39577e-20	0.61338	0.35	0.09	1.47203e-15	12	ndufa4
8.94165e-25	0.60237	0.521	0.154	1.56774e-20	12	apoa1b
2.18192e-18	0.601744	0.316	0.081	3.82556e-14	12	prelid1a
4.44176e-06	0.597709	0.368	0.186	0.0778774	12	cd63
1.1981e-15	0.596175	0.274	0.072	2.10064e-11	12	mrps18c
6.0857e-11	0.59587	0.368	0.143	1.06701e-06	12	cox7a3
4.94531e-20	0.594308	0.256	0.054	8.67061e-16	12	pgd
2.22297e-17	0.593711	0.256	0.059	3.89753e-13	12	si:ch73-234b20.5
5.38814e-14	0.592355	0.812	0.561	9.44703e-10	12	atp5mc1
3.56245e-13	0.585833	0.761	0.501	6.24604e-09	12	cox7b
3.58195e-11	0.583177	0.333	0.121	6.28023e-07	12	rtn4a
1.7189e-17	0.581183	0.333	0.091	3.01375e-13	12	rpl7l1
5.51202e-12	0.58116	0.299	0.098	9.66423e-08	12	HADHB
1.59081e-10	0.580754	0.368	0.147	2.78917e-06	12	tomm6
1.14489e-19	0.572561	0.265	0.058	2.00733e-15	12	CABZ01065076.1
2.29116e-19	0.568904	0.47	0.154	4.01708e-15	12	apoa1a
7.13717e-10	0.566517	0.692	0.476	1.25136e-05	12	atp5po
1.12053e-13	0.565316	0.376	0.128	1.96463e-09	12	c1qbp
3.14742e-14	0.564921	0.35	0.113	5.51836e-10	12	mrps36
1.28651e-09	0.561639	0.402	0.173	2.25564e-05	12	ndufs3
1.92342e-16	0.561385	0.265	0.066	3.37233e-12	12	mrpl18
8.3276e-14	0.558028	0.274	0.078	1.46008e-09	12	glrx5
1.39708e-09	0.556611	0.547	0.294	2.4495e-05	12	atp5f1d
8.54007e-11	0.549262	0.325	0.118	1.49733e-06	12	sdhc
2.95421e-14	0.547008	0.35	0.111	5.17962e-10	12	chchd10
1.25333e-11	0.5383	0.778	0.586	2.19747e-07	12	atp5f1c
1.84041e-08	0.531604	0.359	0.156	0.000322679	12	snu13b
2.5728e-16	0.530717	0.256	0.062	4.51089e-12	12	idh1
1.03704e-18	0.52817	0.974	0.903	1.81825e-14	12	mt-nd1
1.40725e-11	0.525642	0.402	0.156	2.46733e-07	12	chchd2
9.53083e-07	0.525393	0.538	0.313	0.0167104	12	cox5ab
1.14374e-10	0.525125	0.855	0.656	2.00532e-06	12	atp5f1b
7.73907e-11	0.517488	0.316	0.113	1.35689e-06	12	uqcrc2a
1.13901e-11	0.516095	0.393	0.15	1.99702e-07	12	zgc:92027
1.96815e-17	0.515655	0.265	0.062	3.45076e-13	12	mrpl24
4.37586e-10	0.510775	0.624	0.349	7.6722e-06	12	atp5pd
6.63461e-09	0.507825	0.632	0.377	0.000116325	12	cox6a1
2.27356e-12	0.507506	0.35	0.122	3.98624e-08	12	sri
1.79684e-10	0.503275	0.744	0.572	3.1504e-06	12	prdx2
2.64088e-09	0.501211	0.265	0.095	4.63026e-05	12	eif4bb
3.82032e-06	0.50067	0.504	0.321	0.0669816	12	ATP5MD
1.36224e-13	0.497905	0.274	0.078	2.38841e-09	12	ddt
2.82646e-12	0.497666	0.376	0.135	4.95564e-08	12	ranbp1
1.42427e-10	0.49713	0.308	0.109	2.49718e-06	12	slirp
1.17045e-12	0.496245	0.316	0.101	2.05216e-08	12	sod2
1.37511e-07	0.494773	0.265	0.105	0.00241097	12	mtch2
3.579e-11	0.494617	0.282	0.093	6.27506e-07	12	echs1
8.11829e-15	0.493534	0.299	0.084	1.42338e-10	12	mrpl13
3.28915e-08	0.492293	0.564	0.311	0.000576687	12	atp5mf
5.63729e-10	0.490957	0.547	0.265	9.88387e-06	12	ndufs5
4.6894e-09	0.488399	0.325	0.127	8.22193e-05	12	dkc1
2.08328e-11	0.481511	0.385	0.144	3.65261e-07	12	gpx1a
1.29766e-06	0.479709	0.607	0.397	0.0227519	12	atp5mc3a
5.84621e-13	0.479424	0.299	0.093	1.02502e-08	12	mrpl30
2.60628e-08	0.479287	0.41	0.192	0.000456959	12	eif5a2
1.43673e-08	0.478916	0.299	0.119	0.000251903	12	ndufa9a
3.73968e-09	0.478745	0.274	0.1	6.55677e-05	12	ube2l3b
1.84507e-10	0.47745	0.333	0.123	3.23497e-06	12	dlst
8.4178e-18	0.476615	0.256	0.058	1.47589e-13	12	ndufb11
3.58605e-12	0.475026	0.291	0.092	6.28742e-08	12	hsdl2
1.71e-09	0.474543	0.291	0.106	2.99815e-05	12	acadm
4.66804e-10	0.472003	0.265	0.09	8.18447e-06	12	BX927308.1
3.5813e-08	0.471757	0.718	0.482	0.000627909	12	cycsb
2.47742e-10	0.470806	0.282	0.096	4.34367e-06	12	mrpl28
1.91453e-08	0.47038	0.368	0.161	0.000335675	12	tomm5
1.81919e-15	0.469517	0.256	0.064	3.18958e-11	12	mrpl4
6.44458e-08	0.468943	0.761	0.603	0.00112993	12	atp5f1e
1.37559e-14	0.468677	0.256	0.067	2.41182e-10	12	idh3a
4.88481e-07	0.462316	0.59	0.355	0.00856454	12	uqcrh
6.16111e-08	0.461173	0.376	0.17	0.00108023	12	ak2
1.12314e-08	0.459315	0.718	0.492	0.000196919	12	atp5pb
2.44772e-11	0.456507	0.359	0.132	4.29158e-07	12	ndufs6
3.98367e-14	0.45523	0.291	0.083	6.98457e-10	12	sult6b1
8.68141e-08	0.453645	0.462	0.23	0.00152211	12	uqcrc1
8.77192e-10	0.450823	0.256	0.087	1.53798e-05	12	fbl
4.54572e-10	0.449522	0.47	0.206	7.97001e-06	12	ndufs4
1.15215e-12	0.447807	0.265	0.077	2.02006e-08	12	nop16
1.62962e-08	0.445425	0.256	0.095	0.00028572	12	aldh6a1
2.694e-06	0.445343	0.65	0.437	0.0472338	12	mdh1aa
4.79003e-10	0.440842	0.282	0.098	8.39836e-06	12	tuba8l2
7.22028e-09	0.440652	0.761	0.518	0.000126593	12	COX5B
9.63253e-08	0.436658	0.462	0.225	0.00168887	12	ndufab1b
1.88427e-09	0.431071	0.342	0.134	3.30369e-05	12	cox17
1.33686e-10	0.42776	0.256	0.082	2.34392e-06	12	tmem14ca
2.05414e-08	0.426643	0.342	0.142	0.000360152	12	NDUFC1
6.96041e-08	0.42449	0.359	0.159	0.00122037	12	ddost
9.61963e-10	0.423787	0.359	0.142	1.68661e-05	12	ndufs2
2.32202e-08	0.422532	0.393	0.175	0.00040712	12	nop10
7.29442e-07	0.419132	0.427	0.212	0.0127893	12	cyc1
3.50076e-06	0.416848	0.359	0.182	0.0613788	12	hspa5
1.28308e-06	0.415726	0.333	0.155	0.0224962	12	ndufb6
1.80952e-08	0.415381	0.427	0.196	0.000317264	12	ndufa2
5.15436e-10	0.414627	0.256	0.085	9.03714e-06	12	tufm
9.72691e-08	0.413756	0.325	0.139	0.00170542	12	krtcap2
1.43507e-08	0.412778	0.333	0.137	0.000251611	12	ostc
1.58884e-06	0.412655	0.436	0.23	0.0278571	12	sec61b
3.25039e-12	0.410128	0.991	0.944	5.69891e-08	12	mt-co3
3.79843e-08	0.406644	0.957	0.955	0.000665979	12	mt-cyb
5.37798e-13	0.40567	0.299	0.091	9.42921e-09	12	nhp2
1.34052e-10	0.403819	0.274	0.09	2.35034e-06	12	mrpl11
2.01427e-08	0.403043	0.368	0.157	0.000353162	12	ndufv1
1.25949e-06	0.402972	0.393	0.194	0.0220826	12	ndufa11
2.57741e-07	0.402317	0.47	0.239	0.00451898	12	mt-nd5
7.01938e-07	0.401688	0.342	0.161	0.0123071	12	ndufab1a
7.59442e-07	0.395786	0.368	0.175	0.0133153	12	nop58
2.65525e-09	0.394095	0.368	0.15	4.65544e-05	12	psmc3
1.94051e-13	0.393252	0.991	0.995	3.4023e-09	12	mt-co2
3.61223e-10	0.391116	0.299	0.105	6.33332e-06	12	pdha1a
2.59504e-08	0.38959	0.453	0.213	0.000454988	12	atp5if1a
1.07209e-05	0.386837	0.368	0.193	0.187969	12	ndufa3
1.08121e-08	0.38529	0.376	0.157	0.000189569	12	gpia
2.67833e-05	0.385242	0.658	0.518	0.469592	12	cox7c
1.78019e-07	0.382465	0.359	0.16	0.00312121	12	prdx3
6.75542e-06	0.379412	0.462	0.254	0.118443	12	tmem258
4.34514e-07	0.376516	0.35	0.159	0.00761834	12	ahcy
4.1633e-06	0.37572	0.376	0.191	0.0729952	12	ddx39ab
8.70792e-06	0.375566	0.581	0.364	0.152676	12	cox5aa
7.98765e-05	0.374447	0.726	0.559	1	12	mt-nd2
1.34481e-07	0.372785	0.299	0.123	0.00235786	12	c23h20orf24
6.10516e-05	0.371968	0.581	0.38	1	12	ndufb8
6.13898e-07	0.371117	0.35	0.161	0.0107635	12	mif
3.17675e-05	0.363296	0.692	0.49	0.55698	12	serbp1a
4.00066e-11	0.362487	0.256	0.079	7.01436e-07	12	pgk1
2.81078e-08	0.361177	0.274	0.102	0.000492815	12	mrpl36
2.1138e-07	0.360782	0.291	0.121	0.00370612	12	uqcrb
9.04096e-12	0.358954	0.983	0.94	1.58515e-07	12	mt-co1
3.69879e-06	0.356319	0.692	0.471	0.0648509	12	zgc:56493
3.14673e-11	0.356051	0.291	0.095	5.51716e-07	12	etfa
2.3784e-09	0.354248	0.325	0.124	4.17006e-05	12	csnk2a1
5.97005e-08	0.354118	0.359	0.155	0.00104673	12	pdia3
2.02751e-06	0.351974	0.368	0.175	0.0355484	12	ndufa12
2.54841e-06	0.351812	0.427	0.22	0.0446813	12	ndufs7
5.7022e-08	0.350298	0.291	0.116	0.000999767	12	polr2f
1.02178e-05	0.344848	0.402	0.211	0.179149	12	arhgdia
3.20991e-05	0.344566	0.556	0.343	0.562794	12	uqcr10
5.04452e-07	0.342554	0.316	0.139	0.00884455	12	fkbp2
8.01024e-07	0.341377	0.453	0.232	0.0140444	12	ndufb3
7.68538e-06	0.340618	0.444	0.244	0.134748	12	nop56
0.0017088	0.340305	0.658	0.5	1	12	eif5a
0.00147618	0.33973	0.325	0.193	1	12	cct3
1.77667e-12	0.336238	0.282	0.084	3.11504e-08	12	mrpl33
7.58884e-06	0.332652	0.444	0.241	0.133055	12	ndufb7
0.000327308	0.330245	0.256	0.133	1	12	vps29
2.73335e-09	0.329053	0.265	0.092	4.79239e-05	12	rwdd1
0.000186594	0.328509	0.265	0.135	1	12	ndufv3
6.69758e-11	0.328406	0.274	0.088	1.17429e-06	12	timm9
3.59169e-05	0.325612	0.41	0.224	0.629732	12	ndufa1
9.37125e-06	0.324786	0.607	0.379	0.164306	12	eif3ea
0.000198389	0.32436	0.308	0.165	1	12	adh5
1.32462e-05	0.323773	0.709	0.488	0.232246	12	cox7a2a
0.000454206	0.323071	0.444	0.272	1	12	uqcrfs1
5.67921e-06	0.320249	0.325	0.155	0.0995737	12	pfdn4
3.84991e-07	0.319151	0.333	0.148	0.00675005	12	NDUFB1
7.40323e-05	0.316715	0.513	0.312	1	12	mdh2
2.9044e-08	0.315357	0.316	0.126	0.000509228	12	mrpl57
1.6086e-07	0.314339	0.35	0.152	0.00282036	12	uqcrc2b
1.98141e-06	0.311929	0.316	0.143	0.0347401	12	prr13
2.76232e-06	0.311803	0.325	0.148	0.0484318	12	sf3b5
6.25795e-08	0.311679	0.274	0.105	0.00109721	12	mrpl54
7.56788e-07	0.30979	0.333	0.15	0.0132688	12	ndufb5
5.95513e-05	0.309395	0.368	0.199	1	12	cnbpa
7.53148e-05	0.308129	0.607	0.4	1	12	atp5meb
4.96213e-05	0.307443	0.436	0.247	0.870011	12	ndufb4
0.000312621	0.306116	0.667	0.518	1	12	cfl1
9.23963e-06	0.304889	0.316	0.15	0.161998	12	hypk
0.000905539	0.296728	0.547	0.379	1	12	uqcrq
5.90736e-07	0.296162	0.402	0.191	0.0103574	12	ndufb2
3.24745e-05	0.29601	0.274	0.132	0.569376	12	pa2g4b
1.56759e-05	0.295556	0.299	0.143	0.274845	12	ptgr1
0.000392044	0.29378	0.316	0.177	1	12	tmed2
3.06912e-08	0.291981	0.325	0.131	0.000538109	12	prdx4
0.000980041	0.284463	0.385	0.237	1	12	romo1
1.07805e-05	0.284131	0.265	0.118	0.189015	12	bccip
0.000146362	0.27924	0.521	0.318	1	12	atp5if1b
0.000168445	0.27513	0.436	0.26	1	12	dad1
0.000284389	0.273975	0.709	0.546	1	12	cox4i1
8.16159e-05	0.273134	0.41	0.225	1	12	pdhb
3.773e-08	0.272674	0.256	0.094	0.000661521	12	znf593
5.48594e-09	0.272043	0.274	0.097	9.61849e-05	12	si:dkey-17e16.10
2.22944e-06	0.271452	0.316	0.143	0.0390888	12	copz1
4.27507e-07	0.270199	0.291	0.12	0.00749548	12	calr3a
2.97687e-06	0.270026	0.368	0.177	0.0521935	12	ncl
3.02854e-05	0.268574	0.333	0.169	0.530995	12	psmc5
0.00414061	0.26791	0.684	0.505	1	12	ran
5.63076e-07	0.267609	0.342	0.152	0.00987242	12	ndufa5
0.000378305	0.265554	0.462	0.278	1	12	ssr4
6.35418e-09	0.26354	0.265	0.093	0.000111408	12	aurkaip1
0.00386564	0.25946	0.692	0.551	1	12	ybx1
6.24487e-05	0.258578	0.419	0.232	1	12	banf1
0.0010423	0.257959	0.598	0.426	1	12	atp5fa1
3.71426e-05	0.25511	0.35	0.176	0.651221	12	ppa1b
0.00154133	0.254584	0.419	0.271	1	12	setb
3.73131e-05	0.253788	0.359	0.185	0.654211	12	hsp90b1
5.77491e-05	0.252721	0.299	0.148	1	12	naa10
0.0043376	0.251938	0.735	0.613	1	12	mt-nd4
1.13927e-05	0.251454	0.291	0.135	0.199748	12	ube2na
1.48446e-17	3.33633	0.51	0.209	2.60271e-13	13	rho		Retinal rod cell		Weng, Q., Wang, J., Wang, J., He, D., Cheng, Z., Zhang, F., Verma, R., Xu, L., Dong, X., Liao, Y., et al. (2019). Single-Cell Transcriptomics Uncovers Glial Progenitor Diversity and Cell Fate Determinants during Development and Gliomagenesis. Cell Stem Cell 24, 707-723 e708.
3.41129e-43	3.23222	0.615	0.162	5.98102e-39	13	opn1sw2
1.1356e-24	3.16009	0.74	0.4	1.99105e-20	13	opn1lw2
2.57492e-111	3.1529	0.731	0.099	4.51461e-107	13	gnb3b
2.47707e-94	3.08467	0.75	0.124	4.34305e-90	13	arr3a
3.49609e-23	3.02221	0.625	0.295	6.12969e-19	13	opn1mw1
1.33127e-103	2.98602	0.625	0.073	2.33412e-99	13	pde6ha
3.96992e-29	2.96856	0.75	0.382	6.96047e-25	13	opn1sw1
6.24842e-267	2.91846	0.76	0.039	1.09554e-262	13	ckmt2a
4.42225e-45	2.88007	0.933	0.643	7.75354e-41	13	gngt2b
5.66044e-166	2.82245	0.837	0.086	9.92444e-162	13	rcvrn2
1.34792e-142	2.74658	0.683	0.064	2.36331e-138	13	gnat2
9.91291e-137	2.73819	0.837	0.11	1.73803e-132	13	rbp4l
5.48668e-70	2.73646	0.712	0.143	9.61979e-66	13	gngt2a
6.97368e-104	2.63711	0.51	0.047	1.2227e-99	13	arr3b
2.95842e-32	2.61122	0.423	0.094	5.187e-28	13	gngt1
2.09126e-155	2.22409	0.529	0.032	3.66661e-151	13	si:ch73-28h20.1
4.28972e-211	2.16551	0.5	0.019	7.52116e-207	13	prph2a
9.73538e-52	2.15291	0.288	0.029	1.7069e-47	13	sagb
9.06528e-220	2.11405	0.635	0.032	1.58942e-215	13	elovl4b
4.94582e-213	2.11399	0.548	0.024	8.67151e-209	13	tmx3a
5.12962e-218	2.06208	0.596	0.028	8.99376e-214	13	guk1b
1.0455e-267	2.05022	0.519	0.015	1.83307e-263	13	slc25a3a
4.61771e-165	1.9638	0.433	0.019	8.09622e-161	13	prph2b
5.06484e-236	1.8637	0.529	0.019	8.88019e-232	13	arl3l1
7.59815e-204	1.7704	0.452	0.016	1.33218e-199	13	si:ch211-285j22.3
5.87882e-73	1.74928	0.788	0.163	1.03073e-68	13	neurod1
6.78611e-61	1.72582	0.837	0.227	1.18981e-56	13	rs1a
5.63778e-84	1.70969	0.385	0.031	9.88472e-80	13	rbp3
3.45401e-117	1.66294	0.49	0.036	6.05592e-113	13	unc119b
2.16915e-75	1.64325	0.606	0.086	3.80318e-71	13	syt5b
1.71263e-175	1.61137	0.356	0.011	3.00276e-171	13	si:dkey-17e16.15
2.69977e-88	1.58333	0.423	0.036	4.73351e-84	13	mdh1ab
2.82904e-140	1.55709	0.356	0.015	4.96016e-136	13	pde6c
1.29776e-203	1.54765	0.346	0.008	2.27537e-199	13	zgc:109965
3.01859e-120	1.53908	0.288	0.011	5.2925e-116	13	grk7a
2.96813e-99	1.53354	0.288	0.014	5.20402e-95	13	rcvrn3
9.45136e-152	1.53234	0.298	0.009	1.65711e-147	13	si:ch211-81a5.8
5.63441e-11	1.52985	0.26	0.084	9.87882e-07	13	rbp2a
3.89407e-209	1.52347	0.337	0.007	6.82747e-205	13	cngb3.2
3.92333e-161	1.51987	0.327	0.01	6.87877e-157	13	syt5a
7.61869e-61	1.50138	0.49	0.069	1.33578e-56	13	ppdpfa
1.29805e-305	1.48803	0.356	0.005	2.27588e-301	13	arl13a
1.30217e-130	1.48215	0.298	0.011	2.2831e-126	13	rgs9a
1.05926e-166	1.47575	0.346	0.011	1.8572e-162	13	tulp1a
2.68916e-162	1.46956	0.327	0.01	4.7149e-158	13	tmem237a
2.6447e-172	1.46898	0.337	0.01	4.63696e-168	13	si:ch1073-469d17.2
1.3989e-154	1.45301	0.279	0.007	2.4527e-150	13	six7
6.39184e-64	1.42848	0.365	0.036	1.12068e-59	13	cox4i2
2.2305e-65	1.42277	0.394	0.041	3.91073e-61	13	gnb5b
4.00537e-149	1.4219	0.308	0.01	7.02262e-145	13	arl3l2
8.97527e-70	1.39255	0.394	0.039	1.57363e-65	13	hexb
4.9732e-117	1.3736	0.308	0.013	8.71952e-113	13	ldhbb
7.58549e-129	1.37167	0.327	0.013	1.32996e-124	13	prom1b
1.14493e-126	1.35562	0.288	0.01	2.0074e-122	13	zgc:103625
7.15552e-200	1.34685	0.279	0.005	1.25458e-195	13	si:ch211-207l14.1
4.43515e-36	1.31477	0.952	0.7	7.77614e-32	13	ckbb
1.75109e-117	1.29802	0.26	0.009	3.07019e-113	13	grk1b
1.24571e-99	1.29256	0.365	0.023	2.1841e-95	13	atp1b2b
4.84862e-168	1.27211	0.269	0.006	8.50109e-164	13	faimb
2.19938e-28	1.27161	0.625	0.213	3.85617e-24	13	anp32e
7.09354e-34	1.26524	0.394	0.074	1.24371e-29	13	sypb
1.19663e-35	1.26112	0.394	0.071	2.09804e-31	13	hsp90aa1.2
7.06628e-213	1.23269	0.279	0.004	1.23893e-208	13	si:dkey-220f10.4
1.95093e-29	1.22879	0.346	0.066	3.42056e-25	13	nme2a
3.89702e-48	1.21738	0.558	0.102	6.83265e-44	13	crx
9.3527e-120	1.21715	0.279	0.01	1.63981e-115	13	tmem244
4.21282e-175	1.21421	0.26	0.005	7.38634e-171	13	cnga3a
5.63273e-95	1.17713	0.337	0.02	9.87587e-91	13	pde6d
1.02578e-30	1.17548	0.337	0.059	1.79849e-26	13	spock3
1.31936e-80	1.17026	0.298	0.019	2.31324e-76	13	hmga1b
1.34312e-84	1.14054	0.269	0.014	2.35489e-80	13	rdh8a
2.69674e-53	1.11613	0.298	0.029	4.7282e-49	13	FP017274.1
5.28738e-41	1.10438	0.327	0.044	9.27037e-37	13	ddah2
8.2863e-44	1.07526	0.279	0.03	1.45284e-39	13	rab3aa
2.16198e-25	1.04009	0.471	0.126	3.7906e-21	13	hacd2
1.51136e-35	1.03904	0.269	0.035	2.64987e-31	13	scg3
1.31037e-29	1.02725	0.433	0.095	2.29748e-25	13	selenot1a
2.90862e-26	1.00614	0.548	0.157	5.09969e-22	13	atpv0e2
3.28628e-19	0.986046	0.817	0.492	5.76183e-15	13	histh1l
2.17668e-19	0.974098	0.644	0.277	3.81638e-15	13	gpx4b
1.52506e-26	0.970269	0.885	0.636	2.67389e-22	13	fabp7a
6.13558e-22	0.962646	0.471	0.138	1.07575e-17	13	aldocb
3.60232e-21	0.902012	0.308	0.067	6.31594e-17	13	foxg1b
2.12112e-19	0.893848	0.481	0.157	3.71895e-15	13	atp5mea
1.04896e-16	0.863791	0.375	0.111	1.83914e-12	13	chchd10
1.18902e-13	0.767629	0.423	0.152	2.08471e-09	13	ndufa5
0.00172924	0.765939	0.346	0.232	1	13	gnb1a
8.17844e-18	0.756562	0.327	0.084	1.43393e-13	13	tmem147
5.63844e-15	0.737001	0.442	0.149	9.88588e-11	13	snap25b
1.50839e-24	0.730695	0.269	0.046	2.64466e-20	13	cetn3
2.5348e-11	0.719316	0.635	0.349	4.44426e-07	13	atp5pd
6.46594e-20	0.710671	0.904	0.652	1.13367e-15	13	atp5mc3b
1.35566e-11	0.709963	0.423	0.165	2.37687e-07	13	mt-atp8
1.36063e-09	0.709189	0.346	0.139	2.3856e-05	13	fkbp2
1.89474e-10	0.705576	0.442	0.196	3.32206e-06	13	xbp1
5.58029e-14	0.698911	0.365	0.113	9.78392e-10	13	si:ch211-133n4.4
1.70904e-11	0.685125	0.365	0.131	2.99646e-07	13	si:ch211-137a8.4
1.91069e-11	0.632471	0.606	0.292	3.35001e-07	13	atp6v0cb
3.76753e-11	0.617791	0.692	0.362	6.60561e-07	13	cox5aa
6.79989e-10	0.61447	0.327	0.118	1.19222e-05	13	mtbl
3.07792e-08	0.588472	0.346	0.148	0.000539652	13	NDUFB1
4.48976e-08	0.585051	0.452	0.22	0.00078719	13	ndufs7
1.19057e-08	0.584223	0.317	0.123	0.000208743	13	emc2
7.60698e-12	0.58418	0.51	0.208	1.33373e-07	13	rnasekb
8.32246e-08	0.577678	0.404	0.191	0.00145918	13	ndufb2
3.00081e-07	0.571512	0.279	0.115	0.00526133	13	tob1a
8.67635e-14	0.571241	0.875	0.669	1.52122e-09	13	hmgn6
4.92314e-10	0.570435	0.769	0.487	8.63173e-06	13	cox7a2a
1.36394e-09	0.560699	0.74	0.475	2.39139e-05	13	atp5po
1.82708e-09	0.558826	0.481	0.216	3.20342e-05	13	mid1ip1b
7.68031e-08	0.538526	0.413	0.194	0.00134659	13	sdhb
3.60725e-11	0.537708	0.846	0.602	6.3246e-07	13	atp5f1e
2.29388e-07	0.536895	0.548	0.312	0.00402185	13	atp5mf
1.56376e-07	0.534542	0.481	0.247	0.00274173	13	ndufb4
1.02683e-09	0.528706	0.288	0.098	1.80034e-05	13	ptges3a
3.07522e-06	0.52746	0.327	0.156	0.0539178	13	ndufb6
1.43483e-10	0.52602	0.356	0.125	2.51569e-06	13	atp1b2a
5.06476e-06	0.524195	0.337	0.161	0.0888004	13	ndufa8
3.83607e-07	0.520543	0.606	0.367	0.00672579	13	idh2
3.24482e-07	0.520063	0.375	0.174	0.00568914	13	ndufs3
1.04803e-07	0.505234	0.452	0.223	0.00183751	13	wdr83os
1.15801e-11	0.502192	0.827	0.598	2.03034e-07	13	gapdhs
8.64545e-13	0.501968	1	0.878	1.51581e-08	13	mt-atp6
1.04093e-07	0.499583	0.346	0.15	0.00182506	13	ndufb5
4.44047e-06	0.495398	0.279	0.124	0.0778548	13	c23h20orf24
7.31304e-09	0.495309	0.798	0.562	0.00012822	13	atp5mc1
0.000771981	0.486516	0.346	0.208	1	13	ndufs4
1.10379e-05	0.463531	0.269	0.123	0.193528	13	rtn4a
1.84924e-08	0.45359	0.75	0.463	0.000324226	13	atp5l
2.57712e-09	0.453172	0.279	0.095	4.51846e-05	13	atp6v1ba
8.50277e-07	0.449958	0.558	0.312	0.0149079	13	mdh2
5.59443e-09	0.43702	0.846	0.679	9.80872e-05	13	si:ch73-1a9.3
2.07811e-05	0.431414	0.375	0.193	0.364355	13	ndufa3
5.58125e-06	0.424942	0.413	0.211	0.097856	13	mpc1
1.16737e-06	0.423984	0.654	0.404	0.0204675	13	h1f0
0.000131509	0.421189	0.308	0.161	1	13	prdx3
5.58558e-05	0.420975	0.481	0.295	0.979319	13	atp5f1d
8.45461e-06	0.416086	0.413	0.219	0.148235	13	ndufb10
0.00021444	0.415354	0.279	0.143	1	13	ndufs2
2.12063e-05	0.409067	0.673	0.489	0.37181	13	ndufa4l
1.16863e-05	0.408005	0.683	0.483	0.204895	13	cycsb
0.00665849	0.401251	0.346	0.229	1	13	psma4
1.07238e-05	0.392716	0.327	0.158	0.18802	13	ndufv1
3.4649e-05	0.384436	0.279	0.132	0.607502	13	ndufa10
0.00161778	0.382539	0.269	0.156	1	13	rad21a
6.09173e-06	0.37318	0.452	0.24	0.106806	13	mt-nd5
1.46056e-05	0.372078	0.404	0.208	0.25608	13	oaz1b
1.28592e-05	0.359576	0.404	0.209	0.225459	13	EIF1B
1.53306e-08	0.358344	0.308	0.114	0.000268791	13	mrps36
0.000228688	0.355837	0.327	0.175	1	13	tmed7
1.15088e-05	0.354971	0.385	0.195	0.201784	13	ndufa11
0.000123743	0.35137	0.577	0.378	1	13	cox6a1
0.000113446	0.350508	0.394	0.219	1	13	si:ch211-196l7.4
2.34965e-05	0.346939	0.327	0.158	0.411964	13	gpia
0.00165934	0.346322	0.51	0.344	1	13	uqcr10
0.000107139	0.346317	0.269	0.131	1	13	eif5
0.00109735	0.342262	0.5	0.332	1	13	atp6v1g1
0.000901474	0.341015	0.308	0.176	1	13	ndufa12
3.43397e-05	0.334679	0.308	0.146	0.602078	13	tomm22
3.96405e-07	0.333045	0.837	0.657	0.00695016	13	atp5f1b
0.00020526	0.332759	0.317	0.169	1	13	ndufc2
0.00714852	0.330636	0.356	0.234	1	13	ndufb3
0.00103647	0.330529	0.327	0.193	1	13	cct3
0.000943583	0.330432	0.26	0.138	1	13	vma21
0.000465645	0.32665	0.26	0.132	1	13	atp6v1aa
0.000939045	0.326604	0.337	0.198	1	13	ndufa2
0.00178126	0.325561	0.481	0.316	1	13	ndufb9
0.00658572	0.323316	0.356	0.235	1	13	ap2m1b
0.00039847	0.321595	0.308	0.166	1	13	selenof
0.000276649	0.321209	0.279	0.144	1	13	max
0.000349084	0.320873	0.462	0.283	1	13	rbx1
0.000105262	0.317749	0.673	0.454	1	13	cox8a
0.000106328	0.316994	0.423	0.235	1	13	si:ch211-51e12.7
9.26343e-05	0.313222	0.317	0.161	1	13	tomm20b
6.7907e-06	0.304494	0.798	0.586	0.119061	13	atp5f1c
0.000142668	0.304142	0.663	0.453	1	13	oaz1a
4.89437e-05	0.297073	0.375	0.192	0.858129	13	sncb
0.000303467	0.294751	0.327	0.173	1	13	pkma
0.000656585	0.29288	0.317	0.178	1	13	tmed10
0.000177814	0.292782	0.337	0.176	1	13	atp6ap2
4.8718e-09	0.289178	1	0.966	8.54172e-05	13	slc25a5
0.000611184	0.285852	0.702	0.518	1	13	cox7c
0.00194941	0.28399	0.365	0.225	1	13	ndufa1
3.16771e-07	0.283325	1	0.945	0.00555395	13	ptmab
0.00176943	0.274703	0.615	0.458	1	13	atp5pf
0.00231782	0.266032	0.375	0.231	1	13	uqcrc1
0.00415632	0.2641	0.462	0.314	1	13	cox5ab
0.00503531	0.26239	0.587	0.426	1	13	atp5fa1
0.000367811	0.259432	0.337	0.18	1	13	atp6v1h
0.000847925	0.256503	0.663	0.493	1	13	atp5pb
0.00368415	0.254635	0.452	0.297	1	13	ldhba
8.994e-120	3.28461	0.951	0.185	1.57692e-115	14	si:dkey-33i11.4		Ionocyte
1.35212e-187	2.96573	0.863	0.077	2.37068e-183	14	atp1b1b				https://www.ncbi.nlm.nih.gov/gene/?term=atp1a1a.2
2.55234e-34	2.64268	0.324	0.053	4.47502e-30	14	atp1a1a.2
0.000316456	2.50466	0.265	0.151	1	14	s100a11
4.95687e-107	1.79659	0.373	0.022	8.69087e-103	14	foxi3a				https://www.ncbi.nlm.nih.gov/gene/?term=atp1a1a.2
4.54354e-32	1.78355	0.373	0.071	7.96619e-28	14	wu:fj16a03
2.07622e-114	1.66228	0.745	0.084	3.64024e-110	14	cldnh
2.36664e-171	1.62388	0.422	0.016	4.14943e-167	14	rgs5b
2.02896e-34	1.57832	0.588	0.155	3.55737e-30	14	rhbg
4.96171e-20	1.5732	0.314	0.072	8.69937e-16	14	si:dkey-193p11.2
0	1.55725	0.451	0.006	0	14	foxi3b
2.47214e-220	1.54517	0.441	0.013	4.3344e-216	14	mal2
4.49593e-28	1.51703	0.392	0.086	7.88272e-24	14	CT573383.1
1.56727e-35	1.45493	0.275	0.036	2.74789e-31	14	ndrg1a
7.73805e-56	1.38524	0.451	0.061	1.35671e-51	14	soul2
8.46553e-49	1.37707	0.52	0.086	1.48426e-44	14	selenow2b
5.20974e-60	1.36329	0.637	0.108	9.13423e-56	14	ndrg3a
1.4948e-94	1.3605	0.461	0.038	2.62083e-90	14	zgc:194246
1.48501e-54	1.35939	0.578	0.099	2.60367e-50	14	dnase1l4.1
1.52274e-44	1.33657	0.324	0.039	2.66983e-40	14	epdl1
7.47125e-31	1.32297	0.539	0.138	1.30993e-26	14	krt18
2.40845e-192	1.32136	0.314	0.007	4.22274e-188	14	dmrt2a
5.76297e-42	1.26365	0.667	0.162	1.01042e-37	14	mt-atp8
1.29251e-91	1.25874	0.48	0.042	2.26615e-87	14	dusp2
7.77134e-62	1.22686	0.294	0.024	1.36255e-57	14	si:ch211-39k3.2
1.4319e-40	1.22143	0.971	0.651	2.51056e-36	14	atp5mc3b
1.56694e-45	1.22023	0.431	0.066	2.74731e-41	14	rnaseka
1.757e-53	1.19924	0.539	0.087	3.08055e-49	14	ppifb
5.06271e-61	1.18102	0.549	0.079	8.87645e-57	14	nqo1
3.18666e-96	1.17907	0.324	0.018	5.58717e-92	14	gcm2
3.5382e-27	1.16716	0.363	0.074	6.20352e-23	14	NC-002333.7
1.59387e-42	1.15973	0.255	0.026	2.79453e-38	14	atp6v0a1a
3.5673e-32	1.15715	0.775	0.25	6.25454e-28	14	cldnb
1.41257e-44	1.15451	1	0.878	2.47666e-40	14	mt-atp6
7.92116e-39	1.15085	0.873	0.346	1.38882e-34	14	atp5pd
4.39932e-12	1.14308	0.471	0.2	7.71332e-08	14	atp6v0ca
4.40352e-74	1.05797	0.441	0.044	7.72069e-70	14	ap1s3b
1.01951e-24	1.03578	0.902	0.557	1.78751e-20	14	mt-nd2
5.12485e-28	1.03289	0.863	0.481	8.9854e-24	14	cycsb
2.27949e-25	1.03288	0.402	0.093	3.99662e-21	14	atp6v1ba
7.32561e-38	1.01997	0.431	0.076	1.2844e-33	14	ddt
8.93066e-34	1.01787	0.657	0.171	1.56581e-29	14	s100v2
1.88871e-39	1.00778	0.412	0.068	3.31147e-35	14	prkab1b
1.37143e-28	1.00266	0.882	0.5	2.40452e-24	14	cox7b
2.07458e-31	1.0023	0.902	0.578	3.63736e-27	14	slc25a3b
5.53067e-32	0.993629	0.569	0.14	9.69693e-28	14	prr13
3.32422e-29	0.989963	0.353	0.066	5.82835e-25	14	zgc:109934
2.49805e-21	0.987223	0.784	0.364	4.37982e-17	14	idh2
1.08429e-25	0.986003	0.784	0.315	1.90109e-21	14	atp5if1b
3.55773e-37	0.982453	0.51	0.103	6.23777e-33	14	pdha1a
3.08583e-19	0.971846	0.343	0.087	5.41038e-15	14	ppil1
9.22241e-35	0.966841	0.314	0.045	1.61696e-30	14	atp6v1c1b
2.6101e-38	0.96349	0.392	0.063	4.5763e-34	14	id3
1.3034e-31	0.961811	0.931	0.56	2.28525e-27	14	atp5mc1
7.29923e-30	0.958673	0.833	0.31	1.27977e-25	14	cox5ab
1.19199e-39	0.95407	0.52	0.101	2.08991e-35	14	ndufv2
5.32429e-29	0.953385	0.892	0.451	9.33507e-25	14	cox8a
3.37261e-40	0.930334	0.265	0.029	5.9132e-36	14	atp6ap1b
4.41313e-28	0.929736	0.971	0.903	7.73754e-24	14	mt-nd1
2.04648e-23	0.929041	0.843	0.462	3.5881e-19	14	atp5l
7.46824e-19	0.917548	0.578	0.207	1.30941e-14	14	prdx5
3.38224e-25	0.912764	0.549	0.155	5.93008e-21	14	ndufv1
7.18787e-25	0.911019	0.765	0.291	1.26025e-20	14	atp5f1d
8.42356e-27	0.90754	0.706	0.236	1.4769e-22	14	mt-nd5
1.77711e-69	0.904395	0.363	0.031	3.11581e-65	14	si:dkey-44g23.5
1.99119e-23	0.900856	0.255	0.044	3.49115e-19	14	egr1
1.02314e-53	0.900468	0.304	0.029	1.79388e-49	14	tmx2b
4.1646e-25	0.898168	0.922	0.656	7.30179e-21	14	atp5f1b
1.99039e-27	0.893076	0.608	0.172	3.48975e-23	14	ndufa12
2.60045e-42	0.888321	0.412	0.063	4.55937e-38	14	cs
5.49989e-22	0.886297	0.775	0.376	9.64296e-18	14	cox6a1
3.52603e-22	0.885498	0.627	0.211	6.18218e-18	14	atp5if1a
2.57887e-26	0.881934	0.882	0.517	4.52154e-22	14	COX5B
3.38356e-24	0.879132	0.765	0.309	5.9324e-20	14	atp5mf
1.658e-25	0.878534	0.49	0.126	2.90697e-21	14	glrx
2.24242e-28	0.877303	0.941	0.601	3.93164e-24	14	atp5f1e
1.24674e-20	0.872052	0.539	0.171	2.18591e-16	14	gadd45ba
3.86304e-28	0.86825	0.706	0.221	6.77307e-24	14	pdhb
1.51091e-17	0.863852	0.686	0.319	2.64907e-13	14	ATP5MD
6.70765e-23	0.862636	0.706	0.269	1.17605e-18	14	uqcrfs1
8.1342e-19	0.861678	0.441	0.133	1.42617e-14	14	ndufv3
3.55161e-28	0.860598	0.588	0.158	6.22704e-24	14	ndufab1a
5.07625e-12	0.85901	0.461	0.202	8.9002e-08	14	BX000438.2
1.44175e-25	0.848528	0.931	0.585	2.52782e-21	14	atp5f1c
2.27151e-18	0.847654	0.441	0.13	3.98263e-14	14	atp6v1aa
6.76278e-33	0.84685	0.51	0.108	1.18572e-28	14	cldne
9.09409e-23	0.841394	0.471	0.127	1.59447e-18	14	c1qbp
1.58869e-05	0.839778	0.255	0.119	0.278546	14	pvalb8
2.0811e-47	0.838935	0.284	0.029	3.6488e-43	14	cyp3c1
1.57213e-26	0.834941	0.912	0.454	2.75641e-22	14	atp5pf
1.50817e-26	0.832194	0.647	0.192	2.64428e-22	14	ndufa11
2.58459e-20	0.831595	0.853	0.486	4.53157e-16	14	cox7a2a
4.62233e-27	0.828442	0.49	0.119	8.10433e-23	14	uqcrb
1.34266e-24	0.8274	0.647	0.208	2.35409e-20	14	mpc1
1.7324e-31	0.827371	0.343	0.058	3.03741e-27	14	sult1st1
2.09286e-28	0.825565	0.451	0.1	3.66942e-24	14	zgc:162944
1.83575e-16	0.816418	0.431	0.134	3.21862e-12	14	zgc:110339
4.6084e-22	0.814026	0.863	0.474	8.07992e-18	14	atp5po
7.25441e-09	0.810519	0.294	0.111	0.000127192	14	atp1a1a.1
4.34761e-25	0.807992	0.706	0.227	7.62267e-21	14	uqcrc1
4.48901e-30	0.807568	0.569	0.141	7.87057e-26	14	cox7a3
2.75905e-31	0.806327	0.284	0.041	4.83744e-27	14	sept8a
3.87553e-52	0.805933	0.343	0.037	6.79497e-48	14	mdh1ab
2.54955e-24	0.805258	0.431	0.102	4.47013e-20	14	si:dkey-87o1.2
1.4738e-19	0.804146	0.745	0.31	2.58401e-15	14	mdh2
7.91089e-26	0.803364	0.529	0.14	1.38702e-21	14	ndufs2
2.42926e-27	0.802332	0.588	0.158	4.25922e-23	14	ndufa8
7.80608e-29	0.801033	0.412	0.084	1.36864e-24	14	aco2
1.7172e-19	0.796042	0.784	0.377	3.01076e-15	14	uqcrq
1.64274e-18	0.790244	0.794	0.41	2.88022e-14	14	vdac2
6.66173e-20	0.78797	0.863	0.49	1.168e-15	14	atp5pb
3.08194e-19	0.786121	0.794	0.398	5.40357e-15	14	atp5meb
8.56539e-20	0.785548	0.549	0.178	1.50177e-15	14	atp6v1h
1.07192e-31	0.78541	0.422	0.081	1.8794e-27	14	mrpl20
1.72115e-25	0.784605	0.431	0.101	3.01769e-21	14	mrpl12
1.6727e-22	0.783893	0.686	0.233	2.93274e-18	14	romo1
4.64456e-20	0.783635	1	0.954	8.14331e-16	14	mt-cyb
3.45885e-25	0.781865	0.99	0.966	6.06441e-21	14	slc25a5
3.64541e-20	0.781429	0.794	0.361	6.3915e-16	14	cox5aa
2.98607e-17	0.777645	0.49	0.161	5.23547e-13	14	glulb
8.12935e-38	0.772899	0.373	0.057	1.42532e-33	14	ndufb11
6.35537e-31	0.770711	0.48	0.102	1.11429e-26	14	mrpl54
7.45139e-19	0.760926	0.49	0.151	1.30645e-14	14	uqcrc2b
8.38518e-27	0.755056	0.412	0.088	1.47017e-22	14	spint2
2.79957e-19	0.750866	0.784	0.352	4.90848e-15	14	uqcrh
3.45421e-21	0.750835	0.716	0.263	6.05626e-17	14	ier2a
1.09113e-19	0.749796	0.892	0.516	1.91308e-15	14	cox7c
6.66715e-31	0.748345	0.265	0.037	1.16895e-26	14	si:ch211-79k12.1
3.79042e-18	0.748064	0.529	0.175	6.64575e-14	14	mpc2
2.43032e-13	0.745113	0.627	0.304	4.26108e-09	14	hspe1
2.61778e-20	0.744116	0.618	0.21	4.58976e-16	14	cyc1
1.68685e-19	0.743519	0.441	0.126	2.95756e-15	14	hspd1
4.63513e-27	0.739564	0.52	0.13	8.12678e-23	14	ndufs6
7.18113e-13	0.738347	0.833	0.612	1.25907e-08	14	mt-nd4
2.93204e-23	0.735107	0.99	0.94	5.14075e-19	14	mt-co1
1.25703e-18	0.732738	0.608	0.216	2.20395e-14	14	ndufb10
2.69026e-20	0.732616	0.608	0.205	4.71683e-16	14	ndufs4
3.60171e-20	0.73045	0.549	0.172	6.31489e-16	14	ndufs3
1.76972e-18	0.724966	0.647	0.245	3.10284e-14	14	ndufb4
1.91176e-14	0.724485	0.784	0.435	3.35189e-10	14	mdh1aa
9.58592e-16	0.723979	0.333	0.09	1.6807e-11	14	mrpl11
2.54596e-14	0.715565	0.647	0.294	4.46383e-10	14	ldhba
1.90623e-18	0.713252	0.618	0.222	3.34219e-14	14	ndufa1
1.21566e-07	0.711544	0.794	0.567	0.00213141	14	mt-nd3
4.00427e-18	0.7108	0.627	0.223	7.02068e-14	14	ndufab1b
6.19911e-25	0.70623	0.441	0.105	1.08689e-20	14	chmp5b
4.46022e-20	0.706023	0.578	0.189	7.8201e-16	14	ndufb2
7.30842e-19	0.705947	0.265	0.055	1.28139e-14	14	clpp
5.00237e-18	0.702692	0.765	0.341	8.77065e-14	14	uqcr10
9.09848e-17	0.701136	0.373	0.103	1.59524e-12	14	dusp1
4.41959e-14	0.697337	0.775	0.424	7.74887e-10	14	atp5fa1
1.72688e-26	0.696544	0.373	0.075	3.02774e-22	14	timm13
6.05339e-15	0.69559	0.324	0.09	1.06134e-10	14	gsto2
2.40733e-16	0.694635	0.382	0.111	4.22078e-12	14	txnipa
5.64794e-24	0.694416	0.265	0.045	9.90253e-20	14	hccsb
1.31462e-22	0.693568	0.539	0.153	2.30493e-18	14	ndufb6
1.27483e-20	0.69354	0.637	0.217	2.23516e-16	14	ndufs7
1.07663e-20	0.691304	0.755	0.285	1.88765e-16	14	epcam
7.29004e-17	0.691277	0.471	0.148	1.27816e-12	14	prelid3b
1.02286e-14	0.690256	0.824	0.464	1.79338e-10	14	cox6c
6.06701e-15	0.688193	0.461	0.159	1.06373e-10	14	prdx3
1.45725e-18	0.67916	0.343	0.084	2.55499e-14	14	mrpl13
7.56234e-32	0.676765	0.333	0.054	1.3259e-27	14	dlat
4.75801e-22	0.675283	0.353	0.079	8.34222e-18	14	chchd6b
7.28744e-24	0.672361	0.51	0.134	1.27771e-19	14	minos1
6.59195e-23	0.672237	0.294	0.056	1.15577e-18	14	idh3b
1.27173e-15	0.671451	0.618	0.239	2.22973e-11	14	ndufb7
1.95027e-23	0.669973	0.48	0.122	3.41941e-19	14	chmp1b
9.361e-18	0.668936	0.392	0.109	1.64126e-13	14	slirp
7.82159e-21	0.666667	0.49	0.139	1.37136e-16	14	dldh
1.38476e-20	0.662584	0.294	0.061	2.42791e-16	14	NC-002333.24
3.91863e-23	0.66204	0.314	0.062	6.87053e-19	14	mrpl24
1.77232e-21	0.660732	0.382	0.092	3.1074e-17	14	NDUFA13
1.28597e-19	0.653972	0.5	0.148	2.25468e-15	14	ndufb5
1.10209e-16	0.653087	0.265	0.06	1.93229e-12	14	si:ch73-347e22.8
1.51604e-22	0.652252	0.255	0.045	2.65807e-18	14	phb
3.86393e-18	0.646189	1	0.944	6.77464e-14	14	mt-co3
4.04894e-16	0.646075	0.461	0.146	7.09901e-12	14	NDUFB1
4.55184e-14	0.644885	0.824	0.488	7.98074e-10	14	ndufa4l
5.69907e-19	0.644461	0.49	0.148	9.99217e-15	14	sdhdb
1.20352e-19	0.6423	0.461	0.13	2.11013e-15	14	ndufa10
4.89235e-26	0.641818	0.549	0.14	8.57775e-22	14	NDUFC1
4.3889e-18	0.638782	0.363	0.094	7.69505e-14	14	aldh6a1
3.09185e-17	0.636359	0.441	0.133	5.42093e-13	14	cox17
7.7743e-15	0.633074	0.853	0.544	1.36307e-10	14	cox4i1
1.23122e-31	0.631821	0.284	0.041	2.1587e-27	14	hmgcl
3.11298e-26	0.628792	0.431	0.095	5.45799e-22	14	f11r.1
2.01925e-18	0.623406	0.275	0.059	3.54035e-14	14	mrpl39
2.89762e-17	0.622624	0.529	0.175	5.0804e-13	14	got2b
1.31386e-20	0.621911	0.441	0.117	2.3036e-16	14	ndufa9a
2.16742e-18	0.621137	0.284	0.063	3.80013e-14	14	bckdhb
4.83045e-18	0.620118	0.333	0.082	8.46923e-14	14	si:ch211-286b5.5
1.04441e-15	0.61979	0.608	0.23	1.83117e-11	14	ndufb3
2.07379e-20	0.619387	0.284	0.058	3.63598e-16	14	CABZ01065076.1
2.01504e-17	0.619095	0.402	0.113	3.53296e-13	14	mrps36
7.24103e-17	0.612046	0.324	0.082	1.26957e-12	14	SMIM30
1.49329e-17	0.608851	0.402	0.112	2.61818e-13	14	uqcrc2a
1.07691e-14	0.607989	0.343	0.099	1.88815e-10	14	itm2bb
1.24241e-18	0.605634	0.52	0.16	2.17831e-14	14	mtpn
1.6441e-13	0.604257	0.735	0.361	2.8826e-09	14	LO018013.1
1.81445e-22	0.601828	0.343	0.073	3.18127e-18	14	timm10
4.13812e-24	0.60048	0.333	0.066	7.25537e-20	14	idh3a
1.74139e-19	0.598077	0.51	0.151	3.05318e-15	14	ndufa5
3.71771e-23	0.596414	0.324	0.065	6.51826e-19	14	pam16
1.39982e-11	0.596378	0.402	0.143	2.45431e-07	14	phlda2
9.44818e-17	0.592983	0.392	0.111	1.65655e-12	14	chchd10
9.58078e-10	0.592237	0.431	0.175	1.6798e-05	14	atp6ap2
1.95348e-17	0.589108	0.569	0.192	3.42504e-13	14	sdhb
1.34266e-13	0.588971	0.294	0.081	2.35409e-09	14	phb2b
1.8408e-25	0.588441	0.324	0.06	3.22748e-21	14	acadvl
1.79427e-17	0.588314	0.569	0.191	3.14589e-13	14	ndufa3
1.07594e-15	0.587543	0.265	0.062	1.88644e-11	14	hspa9
6.3959e-22	0.585841	0.275	0.051	1.12139e-17	14	oclna
1.05405e-07	0.583452	0.284	0.108	0.00184806	14	zgc:153284
1.15684e-15	0.583349	0.422	0.129	2.02829e-11	14	etfb
1.99791e-19	0.581073	0.343	0.081	3.50293e-15	14	tmem14ca
2.45505e-18	0.580183	0.422	0.117	4.30443e-14	14	sdhc
9.34405e-25	0.578009	0.275	0.046	1.63829e-20	14	acot13
6.92817e-13	0.573552	0.814	0.53	1.21472e-08	14	cox6b2
1.02329e-22	0.569236	0.265	0.047	1.79413e-18	14	pigbos1
9.89118e-15	0.567396	0.49	0.169	1.73422e-10	14	ak2
1.10138e-14	0.56703	1	0.995	1.93106e-10	14	mt-co2
2.51845e-20	0.564908	0.314	0.068	4.41559e-16	14	higd1a
1.49166e-20	0.552521	0.559	0.166	2.61533e-16	14	ndufc2
1.29926e-13	0.552277	0.569	0.221	2.27799e-09	14	wdr83os
3.50944e-20	0.551057	0.304	0.064	6.1531e-16	14	timm8a
2.01189e-17	0.549673	0.353	0.091	3.52745e-13	14	hsdl2
4.25632e-14	0.549501	0.618	0.245	7.46261e-10	14	sod1
1.9695e-16	0.547005	0.294	0.071	3.45312e-12	14	hibadhb
8.1452e-10	0.546257	0.706	0.379	1.4281e-05	14	ndufb8
7.75548e-14	0.545316	0.529	0.195	1.35977e-09	14	ndufa2
2.89044e-14	0.543275	0.716	0.313	5.06782e-10	14	ndufb9
9.76987e-16	0.537415	0.549	0.191	1.71295e-11	14	suclg1
1.28441e-11	0.536162	0.333	0.109	2.25195e-07	14	mgst3a
7.78529e-13	0.531373	0.422	0.147	1.36499e-08	14	tomm6
5.29195e-11	0.530859	0.294	0.093	9.27838e-07	14	hadh
[truncated: 1,382 more rows]

## Sheet: Blood
	p_val	avg_logFC	pct.1	pct.2	p_val_adj	cluster	gene		cell type		reference
zgc:158852	0.00454557	0.695978	0.439	0.573	1	1	zgc:158852		Thrombocyte
ctgfa	5.07916e-07	0.654017	0.366	0.532	0.00101583	1	ctgfa
si:ch211-195b11.3	0.00976758	0.603321	0.359	0.415	1	1	si:ch211-195b11.3
si:ch211-197g15.10	2.87014e-05	0.580494	0.602	0.679	0.0574028	1	si:ch211-197g15.10
aplnrb	7.99215e-05	0.570985	0.422	0.583	0.159843	1	aplnrb
mt2	0.00045036	0.566947	0.34	0.487	0.90072	1	mt2
zgc:55943	9.33978e-11	0.552342	0.368	0.551	1.86796e-07	1	zgc:55943
im:7151449	1.33713e-05	0.518302	0.377	0.558	0.0267426	1	im:7151449
ptgdsb.1	2.37571e-08	0.517364	0.356	0.552	4.75142e-05	1	ptgdsb.1
FBXO48	4.779e-13	0.458091	0.336	0.538	9.558e-10	1	FBXO48
hsp90aa1.2	6.76867e-12	0.431844	0.315	0.512	1.35373e-08	1	hsp90aa1.2
itga2b	1.76866e-06	0.408142	0.301	0.458	0.00353731	1	itga2b				Keightley, M.C., Layton, J.E., Hayman, J.W., Heath, J.K., and Lieschke, G.J. (2011). Mediator Subunit 12 Is Required for Neutrophil Development in Zebrafish. Plos One 6.
si:ch211-147a11.3	1.33741e-09	0.398845	0.356	0.546	2.67483e-06	1	si:ch211-147a11.3
clic2	0.000808656	0.389071	0.359	0.51	1	1	clic2
trnau1apb	2.70459e-08	0.366445	0.351	0.525	5.40919e-05	1	trnau1apb
AL732567.1	1.02832e-13	0.358198	0.369	0.575	2.05664e-10	1	AL732567.1
pabpc1b	4.78537e-05	0.357846	0.33	0.481	0.0957073	1	pabpc1b
brdt	1.88588e-12	0.352341	0.322	0.512	3.77175e-09	1	brdt
hacd3	5.43109e-20	0.349467	0.243	0.451	1.08622e-16	1	hacd3
zgc:111986	4.83474e-13	0.338011	0.312	0.496	9.66949e-10	1	zgc:111986
prkab1a	6.47811e-14	0.334246	0.347	0.538	1.29562e-10	1	prkab1a
sept3	1.30386e-09	0.332495	0.299	0.478	2.60773e-06	1	sept3
rps9	6.08554e-11	0.330439	0.667	0.652	1.21711e-07	1	rps9
ak3	1.45774e-12	0.32662	0.314	0.512	2.91548e-09	1	ak3
fundc1	9.3245e-07	0.323216	0.23	0.279	0.0018649	1	fundc1
pnisr	0.000724606	0.322651	0.293	0.442	1	1	pnisr
si:ch211-222l21.1	1.42835e-10	0.321416	0.311	0.502	2.85671e-07	1	si:ch211-222l21.1
cox14	0.000142037	0.318208	0.284	0.327	0.284073	1	cox14
hprt1l	5.96529e-17	0.318109	0.303	0.522	1.19306e-13	1	hprt1l
si:dkey-28b4.7	5.45575e-20	0.310884	0.303	0.529	1.09115e-16	1	si:dkey-28b4.7
gmps	5.09922e-16	0.307076	0.225	0.436	1.01984e-12	1	gmps
fryl	4.00456e-14	0.306579	0.318	0.522	8.00911e-11	1	fryl
hdr	6.43251e-14	0.303503	0.321	0.529	1.2865e-10	1	hdr
rhag	1.52507e-13	0.30069	0.401	0.604	3.05013e-10	1	rhag
dnajc8	1.68712e-16	0.295193	0.292	0.498	3.37424e-13	1	dnajc8
klf1	7.40496e-17	0.292716	0.375	0.585	1.48099e-13	1	klf1
mtx2	6.46243e-06	0.291354	0.26	0.432	0.0129249	1	mtx2
tnrc6c1	8.0225e-09	0.288168	0.296	0.472	1.6045e-05	1	tnrc6c1
hbegfb	1.38659e-20	0.287243	0.288	0.516	2.77318e-17	1	hbegfb
cyp46a1.2	2.24394e-15	0.283752	0.227	0.426	4.48787e-12	1	cyp46a1.2
rhd	3.60493e-23	0.280957	0.357	0.584	7.20986e-20	1	rhd
srsf1a	4.33798e-17	0.279605	0.254	0.454	8.67596e-14	1	srsf1a
rbm24a	5.94428e-06	0.276491	0.273	0.44	0.0118886	1	rbm24a
med30	1.75051e-14	0.276482	0.283	0.484	3.50102e-11	1	med30
senp2	1.13351e-05	0.27428	0.296	0.461	0.0226702	1	senp2
rps4x	6.51056e-10	0.273982	0.712	0.701	1.30211e-06	1	rps4x
upf3b	8.18605e-06	0.269531	0.266	0.435	0.0163721	1	upf3b
ube2f	2.93538e-20	0.262902	0.206	0.404	5.87075e-17	1	ube2f
nup62l	1.56342e-07	0.258724	0.258	0.421	0.000312685	1	nup62l
anp32b	3.06802e-12	0.254828	0.357	0.549	6.13603e-09	1	anp32b
dnase1l4.2	2.3193e-06	0.254738	0.365	0.54	0.00463861	1	dnase1l4.2
uqcrh	0.00882558	0.251618	0.315	0.371	1	1	uqcrh
rps7	0.000336416	0.251131	0.614	0.657	0.672833	1	rps7
lect2l	3.53852e-115	2.28385	0.969	0.306	7.07703e-112	2	lect2l		Granulocyte		Spanjaard, B., Hu, B., Mitic, N., Olivares-Chauvet, P., Janjuha, S., Ninov, N., and Junker, J.P. (2018). Simultaneous lineage tracing and cell-type identification using CRISPR-Cas9-induced genetic scars. Nature Biotechnology 36, 469.
lyz	1.67937e-68	2.21606	0.815	0.215	3.35874e-65	2	lyz
si:ch211-9d9.1	9.65579e-93	2.08997	0.885	0.236	1.93116e-89	2	si:ch211-9d9.1
BX908782.2	3.39045e-86	1.87029	0.885	0.283	6.78091e-83	2	BX908782.2
npsn	2.59904e-86	1.63661	0.867	0.213	5.19808e-83	2	npsn
cebpb	1.65086e-56	1.45603	0.846	0.312	3.30171e-53	2	cebpb
srgn	1.87948e-45	1.39886	0.822	0.294	3.75896e-42	2	srgn
CR318588.4	2.92823e-49	1.23894	0.99	0.743	5.85645e-46	2	CR318588.4
cpa5	2.86755e-20	1.22705	0.556	0.059	5.7351e-17	2	cpa5
scpp8	1.32169e-06	1.14475	0.5	0.092	0.00264337	2	scpp8
cd7al	2.53848e-12	1.14237	0.552	0.118	5.07695e-09	2	cd7al
cfl1l	2.06797e-20	1.14125	0.605	0.127	4.13594e-17	2	cfl1l
fcer1gl	1.48172e-52	1.13676	0.801	0.253	2.96344e-49	2	fcer1gl
thy1	6.03103e-09	1.13529	0.5	0.071	1.20621e-05	2	thy1
nccrp1	1.65116e-51	1.09768	0.79	0.239	3.30231e-48	2	nccrp1
spi1b	9.04368e-06	1.04944	0.497	0.108	0.0180874	2	spi1b
si:ch1073-429i10.1	1.31935e-74	1.04447	0.703	0.056	2.63871e-71	2	si:ch1073-429i10.1
sult2st1	1.91782e-07	1.03833	0.5	0.079	0.000383563	2	sult2st1
tmsb1	3.39011e-63	1.02991	0.85	0.268	6.78023e-60	2	tmsb1
lcp1	4.95847e-14	0.94378	0.563	0.094	9.91694e-11	2	lcp1
cxcr4b	9.85476e-19	0.938704	0.696	0.29	1.97095e-15	2	cxcr4b
mid1ip1l	0.00814801	0.898884	0.451	0.101	1	2	mid1ip1l
ch25hl2	6.95134e-10	0.868834	0.503	0.084	1.39027e-06	2	ch25hl2
si:ch211-66e2.3	0.000485622	0.842216	0.483	0.113	0.971243	2	si:ch211-66e2.3
vsir	3.63901e-05	0.841587	0.493	0.123	0.0727803	2	vsir
CT573383.1	0.00648197	0.827042	0.353	0.032	1	2	CT573383.1
si:ch211-286b5.8	0.000103321	0.818487	0.441	0.035	0.206642	2	si:ch211-286b5.8
xbp1	2.56182e-05	0.810287	0.531	0.185	0.0512364	2	xbp1
tubb4b	3.63712e-06	0.802817	0.531	0.174	0.00727424	2	tubb4b
capgb	7.57175e-08	0.794588	0.514	0.106	0.000151435	2	capgb
actb2	2.93214e-32	0.787895	0.986	0.795	5.86429e-29	2	actb2
odc1	0.00164609	0.784667	0.325	0.077	1	2	odc1
crip1	6.0553e-16	0.781704	0.675	0.257	1.21106e-12	2	crip1
coro1a	7.04143e-10	0.781466	0.573	0.166	1.40829e-06	2	coro1a
ctss2.1	4.21046e-11	0.780482	0.51	0.097	8.42093e-08	2	ctss2.1
stk17b	1.65895e-07	0.776046	0.311	0.067	0.00033179	2	stk17b
arhgdig	5.87984e-07	0.766615	0.531	0.152	0.00117597	2	arhgdig
ANPEP	3.1893e-05	0.757767	0.332	0.063	0.0637861	2	ANPEP
icn	4.66034e-38	0.752165	0.944	0.473	9.32068e-35	2	icn
id3	6.04716e-07	0.745866	0.325	0.159	0.00120943	2	id3
s1pr4	0.00260728	0.743929	0.332	0.076	1	2	s1pr4
arpc2	3.68416e-12	0.730594	0.587	0.166	7.36832e-09	2	arpc2
socs3b	0.000848046	0.72855	0.318	0.073	1	2	socs3b
rac2	1.26582e-13	0.687489	0.587	0.163	2.53164e-10	2	rac2
si:ch211-264f5.2	2.11136e-09	0.684804	0.486	0.081	4.22272e-06	2	si:ch211-264f5.2
pfn1	4.41634e-25	0.671627	0.99	0.711	8.83269e-22	2	pfn1
prdx1	1.1354e-06	0.66231	0.276	0.051	0.0022708	2	prdx1
arpc1b	8.08758e-29	0.659678	0.752	0.285	1.61752e-25	2	arpc1b
mmp9	1.50605e-06	0.656416	0.462	0.078	0.0030121	2	mmp9
dusp1	1.91426e-10	0.645618	0.605	0.238	3.82853e-07	2	dusp1
itgb2	3.5876e-11	0.644912	0.273	0.062	7.17519e-08	2	itgb2
dap	7.75832e-09	0.63743	0.269	0.048	1.55166e-05	2	dap
glipr1a	4.63594e-07	0.632351	0.304	0.072	0.000927188	2	glipr1a
selenow1	2.71583e-10	0.629536	0.629	0.263	5.43166e-07	2	selenow1
pgd	0.000187256	0.625435	0.343	0.079	0.374511	2	pgd
cotl1	1.25513e-26	0.622157	0.717	0.249	2.51027e-23	2	cotl1
cd63	4.40167e-30	0.620866	0.759	0.275	8.80334e-27	2	cd63
FP015862.2	0.00673353	0.620687	0.332	0.05	1	2	FP015862.2
zgc:162730	2.91502e-26	0.612877	0.699	0.245	5.83004e-23	2	zgc:162730
si:ch73-359m17.5	1.07985e-09	0.61269	0.304	0.074	2.15971e-06	2	si:ch73-359m17.5
eno1a	0.00897978	0.604115	0.458	0.131	1	2	eno1a
illr4	8.32332e-11	0.601381	0.517	0.083	1.66466e-07	2	illr4
pim1	0.00229639	0.6008	0.374	0.186	1	2	pim1
ponzr6	0.000109981	0.592856	0.36	0.041	0.219961	2	ponzr6
abi3a	1.06702e-08	0.586323	0.43	0.019	2.13404e-05	2	abi3a
ptmab	1.48471e-16	0.583717	0.654	0.24	2.96943e-13	2	ptmab
skap2	0.000391325	0.583102	0.343	0.098	0.782649	2	skap2
ptpn6	0.00622596	0.581157	0.378	0.146	1	2	ptpn6
eno3	4.33282e-06	0.580111	0.315	0.108	0.00866563	2	eno3
cfl1	5.82147e-36	0.560628	0.773	0.258	1.16429e-32	2	cfl1
actb1	2.99468e-24	0.558524	0.874	0.452	5.98936e-21	2	actb1
wasb	1.25471e-06	0.554208	0.308	0.093	0.00250942	2	wasb
gnb1a	0.00020009	0.547483	0.493	0.176	0.40018	2	gnb1a
tmsb4x	9.70415e-34	0.544131	1	0.875	1.94083e-30	2	tmsb4x
prdx5	1.60095e-09	0.542078	0.566	0.179	3.20189e-06	2	prdx5
pnp5a	8.11752e-05	0.520783	0.29	0.052	0.16235	2	pnp5a
plpp1a	1.34983e-07	0.518441	0.322	0.141	0.000269967	2	plpp1a
CABZ01040055.1	3.20292e-08	0.511084	0.304	0.03	6.40584e-05	2	CABZ01040055.1
s100a10b	1.71225e-31	0.507702	0.734	0.273	3.4245e-28	2	s100a10b
mir223	1.64545e-24	0.50709	0.542	0.063	3.2909e-21	2	mir223
dub	6.12901e-05	0.506258	0.35	0.164	0.12258	2	dub
si:dkey-27i16.2	1.49336e-15	0.4797	0.545	0.138	2.98672e-12	2	si:dkey-27i16.2
ppiaa	5.46449e-36	0.476645	0.818	0.322	1.0929e-32	2	ppiaa
laptm5	8.94873e-05	0.474629	0.542	0.237	0.178975	2	laptm5
si:ch73-1a9.3	7.88346e-05	0.473422	0.416	0.065	0.157669	2	si:ch73-1a9.3
nfil3-6	7.18051e-07	0.465738	0.476	0.179	0.0014361	2	nfil3-6
rhogb	0.000125002	0.448244	0.304	0.062	0.250005	2	rhogb
BX908782.3	6.67393e-268	0.448234	0.769	0.047	1.33479e-264	2	BX908782.3
eef1db	0.00053725	0.446963	0.325	0.129	1	2	eef1db
parvg	2.41507e-09	0.441663	0.517	0.146	4.83014e-06	2	parvg
larp6a	5.22862e-76	0.43848	0.685	0.141	1.04572e-72	2	larp6a
mmp13a	7.33513e-07	0.435094	0.273	0.052	0.00146703	2	mmp13a
si:dkey-19b23.14	2.78065e-17	0.434014	0.255	0.035	5.5613e-14	2	si:dkey-19b23.14
mcl1b	6.65389e-16	0.432817	0.521	0.086	1.33078e-12	2	mcl1b
antxr2a	6.25405e-18	0.432374	0.273	0.071	1.25081e-14	2	antxr2a
elf1	3.76762e-49	0.432302	0.622	0.108	7.53524e-46	2	elf1
gadd45aa	6.3769e-12	0.425787	0.619	0.3	1.27538e-08	2	gadd45aa
arpc4	0.000977878	0.425397	0.364	0.155	1	2	arpc4
si:rp71-68n21.9	1.10957e-07	0.423101	0.269	0.077	0.000221913	2	si:rp71-68n21.9
grap2b	2.38825e-06	0.418386	0.318	0.144	0.00477649	2	grap2b
abcb9	2.07647e-05	0.414204	0.294	0.076	0.0415295	2	abcb9
CU571315.1	3.97156e-116	0.392983	0.727	0.139	7.94313e-113	2	CU571315.1
abracl	5.14107e-05	0.390978	0.322	0.099	0.102821	2	abracl
cnp	1.07441e-06	0.386359	0.273	0.056	0.00214881	2	cnp
myl12.1	5.0298e-07	0.385993	0.587	0.234	0.00100596	2	myl12.1
kctd12.2	2.00425e-37	0.385249	0.612	0.127	4.00851e-34	2	kctd12.2
atg16l1	1.34763e-141	0.375939	0.745	0.094	2.69527e-138	2	atg16l1
eif4ebp2	1.16424e-14	0.370436	0.276	0.148	2.32848e-11	2	eif4ebp2
ugp2b	6.8087e-32	0.367378	0.622	0.178	1.36174e-28	2	ugp2b
si:ch211-117m20.5	6.42009e-11	0.361907	0.559	0.19	1.28402e-07	2	si:ch211-117m20.5
FP236331.1	2.33617e-110	0.35562	0.304	0.013	4.67235e-107	2	FP236331.1
fabp11a	8.45984e-10	0.352047	0.556	0.222	1.69197e-06	2	fabp11a
ywhaz	5.50348e-15	0.342054	0.58	0.193	1.1007e-11	2	ywhaz
anxa11b	5.58726e-16	0.33132	0.266	0.118	1.11745e-12	2	anxa11b
si:dkey-42l23.4	1.93351e-09	0.330569	0.255	0.052	3.86702e-06	2	si:dkey-42l23.4
si:dkey-27h10.2	5.45273e-71	0.328658	0.542	0.037	1.09055e-67	2	si:dkey-27h10.2
gapdhs	2.83442e-25	0.328603	0.773	0.311	5.66884e-22	2	gapdhs
SMIM30	9.58706e-14	0.32854	0.28	0.141	1.91741e-10	2	SMIM30
ltb4r	1.0496e-64	0.326941	0.465	0.049	2.09921e-61	2	ltb4r
CR354540.1	2.89307e-05	0.321193	0.304	0.043	0.0578613	2	CR354540.1
smox	0.000492864	0.319359	0.402	0.1	0.985727	2	smox
mxd3	2.2519e-138	0.317501	0.72	0.118	4.50381e-135	2	mxd3
ets2	1.60531e-68	0.317465	0.699	0.163	3.21062e-65	2	ets2
pald1a	0.00321466	0.312557	0.325	0.045	1	2	pald1a
fosab	4.30395e-10	0.311485	0.577	0.227	8.6079e-07	2	fosab
ncl	4.78561e-59	0.308407	0.797	0.31	9.57123e-56	2	ncl
trib3	2.12908e-77	0.306586	0.699	0.129	4.25817e-74	2	trib3
h1fx	4.04037e-10	0.306006	0.304	0.151	8.08074e-07	2	h1fx
BX649485.1	0.000365327	0.301554	0.36	0.056	0.730655	2	BX649485.1
tmed2	1.09762e-08	0.301047	0.325	0.204	2.19524e-05	2	tmed2
anxa4	1.31604e-07	0.294505	0.311	0.118	0.000263207	2	anxa4
pitpnaa	1.15387e-32	0.293889	0.542	0.053	2.30773e-29	2	pitpnaa
ywhabl	1.85195e-07	0.290926	0.346	0.211	0.000370391	2	ywhabl
prdx6	6.76798e-08	0.290413	0.294	0.152	0.00013536	2	prdx6
si:ch73-343l4.2	1.72992e-60	0.288153	0.622	0.074	3.45984e-57	2	si:ch73-343l4.2
BX548046.2	1.10379e-10	0.284701	0.416	0.017	2.20758e-07	2	BX548046.2
pi4k2b	0.000179992	0.283364	0.462	0.108	0.359984	2	pi4k2b
gnaia	4.41572e-46	0.281782	0.657	0.203	8.83145e-43	2	gnaia
ppp1caa	1.18613e-26	0.280982	0.615	0.225	2.37225e-23	2	ppp1caa
cmpk	9.66035e-06	0.278819	0.444	0.152	0.0193207	2	cmpk
zgc:56493	1.93174e-14	0.277275	0.727	0.328	3.86348e-11	2	zgc:56493
ppiab	7.26494e-10	0.277228	0.675	0.309	1.45299e-06	2	ppiab
slc30a7	7.40081e-42	0.275782	0.647	0.174	1.48016e-38	2	slc30a7
tagln2	0.000593915	0.27487	0.385	0.194	1	2	tagln2
caprin1b	0.000265458	0.27352	0.462	0.186	0.530915	2	caprin1b
psmb8a	9.7029e-15	0.27229	0.255	0.136	1.94058e-11	2	psmb8a
si:ch1073-67j19.1	6.73724e-06	0.269769	0.49	0.134	0.0134745	2	si:ch1073-67j19.1
cox5aa	7.61317e-06	0.269233	0.35	0.208	0.0152263	2	cox5aa
NC-002333.7	1.70313e-53	0.267098	0.731	0.259	3.40627e-50	2	NC-002333.7
klf2b	0.000363923	0.266113	0.332	0.121	0.727845	2	klf2b
zgc:110239	6.50363e-05	0.257197	0.409	0.099	0.130073	2	zgc:110239
nkx3-1	4.60551e-15	0.254794	0.29	0.093	9.21102e-12	2	nkx3-1
sla2	1.23371e-79	0.253645	0.619	0.138	2.46741e-76	2	sla2
agtrap	6.7826e-08	0.253577	0.297	0.063	0.000135652	2	agtrap
osbpl9	2.20525e-140	0.253544	0.685	0.08	4.4105e-137	2	osbpl9
hbaa2	7.24999e-94	1.22855	0.986	0.943	1.45e-90	3	hbaa2		Erythrocyte		https://www.ncbi.nlm.nih.gov/gene/497166
hbba2	1.05013e-80	0.989822	0.994	0.997	2.10026e-77	3	hbba2
cahz	1.58552e-62	0.713736	0.97	0.904	3.17103e-59	3	cahz
hbaa1	1.3377e-185	0.661203	1	1	2.67541e-182	3	hbaa1
si:ch211-5k11.8	1.48595e-183	0.576889	1	1	2.97191e-180	3	si:ch211-5k11.8
hbba1	6.98277e-181	0.500201	1	1	1.39655e-177	3	hbba1
si:ch211-244b2.3	0.00144838	0.412078	0.249	0.409	1	3	si:ch211-244b2.3
grn1	1.27255e-24	1.71352	0.802	0.3	2.54511e-21	4	grn1		Macrophage
c1qb	8.04205e-06	1.55969	0.537	0.11	0.0160841	4	c1qb
si:busm1-266f07.2	4.32203e-63	1.55531	0.959	0.312	8.64407e-60	4	si:busm1-266f07.2
s100a10b1	3.80274e-26	1.48556	0.826	0.3	7.60549e-23	4	s100a10b
zgc:77517	3.27073e-45	1.48376	0.826	0.127	6.54147e-42	4	zgc:77517
cd74b	3.6637e-40	1.47976	0.917	0.366	7.3274e-37	4	cd74b
anxa1a	3.52018e-06	1.37225	0.512	0.111	0.00704036	4	anxa1a
c1qc	4.18466e-09	1.35713	0.587	0.118	8.36932e-06	4	c1qc
zgc:1627301	5.40631e-07	1.34679	0.645	0.279	0.00108126	4	zgc:162730
krt8	1.75821e-06	1.24571	0.57	0.171	0.00351642	4	krt8
lygl1	1.73838e-32	1.2299	0.769	0.126	3.47676e-29	4	lygl1
cd74a	5.24811e-31	1.1365	0.967	0.467	1.04962e-27	4	cd74a
c1qa	8.43174e-18	1.1142	0.62	0.136	1.68635e-14	4	c1qa
tcima	9.18471e-49	1.11132	0.702	0.076	1.83694e-45	4	tcima
lgals2a	4.9281e-25	1.1057	0.719	0.104	9.8562e-22	4	lgals2a
si:dkey-5n18.1	3.04198e-05	1.0547	0.496	0.085	0.0608397	4	si:dkey-5n18.1
cebpb1	1.29255e-16	1.02991	0.835	0.349	2.5851e-13	4	cebpb
ier2a	0.00188813	0.982153	0.579	0.288	1	4	ier2a
lcp11	0.000695584	0.966481	0.521	0.128	1	4	lcp1
mhc2dab	5.76867e-06	0.964235	0.612	0.311	0.0115373	4	mhc2dab
si:ch211-214p16.1	2.11802e-13	0.902124	0.736	0.334	4.23604e-10	4	si:ch211-214p16.1
fosab1	4.81197e-06	0.889498	0.62	0.249	0.00962395	4	fosab
icn1	7.10719e-19	0.862963	0.959	0.505	1.42144e-15	4	icn
crip11	1.1561e-14	0.852338	0.76	0.281	2.3122e-11	4	crip1
sftpbb	0.00162156	0.844723	0.38	0.232	1	4	sftpbb
si:ch211-165i18.2	0.00625812	0.83748	0.364	0.029	1	4	si:ch211-165i18.2
SMIM301	1.7409e-26	0.798735	0.694	0.13	3.48181e-23	4	SMIM30
si:ch211-214p16.2	7.92033e-41	0.776659	0.76	0.216	1.58407e-37	4	si:ch211-214p16.2
ccl34a.4	1.62874e-11	0.775717	0.256	0.113	3.25748e-08	4	ccl34a.4
ppiab1	6.59511e-12	0.767426	0.76	0.33	1.31902e-08	4	ppiab
CR318588.1	1.08512e-06	0.756393	0.835	0.514	0.00217024	4	CR318588.1
selp	1.33649e-10	0.755335	0.562	0.122	2.67297e-07	4	selp
nme2b.1	2.4573e-09	0.75503	0.769	0.396	4.9146e-06	4	nme2b.1
ssr2	4.54205e-07	0.753847	0.562	0.204	0.00090841	4	ssr2
eef2b	3.099e-08	0.749284	0.669	0.276	6.198e-05	4	eef2b
arpc41	3.24467e-17	0.737873	0.669	0.154	6.48934e-14	4	arpc4
si:dkey-21e2.10	4.59701e-13	0.731292	0.438	0.175	9.19403e-10	4	si:dkey-21e2.10
prdx61	2.24152e-08	0.708864	0.612	0.146	4.48304e-05	4	prdx6
scpep1	5.79008e-24	0.702301	0.727	0.25	1.15802e-20	4	scpep1
si:ch211-102c2.4	1.72006e-08	0.691492	0.595	0.212	3.44011e-05	4	si:ch211-102c2.4
si:ch211-243a20.4	1.26872e-06	0.68231	0.256	0.092	0.00253745	4	si:ch211-243a20.4
psma4	4.21478e-12	0.678577	0.636	0.21	8.42955e-09	4	psma4
ppiaa1	1.10996e-16	0.676263	0.835	0.355	2.21992e-13	4	ppiaa
cd631	2.14724e-08	0.671735	0.694	0.311	4.29449e-05	4	cd63
slc22a21	2.54261e-90	0.670192	0.777	0.079	5.08522e-87	4	slc22a21
grna	1.90443e-11	0.662729	0.57	0.13	3.80885e-08	4	grna
arpc21	0.00450601	0.660397	0.545	0.197	1	4	arpc2
her9	1.72527e-11	0.647699	0.298	0.162	3.45054e-08	4	her9
hsp90ab1	5.83979e-07	0.646584	0.694	0.326	0.00116796	4	hsp90ab1
nr4a1	8.04972e-37	0.640759	0.669	0.109	1.60994e-33	4	nr4a1
arpc1b1	6.57035e-08	0.634565	0.719	0.318	0.000131407	4	arpc1b
ier2b	0.00937531	0.633354	0.38	0.212	1	4	ier2b
actb21	1.11055e-09	0.632124	0.992	0.808	2.22111e-06	4	actb2
ctss2.11	1.11389e-05	0.631117	0.521	0.125	0.0222778	4	ctss2.1
cfl11	3.01033e-15	0.609844	0.777	0.293	6.02066e-12	4	cfl1
cox6b2	4.24549e-05	0.604808	0.628	0.225	0.0849099	4	cox6b2
anxa2a	1.39373e-07	0.600529	0.562	0.117	0.000278747	4	anxa2a
anxa5b	0.00280726	0.596521	0.339	0.077	1	4	anxa5b
si:dkey-102g19.3	0.000473297	0.585204	0.512	0.117	0.946593	4	si:dkey-102g19.3
ms4a17a.6	8.40699e-34	0.584227	0.678	0.146	1.6814e-30	4	ms4a17a.6
ppifb	1.27479e-06	0.583951	0.57	0.214	0.00254958	4	ppifb
cox7b	6.04475e-05	0.578598	0.603	0.24	0.120895	4	cox7b
irf8	4.63214e-12	0.574964	0.289	0.196	9.26429e-09	4	irf8
rasgef1ba	3.91804e-06	0.572088	0.488	0.128	0.00783607	4	rasgef1ba
tagln21	1.19418e-08	0.571334	0.612	0.196	2.38836e-05	4	tagln2
si:dkey-27i16.21	0.00281918	0.553781	0.331	0.176	1	4	si:dkey-27i16.2
ptmab1	1.29214e-10	0.551133	0.736	0.264	2.58428e-07	4	ptmab
ms4a17a.8	0.00806737	0.544032	0.347	0.017	1	4	ms4a17a.8
eef1a1l1	0.000247577	0.542977	1	0.781	0.495153	4	eef1a1l1
cxcr4b1	4.98624e-05	0.542476	0.653	0.319	0.0997248	4	cxcr4b
adh5	2.91215e-23	0.54148	0.702	0.234	5.8243e-20	4	adh5
epdl1	1.93829e-30	0.537886	0.545	0.092	3.87657e-27	4	epdl1
eno31	0.00669088	0.53462	0.314	0.122	1	4	eno3
prdx51	5.40223e-08	0.528918	0.62	0.203	0.000108045	4	prdx5
slc25a5	6.53766e-06	0.521953	0.959	0.661	0.0130753	4	slc25a5
actb11	1.9627e-10	0.513892	0.893	0.479	3.92539e-07	4	actb1
ctsc	4.80176e-51	0.511999	0.694	0.083	9.60353e-48	4	ctsc
bhlhe40	1.02663e-09	0.510711	0.372	0.094	2.05326e-06	4	bhlhe40
si:ch211-217k17.7	6.6822e-36	0.507166	0.785	0.276	1.33644e-32	4	si:ch211-217k17.7
lgals3bpb	0.000599676	0.504018	0.331	0.084	1	4	lgals3bpb
pdia3	7.53015e-07	0.497134	0.298	0.136	0.00150603	4	pdia3
tmsb11	1.47016e-12	0.497126	0.785	0.31	2.94032e-09	4	tmsb1
tmsb4x1	1.21315e-13	0.488055	1	0.883	2.42631e-10	4	tmsb4x
fabp3	2.10539e-09	0.480545	0.256	0.115	4.21078e-06	4	fabp3
si:ch73-335l21.4	0.000930484	0.47467	0.479	0.155	1	4	si:ch73-335l21.4
psap	0.000960223	0.473718	0.628	0.35	1	4	psap
atp6v1e1b	0.00011748	0.468184	0.331	0.214	0.23496	4	atp6v1e1b
CR318588.41	1.44005e-07	0.467538	1	0.759	0.000288009	4	CR318588.4
si:dkey-180p18.9	6.17705e-31	0.467236	0.777	0.311	1.23541e-27	4	si:dkey-180p18.9
si:ch211-117m20.51	0.00160212	0.466531	0.521	0.217	1	4	si:ch211-117m20.5
epd	1.77445e-44	0.465595	0.579	0.124	3.54889e-41	4	epd
rpl3	5.20173e-06	0.460166	0.942	0.65	0.0104035	4	rpl3
si:ch211-1o7.3	2.10577e-60	0.459962	0.545	0.01	4.21154e-57	4	si:ch211-1o7.3
cotl11	2.18772e-06	0.459948	0.661	0.283	0.00437544	4	cotl1
arl5c	1.76104e-20	0.4526	0.686	0.27	3.52208e-17	4	arl5c
cybb	9.22839e-09	0.450913	0.273	0.125	1.84568e-05	4	cybb
zgc:92066	8.64129e-05	0.448312	0.81	0.552	0.172826	4	zgc:92066
tnfb	5.17803e-21	0.447199	0.512	0.055	1.03561e-17	4	tnfb
BX649485.2	0.00408008	0.445609	0.463	0.074	1	4	BX649485.2
snrpf	1.08375e-06	0.44439	0.579	0.24	0.00216751	4	snrpf
NC-002333.71	0.00239847	0.443816	0.57	0.299	1	4	NC-002333.7
dusp11	0.0030621	0.436203	0.562	0.265	1	4	dusp1
sb:cb81	8.60339e-47	0.436037	0.81	0.199	1.72068e-43	4	sb:cb81
arf6b	1.47297e-14	0.433973	0.603	0.16	2.94595e-11	4	arf6b
BX649485.11	1.19759e-12	0.433918	0.537	0.068	2.39518e-09	4	BX649485.1
cct5	0.00648958	0.433285	0.322	0.125	1	4	cct5
RPL41	7.24541e-14	0.43167	1	0.94	1.44908e-10	4	RPL41
npm3	1.46025e-05	0.431638	0.554	0.23	0.0292051	4	npm3
ilf2	0.00600266	0.431608	0.372	0.24	1	4	ilf2
arpc5a	0.00448544	0.429697	0.298	0.093	1	4	arpc5a
ccl36.1	8.40461e-24	0.425751	0.76	0.31	1.68092e-20	4	ccl36.1
atg3	2.68277e-11	0.425747	0.612	0.234	5.36554e-08	4	atg3
si:dkey-52l18.4	0.00052656	0.423402	0.314	0.041	1	4	si:dkey-52l18.4
atp6v0ca	0.00256945	0.420412	0.364	0.223	1	4	atp6v0ca
irf1b	0.00544107	0.419274	0.364	0.224	1	4	irf1b
pmp22b	4.39776e-33	0.41669	0.769	0.293	8.79552e-30	4	pmp22b
mt-atp8	1.77687e-08	0.408732	0.306	0.233	3.55374e-05	4	mt-atp8
zgc:564931	1.26013e-09	0.402771	0.744	0.355	2.52027e-06	4	zgc:56493
pgd1	0.00574208	0.401796	0.264	0.101	1	4	pgd
si:dkey-21e2.13	3.08525e-20	0.399909	0.521	0.168	6.17049e-17	4	si:dkey-21e2.13
id1	1.64131e-06	0.399651	0.554	0.22	0.00328262	4	id1
coro1a1	7.76326e-07	0.399176	0.603	0.192	0.00155265	4	coro1a
gig2i	1.97615e-11	0.397503	0.537	0.11	3.9523e-08	4	gig2i
pfn11	7.53602e-05	0.395378	0.992	0.73	0.15072	4	pfn1
si:dkey-16l2.20	7.08638e-96	0.39399	0.521	0.011	1.41728e-92	4	si:dkey-16l2.20
cmklr1	3.12362e-184	0.392461	0.777	0.03	6.24725e-181	4	cmklr1
anxa11b1	0.00202819	0.390631	0.463	0.118	1	4	anxa11b
znf438	4.15419e-96	0.390393	0.702	0.074	8.30839e-93	4	znf438
nop56	0.0048755	0.388218	0.38	0.262	1	4	nop56
gpd1c	3.08755e-19	0.387953	0.57	0.066	6.1751e-16	4	gpd1c
rplp2l	4.26705e-07	0.379918	0.959	0.704	0.00085341	4	rplp2l
lpcat2	4.8808e-09	0.378424	0.322	0.066	9.7616e-06	4	lpcat2
btg1	7.98578e-20	0.377984	0.868	0.401	1.59716e-16	4	btg1
fcer1gl1	1.84541e-13	0.376151	0.736	0.293	3.69083e-10	4	fcer1gl
ets21	2.3682e-54	0.365163	0.802	0.194	4.7364e-51	4	ets2
snrpg	3.25179e-07	0.359096	0.306	0.249	0.000650358	4	snrpg
parvg1	1.60358e-08	0.358788	0.281	0.183	3.20715e-05	4	parvg
si:ch73-1a9.31	0.00122569	0.358499	0.322	0.094	1	4	si:ch73-1a9.3
vma21	4.07058e-08	0.354173	0.612	0.27	8.14116e-05	4	vma21
hmox1a	5.38075e-16	0.353791	0.529	0.114	1.07615e-12	4	hmox1a
rpl23	4.23691e-05	0.349994	0.95	0.737	0.0847381	4	rpl23
gadd45ba	4.37962e-09	0.349522	0.298	0.27	8.75925e-06	4	gadd45ba
cebpa	1.37686e-06	0.348404	0.281	0.133	0.00275371	4	cebpa
tuba8l2	4.05398e-05	0.345211	0.314	0.203	0.0810795	4	tuba8l2
smim15	1.82474e-07	0.344337	0.554	0.178	0.000364948	4	smim15
kctd12.21	5.69285e-24	0.343901	0.62	0.16	1.13857e-20	4	kctd12.2
hspa5	1.80772e-12	0.340316	0.645	0.27	3.61543e-09	4	hspa5
lsm5	0.00280594	0.340094	0.529	0.244	1	4	lsm5
spock3	3.90323e-66	0.336457	0.587	0.091	7.80645e-63	4	spock3
mdh1aa	8.60709e-05	0.336251	0.331	0.219	0.172142	4	mdh1aa
sf3a1	4.08205e-55	0.33522	0.777	0.159	8.16411e-52	4	sf3a1
eif4ebp21	7.80353e-06	0.334626	0.256	0.157	0.0156071	4	eif4ebp2
ptprc	1.22928e-33	0.332361	0.702	0.138	2.45857e-30	4	ptprc
timp4.3	2.25828e-55	0.331675	0.554	0.01	4.51656e-52	4	timp4.3
gnai1	2.97895e-13	0.328715	0.562	0.137	5.95789e-10	4	gnai1
slc25a11	4.33684e-20	0.326463	0.669	0.262	8.67369e-17	4	slc25a11
hspe1	9.25528e-12	0.321469	0.256	0.221	1.85106e-08	4	hspe1
rps25	0.0052222	0.321423	0.86	0.636	1	4	rps25
calr	2.17056e-71	0.321412	0.661	0.036	4.34112e-68	4	calr
CT030188.1	0.000974853	0.321336	0.314	0.111	1	4	CT030188.1
vhll	1.17868e-23	0.321242	0.43	0.084	2.35736e-20	4	vhll
marco	8.11592e-35	0.315384	0.603	0.021	1.62318e-31	4	marco
eif4ebp1	9.05769e-12	0.313583	0.281	0.241	1.81154e-08	4	eif4ebp1
rplp1	2.25558e-06	0.311799	1	0.88	0.00451116	4	rplp1
rps91	1.6007e-05	0.311255	0.967	0.646	0.0320139	4	rps9
gapdhs1	4.70794e-11	0.31122	0.769	0.343	9.41588e-08	4	gapdhs
zgc:110339	0.00428419	0.310398	0.545	0.253	1	4	zgc:110339
psma5	1.69789e-07	0.307768	0.256	0.145	0.000339578	4	psma5
si:dkey-222f8.3	5.05528e-05	0.307637	0.281	0.134	0.101106	4	si:dkey-222f8.3
tapbp.1	5.70147e-26	0.306769	0.719	0.282	1.14029e-22	4	tapbp.1
lasp1	5.18259e-07	0.300668	0.306	0.196	0.00103652	4	lasp1
arpin	1.65914e-55	0.299175	0.678	0.044	3.31828e-52	4	arpin
zgc:103700	1.31296e-24	0.297724	0.512	0.018	2.62591e-21	4	zgc:103700
skap21	0.0013808	0.294785	0.256	0.119	1	4	skap2
zgc:66475	5.83899e-46	0.290528	0.727	0.202	1.1678e-42	4	zgc:66475
cxcr4a	2.91513e-08	0.289276	0.289	0.195	5.83026e-05	4	cxcr4a
hint1	8.16174e-08	0.286487	0.331	0.311	0.000163235	4	hint1
ctsh	4.40016e-17	0.283587	0.719	0.293	8.80031e-14	4	ctsh
uqcrc1	1.69096e-15	0.281576	0.669	0.268	3.38192e-12	4	uqcrc1
si:ch211-145b13.6	3.31835e-28	0.279842	0.777	0.306	6.6367e-25	4	si:ch211-145b13.6
c23h20orf24	5.62396e-13	0.279162	0.579	0.195	1.12479e-09	4	c23h20orf24
clpp	2.70364e-12	0.27821	0.653	0.283	5.40729e-09	4	clpp
grapa	1.08134e-56	0.277572	0.744	0.118	2.16268e-53	4	grapa
ino80c	7.72412e-11	0.27732	0.603	0.21	1.54482e-07	4	ino80c
cwc27	5.30793e-64	0.276698	0.744	0.156	1.06159e-60	4	cwc27
si:dkey-23i12.5	0.000418748	0.270465	0.446	0.087	0.837496	4	si:dkey-23i12.5
dnajc1	7.30055e-17	0.269139	0.603	0.214	1.46011e-13	4	dnajc1
egr1	5.3864e-46	0.268591	0.397	0.032	1.07728e-42	4	egr1
rsl1d1	1.01501e-13	0.266244	0.669	0.284	2.03001e-10	4	rsl1d1
ddt	9.34322e-05	0.259114	0.521	0.214	0.186864	4	ddt
smarca4a	5.11061e-39	0.258653	0.678	0.117	1.02212e-35	4	smarca4a
ndufs2	2.59905e-06	0.256582	0.347	0.292	0.0051981	4	ndufs2
psmb10	2.47516e-28	0.254462	0.736	0.261	4.95032e-25	4	psmb10
ap1s2	0.00718415	0.253771	0.479	0.181	1	4	ap1s2
rps12	1.53065e-05	0.252829	0.967	0.881	0.030613	4	rps12
hnrnpa0b	1.50578e-19	0.252444	0.711	0.234	3.01156e-16	4	hnrnpa0b
grn2	4.03703e-05	2.45798	0.261	0.087	0.0807407	5	grn2		Macrophage_grn2 high
tppp	0.00127434	1.54402	0.29	0.074	1	5	tppp
zgc:64051	4.40028e-05	1.29923	0.623	0.199	0.0880055	5	zgc:64051
h1f0	5.52461e-16	1.24241	0.696	0.235	1.10492e-12	5	h1f0
ckba	3.48773e-36	1.19064	0.696	0.05	6.97546e-33	5	ckba
cd74a1	0.00869689	1.16076	0.739	0.484	1	5	cd74a
si:ch211-147m6.2	0.0099807	1.13388	0.362	0.042	1	5	si:ch211-147m6.2
c1qb1	1.34317e-07	1.13124	0.638	0.116	0.000268635	5	c1qb
fosab2	3.42377e-31	1.0558	0.899	0.249	6.84755e-28	5	fosab
CU929150.1	2.83075e-05	1.05106	0.304	0.056	0.0566149	5	CU929150.1
zgc:172053	4.76011e-08	1.03003	0.275	0.061	9.52022e-05	5	zgc:172053
lygl11	4.81448e-13	1.01968	0.696	0.141	9.62896e-10	5	lygl1
sftpbb1	1.81083e-27	0.96761	0.783	0.224	3.62166e-24	5	sftpbb
fabp7b	0.00285158	0.9426	0.362	0.006	1	5	fabp7b
atp6v0ca1	0.00242813	0.934642	0.58	0.22	1	5	atp6v0ca
c1qc1	5.62793e-07	0.932565	0.594	0.128	0.00112559	5	c1qc
ctss2.2	0.000102082	0.928646	0.319	0.092	0.204165	5	ctss2.2
selenop	3.89642e-14	0.884447	0.638	0.053	7.79284e-11	5	selenop
si:busm1-266f07.21	2.99439e-09	0.878251	0.739	0.332	5.98877e-06	5	si:busm1-266f07.2
grn11	4.04045e-14	0.875521	0.797	0.311	8.0809e-11	5	grn1
NPC2	5.81947e-06	0.868113	0.565	0.051	0.0116389	5	NPC2
marco1	1.63823e-06	0.851062	0.29	0.041	0.00327646	5	marco				https://www.ncbi.nlm.nih.gov/gene/17167
tnfrsf9a	4.87545e-32	0.844929	0.754	0.169	9.7509e-29	5	tnfrsf9a
si:ch211-165i18.21	2.58214e-07	0.838129	0.304	0.037	0.000516429	5	si:ch211-165i18.2
zgc:173915	6.1152e-18	0.835443	0.435	0.029	1.22304e-14	5	zgc:173915
stoml3b	0.0037474	0.831006	0.362	0.029	1	5	stoml3b
slc3a2a	1.58673e-10	0.826145	0.304	0.034	3.17345e-07	5	slc3a2a
grna1	0.00950476	0.814763	0.362	0.145	1	5	grna
cxcr3.2	7.78314e-24	0.810724	0.725	0.087	1.55663e-20	5	cxcr3.2
si:dkey-69o16.5	4.20304e-11	0.791845	0.667	0.254	8.40608e-08	5	si:dkey-69o16.5
tp53inp2	1.65015e-64	0.776241	0.623	0.061	3.3003e-61	5	tp53inp2
tubb4b1	1.03795e-05	0.765792	0.667	0.201	0.0207589	5	tubb4b
cxcr4b2	1.24377e-12	0.760686	0.87	0.32	2.48753e-09	5	cxcr4b
psmb9a	2.24132e-06	0.745701	0.58	0.181	0.00448263	5	psmb9a
fuca2	0.00105223	0.734923	0.362	0.251	1	5	fuca2
cd8a	2.87304e-40	0.730099	0.493	0.068	5.74608e-37	5	cd8a
ppib	0.00670914	0.724667	0.565	0.233	1	5	ppib
sult1st1	5.07246e-06	0.721485	0.29	0.061	0.0101449	5	sult1st1
ifi30	0.00231577	0.712724	0.536	0.105	1	5	ifi30
zgc:64065	0.00345229	0.703699	0.522	0.15	1	5	zgc:64065
CR855311.1	4.24488e-06	0.702317	0.594	0.101	0.00848976	5	CR855311.1
psap1	2.04555e-06	0.686043	0.71	0.353	0.00409111	5	psap
si:dkey-27i16.22	0.00254491	0.670054	0.348	0.179	1	5	si:dkey-27i16.2
psmc3	2.60866e-08	0.664918	0.261	0.213	5.21733e-05	5	psmc3
ccl34b.1	1.04681e-47	0.664156	0.406	0.033	2.09363e-44	5	ccl34b.1
id11	0.000112184	0.66225	0.333	0.233	0.224369	5	id1
tmem176l.4	1.17679e-15	0.65568	0.449	0.082	2.35358e-12	5	tmem176l.4
arpc5a1	8.77453e-18	0.653848	0.681	0.087	1.75491e-14	5	arpc5a
si:dkey-58j15.10	1.54864e-117	0.651804	0.826	0.066	3.09728e-114	5	si:dkey-58j15.10
ctsd	5.96701e-13	0.63865	0.812	0.242	1.1934e-09	5	ctsd
lgals9l1	2.66202e-09	0.635968	0.609	0.066	5.32404e-06	5	lgals9l1
blnk	1.08727e-33	0.630718	0.725	0.106	2.17455e-30	5	blnk
si:dkey-68o6.6	1.63467e-46	0.614739	0.768	0.128	3.26933e-43	5	si:dkey-68o6.6
ctsla	0.000999206	0.609473	0.594	0.347	1	5	ctsla
pak1ip1	1.30728e-15	0.60678	0.594	0.162	2.61456e-12	5	pak1ip1
FP085399.2	3.43098e-48	0.604282	0.42	0.039	6.86196e-45	5	FP085399.2
si:ch211-198c19.3	1.08145e-08	0.603977	0.58	0.092	2.16289e-05	5	si:ch211-198c19.3
anxa41	0.00615065	0.60386	0.319	0.135	1	5	anxa4
BX004999.1	6.6842e-05	0.598723	0.29	0.132	0.133684	5	BX004999.1
si:dkey-21a6.5	4.45911e-30	0.597468	0.725	0.094	8.91822e-27	5	si:dkey-21a6.5
thoc2	2.44353e-33	0.596122	0.87	0.3	4.88707e-30	5	thoc2
dpp7	0.00299693	0.596044	0.362	0.253	1	5	dpp7
prelid1a	5.41058e-06	0.595168	0.304	0.257	0.0108212	5	prelid1a
smim151	3.59912e-30	0.592775	0.826	0.178	7.19824e-27	5	smim15
ctss2.12	7.73163e-05	0.590038	0.304	0.139	0.154633	5	ctss2.1
zgc:92249	1.74728e-12	0.586759	0.261	0.311	3.49455e-09	5	zgc:92249
asah1b	0.00013027	0.582034	0.275	0.079	0.260541	5	asah1b
ms4a17a.10	1.95364e-10	0.578025	0.551	0.142	3.90727e-07	5	ms4a17a.10
cdc42ep4a	2.91862e-73	0.572057	0.783	0.07	5.83724e-70	5	cdc42ep4a
dusp6	2.70948e-49	0.57048	0.841	0.16	5.41896e-46	5	dusp6
mfsd12a	7.53322e-16	0.569725	0.478	0.128	1.50664e-12	5	mfsd12a
scpep11	2.65234e-05	0.555214	0.609	0.263	0.0530468	5	scpep1
spg21	5.72562e-06	0.552292	0.275	0.087	0.0114512	5	spg21
il6r	8.43761e-06	0.550707	0.507	0.077	0.0168752	5	il6r
cx32.2	0.00024409	0.550223	0.29	0.023	0.488179	5	cx32.2
mafbb	3.28562e-09	0.548627	0.261	0.01	6.57124e-06	5	mafbb
cfp	4.40634e-08	0.543017	0.449	0.02	8.81267e-05	5	cfp
mcl1b1	0.00947408	0.538146	0.348	0.129	1	5	mcl1b
lgmn	1.81465e-09	0.525253	0.71	0.238	3.6293e-06	5	lgmn
si:ch211-119e14.1	3.59745e-42	0.517781	0.884	0.228	7.19491e-39	5	si:ch211-119e14.1
ciao1	1.72792e-14	0.51773	0.71	0.245	3.45583e-11	5	ciao1
si:ch73-158p21.3	2.24051e-10	0.513694	0.493	0.091	4.48103e-07	5	si:ch73-158p21.3
si:dkey-33c12.4	1.88362e-17	0.507628	0.812	0.305	3.76724e-14	5	si:dkey-33c12.4
histh1l	0.000154656	0.507234	0.652	0.289	0.309313	5	histh1l
CR318588.3	2.13129e-14	0.505337	0.739	0.319	4.26259e-11	5	CR318588.3
clta	0.000141566	0.495836	0.304	0.144	0.283132	5	clta
csnk2a1	3.17471e-14	0.492324	0.725	0.231	6.34941e-11	5	csnk2a1
si:ch211-212k18.7	0.0045533	0.473458	0.58	0.247	1	5	si:ch211-212k18.7
arpc1b2	9.91859e-06	0.467669	0.696	0.327	0.0198372	5	arpc1b
ptprc1	0.00107679	0.463933	0.536	0.154	1	5	ptprc
ap1s21	9.74828e-20	0.46018	0.739	0.18	1.94966e-16	5	ap1s2
tspan36	0.00779255	0.458202	0.754	0.51	1	5	tspan36
cst3	1.92937e-05	0.455356	0.319	0.068	0.0385874	5	cst3
akr7a3	4.86037e-35	0.450698	0.768	0.165	9.72074e-32	5	akr7a3
CABZ01068358.1	4.47478e-60	0.449962	0.435	0.007	8.94955e-57	5	CABZ01068358.1
bcl6a	4.7017e-85	0.446418	0.739	0.049	9.4034e-82	5	bcl6a
surf1	4.58572e-23	0.446315	0.739	0.253	9.17144e-20	5	surf1
gnmt	0.00110667	0.444895	0.493	0.169	1	5	gnmt
scinla	8.30026e-72	0.443687	0.812	0.118	1.66005e-68	5	scinla
mrpl13	1.36801e-12	0.436615	0.739	0.297	2.73603e-09	5	mrpl13
btr29	9.77658e-175	0.432568	0.783	0.024	1.95532e-171	5	btr29
si:ch211-214p13.9	1.60877e-10	0.430842	0.638	0.205	3.21754e-07	5	si:ch211-214p13.9
ncf2	0.000128629	0.426919	0.304	0.131	0.257258	5	ncf2
si:ch211-102c2.41	2.68075e-06	0.42317	0.275	0.228	0.0053615	5	si:ch211-102c2.4
csnk1a1	4.87439e-13	0.409764	0.739	0.298	9.74878e-10	5	csnk1a1
mtmr6	7.04258e-35	0.408586	0.855	0.257	1.40852e-31	5	mtmr6
sept2	8.50177e-05	0.408354	0.275	0.152	0.170035	5	sept2
si:ch73-359m17.7	5.03139e-36	0.404765	0.725	0.046	1.00628e-32	5	si:ch73-359m17.7
peli1b	6.31247e-11	0.402993	0.507	0.163	1.26249e-07	5	peli1b
si:dkey-180p18.91	4.99361e-26	0.400534	0.855	0.318	9.98723e-23	5	si:dkey-180p18.9
fam107b	0.000564665	0.398414	0.304	0.119	1	5	fam107b
tmco1	0.000136119	0.39042	0.652	0.325	0.272238	5	tmco1
slirp	2.69121e-16	0.39016	0.754	0.29	5.38242e-13	5	slirp
rassf2a	0.004619	0.383804	0.29	0.078	1	5	rassf2a
zgc:112982	1.006e-27	0.381234	0.87	0.312	2.01201e-24	5	zgc:112982
ptpn61	1.25619e-12	0.379152	0.681	0.158	2.51237e-09	5	ptpn6
vta1	1.19729e-27	0.374921	0.768	0.128	2.39457e-24	5	vta1
tcirg1b	0.0068778	0.370848	0.304	0.112	1	5	tcirg1b
afmid	5.37348e-14	0.367956	0.652	0.171	1.0747e-10	5	afmid
tmem110l	9.14125e-37	0.364594	0.594	0.106	1.82825e-33	5	tmem110l
flj11011l	2.21909e-23	0.363415	0.826	0.296	4.43819e-20	5	flj11011l
NC-002333.72	0.002825	0.362768	0.609	0.304	1	5	NC-002333.7
eif2s2	1.43497e-07	0.361332	0.783	0.388	0.000286994	5	eif2s2
psma8	1.69846e-06	0.358432	0.29	0.212	0.00339691	5	psma8
cenpw	4.57716e-09	0.355943	0.58	0.216	9.15432e-06	5	cenpw
hspa51	6.89319e-09	0.354969	0.681	0.276	1.37864e-05	5	hspa5
hacd2	4.73579e-21	0.354533	0.739	0.158	9.47158e-18	5	hacd2
ift57	6.03001e-65	0.34405	0.87	0.16	1.206e-61	5	ift57
cited4a	0.000915155	0.343489	0.319	0.13	1	5	cited4a
gemin8	5.49232e-40	0.34261	0.812	0.174	1.09846e-36	5	gemin8
nupr1	2.63228e-46	0.340458	0.594	0.052	5.26455e-43	5	nupr1
mrpl41	7.03899e-31	0.338418	0.812	0.213	1.4078e-27	5	mrpl41
AL831726.2	1.29726e-06	0.338262	0.348	0.038	0.00259451	5	AL831726.2
cd632	1.00028e-07	0.334553	0.797	0.317	0.000200056	5	cd63
lrrfip2	1.05615e-27	0.332107	0.841	0.274	2.1123e-24	5	lrrfip2
cybb1	5.14468e-05	0.33181	0.522	0.121	0.102894	5	cybb
glmp	1.80049e-09	0.326309	0.261	0.209	3.60099e-06	5	glmp
prmt1	0.0096655	0.326265	0.594	0.305	1	5	prmt1
mrpl12	0.000419712	0.324948	0.507	0.097	0.839425	5	mrpl12
sesn1	4.98629e-20	0.321722	0.812	0.325	9.97258e-17	5	sesn1
dcaf5	1.79335e-75	0.320096	0.812	0.063	3.58671e-72	5	dcaf5
hirip3	5.17403e-30	0.319687	0.855	0.331	1.03481e-26	5	hirip3
stx11a	0.00228014	0.319493	0.261	0.118	1	5	stx11a
zgc:113314	0.000492629	0.319089	0.29	0.176	0.985258	5	zgc:113314
ubb	1.91867e-05	0.318781	0.71	0.327	0.0383733	5	ubb
psmb8a1	0.00187797	0.318281	0.29	0.145	1	5	psmb8a
anxa2a1	2.14292e-06	0.316983	0.609	0.125	0.00428584	5	anxa2a
apoeb	0.000307429	0.316928	0.594	0.212	0.614858	5	apoeb
aldh3a2a	1.63989e-40	0.313205	0.797	0.177	3.27978e-37	5	aldh3a2a
snapin	6.52057e-14	0.30978	0.754	0.288	1.30411e-10	5	snapin
adprm	4.62787e-05	0.308353	0.565	0.175	0.0925574	5	adprm
idh3a	0.00118995	0.308033	0.58	0.233	1	5	idh3a
slc30a71	4.16212e-32	0.299797	0.812	0.211	8.32424e-29	5	slc30a7
si:ch211-71m22.1	7.27031e-34	0.292597	0.783	0.211	1.45406e-30	5	si:ch211-71m22.1
adsl	2.57128e-23	0.29188	0.783	0.233	5.14257e-20	5	adsl
emd	2.19955e-35	0.288135	0.739	0.109	4.39909e-32	5	emd
klf2a	0.000316437	0.286004	0.609	0.261	0.632874	5	klf2a
cfl12	0.0011874	0.285773	0.667	0.306	1	5	cfl1
minos1	2.97569e-15	0.284122	0.783	0.315	5.95138e-12	5	minos1
gpd1c1	3.87666e-05	0.282072	0.261	0.085	0.0775332	5	gpd1c
ssr21	1.83925e-05	0.281758	0.304	0.219	0.036785	5	ssr2
hspe11	1.92944e-08	0.280044	0.261	0.221	3.85888e-05	5	hspe1
ndufs21	8.30874e-20	0.279406	0.812	0.28	1.66175e-16	5	ndufs2
ndufs3	0.00204522	0.278092	0.594	0.276	1	5	ndufs3
elp6	3.68176e-15	0.275558	0.71	0.244	7.36353e-12	5	elp6
apooa	1.37139e-09	0.273041	0.261	0.178	2.74277e-06	5	apooa
ppiab2	0.00172616	0.27273	0.696	0.341	1	5	ppiab
cd9b	3.6775e-05	0.270549	0.551	0.068	0.07355	5	cd9b
zgc:85777	1.93944e-20	0.269715	0.783	0.314	3.87888e-17	5	zgc:85777
clcn7	3.76032e-25	0.268113	0.768	0.243	7.52064e-22	5	clcn7
sccpdhb	2.46377e-07	0.266695	0.667	0.273	0.000492754	5	sccpdhb
si:ch211-79k12.1	7.59827e-23	0.266541	0.797	0.298	1.51965e-19	5	si:ch211-79k12.1
ugp2b1	0.00708884	0.264722	0.362	0.224	1	5	ugp2b
arpin1	1.24612e-08	0.263533	0.449	0.064	2.49224e-05	5	arpin
ier2a1	5.26258e-10	0.260548	0.739	0.29	1.05252e-06	5	ier2a
cxcl19	6.95041e-65	0.260212	0.493	0.035	1.39008e-61	5	cxcl19
fgfr1op	2.14793e-07	0.257006	0.638	0.239	0.000429586	5	fgfr1op
cops2	9.20857e-36	0.253791	0.826	0.184	1.84171e-32	5	cops2
fkbp1b	2.56761e-28	0.252133	0.855	0.317	5.13522e-25	5	fkbp1b
atox1	1.69585e-07	0.251872	0.275	0.233	0.000339169	5	atox1
igl1c3	2.37251e-29	2.73943	0.87	0.32	4.74502e-26	6	igl1c3		B cell		https://zfin.org/ZDB-GENE-111021-11
igic1s1	1.15823e-24	2.51139	0.87	0.368	2.31647e-21	6	igic1s1
si:dkey-234i14.9	4.82416e-26	2.48023	0.891	0.387	9.64832e-23	6	si:dkey-234i14.9
zgc:194275	4.24578e-18	2.42136	0.783	0.377	8.49156e-15	6	zgc:194275
CU896602.1	8.59888e-18	2.37789	0.783	0.389	1.71978e-14	6	CU896602.1
zgc:153659	6.49244e-23	2.31588	0.783	0.277	1.29849e-19	6	zgc:153659
CU571382.1	7.0648e-22	2.30317	0.87	0.375	1.41296e-18	6	CU571382.1
BX571825.5	5.80374e-15	2.13755	0.717	0.348	1.16075e-11	6	BX571825.5
CU207301.2	1.16418e-18	2.04053	0.696	0.214	2.32835e-15	6	CU207301.2
igl3v5	9.26513e-16	1.93238	0.717	0.337	1.85303e-12	6	igl3v5
dap1b	1.60416e-15	1.88763	0.783	0.424	3.20831e-12	6	dap1b
cxcr4b3	1.90905e-20	1.80929	0.913	0.324	3.81809e-17	6	cxcr4b
ighv1-4	4.40712e-11	1.78744	0.652	0.334	8.81424e-08	6	ighv1-4
cd74a2	2.52667e-22	1.77566	0.935	0.483	5.05333e-19	6	cd74a
grap2b1	1.39163e-13	1.74738	0.63	0.155	2.78326e-10	6	grap2b
mpeg1.1	1.316e-18	1.72006	0.63	0.171	2.632e-15	6	mpeg1.1
zgc:171713	1.08808e-11	1.70178	0.609	0.266	2.17616e-08	6	zgc:171713
cd79a	7.28051e-14	1.68503	0.63	0.281	1.4561e-10	6	cd79a
cd74b1	1.52433e-14	1.67684	0.783	0.385	3.04867e-11	6	cd74b
si:busm1-266f07.22	2.98083e-13	1.54875	0.717	0.336	5.96167e-10	6	si:busm1-266f07.2
si:dkey-24p1.1	2.20546e-11	1.44943	0.565	0.224	4.41092e-08	6	si:dkey-24p1.1
arrdc3b	2.9172e-07	1.42657	0.565	0.335	0.000583441	6	arrdc3b
hmgn2	1.49269e-06	1.40542	0.565	0.218	0.00298538	6	hmgn2
tubb2b	3.29063e-08	1.40057	0.543	0.192	6.58126e-05	6	tubb2b
si:ch211-145b13.61	5.49653e-08	1.38496	0.565	0.324	0.000109931	6	si:ch211-145b13.6
klf2a1	2.53662e-10	1.38459	0.587	0.264	5.07323e-07	6	klf2a
tspan2a	1.48188e-62	1.36405	0.522	0.024	2.96376e-59	6	tspan2a
sept6	2.67528e-12	1.31463	0.565	0.165	5.35055e-09	6	sept6
gadd45ga	5.28031e-17	1.26128	0.543	0.125	1.05606e-13	6	gadd45ga
si:ch211-119e14.11	4.57386e-08	1.25353	0.522	0.241	9.14771e-05	6	si:ch211-119e14.1
eef1da	1.59422e-09	1.2351	0.587	0.206	3.18844e-06	6	eef1da
mhc2dab1	4.27062e-07	1.19981	0.565	0.32	0.000854125	6	mhc2dab
rpl31	6.12519e-16	1.18254	0.957	0.658	1.22504e-12	6	rpl3
ptmab2	8.1063e-09	1.17391	0.652	0.28	1.62126e-05	6	ptmab
ponzr1	6.13777e-07	1.17012	0.5	0.173	0.00122755	6	ponzr1
rac21	0.000251795	1.15528	0.478	0.205	0.503591	6	rac2
CR936442.1	9.82833e-28	1.13292	0.435	0.055	1.96567e-24	6	CR936442.1
coro1a2	7.71132e-09	1.07565	0.587	0.205	1.54226e-05	6	coro1a
ppiab3	4.97893e-10	1.07502	0.739	0.343	9.95787e-07	6	ppiab
si:rp71-68n21.91	9.11716e-12	1.05704	0.478	0.091	1.82343e-08	6	si:rp71-68n21.9
fam107b1	1.99192e-09	1.05552	0.478	0.118	3.98384e-06	6	fam107b
rplp2l1	1.71894e-15	1.05107	0.978	0.711	3.43789e-12	6	rplp2l
si:ch211-214p16.11	0.000687116	1.02421	0.543	0.35	1	6	si:ch211-214p16.1
enpp1	9.05391e-14	1.01354	0.5	0.147	1.81078e-10	6	enpp1
h1fx1	1.57449e-06	1.00186	0.457	0.163	0.00314898	6	h1fx
arhgdig1	6.72221e-09	0.977207	0.565	0.188	1.34444e-05	6	arhgdig
cfl13	8.98843e-05	0.974558	0.565	0.311	0.179769	6	cfl1
si:ch211-114l13.12	6.74806e-05	0.973394	0.457	0.264	0.134961	6	si:ch211-114l13.12
zgc:1627302	5.30574e-07	0.943589	0.587	0.291	0.00106115	6	zgc:162730
ppiaa2	0.00111222	0.940813	0.565	0.374	1	6	ppiaa
ptpn62	9.81144e-07	0.931625	0.478	0.166	0.00196229	6	ptpn6
bcl2l10	0.00109342	0.931502	0.478	0.32	1	6	bcl2l10
arpc1b3	2.2577e-05	0.913627	0.609	0.332	0.045154	6	arpc1b
RPL411	2.97658e-23	0.90686	1	0.941	5.95317e-20	6	RPL41
sftpbb2	3.7001e-09	0.891461	0.522	0.234	7.40021e-06	6	sftpbb
npm1a	0.00724388	0.878069	0.348	0.155	1	6	npm1a
nme2b.11	4.76672e-06	0.872103	0.696	0.408	0.00953345	6	nme2b.1
si:dkey-27i16.23	3.74205e-05	0.851977	0.435	0.179	0.0748411	6	si:dkey-27i16.2
rsl1d11	5.40504e-05	0.844393	0.478	0.299	0.108101	6	rsl1d1
BX571825.4	2.78904e-06	0.831789	0.457	0.211	0.00557808	6	BX571825.4
pacsin3	1.321e-07	0.828605	0.5	0.242	0.000264199	6	pacsin3
ywhaqa	4.09514e-05	0.828231	0.413	0.161	0.0819028	6	ywhaqa
ier2a2	9.66171e-05	0.812873	0.5	0.299	0.193234	6	ier2a
rpl32	3.40504e-13	0.807905	1	0.886	6.81008e-10	6	rpl32
myl12.11	1.79656e-06	0.804447	0.609	0.268	0.00359311	6	myl12.1
cyba	7.93432e-06	0.803551	0.435	0.142	0.0158686	6	cyba
fbl	3.41449e-10	0.80166	0.478	0.142	6.82898e-07	6	fbl
actb22	2.43809e-12	0.801334	1	0.813	4.87618e-09	6	actb2
crip12	4.67639e-05	0.80117	0.587	0.299	0.0935277	6	crip1
adh51	4.28826e-05	0.798869	0.457	0.252	0.0857652	6	adh5
CR318588.42	0.000168572	0.794755	0.913	0.768	0.337144	6	CR318588.4
pfn12	4.40408e-11	0.780273	0.978	0.738	8.80815e-08	6	pfn1
btk	5.44052e-06	0.771568	0.413	0.173	0.010881	6	btk
CU467110.1	0.00176918	0.767071	0.413	0.254	1	6	CU467110.1
cmip	1.04647e-16	0.762049	0.457	0.085	2.09293e-13	6	cmip
ier2b1	6.83184e-08	0.757619	0.5	0.214	0.000136637	6	ier2b
si:dkey-17e16.10	1.38121e-06	0.740221	0.457	0.203	0.00276243	6	si:dkey-17e16.10
hsp90ab11	8.21341e-06	0.7321	0.652	0.338	0.0164268	6	hsp90ab1
tagln22	0.00254575	0.717228	0.413	0.212	1	6	tagln2
btg11	2.00238e-05	0.701059	0.652	0.419	0.0400476	6	btg1
FP016018.1	1.70552e-05	0.700299	0.348	0.099	0.0341104	6	FP016018.1
bcl6a1	5.02316e-18	0.698357	0.413	0.062	1.00463e-14	6	bcl6a
ncf1	2.52611e-05	0.693128	0.391	0.123	0.0505223	6	ncf1
rpl231	1.01004e-07	0.687206	0.935	0.744	0.000202007	6	rpl23
sesn11	0.00449761	0.682236	0.457	0.336	1	6	sesn1
ifi301	0.0017956	0.677141	0.326	0.113	1	6	ifi30
BX571825.3	8.76129e-26	0.672576	0.283	0.004	1.75226e-22	6	BX571825.3
cxcr4a1	1.44343e-05	0.666204	0.413	0.196	0.0288686	6	cxcr4a
sf3a11	3.81509e-07	0.665705	0.435	0.184	0.000763017	6	sf3a1
wipf1b	2.81396e-09	0.665073	0.37	0.07	5.62792e-06	6	wipf1b
spi1b1	0.00727889	0.663253	0.326	0.148	1	6	spi1b
eef1a1l11	3.78641e-07	0.656814	0.913	0.79	0.000757282	6	eef1a1l1
rps71	1.75526e-07	0.656224	0.891	0.625	0.000351052	6	rps7
nmt1a	7.46473e-05	0.654557	0.391	0.171	0.149295	6	nmt1a
hopx	0.000996003	0.644726	0.413	0.242	1	6	hopx
si:ch211-195d17.2	0.00011018	0.644601	0.413	0.222	0.22036	6	si:ch211-195d17.2
tmsb4x2	9.9987e-11	0.640129	1	0.887	1.99974e-07	6	tmsb4x
SHISA4	9.08744e-45	0.633346	0.391	0.015	1.81749e-41	6	SHISA4
slc25a51	6.52997e-06	0.633336	0.87	0.672	0.0130599	6	slc25a5
arf6b1	5.57086e-07	0.630733	0.457	0.176	0.00111417	6	arf6b
ip6k2a	2.08951e-08	0.619379	0.435	0.147	4.17903e-05	6	ip6k2a
CU570894.1	0.000327987	0.616363	0.391	0.211	0.655973	6	CU570894.1
rplp11	8.1533e-10	0.615101	1	0.883	1.63066e-06	6	rplp1
rpl5b	0.00352811	0.601947	0.5	0.311	1	6	rpl5b
mob3a	0.000955265	0.599221	0.37	0.17	1	6	mob3a
rps92	2.92841e-06	0.596962	0.87	0.658	0.00585682	6	rps9
rbmx	1.07353e-05	0.586245	0.5	0.28	0.0214706	6	rbmx
psmb9a1	2.15622e-05	0.586057	0.413	0.187	0.0431244	6	psmb9a
cnot6a	0.000132666	0.585648	0.457	0.263	0.265333	6	cnot6a
rps14	1.44842e-05	0.580763	0.87	0.656	0.0289683	6	rps14
mrps28	5.75672e-05	0.578277	0.5	0.304	0.115134	6	mrps28
cinp	0.00437175	0.571262	0.413	0.293	1	6	cinp
sco1	0.00912881	0.569079	0.391	0.26	1	6	sco1
h2afvb	0.00410777	0.549592	0.413	0.258	1	6	h2afvb
actb12	0.000766263	0.548134	0.717	0.495	1	6	actb1
rpl18	3.34495e-05	0.546359	0.891	0.775	0.0668989	6	rpl18
ddb2	9.93559e-05	0.543795	0.457	0.26	0.198712	6	ddb2
parvg2	0.0010601	0.543041	0.37	0.185	1	6	parvg
nenf	0.000463576	0.54137	0.457	0.307	0.927152	6	nenf
si:dkey-171c9.3	0.0039331	0.538877	0.348	0.181	1	6	si:dkey-171c9.3
ighz	4.93021e-32	0.536306	0.348	0.03	9.86042e-29	6	ighz
eif4a1a	0.000470632	0.533286	0.435	0.242	0.941264	6	eif4a1a
zgc:110591	6.28688e-05	0.530311	0.413	0.194	0.125738	6	zgc:110591
med13b	3.5365e-09	0.526044	0.348	0.09	7.07301e-06	6	med13b
atpaf1	0.00074953	0.524096	0.457	0.312	1	6	atpaf1
stk17b1	0.00132025	0.521024	0.283	0.091	1	6	stk17b
eef1db1	6.43841e-05	0.517105	0.391	0.147	0.128768	6	eef1db
tmc8	2.07415e-07	0.5097	0.326	0.073	0.000414829	6	tmc8
hmgb1b	5.71449e-05	0.507914	0.435	0.236	0.11429	6	hmgb1b
adprm1	1.17021e-06	0.504918	0.413	0.182	0.00234042	6	adprm
coa6	6.46306e-06	0.50486	0.478	0.253	0.0129261	6	coa6
si:ch211-198c19.31	0.000479962	0.503195	0.326	0.101	0.959923	6	si:ch211-198c19.3
nutf2l	1.30937e-07	0.50145	0.457	0.183	0.000261874	6	nutf2l
ndufa8	2.12707e-05	0.497983	0.478	0.264	0.0425415	6	ndufa8
BX276105.3	3.0741e-10	0.495416	0.37	0.098	6.1482e-07	6	BX276105.3
ktn1	1.89025e-08	0.494512	0.435	0.154	3.78051e-05	6	ktn1
stim1a	1.2865e-08	0.487733	0.37	0.09	2.573e-05	6	stim1a
caprin1a	0.000619823	0.486049	0.413	0.234	1	6	caprin1a
zgc:640651	1.27618e-07	0.483757	0.413	0.156	0.000255236	6	zgc:64065
ahcy	5.23426e-08	0.480211	0.326	0.073	0.000104685	6	ahcy
si:ch73-158p21.31	3.78725e-10	0.468608	0.413	0.096	7.57449e-07	6	si:ch73-158p21.3
tars	0.000329637	0.466751	0.304	0.143	0.659274	6	tars
mt-atp6	0.00102976	0.465943	0.804	0.584	1	6	mt-atp6
ssbp1	0.000322798	0.457582	0.457	0.304	0.645596	6	ssbp1
ponzr61	1.04828e-06	0.453496	0.348	0.072	0.00209656	6	ponzr6
RASSF5	0.00127854	0.452946	0.413	0.26	1	6	RASSF5
lbr	1.6931e-05	0.451531	0.478	0.28	0.0338621	6	lbr
ywhabl1	3.64344e-05	0.448042	0.435	0.222	0.0728688	6	ywhabl
ppp1caa1	0.000854107	0.445217	0.435	0.266	1	6	ppp1caa
cluap1	1.4332e-08	0.429104	0.391	0.132	2.8664e-05	6	cluap1
NDUFAF8	1.76959e-08	0.428969	0.457	0.181	3.53917e-05	6	NDUFAF8
nsmce2	0.00152247	0.427704	0.391	0.24	1	6	nsmce2
dnajc9	0.00256668	0.427086	0.326	0.149	1	6	dnajc9
tmem131l	2.28978e-09	0.422266	0.391	0.101	4.57956e-06	6	tmem131l
urm1	1.42995e-06	0.421197	0.457	0.228	0.00285989	6	urm1
ddx61	0.000263001	0.416186	0.5	0.33	0.526002	6	ddx61
rps251	0.00677263	0.414415	0.761	0.644	1	6	rps25
emd1	1.09147e-07	0.41024	0.391	0.122	0.000218294	6	emd
cptp	0.000560497	0.40632	0.391	0.221	1	6	cptp
thoc7	0.000117338	0.400303	0.435	0.24	0.234675	6	thoc7
znf296	8.25801e-12	0.399949	0.391	0.084	1.6516e-08	6	znf296
bhlhe401	3.46146e-06	0.399368	0.37	0.102	0.00692291	6	bhlhe40
pald1a1	6.70283e-05	0.393852	0.304	0.072	0.134057	6	pald1a
si:dkey-23i12.51	0.000607639	0.393417	0.261	0.101	1	6	si:dkey-23i12.5
rel	1.21188e-06	0.392947	0.391	0.135	0.00242375	6	rel
lrp10	0.00951475	0.392363	0.391	0.222	1	6	lrp10
skap22	0.000497972	0.375839	0.326	0.122	0.995944	6	skap2
znf143b	0.00235675	0.372299	0.435	0.287	1	6	znf143b
cmpk1	8.14899e-05	0.364708	0.391	0.181	0.16298	6	cmpk
odc11	0.000771153	0.363883	0.304	0.101	1	6	odc1
nubp1	0.00886362	0.363805	0.391	0.23	1	6	nubp1
ubap1	0.00738801	0.358078	0.435	0.309	1	6	ubap1
stat3	7.3943e-07	0.353166	0.283	0.083	0.00147886	6	stat3
rrs1	0.00119116	0.352277	0.435	0.273	1	6	rrs1
ppdpfb	0.00144815	0.352092	0.565	0.38	1	6	ppdpfb
rps121	0.000720807	0.350696	0.957	0.884	1	6	rps12
ap2s1	2.32253e-09	0.347824	0.457	0.151	4.64506e-06	6	ap2s1
clpp1	0.00373219	0.347595	0.435	0.299	1	6	clpp
hnrnpabb	0.00152977	0.344049	0.522	0.349	1	6	hnrnpabb
minos11	0.000850886	0.343809	0.478	0.324	1	6	minos1
zgc:114045	3.78599e-05	0.339735	0.283	0.069	0.0757199	6	zgc:114045
zgc:640511	0.000205173	0.339502	0.435	0.206	0.410345	6	zgc:64051
dpy30	0.00159682	0.337636	0.457	0.322	1	6	dpy30
hiat1a	0.00145274	0.318408	0.283	0.084	1	6	hiat1a
mknk2b	0.00676718	0.318292	0.326	0.165	1	6	mknk2b
si:dkeyp-82a1.6	2.85768e-08	0.31745	0.435	0.145	5.71535e-05	6	si:dkeyp-82a1.6
CT027744.2	0.00200187	0.317226	0.283	0.089	1	6	CT027744.2
mtap	0.00029384	0.313825	0.413	0.245	0.587681	6	mtap
abracl1	0.001559	0.307893	0.304	0.121	1	6	abracl
smarca4a1	0.0043405	0.306721	0.326	0.14	1	6	smarca4a
tgfbi	3.46624e-13	0.306648	0.348	0.045	6.93249e-10	6	tgfbi
map2k6	0.000595656	0.306079	0.391	0.205	1	6	map2k6
thrap3b	0.000307173	0.304916	0.391	0.218	0.614346	6	thrap3b
pef1	0.000314981	0.302787	0.457	0.281	0.629963	6	pef1
cradd	8.0408e-15	0.298282	0.283	0.041	1.60816e-11	6	cradd
peli1b1	0.00804823	0.297097	0.304	0.17	1	6	peli1b
CR759885.1	9.12978e-08	0.296783	0.348	0.108	0.000182596	6	CR759885.1
pmp22b1	0.00515665	0.290105	0.435	0.313	1	6	pmp22b
atf1	0.00236816	0.290076	0.478	0.332	1	6	atf1
adgrg1	3.45054e-05	0.289087	0.37	0.169	0.0690108	6	adgrg1
selenoh	5.91698e-06	0.288991	0.435	0.186	0.011834	6	selenoh
nr1h3	2.45783e-06	0.285951	0.37	0.155	0.00491567	6	nr1h3
zbtb11	0.00152191	0.284293	0.391	0.23	1	6	zbtb11
BX465849.1	5.8559e-21	0.280838	0.391	0.053	1.17118e-17	6	BX465849.1
ints10	3.24076e-05	0.274305	0.413	0.195	0.0648151	6	ints10
tspan37	0.00385436	0.274231	0.348	0.192	1	6	tspan37
slirp1	0.00636666	0.27333	0.435	0.3	1	6	slirp
naf1	0.00391198	0.27327	0.304	0.161	1	6	naf1
ldlrap1a	0.00188686	0.271422	0.283	0.095	1	6	ldlrap1a
si:ch211-207n23.2	0.0038866	0.27104	0.457	0.346	1	6	si:ch211-207n23.2
hsp70.3	4.2774e-07	0.270553	0.391	0.145	0.000855479	6	hsp70.3
slc38a10	0.00671844	0.266106	0.37	0.205	1	6	slc38a10
dusp61	0.00743581	0.265671	0.304	0.176	1	6	dusp6
ift172	2.55929e-06	0.264919	0.37	0.146	0.00511858	6	ift172
mrpl53	9.2525e-06	0.257637	0.435	0.204	0.018505	6	mrpl53
snx29	1.83281e-12	0.256352	0.348	0.07	3.66561e-09	6	snx29
khnyn	0.000126623	0.255588	0.413	0.214	0.253245	6	khnyn
rnf175	0.00868168	0.253029	0.457	0.361	1	6	rnf175
anxa11b2	0.00344492	0.250484	0.283	0.132	1	6	anxa11b

## Sheet: Brain
	p_val	avg_logFC	pct.1	pct.2	p_val_adj	cluster	gene		cell type		reference
si:dkey-200l5.4	0	1.71609	0.991	0.825	0	1	si:dkey-200l5.4		Oligodendrocyte
cldnk	0	1.68768	0.958	0.563	0	1	cldnk
PLA1A	0	1.65013	0.815	0.406	0	1	PLA1A
tuft1a	0	1.58608	0.694	0.365	0	1	tuft1a
mbpa	0	1.55979	1	0.917	0	1	mbpa
stmn1b	0	1.52744	0.993	0.728	0	1	stmn1b
plp1b	0	1.52132	1	0.941	0	1	plp1b				Alemany, A., Florescu, M., Baron, C.S., Peterson-Maduro, J., and van Oudenaarden, A. (2018). Whole-organism clone tracing using single-cell sequencing. Nature 556, 108-+.
mpz	0	1.50915	0.997	0.843	0	1	mpz
cx27.5	0	1.44251	0.571	0.325	0	1	cx27.5
zgc:153981	0	1.44085	0.849	0.504	0	1	zgc:153981
si:rp71-19m20.1	0	1.43849	0.769	0.437	0	1	si:rp71-19m20.1
flj13639	0	1.43797	0.997	0.805	0	1	flj13639
timd4	0	1.42167	0.818	0.466	0	1	timd4
csrp1b	0	1.3978	0.847	0.515	0	1	csrp1b
ppp1r14aa	0	1.38467	0.809	0.481	0	1	ppp1r14aa
cdaa	0	1.38203	0.54	0.32	0	1	cdaa
cd9b	0	1.37448	0.945	0.636	0	1	cd9b
si:ch211-132g1.3	0	1.35148	0.604	0.327	0	1	si:ch211-132g1.3
vim	0	1.32503	0.531	0.338	0	1	vim
scdb	0	1.32415	0.728	0.421	0	1	scdb
glulb	0	1.31987	0.812	0.48	0	1	glulb
si:dkey-164f24.2	0	1.29276	0.551	0.327	0	1	si:dkey-164f24.2
BX936284.1	0	1.27828	0.708	0.422	0	1	BX936284.1
wnk4b	0	1.23885	0.538	0.335	0	1	wnk4b
si:ch211-286c4.6	0	1.23577	0.89	0.507	0	1	si:ch211-286c4.6
sept8b	4.40548e-132	1.21108	0.338	0.229	8.81096e-129	1	sept8b
stxbp6l	0	1.20554	0.686	0.431	0	1	stxbp6l
tmem237a	1.73615e-192	1.19806	0.433	0.29	3.47229e-189	1	tmem237a
glipr2l	4.46617e-202	1.18144	0.426	0.271	8.93233e-199	1	glipr2l
si:ch73-335m24.2	0	1.17106	0.708	0.441	0	1	si:ch73-335m24.2
stmn4	0	1.16771	0.633	0.389	0	1	stmn4
olig2	5.14116e-162	1.15886	0.412	0.284	1.02823e-158	1	olig2				Lu, Q.R., Yuk, D., Alberta, J.A., Zhu, Z., Pawlitzky, I., Chan, J., McMahon, A.P., Stiles, C.D., and Rowitch, D.H. (2000). Sonic hedgehog--regulated oligodendrocyte lineage genes encoding bHLH proteins in the mammalian central nervous system. Neuron 25, 317-329.
arl4d	1.73115e-155	1.14962	0.376	0.253	3.4623e-152	1	arl4d
cd59	0	1.09361	1	0.995	0	1	cd59
tuba8l3	6.85571e-298	1.08503	0.528	0.334	1.37114e-294	1	tuba8l3
si:ch211-195b13.1	5.61835e-153	1.0837	0.377	0.255	1.12367e-149	1	si:ch211-195b13.1
ninj2	0	1.07792	0.574	0.342	0	1	ninj2
qki2	4.70716e-236	1.07789	0.499	0.337	9.41432e-233	1	qki2
map4l	1.00791e-60	1.07413	0.303	0.244	2.01583e-57	1	map4l
tppp2	6.76678e-73	1.0603	0.312	0.244	1.35336e-69	1	tppp2
tspan2a	3.16923e-304	1.05254	0.581	0.395	6.33845e-301	1	tspan2a
fabp2	1.63545e-156	1.04908	0.434	0.307	3.2709e-153	1	fabp2
syngr2b	2.10015e-107	1.04594	0.37	0.275	4.2003e-104	1	syngr2b
elovl6	3.72297e-113	1.03859	0.348	0.25	7.44593e-110	1	elovl6
ly75	2.40124e-108	1.01604	0.361	0.267	4.80249e-105	1	ly75
efhd1	0	1.01444	0.74	0.459	0	1	efhd1
cd82a	4.04373e-287	1.01377	0.569	0.385	8.08746e-284	1	cd82a
slc7a10a	6.32142e-84	1.01301	0.331	0.253	1.26428e-80	1	slc7a10a
sept5a	4.90137e-87	0.994028	0.329	0.25	9.80274e-84	1	sept5a
gpm6ab	0	0.979822	0.749	0.492	0	1	gpm6ab
elovl1b	2.16232e-271	0.973252	0.543	0.363	4.32465e-268	1	elovl1b
sult2st1	2.05003e-85	0.94502	0.366	0.289	4.10006e-82	1	sult2st1
slmapb	4.3042e-98	0.937919	0.378	0.29	8.60841e-95	1	slmapb
ap2b1	2.58751e-97	0.914013	0.388	0.3	5.17503e-94	1	ap2b1
tjp2b	1.4513e-43	0.90941	0.284	0.24	2.90261e-40	1	tjp2b
c1qtnf4	1.04921e-32	0.895789	0.284	0.246	2.09843e-29	1	c1qtnf4
pisd	3.89965e-58	0.887219	0.302	0.247	7.7993e-55	1	pisd
crip3	2.36932e-50	0.867039	0.299	0.247	4.73865e-47	1	crip3
rtn1b	3.56784e-80	0.851267	0.375	0.297	7.13568e-77	1	rtn1b
epb41l3a	1.12512e-37	0.845902	0.299	0.262	2.25024e-34	1	epb41l3a
bcl2b	3.21213e-27	0.841546	0.255	0.233	6.42425e-24	1	bcl2b
sec14l8	2.8769e-25	0.799366	0.27	0.252	5.7538e-22	1	sec14l8
cdo1	1.14333e-111	0.747638	0.475	0.38	2.28666e-108	1	cdo1
zgc:92249	4.97812e-41	0.739286	0.279	0.237	9.95623e-38	1	zgc:92249
zgc:153704	1.10978e-53	0.695086	0.362	0.306	2.21955e-50	1	zgc:153704
ppp1cb	1.12672e-58	0.683135	0.362	0.305	2.25345e-55	1	ppp1cb
map1ab	1.4146e-12	0.654807	0.26	0.256	2.8292e-09	1	map1ab
calm1a	5.13767e-97	0.620301	0.43	0.337	1.02753e-93	1	calm1a
gng3	6.83572e-14	0.600433	0.256	0.243	1.36714e-10	1	gng3
si:dkeyp-72h1.1	1.58003e-12	0.592084	0.259	0.255	3.16006e-09	1	si:dkeyp-72h1.1
tuba1a	8.73053e-18	0.561267	0.286	0.276	1.74611e-14	1	tuba1a
cahz	7.48094e-76	0.54427	0.524	0.465	1.49619e-72	1	cahz
glula	0	0.531158	0.921	0.776	0	1	glula
rtn1a	5.52614e-59	0.518539	0.432	0.366	1.10523e-55	1	rtn1a
cox4i2	5.32015e-32	0.516742	0.304	0.271	1.06403e-28	1	cox4i2
acbd7	1.09448e-54	0.465464	0.38	0.316	2.18895e-51	1	acbd7
elavl3	0.00815666	0.40047	0.228	0.255	1	1	elavl3
ctsd	1.70673e-27	0.380062	0.393	0.367	3.41346e-24	1	ctsd
clic2	4.38045e-14	0.377293	0.352	0.352	8.76089e-11	1	clic2
insig1	0.00973593	0.320526	0.26	0.29	1	1	insig1
hbaa2	5.22581e-231	1.6931	0.57	0.426	1.04516e-227	2	hbaa2		Erythrocyte		https://www.ncbi.nlm.nih.gov/gene/497166
hbba2	0	1.54611	0.896	0.735	0	2	hbba2
hbaa1	0	1.34188	1	0.996	0	2	hbaa1
si:ch211-5k11.8	0	1.32527	1	0.997	0	2	si:ch211-5k11.8
hbba1	0	1.16186	1	0.999	0	2	hbba1
si:ch211-103n10.5	1.58159e-248	1.02207	0.623	0.473	3.16319e-245	2	si:ch211-103n10.5
nt5c2l1	0	1.01262	0.806	0.611	0	2	nt5c2l1
alas2	2.09415e-43	0.929336	0.36	0.32	4.18829e-40	2	alas2
hemgn	3.93512e-13	0.854743	0.28	0.282	7.87023e-10	2	hemgn
cahz1	9.9923e-69	0.681685	0.515	0.471	1.99846e-65	2	cahz
TCIM	1.16085e-23	0.478367	0.15	0.258	2.32171e-20	2	TCIM
zgc:152791	0.00492476	0.312644	0.182	0.258	1	2	zgc:152791
lgals3bpb	0	1.92358	0.841	0.378	0	3	lgals3bpb		Microglia
apoc1	0	1.87113	0.988	0.69	0	3	apoc1
ccl34b.1	0	1.54738	0.97	0.658	0	3	ccl34b.1
fcer1gl	0	1.53977	0.776	0.319	0	3	fcer1gl
apoeb	0	1.53662	0.942	0.702	0	3	apoeb				Alemany, A., Florescu, M., Baron, C.S., Peterson-Maduro, J., and van Oudenaarden, A. (2018). Whole-organism clone tracing using single-cell sequencing. Nature 556, 108-+.
lgals9l1	0	1.45025	0.519	0.184	0	3	lgals9l1
cd74b	0	1.34868	0.984	0.657	0	3	cd74b
tspan36	0	1.34676	0.607	0.255	0	3	tspan36
BX649485.2	8.79201e-154	1.33267	0.319	0.136	1.7584e-150	3	BX649485.2
ms4a17a.10	0	1.32774	0.592	0.26	0	3	ms4a17a.10
zfand2a	0	1.32131	0.634	0.31	0	3	zfand2a
ch25h	5.65042e-302	1.31388	0.52	0.237	1.13008e-298	3	ch25h
havcr1	9.28592e-232	1.30862	0.45	0.197	1.85718e-228	3	havcr1
mhc2dab	0	1.24912	0.767	0.358	0	3	mhc2dab
cd74a	0	1.23779	0.997	0.833	0	3	cd74a
hmox1a	8.8037e-130	1.23702	0.332	0.142	1.76074e-126	3	hmox1a
BX649485.1	4.84178e-173	1.21538	0.333	0.121	9.68357e-170	3	BX649485.1
ctsba	0	1.21374	0.58	0.266	0	3	ctsba
nfkbiaa	0	1.19167	0.635	0.35	0	3	nfkbiaa
havcr2	4.60369e-107	1.18805	0.318	0.154	9.20739e-104	3	havcr2
zgc:158343	5.48473e-274	1.13952	0.544	0.272	1.09695e-270	3	zgc:158343
si:dkey-192g7.3	7.1451e-135	1.0974	0.356	0.178	1.42902e-131	3	si:dkey-192g7.3
rgs5b	7.25652e-102	1.08566	0.374	0.212	1.4513e-98	3	rgs5b
ifi30	2.11405e-175	1.06436	0.397	0.175	4.22809e-172	3	ifi30
c1qc	5.92193e-130	1.06233	0.372	0.176	1.18439e-126	3	c1qc
hspbp1	9.50408e-206	1.05629	0.532	0.3	1.90082e-202	3	hspbp1
hsph1	2.7278e-175	1.05623	0.398	0.206	5.4556e-172	3	hsph1
grna	2.35955e-143	1.05593	0.407	0.211	4.7191e-140	3	grna
rasgef1ba	2.54485e-128	1.03875	0.378	0.205	5.08971e-125	3	rasgef1ba
pmaip1	1.20667e-121	1.03354	0.36	0.183	2.41335e-118	3	pmaip1
nr4a1	2.93754e-234	1.00616	0.59	0.336	5.87507e-231	3	nr4a1
si:dkey-27i16.2	0	1.00589	0.606	0.27	0	3	si:dkey-27i16.2
sqstm1	9.01545e-252	0.991532	0.713	0.486	1.80309e-248	3	sqstm1
itgae.1	1.20833e-95	0.987548	0.332	0.178	2.41666e-92	3	itgae.1
tppp	1.47643e-87	0.985441	0.297	0.154	2.95285e-84	3	tppp
si:ch73-86n18.1	6.96648e-134	0.982629	0.366	0.176	1.3933e-130	3	si:ch73-86n18.1
zgc:92066	0	0.964386	0.94	0.765	0	3	zgc:92066
ctss2.1	1.44316e-40	0.955508	0.27	0.153	2.88632e-37	3	ctss2.1
si:busm1-266f07.2	0	0.948693	0.643	0.333	0	3	si:busm1-266f07.2
coro1a	1.16074e-191	0.911022	0.492	0.259	2.32148e-188	3	coro1a
slco2b1	1.40059e-68	0.910923	0.3	0.175	2.80118e-65	3	slco2b1
ier2a	2.66452e-232	0.907411	0.579	0.313	5.32905e-229	3	ier2a
ccl35.1	4.02238e-117	0.903866	0.474	0.29	8.04477e-114	3	ccl35.1
cebpb	1.042e-262	0.898681	0.662	0.396	2.084e-259	3	cebpb
slc22a21	1.60701e-59	0.895397	0.27	0.146	3.21402e-56	3	slc22a21
egr2a	4.82698e-137	0.894274	0.427	0.248	9.65397e-134	3	egr2a
mafbb	1.15757e-65	0.886152	0.277	0.153	2.31513e-62	3	mafbb
zgc:162730	0	0.881737	0.743	0.464	0	3	zgc:162730
CABZ01020840.1	6.47297e-62	0.871326	0.259	0.13	1.29459e-58	3	CABZ01020840.1
zfp36l1b	3.29922e-69	0.871189	0.354	0.209	6.59844e-66	3	zfp36l1b
caspb	8.76267e-114	0.846309	0.306	0.166	1.75253e-110	3	caspb
hspb1	5.96962e-30	0.838209	0.369	0.285	1.19392e-26	3	hspb1
laptm5	3.22911e-104	0.805754	0.369	0.198	6.45821e-101	3	laptm5
ncf1	4.46526e-100	0.797652	0.382	0.225	8.93053e-97	3	ncf1
dusp5	2.27022e-35	0.792538	0.342	0.228	4.54043e-32	3	dusp5
rhbdd1	1.56135e-109	0.77059	0.325	0.182	3.1227e-106	3	rhbdd1
hsp70.1	0	0.766774	0.998	0.963	0	3	hsp70.1
si:ch211-212k18.7	1.26299e-65	0.766062	0.357	0.219	2.52598e-62	3	si:ch211-212k18.7
hsp70.3	0	0.75102	1	0.981	0	3	hsp70.3
fosl1a	2.14889e-52	0.75095	0.292	0.168	4.29778e-49	3	fosl1a
cxcr4b	5.06065e-46	0.741154	0.295	0.173	1.01213e-42	3	cxcr4b
hspa4a	4.3317e-146	0.734992	0.553	0.35	8.66341e-143	3	hspa4a
anxa3b	5.88697e-117	0.734052	0.39	0.21	1.17739e-113	3	anxa3b
kctd12.2	9.41043e-89	0.733761	0.392	0.232	1.88209e-85	3	kctd12.2
rgs2	2.25375e-15	0.711741	0.258	0.175	4.50751e-12	3	rgs2
irf7	9.44331e-22	0.703491	0.253	0.171	1.88866e-18	3	irf7
hsp70l	0	0.696875	0.999	0.992	0	3	hsp70l
zgc:64051	1.98807e-48	0.694331	0.377	0.248	3.97613e-45	3	zgc:64051
ctsz	4.52885e-47	0.68485	0.298	0.188	9.05769e-44	3	ctsz
hsp70.2	0	0.680117	0.999	0.992	0	3	hsp70.2
arl5c	4.26431e-50	0.670621	0.414	0.289	8.52862e-47	3	arl5c
zgc:109934	1.82886e-66	0.666031	0.261	0.127	3.65771e-63	3	zgc:109934
hsp90aa1.2	0	0.652037	0.998	0.98	0	3	hsp90aa1.2
lgmn	1.70265e-102	0.637961	0.436	0.272	3.4053e-99	3	lgmn
mpeg1.1	9.17462e-32	0.634676	0.35	0.245	1.83492e-28	3	mpeg1.1
egr1	3.43914e-41	0.631942	0.27	0.159	6.87828e-38	3	egr1
cited4b	1.22804e-84	0.621672	0.489	0.329	2.45609e-81	3	cited4b
lygl1	1.37705e-45	0.61718	0.309	0.191	2.75411e-42	3	lygl1
arpc1b	3.16341e-93	0.616092	0.479	0.307	6.32683e-90	3	arpc1b
zgc:77517	0.00726665	0.601727	0.253	0.204	1	3	zgc:77517
CR318588.1	2.13904e-111	0.593835	0.835	0.769	4.27807e-108	3	CR318588.1
ier2b	2.92653e-62	0.588281	0.407	0.267	5.85306e-59	3	ier2b
dusp2	1.07841e-20	0.557606	0.288	0.211	2.15683e-17	3	dusp2
CR318588.4	0	0.556446	0.986	0.872	0	3	CR318588.4
fosb	6.26024e-21	0.553443	0.286	0.207	1.25205e-17	3	fosb
mhc1uba	4.85806e-62	0.543363	0.491	0.362	9.71612e-59	3	mhc1uba
eno3	6.17975e-17	0.534287	0.28	0.202	1.23595e-13	3	eno3
junbb	4.40999e-107	0.45896	0.599	0.403	8.81997e-104	3	junbb
krt8	3.96649e-43	0.441538	0.325	0.224	7.93297e-40	3	krt8
DNAJA4	3.43855e-34	0.422049	0.284	0.203	6.8771e-31	3	DNAJA4
pfn1	1.48465e-189	0.384389	0.823	0.59	2.96931e-186	3	pfn1
asah1b	2.19233e-13	0.383949	0.306	0.239	4.38467e-10	3	asah1b
ucp2	6.11609e-08	0.373005	0.258	0.21	0.000122322	3	ucp2
rac1a	8.79965e-16	0.368718	0.26	0.198	1.75993e-12	3	rac1a
fosab	5.80992e-80	0.355805	0.803	0.675	1.16198e-76	3	fosab
pdcd4b	3.34721e-20	0.25479	0.401	0.324	6.69442e-17	3	pdcd4b
ccl19a.1	0	2.64464	0.905	0.304	0	4	ccl19a.1		Macrophage
siglec15l	0	2.61654	0.767	0.185	0	4	siglec15l
si:ch211-214p16.1	0	2.10983	0.904	0.331	0	4	si:ch211-214p16.1
si:dkey-33i11.9	1.12466e-225	1.83225	0.464	0.122	2.24932e-222	4	si:dkey-33i11.9
wipf1a	2.0197e-167	1.66545	0.441	0.152	4.03941e-164	4	wipf1a
pfn11	0	1.57191	0.971	0.605	0	4	pfn1
hepacam2	1.70205e-125	1.55945	0.361	0.135	3.40411e-122	4	hepacam2
rgs21	1.3163e-107	1.52609	0.418	0.174	2.63261e-104	4	rgs2
arpc1b1	9.72884e-277	1.49413	0.717	0.311	1.94577e-273	4	arpc1b
mpeg1.11	2.31939e-185	1.49188	0.567	0.244	4.63878e-182	4	mpeg1.1				https://www.ncbi.nlm.nih.gov/gene/?term=mpeg1.1
lcp1	2.66368e-130	1.46262	0.421	0.163	5.32737e-127	4	lcp1
rac2	3.24506e-167	1.44236	0.529	0.214	6.49012e-164	4	rac2
cxcl11.6	1.22491e-73	1.3765	0.263	0.076	2.44982e-70	4	cxcl11.6
si:busm1-266f07.21	6.43448e-243	1.29066	0.737	0.359	1.2869e-239	4	si:busm1-266f07.2
ccl35.11	1.92526e-105	1.19237	0.556	0.304	3.85051e-102	4	ccl35.1
zgc:1627301	8.07889e-210	1.15178	0.805	0.488	1.61578e-206	4	zgc:162730
si:dkey-27i16.21	3.46549e-166	1.11444	0.634	0.302	6.93098e-163	4	si:dkey-27i16.2
cd74b1	0	1.09344	0.989	0.689	0	4	cd74b
cyba	2.63919e-53	1.03479	0.322	0.163	5.27837e-50	4	cyba
grn1	1.22651e-120	1.03438	0.424	0.168	2.45301e-117	4	grn1
zgc:640511	4.13306e-87	1.03178	0.472	0.256	8.26612e-84	4	zgc:64051
mhc2dab1	4.56746e-153	0.966123	0.709	0.403	9.13491e-150	4	mhc2dab
bcl2l10	1.6808e-29	0.941854	0.356	0.23	3.3616e-26	4	bcl2l10
hspbp11	3.87252e-56	0.940396	0.495	0.325	7.74504e-53	4	hspbp1
zgc:775171	3.02097e-29	0.903424	0.318	0.205	6.04194e-26	4	zgc:77517
id2a	4.42892e-58	0.897918	0.441	0.262	8.85784e-55	4	id2a
cox6a2	1.06901e-23	0.877809	0.265	0.17	2.13803e-20	4	cox6a2
coro1a1	5.746e-60	0.856125	0.472	0.284	1.1492e-56	4	coro1a
rgs13	6.06053e-35	0.837417	0.301	0.178	1.21211e-31	4	rgs13
hspa4a1	2.83295e-76	0.833888	0.578	0.369	5.6659e-73	4	hspa4a
hsp90aa1.21	1.97369e-189	0.799039	0.995	0.982	3.94737e-186	4	hsp90aa1.2
anxa3b1	2.69526e-43	0.78966	0.377	0.229	5.39052e-40	4	anxa3b
hsp70.31	1.25771e-230	0.770981	0.999	0.983	2.51541e-227	4	hsp70.3
hsp70.11	2.66281e-193	0.752039	0.995	0.967	5.32562e-190	4	hsp70.1
hsp70l1	5.27475e-253	0.750686	0.999	0.993	1.05495e-249	4	hsp70l
anxa11b	8.16306e-17	0.717026	0.275	0.198	1.63261e-13	4	anxa11b
CR318588.41	2.28092e-211	0.662533	0.985	0.883	4.56183e-208	4	CR318588.4
hsp70.21	4.66638e-226	0.661101	0.999	0.993	9.33275e-223	4	hsp70.2
cited4b1	2.63802e-21	0.651409	0.443	0.348	5.27604e-18	4	cited4b
DNAJA41	2.91468e-08	0.65017	0.257	0.212	5.82935e-05	4	DNAJA4
lygl11	1.39125e-22	0.633898	0.303	0.203	2.7825e-19	4	lygl1
cd74a1	3.39417e-201	0.630888	0.988	0.85	6.78834e-198	4	cd74a
atp1b3b	3.57582e-18	0.596053	0.265	0.191	7.15165e-15	4	atp1b3b
dusp51	0.000469034	0.535432	0.274	0.243	0.938067	4	dusp5
pdcd4b1	6.50559e-13	0.525278	0.394	0.332	1.30112e-09	4	pdcd4b
laptm51	0.000563965	0.382314	0.254	0.222	1	4	laptm5
socs3a	2.54685e-08	0.263634	0.355	0.303	5.0937e-05	4	socs3a
ch25h1	0.000843669	0.250652	0.299	0.278	1	4	ch25h
ccl38.6	5.8147e-28	1.87789	0.26	0.128	1.16294e-24	5	ccl38.6		T cell
ccr9a	9.94264e-104	1.48956	0.395	0.13	1.98853e-100	5	ccr9a
ccl34b.4	1.1175e-58	1.48246	0.272	0.087	2.235e-55	5	ccl34b.4
sla2	1.49842e-51	1.3344	0.297	0.111	2.99683e-48	5	sla2				Spanjaard, B., Hu, B., Mitic, N., Olivares-Chauvet, P., Janjuha, S., Ninov, N., and Junker, J.P. (2018). Simultaneous lineage tracing and cell-type identification using CRISPR-Cas9-induced genetic scars. Nature Biotechnology 36, 469-+.
rgs131	3.46198e-118	1.33327	0.461	0.172	6.92395e-115	5	rgs13
si:ch211-214p16.11	2.57441e-127	1.20645	0.659	0.347	5.14882e-124	5	si:ch211-214p16.1
rplp2l	8.0636e-233	1.1366	0.903	0.619	1.61272e-229	5	rplp2l
srgn	1.21183e-104	1.12309	0.547	0.248	2.42366e-101	5	srgn
CR318588.11	8.23249e-70	1.08996	0.876	0.775	1.6465e-66	5	CR318588.1
cxcr4a	6.70843e-63	1.07087	0.318	0.152	1.34169e-59	5	cxcr4a
laptm52	4.43243e-31	0.968649	0.387	0.216	8.86486e-28	5	laptm5
rplp1	1.35694e-265	0.936639	0.974	0.828	2.71389e-262	5	rplp1
RPL41	0	0.934166	0.995	0.916	0	5	RPL41
cebpb1	4.92198e-95	0.926718	0.691	0.423	9.84397e-92	5	cebpb
CR318588.42	1.44436e-195	0.910946	0.991	0.884	2.88872e-192	5	CR318588.4
rps26l	4.03423e-119	0.823286	0.81	0.583	8.06845e-116	5	rps26l
rps3a	1.52998e-112	0.79795	0.81	0.607	3.05996e-109	5	rps3a
arl5c1	1.66227e-39	0.785924	0.487	0.3	3.32453e-36	5	arl5c
rpl12	6.10465e-91	0.784104	0.733	0.507	1.22093e-87	5	rpl12
rps12	1.88954e-148	0.778408	0.925	0.724	3.77909e-145	5	rps12
rpl7	5.87013e-153	0.763361	0.928	0.744	1.17403e-149	5	rpl7
rel	9.3704e-27	0.756968	0.29	0.17	1.87408e-23	5	rel
gtpbp4	6.43931e-31	0.735896	0.34	0.195	1.28786e-27	5	gtpbp4
pfn12	1.18271e-123	0.72945	0.873	0.613	2.36542e-120	5	pfn1
rack1	1.37211e-71	0.724801	0.709	0.492	2.74422e-68	5	rack1
FO704736.1	6.06172e-168	0.711779	0.955	0.829	1.21234e-164	5	FO704736.1
nr4a11	4.93521e-37	0.673294	0.545	0.365	9.87041e-34	5	nr4a1
crip1	9.53783e-15	0.667965	0.328	0.207	1.90757e-11	5	crip1
arg2	1.00084e-33	0.665616	0.367	0.211	2.00168e-30	5	arg2
pnp5a	1.16798e-30	0.626807	0.31	0.172	2.33596e-27	5	pnp5a
mhc1uba1	1.05254e-40	0.595151	0.552	0.373	2.10507e-37	5	mhc1uba
rpl22l1	8.40783e-09	0.592139	0.304	0.211	1.68157e-05	5	rpl22l1
zgc:640512	1.8006e-11	0.536387	0.366	0.263	3.6012e-08	5	zgc:64051
hspa4a2	4.37009e-32	0.497236	0.541	0.372	8.74018e-29	5	hspa4a
irf71	2.95675e-09	0.486955	0.263	0.179	5.9135e-06	5	irf7
coro1a2	3.82974e-11	0.476258	0.392	0.289	7.65948e-08	5	coro1a
si:dkey-27i16.22	2.05268e-10	0.450703	0.426	0.315	4.10536e-07	5	si:dkey-27i16.2
eef2b	8.61344e-08	0.424868	0.439	0.358	0.000172269	5	eef2b
pdcd4b2	2.20114e-14	0.413066	0.437	0.33	4.40228e-11	5	pdcd4b
rn7sk	2.80048e-13	0.331237	0.428	0.33	5.60097e-10	5	rn7sk
hsp90aa1.22	8.68526e-79	0.319058	0.998	0.982	1.73705e-75	5	hsp90aa1.2
tnfb	7.60124e-12	0.303816	0.26	0.181	1.52025e-08	5	tnfb
hsp70.12	4.46726e-67	0.303548	0.994	0.967	8.93451e-64	5	hsp70.1
nfkbiaa1	1.15338e-14	0.291985	0.497	0.388	2.30677e-11	5	nfkbiaa
arpc1b2	0.000180211	0.291654	0.4	0.329	0.360423	5	arpc1b
hsp70.32	3.68706e-70	0.28109	0.999	0.983	7.37412e-67	5	hsp70.3
zgc:165461	0	3.02673	0.824	0.208	0	6	zgc:165461		Radial glia
slc1a2b	0	2.96644	0.933	0.298	0	6	slc1a2b
mfge8a	0	2.59942	0.795	0.19	0	6	mfge8a
cx43	0	2.3628	0.928	0.319	0	6	cx43				Alemany, A., Florescu, M., Baron, C.S., Peterson-Maduro, J., and van Oudenaarden, A. (2018). Whole-organism clone tracing using single-cell sequencing. Nature 556, 108-+.
fabp7a	0	2.35774	0.995	0.558	0	6	fabp7a
her4.1	0	2.31842	0.822	0.327	0	6	her4.1
atp1a1b	0	2.31113	0.921	0.287	0	6	atp1a1b
atp1b4	0	2.26457	0.808	0.194	0	6	atp1b4
ndrg3a	0	2.21334	0.898	0.308	0	6	ndrg3a
si:ch211-251b21.1	3.07063e-159	2.14217	0.737	0.39	6.14126e-156	6	si:ch211-251b21.1
si:dkey-238o13.4	7.15175e-224	2.08602	0.504	0.129	1.43035e-220	6	si:dkey-238o13.4
mt2	0	2.06284	0.795	0.273	0	6	mt2
her4.2	0	2.02914	0.77	0.255	0	6	her4.2
ptgdsb.1	0	2.00742	0.881	0.318	0	6	ptgdsb.1
her4.4	0	1.95337	0.748	0.226	0	6	her4.4
ptgdsb.2	0	1.93501	0.949	0.463	0	6	ptgdsb.2
s1pr1	0	1.93007	0.67	0.182	0	6	s1pr1
crtac1a	0	1.9193	0.68	0.158	0	6	crtac1a
eno1b	0	1.88998	0.63	0.133	0	6	eno1b
her4.3	0	1.85906	0.738	0.239	0	6	her4.3
mdkb	0	1.7897	0.889	0.342	0	6	mdkb
slc4a4a	7.61994e-304	1.77004	0.64	0.17	1.52399e-300	6	slc4a4a
her15.2	7.01052e-275	1.75287	0.657	0.202	1.4021e-271	6	her15.2
ptn	0	1.70432	0.588	0.141	0	6	ptn
id1	0	1.69524	0.795	0.282	0	6	id1
slc6a1b	8.67444e-245	1.69276	0.594	0.171	1.73489e-241	6	slc6a1b
cyp4t8	2.6581e-253	1.65056	0.549	0.13	5.31621e-250	6	cyp4t8
dio2	4.94254e-275	1.64201	0.611	0.191	9.88508e-272	6	dio2
s100b	0	1.63533	0.799	0.258	0	6	s100b
luzp2	2.95207e-208	1.60852	0.568	0.156	5.90413e-205	6	luzp2
laptm4b	2.96212e-276	1.59137	0.585	0.151	5.92425e-273	6	laptm4b
si:ch211-66e2.5	2.30448e-259	1.55599	0.559	0.13	4.60896e-256	6	si:ch211-66e2.5
her15.1	1.50952e-229	1.50523	0.592	0.166	3.01903e-226	6	her15.1
sparc	8.57648e-194	1.4673	0.578	0.176	1.7153e-190	6	sparc
msmo1	1.14461e-196	1.44464	0.545	0.146	2.28923e-193	6	msmo1
aldocb	7.88172e-307	1.42596	0.868	0.377	1.57634e-303	6	aldocb
ppap2d	1.62227e-206	1.41115	0.593	0.194	3.24454e-203	6	ppap2d
fads2	8.23696e-282	1.41067	0.609	0.164	1.64739e-278	6	fads2
hspb15	3.25202e-95	1.41022	0.41	0.09	6.50405e-92	6	hspb15
si:ch1073-303k11.2	3.11494e-274	1.40562	0.538	0.123	6.22988e-271	6	si:ch1073-303k11.2
apof	1.78541e-148	1.40507	0.433	0.119	3.57082e-145	6	apof
acbd71	3.93301e-239	1.38264	0.774	0.31	7.86602e-236	6	acbd7
fdps	1.69751e-245	1.38205	0.567	0.157	3.39501e-242	6	fdps
glula1	0	1.37845	0.975	0.802	0	6	glula
AL954697.1	7.00558e-106	1.37099	0.443	0.156	1.40112e-102	6	AL954697.1
CU467822.1	3.96631e-189	1.35448	0.608	0.19	7.93261e-186	6	CU467822.1
cyp26b1	5.16048e-104	1.34035	0.422	0.132	1.0321e-100	6	cyp26b1
BX465834.1	1.34031e-128	1.33984	0.43	0.096	2.68063e-125	6	BX465834.1
paics	9.06774e-192	1.33695	0.535	0.166	1.81355e-188	6	paics
pnp6	1.98549e-303	1.30712	0.496	0.088	3.97097e-300	6	pnp6
cebpd	8.95093e-141	1.3066	0.552	0.189	1.79019e-137	6	cebpd
cxcl14	3.03767e-88	1.27955	0.39	0.096	6.07534e-85	6	cxcl14
acat2	4.22726e-139	1.26992	0.491	0.146	8.45451e-136	6	acat2
pdxka	1.60252e-85	1.24628	0.41	0.11	3.20504e-82	6	pdxka
phgdh	1.41411e-119	1.23446	0.454	0.14	2.82822e-116	6	phgdh
zgc:1537041	6.31289e-142	1.19803	0.662	0.303	1.26258e-138	6	zgc:153704
elovl2	2.23681e-212	1.1848	0.462	0.109	4.47362e-209	6	elovl2
cyp51	2.9406e-176	1.18094	0.51	0.155	5.8812e-173	6	cyp51
junbb1	3.59281e-157	1.17472	0.779	0.416	7.18562e-154	6	junbb
hmgcs1	2.8224e-162	1.16531	0.464	0.119	5.6448e-159	6	hmgcs1
mdka	2.58942e-113	1.16483	0.638	0.301	5.17884e-110	6	mdka
cxcl12a	1.32566e-168	1.15974	0.524	0.163	2.65132e-165	6	cxcl12a
her6	7.97095e-193	1.1414	0.647	0.243	1.59419e-189	6	her6
mboat1	5.13118e-259	1.13908	0.461	0.092	1.02624e-255	6	mboat1
gsta.1	4.12872e-126	1.13861	0.42	0.105	8.25745e-123	6	gsta.1
ckbb	1.53342e-248	1.13318	0.921	0.593	3.06684e-245	6	ckbb
lipg	9.46264e-252	1.11657	0.514	0.126	1.89253e-248	6	lipg
sox3	1.70205e-134	1.11441	0.426	0.107	3.4041e-131	6	sox3
msrb2	1.97168e-95	1.11237	0.373	0.096	3.94336e-92	6	msrb2
gapdhs	3.37159e-278	1.10389	0.948	0.648	6.74318e-275	6	gapdhs
cox4i21	6.71568e-151	1.10387	0.641	0.262	1.34314e-147	6	cox4i2
stm	3.80186e-120	1.10099	0.421	0.141	7.60372e-117	6	stm
rhbg	1.03981e-177	1.08912	0.431	0.111	2.07961e-174	6	rhbg
gstk1	1.80549e-140	1.0884	0.507	0.158	3.61099e-137	6	gstk1
ucp1	8.66717e-164	1.08261	0.419	0.093	1.73343e-160	6	ucp1
gadd45ba	5.20097e-149	1.07034	0.802	0.468	1.04019e-145	6	gadd45ba
gpm6aa	2.13333e-187	1.05581	0.616	0.213	4.26667e-184	6	gpm6aa
zgc:101744	2.69663e-170	1.0226	0.392	0.069	5.39327e-167	6	zgc:101744
ttyh3b	1.0576e-117	1.01375	0.456	0.146	2.1152e-114	6	ttyh3b
hepacama	2.98028e-108	1.00979	0.516	0.197	5.96057e-105	6	hepacama
sult6b1	6.25655e-48	0.978801	0.354	0.103	1.25131e-44	6	sult6b1
efhd11	1.93225e-170	0.967947	0.864	0.509	3.8645e-167	6	efhd1
hsd17b3	8.30521e-132	0.95178	0.388	0.09	1.66104e-128	6	hsd17b3
sox19a	4.07432e-183	0.934838	0.404	0.082	8.14863e-180	6	sox19a
prdx6	2.206e-98	0.931912	0.57	0.24	4.41201e-95	6	prdx6
slc7a10b	4.79574e-84	0.92996	0.343	0.071	9.59147e-81	6	slc7a10b
pygmb	1.4071e-129	0.926246	0.464	0.149	2.81421e-126	6	pygmb
gstp1	1.62161e-170	0.92551	0.814	0.394	3.24323e-167	6	gstp1
cyp27c1	1.99123e-175	0.923717	0.385	0.09	3.98246e-172	6	cyp27c1
si:dkey-85k7.7	1.08549e-62	0.916592	0.34	0.084	2.17098e-59	6	si:dkey-85k7.7
selenop	4.7468e-211	0.910567	0.703	0.244	9.49361e-208	6	selenop
rdh8a	2.21267e-158	0.906769	0.448	0.135	4.42535e-155	6	rdh8a
cd81b	1.66975e-103	0.905962	0.34	0.078	3.3395e-100	6	cd81b
si:dkey-4p15.3	1.49094e-98	0.896522	0.421	0.149	2.98188e-95	6	si:dkey-4p15.3
agmo	8.41769e-159	0.89531	0.427	0.114	1.68354e-155	6	agmo
fgfr2	7.67009e-111	0.890401	0.38	0.105	1.53402e-107	6	fgfr2
gdpd2	3.80828e-153	0.887683	0.414	0.112	7.61657e-150	6	gdpd2
gpd1b	5.48613e-23	0.883863	0.366	0.174	1.09723e-19	6	gpd1b
sncga	5.98157e-60	0.879459	0.394	0.145	1.19631e-56	6	sncga
bckdhbl	2.25819e-43	0.876875	0.308	0.068	4.51637e-40	6	bckdhbl
mab21l2	8.64669e-186	0.873422	0.401	0.088	1.72934e-182	6	mab21l2
insig11	2.9103e-119	0.870211	0.618	0.268	5.8206e-116	6	insig1
grm2b	2.70841e-247	0.867131	0.42	0.063	5.41682e-244	6	grm2b
tspan7b	3.20596e-120	0.864123	0.592	0.25	6.41192e-117	6	tspan7b
zgc:112332	8.46313e-86	0.857276	0.378	0.123	1.69263e-82	6	zgc:112332
her12	1.41189e-121	0.852611	0.412	0.142	2.82378e-118	6	her12
s100v2	4.32965e-38	0.84951	0.401	0.171	8.6593e-35	6	s100v2
id2b	0.000736231	0.849465	0.258	0.088	1	6	id2b
cspg5b	1.02006e-143	0.838913	0.396	0.096	2.04012e-140	6	cspg5b
cnn3a	2.40146e-76	0.831248	0.391	0.131	4.80293e-73	6	cnn3a
si:ch211-237l4.6	1.88232e-90	0.825983	0.312	0.06	3.76464e-87	6	si:ch211-237l4.6
spry2	3.02839e-87	0.815558	0.414	0.14	6.05678e-84	6	spry2
aqp1a.1	3.25021e-73	0.815059	0.55	0.277	6.50043e-70	6	aqp1a.1
tmem59l	2.45799e-121	0.814814	0.516	0.21	4.91599e-118	6	tmem59l
CR848047.1	3.92246e-52	0.81368	0.34	0.111	7.84492e-49	6	CR848047.1
tpi1a	4.67125e-54	0.806627	0.345	0.117	9.34251e-51	6	tpi1a
slc38a3a	3.93904e-102	0.796041	0.441	0.165	7.87808e-99	6	slc38a3a
gpia	7.97581e-121	0.793447	0.497	0.181	1.59516e-117	6	gpia
atpv0e2	9.29937e-37	0.791857	0.369	0.139	1.85987e-33	6	atpv0e2
mgll	8.72291e-86	0.790944	0.513	0.232	1.74458e-82	6	mgll
siae	3.57408e-101	0.78304	0.376	0.113	7.14816e-98	6	siae
smox	1.51304e-59	0.782482	0.594	0.327	3.02607e-56	6	smox
igfbp2a	3.64998e-225	0.757515	0.428	0.086	7.29996e-222	6	igfbp2a
chchd10	5.65098e-18	0.753345	0.303	0.108	1.1302e-14	6	chchd10
psat1	8.73471e-109	0.753311	0.471	0.176	1.74694e-105	6	psat1
nqo1	3.21836e-27	0.750267	0.317	0.116	6.43673e-24	6	nqo1
lgals2a	1.2971e-70	0.736053	0.536	0.235	2.59419e-67	6	lgals2a
fasn	2.85418e-143	0.731089	0.453	0.155	5.70837e-140	6	fasn
cdo11	2.01765e-93	0.728349	0.714	0.388	4.03531e-90	6	cdo1
scg5	1.19439e-35	0.727163	0.436	0.192	2.38879e-32	6	scg5
tmem47	9.56928e-46	0.726954	0.369	0.145	1.91386e-42	6	tmem47
mycb	2.44024e-120	0.723083	0.453	0.145	4.88047e-117	6	mycb
ebp	1.80796e-91	0.721365	0.386	0.119	3.61592e-88	6	ebp
si:ch211-137a8.4	1.81325e-48	0.720598	0.384	0.165	3.62651e-45	6	si:ch211-137a8.4
fam171a2a	1.30487e-142	0.720295	0.367	0.076	2.60975e-139	6	fam171a2a
hsd17b7	1.89268e-107	0.714517	0.454	0.169	3.78535e-104	6	hsd17b7
fosab1	3.43271e-111	0.712966	0.906	0.685	6.86542e-108	6	fosab
enpp6	1.00497e-140	0.705716	0.384	0.105	2.00994e-137	6	enpp6
cbr1l	1.31794e-14	0.704125	0.307	0.128	2.63587e-11	6	cbr1l
scg3	3.05508e-64	0.703676	0.39	0.15	6.11016e-61	6	scg3
hhipl1	3.89136e-127	0.701583	0.362	0.087	7.78272e-124	6	hhipl1
tmem97	6.2914e-85	0.687208	0.366	0.101	1.25828e-81	6	tmem97
zgc:85777	2.60919e-33	0.687086	0.352	0.141	5.21838e-30	6	zgc:85777
notch3	3.73734e-24	0.686518	0.287	0.091	7.47469e-21	6	notch3
zgc:92287	6.20108e-62	0.684116	0.335	0.1	1.24022e-58	6	zgc:92287
zgc:195173	2.08937e-08	0.675092	0.281	0.113	4.17874e-05	6	zgc:195173
gpm6bb	1.41682e-10	0.66803	0.272	0.109	2.83363e-07	6	gpm6bb
ca8	3.41065e-133	0.655157	0.378	0.098	6.82129e-130	6	ca8
metrn	9.58479e-149	0.643308	0.45	0.153	1.91696e-145	6	metrn
sc:d189	4.01781e-39	0.638047	0.302	0.095	8.03562e-36	6	sc:d189
fjx1	1.26169e-14	0.633106	0.266	0.086	2.52337e-11	6	fjx1
mvda	4.14594e-87	0.625883	0.364	0.113	8.29189e-84	6	mvda
angptl4	1.8168e-20	0.624141	0.272	0.084	3.63361e-17	6	angptl4
sfrp5	4.34012e-49	0.623782	0.281	0.061	8.68024e-46	6	sfrp5
robo4	8.01046e-45	0.621526	0.271	0.058	1.60209e-41	6	robo4
gas1b	1.74018e-42	0.620202	0.312	0.098	3.48036e-39	6	gas1b
crabp1a	1.33379e-09	0.617679	0.254	0.107	2.66758e-06	6	crabp1a
slc13a5a	1.86972e-155	0.614417	0.366	0.079	3.73943e-152	6	slc13a5a
nat16	1.27808e-78	0.614266	0.354	0.114	2.55616e-75	6	nat16
ackr3b	2.42765e-95	0.61301	0.358	0.101	4.85529e-92	6	ackr3b
ldlrad2	1.79007e-22	0.611272	0.287	0.096	3.58015e-19	6	ldlrad2
rbp5	5.0858e-25	0.610628	0.276	0.08	1.01716e-21	6	rbp5
zgc:1527911	1.08165e-45	0.609578	0.462	0.234	2.1633e-42	6	zgc:152791
viml	2.75429e-28	0.605621	0.305	0.111	5.50857e-25	6	viml
si:ch211-243a20.3	2.70561e-10	0.589981	0.26	0.105	5.41122e-07	6	si:ch211-243a20.3
sfxn5b	3.18479e-55	0.589728	0.303	0.075	6.36958e-52	6	sfxn5b
lss	9.90573e-105	0.587632	0.365	0.111	1.98115e-101	6	lss
her9	1.45065e-96	0.587213	0.532	0.227	2.90131e-93	6	her9
cdh11	2.0573e-181	0.586146	0.407	0.105	4.11459e-178	6	cdh11
proca1	1.12611e-107	0.583252	0.465	0.193	2.25221e-104	6	proca1
usp2a	7.02554e-125	0.58208	0.474	0.181	1.40511e-121	6	usp2a
irx3a	4.79037e-54	0.581256	0.325	0.107	9.58075e-51	6	irx3a
gstt1b	4.00431e-10	0.581106	0.277	0.11	8.00862e-07	6	gstt1b
rasl11b	8.22663e-53	0.580055	0.35	0.132	1.64533e-49	6	rasl11b
id2a1	2.71111e-70	0.565506	0.543	0.259	5.42221e-67	6	id2a
lfng	5.0914e-27	0.55923	0.337	0.15	1.01828e-23	6	lfng
slc1a4	2.55363e-119	0.554345	0.425	0.152	5.10727e-116	6	slc1a4
znf503	1.85936e-78	0.547474	0.35	0.115	3.71872e-75	6	znf503
gsx2	3.27304e-93	0.541178	0.303	0.062	6.54608e-90	6	gsx2
foxg1a	6.67327e-157	0.539385	0.389	0.109	1.33465e-153	6	foxg1a
pim3	1.48803e-97	0.535805	0.374	0.118	2.97606e-94	6	pim3
ca6	2.6961e-12	0.535015	0.257	0.089	5.3922e-09	6	ca6
BX548077.1	2.1197e-119	0.534005	0.347	0.076	4.2394e-116	6	BX548077.1
jdp2b	9.70215e-40	0.525797	0.352	0.13	1.94043e-36	6	jdp2b
myl9b	3.67409e-49	0.523724	0.33	0.112	7.34817e-46	6	myl9b
pfkfb4b	1.2075e-127	0.522786	0.457	0.164	2.415e-124	6	pfkfb4b
vamp8	3.6336e-37	0.519228	0.306	0.105	7.2672e-34	6	vamp8
f3b	5.38139e-59	0.510073	0.335	0.099	1.07628e-55	6	f3b
calb2a	3.98273e-208	0.508273	0.39	0.076	7.96546e-205	6	calb2a
rac3a	4.32109e-40	0.497059	0.31	0.109	8.64218e-37	6	rac3a
eml2	9.65973e-116	0.495638	0.358	0.094	1.93195e-112	6	eml2
wnt7aa	2.02187e-40	0.494389	0.336	0.127	4.04374e-37	6	wnt7aa
ctnnb1	7.67053e-77	0.492608	0.421	0.173	1.53411e-73	6	ctnnb1
zgc:55461	6.29211e-72	0.488928	0.343	0.117	1.25842e-68	6	zgc:55461
bsg	2.40627e-69	0.48178	0.759	0.478	4.81254e-66	6	bsg
fam43b	2.18446e-36	0.480121	0.352	0.153	4.36892e-33	6	fam43b
ctsd1	6.14358e-44	0.47734	0.608	0.362	1.22872e-40	6	ctsd
aldh6a1	4.13934e-81	0.475451	0.388	0.143	8.27869e-78	6	aldh6a1
zgc:153426	4.72856e-89	0.473759	0.447	0.182	9.45711e-86	6	zgc:153426
cox5b2	1.21278e-30	0.470865	0.338	0.16	2.42556e-27	6	cox5b2
porb	2.59728e-49	0.468129	0.333	0.118	5.19456e-46	6	porb
esm1	3.85316e-161	0.466422	0.355	0.075	7.70633e-158	6	esm1
timp4.3	1.78358e-11	0.46113	0.275	0.119	3.56716e-08	6	timp4.3
igf2b	1.36841e-101	0.460085	0.349	0.082	2.73682e-98	6	igf2b
fam69c	1.47806e-51	0.457294	0.323	0.122	2.95612e-48	6	fam69c
fdx1	4.27257e-20	0.452665	0.325	0.141	8.54513e-17	6	fdx1
hs3st1l2	6.71817e-134	0.448503	0.36	0.088	1.34363e-130	6	hs3st1l2
rdh10a	2.18333e-86	0.443731	0.329	0.092	4.36665e-83	6	rdh10a
mab21l1	8.40913e-110	0.442195	0.354	0.104	1.68183e-106	6	mab21l1
carhsp1	7.85533e-67	0.440567	0.388	0.154	1.57107e-63	6	carhsp1
arg21	2.72479e-37	0.439512	0.432	0.209	5.44959e-34	6	arg2
CABZ01065076.1	0.00253858	0.437553	0.252	0.119	1	6	CABZ01065076.1
IGLON5	3.74773e-50	0.43701	0.313	0.105	7.49547e-47	6	IGLON5
rac1a1	1.40125e-59	0.427245	0.443	0.196	2.80249e-56	6	rac1a
ntn1b	9.79309e-104	0.423767	0.334	0.099	1.95862e-100	6	ntn1b
dusp21	1.71442e-71	0.42065	0.469	0.211	3.42884e-68	6	dusp2
swap70b	2.62629e-44	0.418811	0.414	0.183	5.25258e-41	6	swap70b
abcd3a	3.93439e-83	0.414925	0.392	0.151	7.86879e-80	6	abcd3a
id3	2.73517e-50	0.412671	0.515	0.268	5.47033e-47	6	id3
efna2a	1.88212e-49	0.411712	0.275	0.067	3.76423e-46	6	efna2a
ebpl	1.57066e-77	0.403467	0.324	0.094	3.14133e-74	6	ebpl
myl9a	1.57224e-88	0.402313	0.337	0.099	3.14449e-85	6	myl9a
hsdl2	0.00210015	0.399217	0.267	0.137	1	6	hsdl2
sat1b	1.29547e-13	0.397808	0.27	0.113	2.59094e-10	6	sat1b
rab6ba	1.45148e-106	0.396856	0.345	0.089	2.90297e-103	6	rab6ba
fxyd6l	2.15364e-53	0.394066	0.367	0.148	4.30727e-50	6	fxyd6l
prdx1	5.85503e-20	0.387998	0.291	0.107	1.17101e-16	6	prdx1
zgc:92630	3.29465e-101	0.38527	0.407	0.143	6.58929e-98	6	zgc:92630
im:7152348	1.04251e-21	0.384604	0.312	0.14	2.08503e-18	6	im:7152348
tm7sf2	1.43304e-20	0.383068	0.251	0.08	2.86609e-17	6	tm7sf2
CR751602.2	8.30408e-87	0.382072	0.329	0.094	1.66082e-83	6	CR751602.2
uchl1	2.65079e-06	0.381102	0.287	0.146	0.00530157	6	uchl1
fosb1	1.34892e-80	0.380124	0.476	0.207	2.69783e-77	6	fosb
eno1a	1.32012e-69	0.373312	0.528	0.244	2.64024e-66	6	eno1a
cspg5a	1.29447e-64	0.369952	0.361	0.13	2.58894e-61	6	cspg5a
tsku	1.16706e-18	0.369106	0.257	0.087	2.33412e-15	6	tsku
sox1a	2.85524e-146	0.365427	0.356	0.079	5.71047e-143	6	sox1a
fzd7a	1.15264e-13	0.356561	0.258	0.086	2.30528e-10	6	fzd7a
sik1	1.39674e-74	0.354373	0.376	0.147	2.79348e-71	6	sik1
anxa11b1	1.04372e-44	0.347609	0.412	0.192	2.08743e-41	6	anxa11b
nr2e1	2.2646e-153	0.345228	0.332	0.054	4.5292e-150	6	nr2e1
DNAJA42	2.20137e-93	0.344121	0.467	0.203	4.40275e-90	6	DNAJA4
cited4a	2.1753e-19	0.344022	0.251	0.082	4.35061e-16	6	cited4a
her2	1.90866e-59	0.337999	0.333	0.119	3.81731e-56	6	her2
si:dkey-110c1.10	4.52573e-08	0.329117	0.273	0.129	9.05146e-05	6	si:dkey-110c1.10
gas1a	0.000441749	0.32083	0.253	0.123	0.883499	6	gas1a
fam46ba	2.4766e-89	0.319798	0.397	0.163	4.95319e-86	6	fam46ba
tenm3	5.9365e-89	0.318127	0.317	0.082	1.1873e-85	6	tenm3
dla	6.73894e-99	0.318077	0.366	0.119	1.34779e-95	6	dla
hpca	9.25239e-74	0.317095	0.355	0.12	1.85048e-70	6	hpca
zfp36l1b1	8.75614e-73	0.316177	0.491	0.219	1.75123e-69	6	zfp36l1b
mgst3a	2.02146e-57	0.311303	0.3	0.077	4.04292e-54	6	mgst3a
alcama	7.36331e-114	0.310409	0.377	0.113	1.47266e-110	6	alcama
cd99	6.43408e-11	0.298748	0.284	0.132	1.28682e-07	6	cd99
pbx3b	4.18783e-35	0.2965	0.281	0.099	8.37565e-32	6	pbx3b
glulb1	1.12351e-39	0.295164	0.793	0.548	2.24702e-36	6	glulb
gcsha	9.15393e-60	0.295026	0.322	0.113	1.83079e-56	6	gcsha
fzd10	2.41237e-105	0.294	0.336	0.094	4.82474e-102	6	fzd10
gcdha	4.15453e-17	0.291681	0.294	0.142	8.30905e-14	6	gcdha
bmp1b	7.04168e-95	0.291042	0.325	0.092	1.40834e-91	6	bmp1b
crip31	3.0527e-32	0.290572	0.452	0.25	6.10541e-29	6	crip3
lmbrd2b	1.00723e-33	0.287425	0.264	0.071	2.01447e-30	6	lmbrd2b
cyr61	1.12314e-16	0.282277	0.301	0.142	2.24627e-13	6	cyr61
si:dkey-31g6.6	8.60484e-22	0.2801	0.378	0.215	1.72097e-18	6	si:dkey-31g6.6
hk1	1.34772e-120	0.276815	0.378	0.123	2.69544e-117	6	hk1
smim4	6.94093e-12	0.276497	0.252	0.101	1.38819e-08	6	smim4
jpt1b	9.54912e-63	0.27603	0.389	0.155	1.90982e-59	6	jpt1b
pbxip1b	3.56832e-21	0.273562	0.324	0.15	7.13663e-18	6	pbxip1b
btg3	1.4604e-19	0.272765	0.328	0.159	2.92079e-16	6	btg3
si:dkey-35i13.1	2.85004e-18	0.271848	0.258	0.083	5.70007e-15	6	si:dkey-35i13.1
si:ch73-21g5.7	5.21463e-38	0.271647	0.272	0.082	1.04293e-34	6	si:ch73-21g5.7
igfbp5b	2.24633e-104	0.269186	0.342	0.092	4.49266e-101	6	igfbp5b
prdm12b	2.97127e-43	0.26637	0.255	0.06	5.94253e-40	6	prdm12b
ldlrap1a	3.73332e-43	0.263853	0.259	0.055	7.46663e-40	6	ldlrap1a
slc16a9a	7.31829e-49	0.263037	0.278	0.075	1.46366e-45	6	slc16a9a
wnt7bb	3.14569e-75	0.261403	0.287	0.058	6.29139e-72	6	wnt7bb
dpp6b	3.60058e-122	0.260632	0.355	0.093	7.20116e-119	6	dpp6b
mgst1.1	2.1867e-45	0.259804	0.29	0.09	4.37339e-42	6	mgst1.1
appb	9.76821e-89	0.25368	0.422	0.164	1.95364e-85	6	appb
sox11a	4.8138e-77	0.253438	0.368	0.148	9.62761e-74	6	sox11a
snap25a	0	2.13477	0.67	0.187	0	7	snap25a		Neuron		Bayes, A., Collins, M.O., Reig-Viader, R., Gou, G., Goulding, D., Izquierdo, A., Choudhary, J.S., Emes, R.D., and Grant, S.G. (2017). Evolution of complexity in the zebrafish synapse proteome. Nat Commun 8, 14613.
scg2b	1.34509e-215	1.97975	0.476	0.115	2.69019e-212	7	scg2b
adcyap1b	1.93145e-88	1.96241	0.365	0.143	3.86289e-85	7	adcyap1b
atp1b1b	3.68788e-176	1.83918	0.436	0.132	7.37577e-173	7	atp1b1b
tmsb2	1.61632e-156	1.8083	0.446	0.104	3.23264e-153	7	tmsb2
cort	4.45698e-20	1.78333	0.253	0.156	8.91396e-17	7	cort
ywhag2	3.91691e-146	1.65459	0.461	0.14	7.83381e-143	7	ywhag2
atp1b2a	6.34369e-169	1.63296	0.453	0.114	1.26874e-165	7	atp1b2a
snap25b	1.38961e-66	1.58217	0.333	0.11	2.77921e-63	7	snap25b				Bayes, A., Collins, M.O., Reig-Viader, R., Gou, G., Goulding, D., Izquierdo, A., Choudhary, J.S., Emes, R.D., and Grant, S.G. (2017). Evolution of complexity in the zebrafish synapse proteome. Nat Commun 8, 14613.
stmn2a	1.50181e-156	1.58045	0.461	0.151	3.00362e-153	7	stmn2a
gad2	2.27743e-76	1.56956	0.315	0.106	4.55486e-73	7	gad2
cpe	6.70464e-124	1.49199	0.436	0.133	1.34093e-120	7	cpe
aplnra	4.39394e-86	1.48608	0.349	0.133	8.78789e-83	7	aplnra
gap43	7.42934e-136	1.45783	0.361	0.091	1.48587e-132	7	gap43
stx1b	2.25277e-113	1.4499	0.376	0.114	4.50555e-110	7	stx1b
gad1b	8.02894e-82	1.43951	0.295	0.07	1.60579e-78	7	gad1b
atp6v0cb	1.36986e-110	1.43616	0.482	0.196	2.73972e-107	7	atp6v0cb
slc32a1	2.1075e-140	1.43086	0.334	0.072	4.215e-137	7	slc32a1
gpm6aa1	1.73864e-177	1.427	0.585	0.215	3.47729e-174	7	gpm6aa
oaz2b	8.75123e-102	1.40749	0.385	0.131	1.75025e-98	7	oaz2b
atp1a3a	3.34549e-64	1.40684	0.351	0.137	6.69098e-61	7	atp1a3a
nptna	5.04857e-94	1.37165	0.369	0.12	1.00971e-90	7	nptna
nsfa	2.26808e-95	1.35942	0.346	0.095	4.53616e-92	7	nsfa
sncb	3.69288e-146	1.34849	0.409	0.125	7.38577e-143	7	sncb
eno1a1	1.69316e-116	1.33831	0.545	0.244	3.38633e-113	7	eno1a
elavl4	2.53184e-38	1.31937	0.343	0.153	5.06368e-35	7	elavl4
rtn1a1	3.81106e-153	1.31283	0.688	0.368	7.62212e-150	7	rtn1a
ndrg4	8.78595e-65	1.29742	0.331	0.108	1.75719e-61	7	ndrg4
syt1a	4.10521e-70	1.29433	0.339	0.12	8.21041e-67	7	syt1a
stmn2b	1.54238e-55	1.29061	0.324	0.114	3.08475e-52	7	stmn2b
atpv0e21	1.2928e-90	1.28893	0.406	0.138	2.5856e-87	7	atpv0e2
zgc:65894	3.26436e-105	1.28322	0.476	0.184	6.52872e-102	7	zgc:65894
atp6v1b2	4.67565e-35	1.26228	0.305	0.128	9.35129e-32	7	atp6v1b2
pcsk1nl	1.12252e-62	1.25544	0.327	0.116	2.24504e-59	7	pcsk1nl
atp1b3b1	2.27415e-73	1.25058	0.424	0.184	4.54829e-70	7	atp1b3b
si:dkey-33c12.3	7.82234e-57	1.2505	0.328	0.108	1.56447e-53	7	si:dkey-33c12.3
tmem59l1	3.87787e-89	1.24354	0.471	0.212	7.75574e-86	7	tmem59l
aldocb1	8.54271e-178	1.2348	0.742	0.383	1.70854e-174	7	aldocb
nsg2	2.72113e-36	1.22416	0.349	0.158	5.44225e-33	7	nsg2
slc6a1a	3.66587e-55	1.20006	0.297	0.088	7.33175e-52	7	slc6a1a
ndufa4	2.01446e-74	1.19427	0.333	0.1	4.02892e-71	7	ndufa4
cplx2l	2.62284e-26	1.18522	0.282	0.107	5.24567e-23	7	cplx2l
olfm1b	1.8259e-78	1.17975	0.37	0.152	3.65179e-75	7	olfm1b
clta	1.12874e-84	1.14528	0.482	0.223	2.25747e-81	7	clta
calm1b	6.58105e-55	1.14003	0.398	0.181	1.31621e-51	7	calm1b
spock3	6.28361e-70	1.12776	0.358	0.152	1.25672e-66	7	spock3
ckmt1	1.62429e-33	1.11521	0.269	0.089	3.24858e-30	7	ckmt1
gria2b	1.61913e-67	1.11313	0.313	0.103	3.23826e-64	7	gria2b
grin1a	1.56836e-31	1.10072	0.304	0.138	3.13672e-28	7	grin1a
si:dkeyp-75h12.5	2.81464e-67	1.08342	0.446	0.22	5.62928e-64	7	si:dkeyp-75h12.5
cspg5a1	5.72172e-27	1.07547	0.304	0.133	1.14434e-23	7	cspg5a
cdk5r2a	5.25598e-111	1.06502	0.33	0.091	1.0512e-107	7	cdk5r2a
atp6v1aa	1.08496e-82	1.0578	0.355	0.142	2.16992e-79	7	atp6v1aa
si:ch211-235e9.8	8.20713e-34	1.03371	0.302	0.136	1.64143e-30	7	si:ch211-235e9.8
gng31	4.62643e-56	1.02544	0.458	0.236	9.25286e-53	7	gng3
itm2ca	1.22325e-29	1.01116	0.259	0.108	2.44651e-26	7	itm2ca
eef1a1b	3.76989e-86	1.00006	0.3	0.096	7.53978e-83	7	eef1a1b
si:dkeyp-69c1.7	3.43707e-97	0.992929	0.283	0.06	6.87413e-94	7	si:dkeyp-69c1.7
marcksl1b	8.01116e-152	0.97926	0.79	0.452	1.60223e-148	7	marcksl1b
pam	7.36666e-55	0.948664	0.355	0.181	1.47333e-51	7	pam
chga	9.34117e-51	0.944497	0.299	0.14	1.86823e-47	7	chga
sema5a	6.98249e-78	0.942166	0.318	0.122	1.3965e-74	7	sema5a
atp6v1e1b	3.30204e-50	0.932561	0.414	0.199	6.60408e-47	7	atp6v1e1b
rgs16	5.72226e-58	0.917536	0.279	0.101	1.14445e-54	7	rgs16
appb1	1.35455e-09	0.915821	0.293	0.17	2.70909e-06	7	appb
egr4	8.72049e-50	0.914118	0.36	0.181	1.7441e-46	7	egr4
nrsn1	3.6404e-89	0.911028	0.324	0.123	7.2808e-86	7	nrsn1
zgc:1534261	5.50679e-16	0.906821	0.315	0.188	1.10136e-12	7	zgc:153426
calm3a	1.99754e-71	0.898685	0.55	0.291	3.99508e-68	7	calm3a
vamp2	2.00883e-08	0.88639	0.258	0.134	4.01765e-05	7	vamp2
nell2b	2.62293e-79	0.880845	0.297	0.103	5.24585e-76	7	nell2b
nat8l	3.61424e-34	0.868803	0.262	0.102	7.22849e-31	7	nat8l
calm1a1	3.09366e-68	0.853944	0.592	0.349	6.18732e-65	7	calm1a
hmgb1b	4.86713e-65	0.852982	0.534	0.288	9.73425e-62	7	hmgb1b
tspan7b1	1.09634e-37	0.843379	0.445	0.257	2.19268e-34	7	tspan7b
gapdhs1	4.35892e-124	0.838583	0.839	0.653	8.71783e-121	7	gapdhs
gpia1	6.14566e-34	0.837982	0.354	0.187	1.22913e-30	7	gpia
dynll2a	6.61914e-28	0.829283	0.269	0.116	1.32383e-24	7	dynll2a
traf4a	3.59988e-26	0.828533	0.271	0.127	7.19977e-23	7	traf4a
zgc:101840	2.02257e-70	0.824116	0.313	0.122	4.04513e-67	7	zgc:101840
slc6a17	4.33699e-80	0.820278	0.283	0.08	8.67397e-77	7	slc6a17
gabrb2	2.25242e-68	0.815431	0.257	0.064	4.50484e-65	7	gabrb2
marcksb	1.4735e-54	0.800231	0.331	0.149	2.947e-51	7	marcksb
clu	8.8977e-47	0.7941	0.33	0.141	1.77954e-43	7	clu
rab3c	1.33932e-54	0.79036	0.267	0.091	2.67863e-51	7	rab3c
si:ch73-119p20.1	8.18097e-06	0.789154	0.251	0.154	0.0163619	7	si:ch73-119p20.1
ywhaz	5.06672e-45	0.788177	0.359	0.178	1.01334e-41	7	ywhaz
scg51	2.57895e-32	0.785921	0.365	0.195	5.15789e-29	7	scg5
map1ab1	1.21793e-40	0.775121	0.424	0.249	2.43586e-37	7	map1ab
rtn1b1	5.58491e-29	0.775038	0.475	0.309	1.11698e-25	7	rtn1b
elavl31	5.85516e-62	0.772161	0.449	0.24	1.17103e-58	7	elavl3
uchl11	1.17826e-12	0.770713	0.266	0.147	2.35652e-09	7	uchl1
pfkpa	2.35047e-48	0.769617	0.295	0.133	4.70094e-45	7	pfkpa
camk2d2	4.07773e-45	0.768828	0.257	0.091	8.15545e-42	7	camk2d2
pgam1b	2.06365e-13	0.765769	0.252	0.148	4.1273e-10	7	pgam1b
npas4a	2.42145e-37	0.749152	0.286	0.13	4.84289e-34	7	npas4a
kctd4	2.96321e-94	0.748131	0.258	0.064	5.92641e-91	7	kctd4
cox6b1	1.39929e-15	0.747559	0.278	0.144	2.79858e-12	7	cox6b1
ptprn2	5.35888e-30	0.735779	0.278	0.138	1.07178e-26	7	ptprn2
jpt1b1	1.33214e-09	0.724685	0.276	0.16	2.66428e-06	7	jpt1b
gng7	6.60547e-65	0.723067	0.338	0.151	1.32109e-61	7	gng7
kif5aa	2.48168e-58	0.719021	0.28	0.101	4.96336e-55	7	kif5aa
celf4	9.39672e-93	0.711972	0.286	0.088	1.87934e-89	7	celf4
map1aa	4.24526e-59	0.69378	0.377	0.188	8.49051e-56	7	map1aa
fndc4b	4.10495e-95	0.691139	0.285	0.084	8.20989e-92	7	fndc4b
slc6a1b1	6.57038e-14	0.686405	0.299	0.185	1.31408e-10	7	slc6a1b
nptx1l	9.62266e-56	0.682164	0.289	0.118	1.92453e-52	7	nptx1l
rab6ba1	1.40952e-49	0.676954	0.256	0.093	2.81905e-46	7	rab6ba
tuba1a1	1.50538e-13	0.673197	0.4	0.273	3.01077e-10	7	tuba1a
ppdpfb	3.90416e-22	0.639415	0.446	0.284	7.80833e-19	7	ppdpfb
tsc22d1	5.77604e-26	0.633168	0.327	0.184	1.15521e-22	7	tsc22d1
hpca1	6.59055e-33	0.611675	0.259	0.124	1.31811e-29	7	hpca
scg31	1.15815e-12	0.606805	0.276	0.156	2.3163e-09	7	scg3
syt9b	7.75984e-92	0.604417	0.279	0.078	1.55197e-88	7	syt9b
ctnnb11	1.93139e-06	0.604191	0.276	0.18	0.00386277	7	ctnnb1
epb41a	8.25251e-35	0.56509	0.299	0.162	1.6505e-31	7	epb41a
dnaja2l	4.40838e-20	0.562951	0.326	0.197	8.81677e-17	7	dnaja2l
tubb5	3.48573e-31	0.548541	0.278	0.143	6.97146e-28	7	tubb5
cxcl12a1	5.7096e-31	0.540896	0.32	0.173	1.14192e-27	7	cxcl12a
si:dkey-110c1.101	2.05709e-59	0.536362	0.294	0.128	4.11419e-56	7	si:dkey-110c1.10
ckbb1	1.9824e-72	0.525973	0.812	0.598	3.96479e-69	7	ckbb
stmn41	1.03575e-37	0.494921	0.627	0.439	2.0715e-34	7	stmn4
gpm6ab1	4.09109e-38	0.410866	0.731	0.545	8.18218e-35	7	gpm6ab
lrrn1	2.92545e-57	0.408661	0.276	0.116	5.8509e-54	7	lrrn1
h2afvb	8.73589e-37	0.384566	0.389	0.213	1.74718e-33	7	h2afvb
pik3ip1	2.01854e-22	0.373468	0.277	0.164	4.03708e-19	7	pik3ip1
atp2b1a	8.80406e-11	0.337592	0.258	0.171	1.76081e-07	7	atp2b1a
gnao1a	1.5823e-33	0.330243	0.255	0.128	3.1646e-30	7	gnao1a
vegfab	8.68839e-43	0.318445	0.268	0.118	1.73768e-39	7	vegfab
si:ch211-195b15.8	4.65778e-25	0.315393	0.331	0.211	9.31556e-22	7	si:ch211-195b15.8
zic2a	1.27484e-30	0.313934	0.283	0.154	2.54969e-27	7	zic2a
bsg1	2.04904e-19	0.29791	0.618	0.485	4.09807e-16	7	bsg
plk2b	1.15176e-28	0.275667	0.282	0.165	2.30352e-25	7	plk2b
dctn2	2.26664e-28	0.27512	0.29	0.168	4.53327e-25	7	dctn2
tpst1	1.24269e-32	0.270452	0.252	0.122	2.48537e-29	7	tpst1
desi1a	1.35251e-12	0.260523	0.312	0.212	2.70501e-09	7	desi1a
cxcl12b	7.29045e-266	2.74053	0.653	0.205	1.45809e-262	8	cxcl12b		Epithelial cell
krt94	0	2.69427	0.781	0.194	0	8	krt94
anxa2a	0	2.56426	0.787	0.195	0	8	anxa2a
phlda2	0	2.52272	0.687	0.179	0	8	phlda2
si:ch73-335l21.4	1.5031e-279	2.47126	0.707	0.209	3.0062e-276	8	si:ch73-335l21.4
rgcc	1.74129e-267	2.39114	0.651	0.188	3.48257e-264	8	rgcc
zgc:158423	1.31123e-303	2.32426	0.628	0.151	2.62246e-300	8	zgc:158423
krt18	2.81264e-281	2.23284	0.633	0.161	5.62527e-278	8	krt18				https://www.ncbi.nlm.nih.gov/gene/3875
socs3a1	0	2.06673	0.806	0.288	0	8	socs3a
si:ch211-145b13.6	1.84767e-159	1.89975	0.473	0.142	3.69534e-156	8	si:ch211-145b13.6
bsg2	0	1.87518	0.943	0.474	0	8	bsg
sox7	5.74831e-162	1.85931	0.47	0.144	1.14966e-158	8	sox7
icn	0	1.81336	0.974	0.492	0	8	icn
ndufa4l2a	9.22227e-72	1.80519	0.414	0.191	1.84445e-68	8	ndufa4l2a
FP015919.1	3.03954e-157	1.78788	0.491	0.153	6.07908e-154	8	FP015919.1
krt81	2.01277e-196	1.71025	0.635	0.225	4.02555e-193	8	krt8				https://www.ncbi.nlm.nih.gov/gene/3856
si:ch211-156j16.1	1.54017e-116	1.70203	0.423	0.143	3.08033e-113	8	si:ch211-156j16.1
acvrl1	1.97906e-131	1.69677	0.441	0.149	3.95811e-128	8	acvrl1
klf2a	1.45423e-110	1.65837	0.42	0.134	2.90846e-107	8	klf2a
slco1d1	3.09318e-121	1.65429	0.426	0.151	6.18637e-118	8	slco1d1
si:dkey-23a13.2	1.72202e-107	1.63155	0.389	0.128	3.44403e-104	8	si:dkey-23a13.2
si:ch211-248e11.2	1.75708e-92	1.5747	0.358	0.117	3.51416e-89	8	si:ch211-248e11.2
rgs5a	1.5814e-40	1.56106	0.274	0.124	3.16279e-37	8	rgs5a
s100a10b	6.55733e-167	1.55681	0.584	0.201	1.31147e-163	8	s100a10b
si:dkey-126g1.9	5.96483e-87	1.49794	0.347	0.115	1.19297e-83	8	si:dkey-126g1.9
palm1b	3.07602e-106	1.49102	0.389	0.13	6.15204e-103	8	palm1b
csrp2	1.89333e-86	1.45626	0.398	0.156	3.78665e-83	8	csrp2
vwa1	6.27878e-58	1.41874	0.314	0.13	1.25576e-54	8	vwa1
gstp11	8.34115e-198	1.39163	0.808	0.398	1.66823e-194	8	gstp1
flt1	1.01923e-49	1.38497	0.308	0.133	2.03846e-46	8	flt1
si:ch211-1a19.3	1.27344e-67	1.36855	0.347	0.137	2.54688e-64	8	si:ch211-1a19.3
perp	4.74199e-77	1.32503	0.42	0.19	9.48398e-74	8	perp
slc38a3a1	4.05204e-66	1.32114	0.383	0.17	8.10408e-63	8	slc38a3a
rgs3a	4.98335e-63	1.32044	0.368	0.162	9.9667e-60	8	rgs3a
foxf2b	4.00304e-42	1.2759	0.263	0.113	8.00608e-39	8	foxf2b
im:71523481	5.3199e-30	1.27206	0.285	0.142	1.06398e-26	8	im:7152348
clec14a	8.1039e-63	1.27203	0.297	0.105	1.62078e-59	8	clec14a
tnfrsf9a	6.63233e-45	1.25671	0.253	0.088	1.32647e-41	8	tnfrsf9a
srgn1	3.30795e-125	1.24904	0.598	0.249	6.6159e-122	8	srgn
sparc1	1.06385e-78	1.23393	0.436	0.185	2.12771e-75	8	sparc
aoc2	2.36583e-31	1.2263	0.274	0.133	4.73166e-28	8	aoc2
hbl2	1.27854e-30	1.18773	0.272	0.145	2.55709e-27	8	hbl2
plk2b1	4.02144e-44	1.18768	0.331	0.164	8.04288e-41	8	plk2b
epas1b	1.59445e-53	1.16571	0.266	0.097	3.1889e-50	8	epas1b
fosab2	2.54176e-194	1.16353	0.945	0.685	5.08351e-191	8	fosab
arg22	1.13897e-58	1.16321	0.429	0.211	2.27795e-55	8	arg2
ier2b1	1.66403e-88	1.09191	0.567	0.277	3.32806e-85	8	ier2b
id11	4.49996e-91	1.05376	0.595	0.295	8.99992e-88	8	id1
gpd1b1	4.62703e-45	1.03827	0.358	0.177	9.25407e-42	8	gpd1b
tmsb1	7.49419e-70	1.03321	0.47	0.226	1.49884e-66	8	tmsb1
tagln2	3.3434e-36	1.02771	0.277	0.13	6.68681e-33	8	tagln2
ch25h2	2.83585e-43	1.01542	0.458	0.272	5.67169e-40	8	ch25h
fabp11a	1.24997e-45	0.976664	0.271	0.104	2.49994e-42	8	fabp11a
clic21	3.28252e-58	0.875628	0.573	0.344	6.56503e-55	8	clic2
wu:fj16a03	2.49954e-51	0.864943	0.44	0.232	4.99908e-48	8	wu:fj16a03
s100v21	3.50429e-19	0.85889	0.284	0.178	7.00858e-16	8	s100v2
id31	2.84841e-49	0.844151	0.479	0.272	5.69683e-46	8	id3
ier2a1	3.69057e-77	0.840562	0.633	0.342	7.38113e-74	8	ier2a
junbb2	1.4932e-78	0.836243	0.698	0.422	2.9864e-75	8	junbb
jdp2b1	3.70113e-28	0.804112	0.263	0.135	7.40226e-25	8	jdp2b
zic2a1	1.26154e-24	0.790576	0.278	0.155	2.52309e-21	8	zic2a
metrn1	1.24653e-17	0.768034	0.259	0.163	2.49305e-14	8	metrn
fosl1a1	4.0293e-26	0.723513	0.31	0.182	8.0586e-23	8	fosl1a
jam2a	1.23263e-21	0.720658	0.361	0.238	2.46526e-18	8	jam2a
crip11	1.53005e-12	0.693186	0.29	0.209	3.06009e-09	8	crip1
gadd45ba1	3.48581e-44	0.664675	0.668	0.476	6.97161e-41	8	gadd45ba
sult2st11	3.35778e-24	0.646728	0.434	0.303	6.71555e-21	8	sult2st1
ponzr1	4.30225e-18	0.641651	0.267	0.159	8.60449e-15	8	ponzr1
mgll1	7.24787e-12	0.588159	0.326	0.241	1.44957e-08	8	mgll
si:ch73-86n18.11	2.65216e-13	0.581585	0.288	0.201	5.30432e-10	8	si:ch73-86n18.1
anxa11b2	9.66404e-17	0.579116	0.293	0.199	1.93281e-13	8	anxa11b
nr4a12	1.40901e-27	0.57006	0.521	0.368	2.81803e-24	8	nr4a1
fxyd1	1.62369e-31	0.543168	0.365	0.199	3.24738e-28	8	fxyd1
her91	2.03875e-10	0.541095	0.313	0.238	4.0775e-07	8	her9
id2a2	2.30206e-16	0.526249	0.38	0.268	4.60413e-13	8	id2a
arl5c2	1.71563e-20	0.510548	0.436	0.303	3.43126e-17	8	arl5c
fosb2	5.42227e-15	0.46957	0.302	0.215	1.08445e-11	8	fosb
hsp70.33	2.58466e-85	0.431113	0.999	0.983	5.16932e-82	8	hsp70.3
hsp70.22	1.63226e-79	0.398304	0.999	0.993	3.26452e-76	8	hsp70.2
pmaip11	1.25387e-09	0.394826	0.278	0.207	2.50774e-06	8	pmaip1
selenop1	9.95539e-34	0.391732	0.434	0.258	1.99108e-30	8	selenop
ncf11	0.000143222	0.366803	0.292	0.247	0.286443	8	ncf1
her61	0.000215529	0.359321	0.306	0.259	0.431058	8	her6
zfp36l1b2	0.00702395	0.35195	0.264	0.23	1	8	zfp36l1b
hsp70.13	3.76122e-41	0.337185	0.989	0.967	7.52243e-38	8	hsp70.1
cxcr4b1	8.47343e-11	0.335867	0.257	0.189	1.69469e-07	8	cxcr4b
mhc1uba2	0.000189907	0.335352	0.411	0.38	0.379814	8	mhc1uba
crip32	3.3083e-07	0.279258	0.311	0.257	0.000661661	8	crip3
zgc:1627302	4.26283e-13	0.272119	0.613	0.501	8.52566e-10	8	zgc:162730
hsp70l2	1.6868e-37	0.266428	0.999	0.993	3.37361e-34	8	hsp70l
hmgn2	3.65008e-291	2.25787	0.886	0.408	7.30017e-288	9	hmgn2		Neural progenitor cell
h2afvb1	1.2138e-266	1.89522	0.748	0.203	2.42759e-263	9	h2afvb
hmgb2b	1.70708e-241	1.84258	0.722	0.194	3.41417e-238	9	hmgb2b
si:ch211-288g17.3	1.46797e-227	1.63672	0.655	0.161	2.93593e-224	9	si:ch211-288g17.3
tubb51	5.90191e-206	1.60322	0.567	0.135	1.18038e-202	9	tubb5
tmsb	2.73977e-178	1.57326	0.588	0.141	5.47954e-175	9	tmsb
kpna2	7.02308e-111	1.53945	0.421	0.084	1.40462e-107	9	kpna2				https://www.ncbi.nlm.nih.gov/biosystems/198811?Sel=geneid:5111#show=genes
hmgb2a	3.36369e-160	1.52599	0.796	0.446	6.72738e-157	9	hmgb2a
tuba8l	8.89466e-80	1.33156	0.512	0.191	1.77893e-76	9	tuba8l
nusap1	1.71702e-52	1.31042	0.372	0.09	3.43404e-49	9	nusap1
si:ch211-222l21.1	7.13183e-188	1.309	0.833	0.369	1.42637e-184	9	si:ch211-222l21.1
cdk1	3.97465e-52	1.28833	0.375	0.086	7.94931e-49	9	cdk1				https://www.ncbi.nlm.nih.gov/biosystems/198811?Sel=geneid:5111#show=genes
h2afx	2.43246e-88	1.28063	0.453	0.116	4.86493e-85	9	h2afx
insm1a	6.25683e-223	1.27133	0.505	0.097	1.25137e-219	9	insm1a
mad2l1	3.96543e-31	1.2135	0.351	0.094	7.93085e-28	9	mad2l1
hmgb1b1	1.55571e-152	1.21054	0.749	0.284	3.11142e-149	9	hmgb1b
stmn1a	6.41744e-47	1.20956	0.416	0.131	1.28349e-43	9	stmn1a
marcksb1	4.25407e-196	1.17433	0.57	0.144	8.50814e-193	9	marcksb
si:ch73-281n10.2	7.37577e-69	1.1506	0.53	0.197	1.47515e-65	9	si:ch73-281n10.2
tuba1a2	5.77218e-137	1.11023	0.698	0.265	1.15444e-133	9	tuba1a
neurod1	2.87408e-129	1.05855	0.427	0.097	5.74817e-126	9	neurod1				Weng, Q., Wang, J., Wang, J., He, D., Cheng, Z., Zhang, F., Verma, R., Xu, L., Dong, X., Liao, Y., et al. (2019). Single-Cell Transcriptomics Uncovers Glial Progenitor Diversity and Cell Fate Determinants during Development and Gliomagenesis. Cell Stem Cell 24, 707-723 e708.
pcna	8.90561e-66	1.03988	0.508	0.209	1.78112e-62	9	pcna				https://www.ncbi.nlm.nih.gov/biosystems/198811?Sel=geneid:5111#show=genes
rrm2	7.03309e-26	1.03017	0.309	0.06	1.40662e-22	9	rrm2
si:ch211-69g19.2	3.16722e-116	1.00475	0.383	0.073	6.33445e-113	9	si:ch211-69g19.2
sox11b	3.98254e-165	0.954816	0.514	0.14	7.96509e-162	9	sox11b
rplp2l1	5.91802e-136	0.933711	0.907	0.623	1.1836e-132	9	rplp2l
atoh1c	2.75791e-108	0.921536	0.386	0.063	5.51582e-105	9	atoh1c
hmga1a	2.51559e-68	0.921491	0.427	0.117	5.03118e-65	9	hmga1a
si:ch211-156b7.4	4.23485e-41	0.918773	0.353	0.093	8.46971e-38	9	si:ch211-156b7.4
cks2	1.35819e-36	0.914919	0.321	0.062	2.71638e-33	9	cks2				https://www.ncbi.nlm.nih.gov/biosystems/198811?Sel=geneid:5111#show=genes
cdca8	2.11396e-31	0.91216	0.324	0.078	4.22791e-28	9	cdca8
birc5a	1.9641e-48	0.884566	0.324	0.056	3.9282e-45	9	birc5a
rplp11	1.07563e-186	0.884483	0.983	0.829	2.15127e-183	9	rplp1
snrpf	8.45593e-51	0.8536	0.47	0.166	1.69119e-47	9	snrpf
plk1	7.08955e-39	0.853085	0.315	0.051	1.41791e-35	9	plk1
slc29a2	2.06593e-95	0.8425	0.36	0.05	4.13186e-92	9	slc29a2
aurkb	2.87649e-48	0.817393	0.339	0.074	5.75298e-45	9	aurkb
elavl32	4.50424e-96	0.800653	0.591	0.238	9.00848e-93	9	elavl3
cks1b	2.18423e-24	0.793332	0.302	0.075	4.36845e-21	9	cks1b
tpx2	4.36467e-108	0.77269	0.395	0.096	8.72933e-105	9	tpx2
zic2a2	5.19662e-104	0.764835	0.485	0.149	1.03932e-100	9	zic2a
kifc1	4.9773e-91	0.754338	0.356	0.048	9.95459e-88	9	kifc1
top2a	3.39112e-142	0.737585	0.369	0.048	6.78225e-139	9	top2a
en2b	9.7078e-72	0.736739	0.362	0.083	1.94156e-68	9	en2b
rack11	1.90799e-80	0.733883	0.81	0.492	3.81598e-77	9	rack1
tp53inp2	3.86564e-51	0.721423	0.302	0.069	7.73128e-48	9	tp53inp2
pbk	1.8121e-30	0.71932	0.301	0.055	3.62421e-27	9	pbk
RPL411	3.08174e-160	0.714594	0.989	0.918	6.16347e-157	9	RPL41
rpl22l11	9.83112e-38	0.709412	0.471	0.207	1.96622e-34	9	rpl22l1
rps3a1	9.50419e-92	0.709004	0.874	0.608	1.90084e-88	9	rps3a
DUT	3.98145e-12	0.697679	0.266	0.058	7.9629e-09	9	DUT
en1b	5.56211e-75	0.697012	0.403	0.118	1.11242e-71	9	en1b
zgc:110540	2.33163e-53	0.693313	0.318	0.043	4.66326e-50	9	zgc:110540
si:ch211-137a8.41	1.74694e-99	0.689805	0.494	0.164	3.49389e-96	9	si:ch211-137a8.4
rps121	2.49325e-102	0.688847	0.918	0.727	4.98651e-99	9	rps12
ccna2	8.36257e-131	0.675185	0.397	0.077	1.67251e-127	9	ccna2
dla1	9.6503e-150	0.672925	0.459	0.119	1.93006e-146	9	dla
CR388164.2	4.21397e-80	0.670244	0.371	0.109	8.42794e-77	9	CR388164.2
mycn	3.25418e-116	0.669372	0.445	0.127	6.50836e-113	9	mycn
jpt1b2	3.80045e-32	0.666344	0.41	0.158	7.6009e-29	9	jpt1b
eef2b1	1.53942e-51	0.663016	0.65	0.352	3.07884e-48	9	eef2b
FO704736.11	9.0111e-118	0.651402	0.956	0.83	1.80222e-114	9	FO704736.1
cdc20	1.02488e-30	0.647901	0.284	0.064	2.04977e-27	9	cdc20
waplb	7.43047e-82	0.647033	0.398	0.119	1.48609e-78	9	waplb
CU896602.1	4.79535e-120	0.622778	0.362	0.066	9.59071e-117	9	CU896602.1
spc25	8.50517e-51	0.61545	0.33	0.075	1.70103e-47	9	spc25
gap431	7.12452e-62	0.602233	0.377	0.094	1.4249e-58	9	gap43
rpl71	3.6183e-78	0.584654	0.912	0.747	7.23661e-75	9	rpl7
rps26l1	4.38362e-51	0.567867	0.83	0.585	8.76723e-48	9	rps26l
sox11a1	1.57023e-87	0.559137	0.432	0.149	3.14045e-84	9	sox11a
ccl38.61	1.08296e-21	0.557046	0.316	0.128	2.16592e-18	9	ccl38.6
dlb	1.56168e-56	0.555607	0.319	0.082	3.12336e-53	9	dlb
ccl36.1	3.64581e-21	0.513424	0.29	0.109	7.29163e-18	9	ccl36.1
ppp1r14ba	8.27765e-35	0.513207	0.289	0.105	1.65553e-31	9	ppp1r14ba
nutf2l	0.00835393	0.50676	0.274	0.132	1	9	nutf2l
BX005105.1	1.23553e-34	0.506605	0.309	0.095	2.47106e-31	9	BX005105.1
zgc:1018401	7.77396e-49	0.497656	0.372	0.123	1.55479e-45	9	zgc:101840
her21	1.1329e-79	0.490195	0.389	0.119	2.2658e-76	9	her2
her15.11	5.59166e-43	0.487193	0.424	0.177	1.11833e-39	9	her15.1
gadd45gb.1	1.41569e-107	0.481703	0.404	0.101	2.83139e-104	9	gadd45gb.1
nsg21	1.67185e-82	0.478541	0.459	0.157	3.3437e-79	9	nsg2
kif11	5.64721e-59	0.468637	0.299	0.047	1.12944e-55	9	kif11
hes6	6.51888e-83	0.463304	0.422	0.131	1.30378e-79	9	hes6				Weng, Q., Wang, J., Wang, J., He, D., Cheng, Z., Zhang, F., Verma, R., Xu, L., Dong, X., Liao, Y., et al. (2019). Single-Cell Transcriptomics Uncovers Glial Progenitor Diversity and Cell Fate Determinants during Development and Gliomagenesis. Cell Stem Cell 24, 707-723 e708.
zgc:1534262	6.80848e-23	0.460744	0.415	0.186	1.3617e-19	9	zgc:153426
cdca7a	8.08263e-69	0.458271	0.339	0.068	1.61653e-65	9	cdca7a
msx1b	7.69598e-24	0.444801	0.29	0.108	1.5392e-20	9	msx1b
rpl121	7.69557e-39	0.441207	0.787	0.508	1.53911e-35	9	rpl12
ccnb3	4.94391e-17	0.431244	0.252	0.054	9.88781e-14	9	ccnb3
zgc:554611	1.80289e-86	0.426396	0.383	0.118	3.60578e-83	9	zgc:55461
ube2t	3.08084e-31	0.424113	0.289	0.061	6.16167e-28	9	ube2t
calm3a1	9.21176e-27	0.420899	0.544	0.295	1.84235e-23	9	calm3a
zic1	1.78657e-59	0.420631	0.377	0.115	3.57315e-56	9	zic1
bcam	1.03111e-87	0.420439	0.415	0.138	2.06222e-84	9	bcam
zgc:1951731	4.47483e-56	0.416261	0.375	0.112	8.94966e-53	9	zgc:195173
lbr	5.88806e-32	0.413883	0.354	0.142	1.17761e-28	9	lbr
foxn4	2.25847e-128	0.411276	0.377	0.074	4.51694e-125	9	foxn4
mcm6	9.80739e-105	0.40771	0.365	0.065	1.96148e-101	9	mcm6
rpa2	0.00224409	0.407588	0.257	0.103	1	9	rpa2
nop58	1.11865e-21	0.403307	0.348	0.141	2.2373e-18	9	nop58
crabp1b	1.16544e-34	0.401553	0.321	0.095	2.33087e-31	9	crabp1b
zic3	1.53015e-70	0.393305	0.422	0.141	3.06031e-67	9	zic3
si:dkey-56m19.5	2.21814e-07	0.389947	0.35	0.175	0.000443628	9	si:dkey-56m19.5
npm3	0.00352078	0.38951	0.267	0.112	1	9	npm3
oip5	1.36484e-31	0.386559	0.257	0.046	2.72967e-28	9	oip5
dlgap5	3.08217e-49	0.384003	0.319	0.078	6.16434e-46	9	dlgap5
her15.21	6.83948e-36	0.382476	0.445	0.214	1.3679e-32	9	her15.2
ighv1-4	1.44017e-30	0.38223	0.339	0.138	2.88034e-27	9	ighv1-4
CU467822.11	1.01396e-60	0.367723	0.489	0.199	2.02792e-57	9	CU467822.1
si:dkey-110c1.102	1.34803e-41	0.355706	0.356	0.128	2.69605e-38	9	si:dkey-110c1.10
gpm6aa2	1.17574e-29	0.353267	0.474	0.223	2.35147e-26	9	gpm6aa
CABZ01058261.1	2.76538e-12	0.343826	0.254	0.066	5.53075e-09	9	CABZ01058261.1
ccnd2a	6.87864e-36	0.34286	0.313	0.083	1.37573e-32	9	ccnd2a
hsbp1a	3.4216e-49	0.341817	0.363	0.114	6.84321e-46	9	hsbp1a
b3gnt7l	7.34182e-73	0.335506	0.35	0.095	1.46836e-69	9	b3gnt7l
cd99l2	1.47019e-06	0.329716	0.287	0.121	0.00294039	9	cd99l2
mbd3a	3.62573e-55	0.325985	0.372	0.118	7.25146e-52	9	mbd3a
si:ch211-119e14.1	2.03981e-12	0.315737	0.28	0.107	4.07962e-09	9	si:ch211-119e14.1
h1f0	1.37905e-36	0.311408	0.386	0.164	2.75809e-33	9	h1f0
mcm3	4.14526e-49	0.309913	0.347	0.109	8.29052e-46	9	mcm3
ascl1a	2.61933e-36	0.309635	0.269	0.082	5.23866e-33	9	ascl1a				Weng, Q., Wang, J., Wang, J., He, D., Cheng, Z., Zhang, F., Verma, R., Xu, L., Dong, X., Liao, Y., et al. (2019). Single-Cell Transcriptomics Uncovers Glial Progenitor Diversity and Cell Fate Determinants during Development and Gliomagenesis. Cell Stem Cell 24, 707-723 e708.
capgb	0.0095185	0.304794	0.252	0.11	1	9	capgb
phgdh1	1.05911e-28	0.300093	0.363	0.147	2.11822e-25	9	phgdh
arg23	1.81638e-23	0.290588	0.418	0.212	3.63276e-20	9	arg2
ilf3b	3.14318e-63	0.285127	0.432	0.169	6.28636e-60	9	ilf3b
shmt1	3.64464e-06	0.26742	0.26	0.097	0.00728927	9	shmt1
ywhaz1	1.19787e-19	0.266544	0.394	0.179	2.39573e-16	9	ywhaz
mab21l11	2.14077e-60	0.261389	0.348	0.108	4.28153e-57	9	mab21l1
en2a	1.20351e-92	0.258315	0.343	0.068	2.40701e-89	9	en2a
barhl1a	3.46216e-77	0.257041	0.333	0.084	6.92433e-74	9	barhl1a
ccnd1	2.69334e-25	0.250084	0.345	0.151	5.38667e-22	9	ccnd1
her15.22	8.87207e-282	2.30054	0.77	0.206	1.77441e-278	10	her15.2		Quiescent radial glia cell		Chapouton, P., Webb, K.J., Stigloher, C., Alunni, A., Adolf, B., Hesl, B., Topp, S., Kremmer, E., and Bally-Cuif, L. (2011). Expression of hairy/enhancer of split genes in neural progenitors and neurogenesis domains of the adult zebrafish brain. J Comp Neurol 519, 1748-1769.
her15.12	3.03446e-283	2.20706	0.742	0.169	6.06893e-280	10	her15.1
her4.21	2.10548e-175	1.67773	0.749	0.264	4.21096e-172	10	her4.2				Chapouton, P., Webb, K.J., Stigloher, C., Alunni, A., Adolf, B., Hesl, B., Topp, S., Kremmer, E., and Bally-Cuif, L. (2011). Expression of hairy/enhancer of split genes in neural progenitors and neurogenesis domains of the adult zebrafish brain. J Comp Neurol 519, 1748-1769.
hspb11	4.08579e-124	1.66772	0.699	0.286	8.17158e-121	10	hspb1
her4.31	1.60181e-152	1.61526	0.706	0.248	3.20362e-149	10	her4.3
her4.11	9.33994e-154	1.57546	0.796	0.336	1.86799e-150	10	her4.1
her4.41	1.18803e-147	1.49785	0.686	0.237	2.37605e-144	10	her4.4
her62	1.21188e-182	1.47342	0.744	0.247	2.42377e-179	10	her6
AL954697.11	1.06001e-100	1.46599	0.509	0.159	2.12002e-97	10	AL954697.1
her22	2.62318e-100	1.40448	0.456	0.119	5.24636e-97	10	her2
id12	6.81897e-158	1.37134	0.774	0.292	1.36379e-154	10	id1
cebpd1	2.67501e-113	1.33332	0.599	0.194	5.35003e-110	10	cebpd
mdka1	1.96686e-141	1.33272	0.737	0.304	3.93371e-138	10	mdka
dla2	2.45353e-219	1.21457	0.542	0.119	4.90706e-216	10	dla
crabp1b1	6.56458e-71	1.19429	0.399	0.094	1.31292e-67	10	crabp1b
cyp26b11	1.29493e-66	1.17505	0.446	0.136	2.58986e-63	10	cyp26b1
scg32	4.23407e-124	1.15988	0.53	0.151	8.46813e-121	10	scg3
junbb3	3.0949e-124	1.14912	0.838	0.42	6.1898e-121	10	junbb
fosab3	2.029e-154	1.13512	0.956	0.687	4.05801e-151	10	fosab
her92	9.20397e-110	1.11926	0.639	0.229	1.84079e-106	10	her9
her121	4.03697e-116	1.10666	0.491	0.144	8.07393e-113	10	her12
si:ch211-222l21.11	1.46515e-102	1.10165	0.758	0.373	2.93031e-99	10	si:ch211-222l21.1
igfbp5b1	4.34521e-175	1.0834	0.481	0.092	8.69042e-172	10	igfbp5b
ptgdsb.11	4.09496e-99	1.05335	0.726	0.331	8.18992e-96	10	ptgdsb.1
lfng1	1.32504e-168	1.04821	0.551	0.147	2.65008e-165	10	lfng
tmsb3	1.35692e-42	1.02839	0.432	0.147	2.71385e-39	10	tmsb
mdkb1	1.09683e-144	0.984794	0.829	0.353	2.19366e-141	10	mdkb
f3b1	8.86088e-22	0.961452	0.352	0.102	1.77218e-18	10	f3b
mycb1	2.0291e-106	0.959704	0.533	0.148	4.0582e-103	10	mycb
mycn1	3.36644e-165	0.942979	0.517	0.126	6.73289e-162	10	mycn
ccnd11	5.44948e-141	0.921491	0.514	0.147	1.0899e-137	10	ccnd1
rplp12	3.5731e-154	0.900458	0.965	0.83	7.1462e-151	10	rplp1
zgc:1123321	9.73397e-53	0.89261	0.402	0.127	1.94679e-49	10	zgc:112332
cxcl18b	5.32752e-54	0.854245	0.418	0.13	1.0655e-50	10	cxcl18b
fsta	7.51195e-197	0.849598	0.486	0.108	1.50239e-193	10	fsta
cldn7a	1.08644e-159	0.846593	0.467	0.103	2.17288e-156	10	cldn7a
si:ch211-288g17.31	1.82771e-125	0.819671	0.549	0.166	3.65542e-122	10	si:ch211-288g17.3
crabp1a1	6.11428e-08	0.795285	0.289	0.108	0.000122286	10	crabp1a
fabp7a1	4.15986e-149	0.79086	0.936	0.567	8.31973e-146	10	fabp7a
ptgdsb.21	2.99179e-75	0.781373	0.815	0.474	5.98359e-72	10	ptgdsb.2
RPL412	4.05391e-156	0.778397	0.991	0.918	8.10781e-153	10	RPL41
gas1a1	5.25815e-121	0.777371	0.458	0.119	1.05163e-117	10	gas1a
rn7sk1	6.09335e-67	0.774546	0.667	0.325	1.21867e-63	10	rn7sk
rplp2l2	7.46824e-87	0.750888	0.895	0.624	1.49365e-83	10	rplp2l
BX469902.1	9.71165e-55	0.74412	0.35	0.062	1.94233e-51	10	BX469902.1
msx3	9.67527e-87	0.74214	0.415	0.108	1.93505e-83	10	msx3
en2b1	3.32841e-131	0.738052	0.443	0.082	6.65681e-128	10	en2b
rps122	3.33876e-80	0.737065	0.908	0.728	6.67751e-77	10	rps12
h2afvb2	2.89949e-36	0.728383	0.503	0.213	5.79898e-33	10	h2afvb
rack12	9.5445e-63	0.722466	0.808	0.493	1.9089e-59	10	rack1
hmgb2b1	2.3881e-49	0.701405	0.531	0.202	4.7762e-46	10	hmgb2b
rpl122	1.9087e-58	0.700316	0.814	0.508	3.8174e-55	10	rpl12
hmgn21	4.18135e-39	0.696892	0.683	0.415	8.36271e-36	10	hmgn2
rps3a2	1.16916e-63	0.693964	0.866	0.609	2.33831e-60	10	rps3a
zgc:1951732	5.05027e-73	0.693731	0.432	0.112	1.01005e-69	10	zgc:195173
gadd45ba2	8.4974e-47	0.67622	0.775	0.475	1.69948e-43	10	gadd45ba
zic31	5.96317e-111	0.668914	0.486	0.14	1.19263e-107	10	zic3
rpl72	9.62636e-85	0.66848	0.925	0.748	1.92527e-81	10	rpl7
rdh10a1	5.11467e-96	0.662547	0.409	0.094	1.02293e-92	10	rdh10a
si:ch211-156b7.41	4.95648e-45	0.66171	0.364	0.093	9.91297e-42	10	si:ch211-156b7.4
rpl22l12	8.69083e-54	0.6587	0.521	0.207	1.73817e-50	10	rpl22l1
marcksb2	1.27226e-90	0.658671	0.476	0.148	2.54453e-87	10	marcksb
egr11	6.17578e-46	0.654403	0.472	0.167	1.23516e-42	10	egr1
rps26l2	4.21443e-56	0.654198	0.848	0.586	8.42885e-53	10	rps26l
CU467822.12	4.15266e-46	0.653465	0.484	0.201	8.30532e-43	10	CU467822.1
msx1b1	4.36522e-93	0.653349	0.409	0.105	8.73043e-90	10	msx1b
sox11a2	4.45473e-92	0.644877	0.458	0.149	8.90946e-89	10	sox11a
cd151l	2.39166e-46	0.613457	0.364	0.1	4.78333e-43	10	cd151l
sox31	1.72621e-72	0.605468	0.418	0.112	3.45242e-69	10	sox3
egr2a1	4.42309e-73	0.604001	0.594	0.265	8.84617e-70	10	egr2a
si:dkey-239h2.3	7.58931e-64	0.599897	0.369	0.078	1.51786e-60	10	si:dkey-239h2.3
hmgb1b2	9.24824e-53	0.597441	0.622	0.289	1.84965e-49	10	hmgb1b
en1b1	2.70966e-91	0.591766	0.43	0.118	5.41931e-88	10	en1b
jpt1b3	8.03778e-43	0.590071	0.434	0.158	1.60756e-39	10	jpt1b
mab21l12	2.32582e-87	0.589482	0.418	0.107	4.65164e-84	10	mab21l1
irx3a1	4.36236e-133	0.581541	0.458	0.107	8.72472e-130	10	irx3a
gadd45gb.11	7.17126e-39	0.575511	0.355	0.104	1.43425e-35	10	gadd45gb.1
lipg1	4.69349e-82	0.573379	0.451	0.134	9.38697e-79	10	lipg
zgc:926301	8.78975e-86	0.571726	0.476	0.145	1.75795e-82	10	zgc:92630
cyr611	4.22935e-08	0.568582	0.328	0.144	8.4587e-05	10	cyr61
si:dkey-183j2.10	7.81807e-57	0.565623	0.585	0.288	1.56361e-53	10	si:dkey-183j2.10
lpl	1.35856e-107	0.557386	0.46	0.137	2.71712e-104	10	lpl
zic2a3	3.72843e-84	0.555435	0.472	0.15	7.45685e-81	10	zic2a
fads21	8.17735e-46	0.552633	0.455	0.176	1.63547e-42	10	fads2
si:ch211-251b21.11	4.04655e-35	0.552573	0.666	0.398	8.09311e-32	10	si:ch211-251b21.1
fxyd6l1	0.00327365	0.551127	0.315	0.153	1	10	fxyd6l
FO704736.12	1.51845e-73	0.548317	0.946	0.831	3.03689e-70	10	FO704736.1
tmem471	1.31767e-60	0.545927	0.434	0.147	2.63534e-57	10	tmem47
metrn2	1.24669e-109	0.545634	0.488	0.157	2.49339e-106	10	metrn
ackr3b1	1.01424e-72	0.539946	0.404	0.104	2.02847e-69	10	ackr3b
sox19a1	1.32204e-60	0.533939	0.378	0.088	2.64409e-57	10	sox19a
cited1	1.06422e-72	0.530852	0.416	0.127	2.12844e-69	10	cited1
si:ch211-66e2.51	9.17691e-92	0.529396	0.465	0.14	1.83538e-88	10	si:ch211-66e2.5
pcna1	3.01409e-23	0.528722	0.449	0.212	6.02817e-20	10	pcna
foxn41	9.87133e-184	0.526162	0.436	0.073	1.97427e-180	10	foxn4
fzd101	6.33309e-129	0.524562	0.423	0.095	1.26662e-125	10	fzd10
snrpf1	9.05665e-39	0.523917	0.448	0.168	1.81133e-35	10	snrpf
stmn1a1	8.74389e-10	0.522703	0.333	0.135	1.74878e-06	10	stmn1a
en2a1	1.25242e-36	0.516542	0.326	0.07	2.50483e-33	10	en2a
BX465834.11	1.9783e-18	0.508055	0.333	0.104	3.9566e-15	10	BX465834.1
tsc22d11	3.84416e-63	0.507656	0.486	0.181	7.68832e-60	10	tsc22d1
wif1	2.31534e-33	0.494469	0.303	0.076	4.63069e-30	10	wif1
si:ch211-243a20.31	5.27559e-44	0.491741	0.361	0.105	1.05512e-40	10	si:ch211-243a20.3
si:ch1073-303k11.21	4.96696e-84	0.488143	0.449	0.133	9.93391e-81	10	si:ch1073-303k11.2
atoh1c1	3.61164e-93	0.48748	0.375	0.064	7.22328e-90	10	atoh1c
serpinh1b	2.40954e-29	0.482403	0.366	0.133	4.81908e-26	10	serpinh1b
ascl1a1	3.11524e-111	0.481292	0.406	0.079	6.23047e-108	10	ascl1a				Weng, Q., Wang, J., Wang, J., He, D., Cheng, Z., Zhang, F., Verma, R., Xu, L., Dong, X., Liao, Y., et al. (2019). Single-Cell Transcriptomics Uncovers Glial Progenitor Diversity and Cell Fate Determinants during Development and Gliomagenesis. Cell Stem Cell 24, 707-723 e708.
zgc:1654611	1.03138e-73	0.477485	0.577	0.225	2.06276e-70	10	zgc:165461
abhd6a	2.50252e-10	0.473881	0.268	0.069	5.00505e-07	10	abhd6a
h1f01	1.18131e-78	0.471394	0.472	0.162	2.36261e-75	10	h1f0
rrm21	1.69976e-38	0.47129	0.319	0.061	3.39951e-35	10	rrm2
gpm6aa3	7.06985e-77	0.464966	0.564	0.221	1.41397e-73	10	gpm6aa
id32	1.49032e-38	0.463428	0.552	0.272	2.98065e-35	10	id3
hes61	1.5111e-94	0.461157	0.451	0.132	3.0222e-91	10	hes6
rasl11b1	1.24019e-70	0.456387	0.42	0.134	2.48037e-67	10	rasl11b
ptprz1a	6.51928e-44	0.455213	0.348	0.093	1.30386e-40	10	ptprz1a
zic6	1.90369e-19	0.453232	0.307	0.085	3.80737e-16	10	zic6
si:ch73-21g5.71	1.91302e-59	0.449668	0.35	0.083	3.82604e-56	10	si:ch73-21g5.7
dusp22	1.21518e-78	0.445841	0.554	0.213	2.43035e-75	10	dusp2
mab21l21	6.60572e-132	0.445094	0.439	0.093	1.32114e-128	10	mab21l2
si:ch211-137a8.42	4.05279e-49	0.438973	0.441	0.167	8.10558e-46	10	si:ch211-137a8.4
npm1a	9.41666e-17	0.438757	0.373	0.157	1.88333e-13	10	npm1a
fzd7a1	2.02542e-175	0.438651	0.453	0.084	4.05084e-172	10	fzd7a
gas1b1	6.55311e-45	0.434216	0.361	0.101	1.31062e-41	10	gas1b
s100v22	1.24832e-51	0.43379	0.451	0.174	2.49664e-48	10	s100v2
gtpbp41	3.75563e-26	0.431763	0.434	0.195	7.51126e-23	10	gtpbp4
proca11	1.79494e-85	0.431363	0.509	0.197	3.58988e-82	10	proca1
foxb1a	6.46134e-58	0.429865	0.361	0.086	1.29227e-54	10	foxb1a
cntfr	3.42207e-69	0.429425	0.373	0.082	6.84415e-66	10	cntfr
fabp11a1	0.000107978	0.425374	0.279	0.105	0.215956	10	fabp11a
si:dkey-102m7.3	1.84079e-15	0.416309	0.31	0.096	3.68159e-12	10	si:dkey-102m7.3
cnn3a1	1.60017e-55	0.410288	0.413	0.135	3.20033e-52	10	cnn3a
nop581	9.07901e-25	0.409212	0.376	0.141	1.8158e-21	10	nop58
gsta.11	0.000778163	0.407395	0.284	0.115	1	10	gsta.1
socs3b	1.67582e-36	0.404973	0.359	0.109	3.35163e-33	10	socs3b
dbx1b	5.45764e-134	0.394528	0.389	0.061	1.09153e-130	10	dbx1b
znf5031	1.52966e-113	0.393025	0.432	0.116	3.05931e-110	10	znf503
insig12	1.84091e-48	0.38667	0.575	0.275	3.68183e-45	10	insig1
angptl41	1.71205e-14	0.383444	0.294	0.086	3.4241e-11	10	angptl4
pcdh18a	1.45655e-84	0.380183	0.401	0.116	2.9131e-81	10	pcdh18a
id2b1	0.00693889	0.377725	0.265	0.09	1	10	id2b
hmga1a1	9.89475e-38	0.360671	0.376	0.119	1.97895e-34	10	hmga1a
hbegfa	3.40439e-07	0.360196	0.3	0.12	0.000680879	10	hbegfa
ppdpfa	5.71565e-06	0.357472	0.354	0.185	0.0114313	10	ppdpfa
pik3ip11	1.77093e-84	0.357188	0.453	0.161	3.54186e-81	10	pik3ip1
bckdhbl1	1.41895e-17	0.355586	0.293	0.073	2.8379e-14	10	bckdhbl
hmgcs11	1.0158e-12	0.3541	0.331	0.129	2.0316e-09	10	hmgcs1
si:dkey-110c1.103	0.00178862	0.35327	0.294	0.13	1	10	si:dkey-110c1.10
zic11	1.02378e-63	0.352881	0.392	0.116	2.04755e-60	10	zic1
si:ch73-281n10.21	8.62824e-30	0.35207	0.462	0.2	1.72565e-26	10	si:ch73-281n10.2
s100b1	3.55513e-37	0.345221	0.561	0.274	7.11027e-34	10	s100b
CLDN4	7.39282e-42	0.342394	0.31	0.061	1.47856e-38	10	CLDN4
cspg5a2	2.46496e-47	0.341344	0.395	0.133	4.92991e-44	10	cspg5a
cited4a1	2.36711e-57	0.336961	0.359	0.082	4.73423e-54	10	cited4a
rsl1d1	2.93508e-23	0.33648	0.361	0.135	5.87016e-20	10	rsl1d1
ctnnb12	1.7966e-81	0.333738	0.484	0.176	3.59321e-78	10	ctnnb1
mt21	1.56002e-45	0.327032	0.587	0.288	3.12004e-42	10	mt2
sox11b1	3.67944e-68	0.325739	0.418	0.144	7.35889e-65	10	sox11b
ptprna	8.41496e-45	0.322263	0.364	0.112	1.68299e-41	10	ptprna
b3gnt7l1	5.0532e-89	0.3206	0.387	0.095	1.01064e-85	10	b3gnt7l
ldlrad21	1.69118e-28	0.318088	0.329	0.098	3.38236e-25	10	ldlrad2
agmo1	1.04548e-41	0.316813	0.366	0.121	2.09097e-38	10	agmo
cep112	2.50294e-91	0.31325	0.359	0.061	5.00587e-88	10	cep112
dlb1	4.93557e-121	0.31046	0.397	0.081	9.87115e-118	10	dlb
sat1b1	1.56444e-06	0.305628	0.289	0.115	0.00312888	10	sat1b
hs3st1l21	0.00225524	0.303979	0.261	0.095	1	10	hs3st1l2
nutf2l1	0.00826414	0.300149	0.284	0.132	1	10	nutf2l
ier2a2	7.68041e-09	0.295202	0.531	0.347	1.53608e-05	10	ier2a
foxg1a1	6.69425e-70	0.294962	0.385	0.114	1.33885e-66	10	foxg1a
fosb3	2.03427e-53	0.294033	0.502	0.21	4.06854e-50	10	fosb
zgc:162025	4.48565e-23	0.288728	0.329	0.115	8.9713e-20	10	zgc:162025
irx1a	3.51232e-57	0.287344	0.341	0.07	7.02464e-54	10	irx1a
smad9	1.50362e-100	0.286252	0.42	0.109	3.00724e-97	10	smad9
otx2b	8.05622e-09	0.285842	0.261	0.063	1.61124e-05	10	otx2b
si:ch1073-291c23.2	2.48046e-57	0.278723	0.38	0.115	4.96093e-54	10	si:ch1073-291c23.2
cyp27c11	3.018e-132	0.277166	0.423	0.094	6.036e-129	10	cyp27c1
tuba1a3	3.20084e-20	0.276689	0.5	0.272	6.40168e-17	10	tuba1a
ccnd2a1	4.46547e-27	0.275762	0.308	0.084	8.93094e-24	10	ccnd2a
nupr1	1.13313e-41	0.272125	0.345	0.088	2.26627e-38	10	nupr1
selenop2	9.24041e-61	0.269812	0.606	0.254	1.84808e-57	10	selenop
mcm31	1.41089e-98	0.268954	0.408	0.109	2.82178e-95	10	mcm3
zgc:92664	5.17962e-26	0.268142	0.329	0.114	1.03592e-22	10	zgc:92664
btg31	5.4915e-14	0.267762	0.357	0.161	1.0983e-10	10	btg3
mcm5	4.33936e-50	0.263397	0.331	0.065	8.67871e-47	10	mcm5
insm1a1	3.15941e-119	0.261744	0.416	0.101	6.31883e-116	10	insm1a
id2a3	1.78609e-24	0.261355	0.514	0.265	3.57218e-21	10	id2a
msmo11	6.78656e-24	0.258392	0.387	0.157	1.35731e-20	10	msmo1
smoc2	1.45434e-135	0.251363	0.395	0.059	2.90868e-132	10	smoc2
ucp21	1.54672e-32	0.250503	0.463	0.21	3.09345e-29	10	ucp2
grn11	4.80281e-113	2.51384	0.628	0.171	9.60562e-110	11	grn1		Macrophage_grn1 high
ccl34a.4	3.92737e-30	2.05041	0.413	0.086	7.85475e-27	11	ccl34a.4
si:dkey-5n18.1	3.27073e-79	1.81323	0.483	0.092	6.54145e-76	11	si:dkey-5n18.1
NPC2	1.09766e-121	1.79244	0.538	0.082	2.19531e-118	11	NPC2
marco	3.22764e-114	1.65211	0.536	0.094	6.45529e-111	11	marco				https://www.ncbi.nlm.nih.gov/gene/17167
CR855311.1	9.13957e-80	1.60596	0.491	0.09	1.82791e-76	11	CR855311.1
ccl35.12	4.75746e-105	1.53831	0.756	0.307	9.51493e-102	11	ccl35.1
c1qc1	1.96365e-152	1.52985	0.696	0.194	3.92731e-149	11	c1qc
c1qb	1.63154e-130	1.52648	0.612	0.15	3.26309e-127	11	c1qb
lgmn1	8.56682e-125	1.51076	0.766	0.285	1.71336e-121	11	lgmn
BX323596.2	1.71994e-06	1.49787	0.31	0.087	0.00343989	11	BX323596.2
ctss2.11	3.65985e-125	1.49399	0.637	0.159	7.3197e-122	11	ctss2.1
tspan361	3.57141e-154	1.46533	0.836	0.295	7.14283e-151	11	tspan36
lygl12	6.48748e-175	1.43141	0.743	0.196	1.2975e-171	11	lygl1
rasgef1ba1	1.82958e-165	1.4217	0.747	0.218	3.65916e-162	11	rasgef1ba
sqstm11	1.04195e-114	1.40202	0.916	0.51	2.08391e-111	11	sqstm1
cxcl8a	3.93672e-109	1.39013	0.509	0.103	7.87344e-106	11	cxcl8a
nfkbiaa2	2.03387e-158	1.35471	0.895	0.38	4.06774e-155	11	nfkbiaa
slc43a3b	2.57971e-26	1.27879	0.402	0.096	5.15942e-23	11	slc43a3b
dram1	1.50187e-41	1.27645	0.415	0.065	3.00374e-38	11	dram1
si:ch211-212k18.71	3.35991e-100	1.26876	0.686	0.229	6.71983e-97	11	si:ch211-212k18.7
mfap4	7.66089e-61	1.24586	0.487	0.131	1.53218e-57	11	mfap4				Walton, E.M., Cronan, M.R., Beerman, R.W., and Tobin, D.M. (2015). The Macrophage-Specific Promoter mfap4 Allows Live, Long-Term Analysis of Macrophage Behavior during Mycobacterial Infection in Zebrafish. Plos One 10.
ctsba1	6.41282e-150	1.24412	0.838	0.3	1.28256e-146	11	ctsba
CR318588.12	1.20543e-115	1.23241	0.967	0.775	2.41086e-112	11	CR318588.1
ncf12	3.45701e-155	1.19915	0.741	0.237	6.91402e-152	11	ncf1
epdl1	4.86403e-76	1.19882	0.509	0.138	9.72806e-73	11	epdl1
cxcl11.61	0.000779122	1.18906	0.29	0.081	1	11	cxcl11.6
grna1	7.26317e-99	1.16876	0.663	0.23	1.45263e-95	11	grna
ctsd2	4.25044e-74	1.16197	0.76	0.364	8.50087e-71	11	ctsd
cd7al	6.6157e-31	1.16154	0.376	0.073	1.32314e-27	11	cd7al
c1qa	4.93668e-68	1.1601	0.526	0.157	9.87336e-65	11	c1qa
s100a10b1	2.1641e-44	1.15533	0.524	0.207	4.3282e-41	11	s100a10b
zgc:1583431	4.41403e-95	1.15131	0.731	0.302	8.82805e-92	11	zgc:158343
ctsz1	2.69816e-73	1.10981	0.587	0.195	5.39632e-70	11	ctsz
zgc:775172	8.67785e-70	1.10477	0.595	0.202	1.73557e-66	11	zgc:77517
cxcl11.5	2.82969e-07	1.10411	0.271	0.053	0.000565939	11	cxcl11.5
fgl2a	2.06293e-08	1.08958	0.349	0.1	4.12586e-05	11	fgl2a
stoml3b	2.51728e-34	1.08908	0.427	0.097	5.03457e-31	11	stoml3b
zgc:173915	9.56925e-43	1.08118	0.417	0.099	1.91385e-39	11	zgc:173915
f13a1a.1	2.36263e-50	1.08017	0.335	0.084	4.72525e-47	11	f13a1a.1
il1b	8.01365e-56	1.06721	0.485	0.132	1.60273e-52	11	il1b
zgc:174904	3.45451e-161	1.06329	0.487	0.072	6.90902e-158	11	zgc:174904
tnfb1	1.17529e-33	0.979869	0.485	0.177	2.35059e-30	11	tnfb
zgc:920661	1.21202e-111	0.976616	0.986	0.787	2.42403e-108	11	zgc:92066
si:cabz01074946.1	6.16666e-11	0.966739	0.368	0.105	1.23333e-07	11	si:cabz01074946.1
ccl34b.8	4.91147e-06	0.914863	0.279	0.038	0.00982293	11	ccl34b.8
ms4a17a.6	7.85187e-20	0.911641	0.425	0.158	1.57037e-16	11	ms4a17a.6
CR318588.43	1.28821e-147	0.893425	1	0.886	2.57642e-144	11	CR318588.4
ifi301	1.66931e-49	0.890656	0.575	0.199	3.33861e-46	11	ifi30
ms4a17a.8	9.53014e-83	0.89051	0.509	0.13	1.90603e-79	11	ms4a17a.8
lect2l	7.1465e-08	0.88661	0.326	0.096	0.00014293	11	lect2l
tppp1	3.70563e-29	0.880283	0.454	0.168	7.41125e-26	11	tppp
zgc:136870	2.02769e-06	0.871793	0.347	0.102	0.00405538	11	zgc:136870
sftpbb	4.19341e-13	0.870565	0.329	0.079	8.38681e-10	11	sftpbb
cyba1	7.17924e-57	0.863489	0.522	0.163	1.43585e-53	11	cyba
krt82	2.60156e-57	0.840695	0.585	0.231	5.20313e-54	11	krt8
csf3b	8.60761e-32	0.827152	0.363	0.085	1.72152e-28	11	csf3b
zfand2a1	1.0477e-98	0.814448	0.817	0.346	2.09541e-95	11	zfand2a
fcer1gl1	3.7433e-91	0.812677	0.854	0.375	7.4866e-88	11	fcer1gl
bcl2l101	2.46086e-77	0.789614	0.63	0.227	4.92172e-74	11	bcl2l10
si:dkey-192g7.31	1.78152e-35	0.761822	0.495	0.197	3.56305e-32	11	si:dkey-192g7.3
pmaip12	2.6063e-84	0.757587	0.624	0.2	5.2126e-81	11	pmaip1
serpine1	4.12032e-21	0.756634	0.363	0.11	8.24064e-18	11	serpine1
zgc:165573	8.66003e-23	0.755111	0.419	0.135	1.73201e-19	11	zgc:165573
si:ch211-214p13.9	6.90466e-191	0.753349	0.46	0.048	1.38093e-187	11	si:ch211-214p13.9
si:dkey-27i16.23	2.79598e-63	0.746608	0.737	0.31	5.59197e-60	11	si:dkey-27i16.2
capgb1	4.72983e-32	0.740741	0.402	0.107	9.45966e-29	11	capgb
irf72	5.54359e-14	0.736615	0.413	0.177	1.10872e-10	11	irf7
BX649485.21	3.3461e-42	0.725103	0.472	0.155	6.6922e-39	11	BX649485.2
hmox1a1	3.0227e-08	0.721623	0.398	0.164	6.0454e-05	11	hmox1a
mhc2dab2	6.36916e-72	0.721458	0.825	0.409	1.27383e-68	11	mhc2dab
CR318588.3	2.6024e-42	0.717559	0.374	0.072	5.2048e-39	11	CR318588.3
crip12	1.44971e-24	0.707215	0.503	0.205	2.89943e-21	11	crip1
cxcr4b2	1.98783e-09	0.701279	0.441	0.185	3.97566e-06	11	cxcr4b
cd74b2	7.18858e-92	0.700274	0.973	0.699	1.43772e-88	11	cd74b
coro1a3	2.07554e-46	0.691986	0.641	0.285	4.15108e-43	11	coro1a
marcksl1b1	3.51439e-56	0.690562	0.84	0.458	7.02877e-53	11	marcksl1b
samsn1a	0.000312067	0.685464	0.322	0.101	0.624134	11	samsn1a
si:busm1-266f07.22	6.89282e-63	0.682238	0.77	0.37	1.37856e-59	11	si:busm1-266f07.2
ponzr11	2.50265e-27	0.681323	0.45	0.156	5.00531e-24	11	ponzr1
ptgs2a	1.05577e-67	0.668623	0.437	0.113	2.11154e-64	11	ptgs2a
hspa4a3	8.04961e-76	0.663512	0.797	0.37	1.60992e-72	11	hspa4a
lgals9l11	1.03191e-20	0.661202	0.499	0.227	2.06381e-17	11	lgals9l1
cmklr1	0.000101926	0.659733	0.355	0.13	0.203852	11	cmklr1
rnaset2l	6.65477e-09	0.659098	0.384	0.163	1.33095e-05	11	rnaset2l
cebpb2	1.52212e-65	0.656475	0.834	0.426	3.04425e-62	11	cebpb
zgc:1099341	8.4645e-23	0.655815	0.452	0.14	1.6929e-19	11	zgc:109934
asah1b1	1.46762e-16	0.649477	0.509	0.243	2.93523e-13	11	asah1b
si:dkey-188i13.6	0.00334322	0.647933	0.285	0.081	1	11	si:dkey-188i13.6
anxa3b2	2.36623e-45	0.647316	0.571	0.229	4.73245e-42	11	anxa3b
maff	3.17994e-30	0.647141	0.444	0.154	6.35989e-27	11	maff
CABZ01020840.11	1.57472e-11	0.64479	0.402	0.143	3.14945e-08	11	CABZ01020840.1
lgals3bpb1	5.98443e-17	0.640972	0.655	0.441	1.19689e-13	11	lgals3bpb
havcr11	7.2497e-21	0.640143	0.507	0.228	1.44994e-17	11	havcr1
mhc1uba3	1.15854e-62	0.637643	0.768	0.372	2.31709e-59	11	mhc1uba
laptm53	1.48882e-40	0.635195	0.55	0.216	2.97764e-37	11	laptm5
gda	4.31917e-150	0.623627	0.448	0.063	8.63834e-147	11	gda
zgc:1527912	4.98163e-10	0.623052	0.446	0.239	9.96325e-07	11	zgc:152791
rac21	5.44693e-41	0.603769	0.554	0.223	1.08939e-37	11	rac2
txn	4.99404e-24	0.602696	0.368	0.088	9.98809e-21	11	txn
zgc:640513	1.54778e-27	0.598572	0.561	0.26	3.09556e-24	11	zgc:64051
zgc:153911	2.44094e-62	0.587892	0.466	0.136	4.88188e-59	11	zgc:153911
itgae.11	0.00272645	0.587267	0.388	0.197	1	11	itgae.1
zgc:153317	2.09821e-05	0.585856	0.326	0.119	0.0419641	11	zgc:153317
lgals2a1	1.30173e-71	0.581195	0.655	0.239	2.60346e-68	11	lgals2a
apoeb1	0.00150739	0.578395	0.875	0.734	1	11	apoeb
isg15	5.56569e-139	0.577195	0.517	0.123	1.11314e-135	11	isg15
arpc1b3	7.7184e-41	0.569083	0.674	0.324	1.54368e-37	11	arpc1b
zgc:113314	1.49411e-62	0.565258	0.454	0.115	2.98822e-59	11	zgc:113314
hsp70.14	1.61637e-100	0.565023	1	0.967	3.23273e-97	11	hsp70.1
hspbp12	2.49066e-91	0.558132	0.772	0.324	4.98131e-88	11	hspbp1
bach1b	3.78885e-81	0.557588	0.47	0.11	7.5777e-78	11	bach1b
sb:cb1058	7.95917e-74	0.541987	0.427	0.096	1.59183e-70	11	sb:cb1058
mxc	5.80808e-07	0.541958	0.277	0.063	0.00116162	11	mxc
si:dkey-33i11.91	4.00638e-25	0.539507	0.405	0.134	8.01277e-22	11	si:dkey-33i11.9
hsp70.23	1.98236e-93	0.533252	0.998	0.993	3.96472e-90	11	hsp70.2
si:ch211-132p1.3	1.65374e-05	0.529013	0.324	0.112	0.0330747	11	si:ch211-132p1.3
rnaset2	7.66014e-58	0.519067	0.476	0.14	1.53203e-54	11	rnaset2
arl5c3	1.43493e-19	0.51808	0.575	0.301	2.86987e-16	11	arl5c
ch25h3	1.98369e-47	0.511869	0.604	0.271	3.96738e-44	11	ch25h
mafbb1	3.44562e-27	0.507802	0.433	0.165	6.89124e-24	11	mafbb
slc22a211	3.69557e-09	0.501849	0.388	0.159	7.39113e-06	11	slc22a21
hsp70l3	2.08787e-82	0.485277	1	0.993	4.17575e-79	11	hsp70l
hsp70.34	9.45407e-75	0.480872	0.998	0.983	1.89081e-71	11	hsp70.3
BX649485.4	6.65368e-31	0.479339	0.388	0.114	1.33074e-27	11	BX649485.4
cd74a2	7.54417e-56	0.472799	0.99	0.854	1.50883e-52	11	cd74a
pnp5a1	8.60331e-53	0.472609	0.497	0.171	1.72066e-49	11	pnp5a
ms4a17a.101	7.78786e-22	0.46982	0.579	0.303	1.55757e-18	11	ms4a17a.10
zgc:152863	1.35528e-105	0.46075	0.532	0.151	2.71055e-102	11	zgc:152863
hsp90aa1.23	2.84816e-68	0.453632	1	0.983	5.69633e-65	11	hsp90aa1.2
nupr11	1.42371e-83	0.453029	0.402	0.088	2.84742e-80	11	nupr1
nccrp1	2.17588e-22	0.450339	0.493	0.217	4.35176e-19	11	nccrp1
hsph11	2.73519e-106	0.44397	0.632	0.225	5.47037e-103	11	hsph1
tnfa	1.21872e-43	0.436464	0.339	0.072	2.43743e-40	11	tnfa
trib3	2.50474e-51	0.435339	0.505	0.182	5.00948e-48	11	trib3
psme2	2.9826e-12	0.434556	0.378	0.143	5.9652e-09	11	psme2
ccl39.2	1.35597e-57	0.425601	0.29	0.054	2.71194e-54	11	ccl39.2
dusp52	4.44855e-21	0.415251	0.515	0.238	8.89709e-18	11	dusp5
rack13	4.12797e-22	0.413994	0.77	0.496	8.25594e-19	11	rack1
ier2a3	8.94106e-40	0.410447	0.696	0.344	1.78821e-36	11	ier2a
anxa5b	3.38142e-107	0.410424	0.441	0.085	6.76285e-104	11	anxa5b
prdx61	3.27436e-24	0.391601	0.532	0.248	6.54872e-21	11	prdx6
srgn2	5.69853e-12	0.390219	0.503	0.255	1.13971e-08	11	srgn
si:dkey-79f11.10	1.1607e-12	0.386967	0.285	0.05	2.32139e-09	11	si:dkey-79f11.10
zfp36l1b3	8.53287e-10	0.38324	0.454	0.225	1.70657e-06	11	zfp36l1b
si:ch211-66e2.3	6.08901e-41	0.378142	0.405	0.119	1.2178e-37	11	si:ch211-66e2.3
pfn13	1.57233e-44	0.372961	0.924	0.617	3.14466e-41	11	pfn1
rhbdd11	2.16284e-101	0.372786	0.585	0.194	4.32568e-98	11	rhbdd1
eno31	1.92805e-16	0.372525	0.458	0.208	3.8561e-13	11	eno3
zgc:1627303	3.5081e-23	0.37211	0.774	0.498	7.0162e-20	11	zgc:162730
fosl1a2	2.0391e-09	0.370634	0.417	0.181	4.07821e-06	11	fosl1a
ctsla	7.47669e-30	0.342091	0.733	0.416	1.49534e-26	11	ctsla
clic22	1.43087e-10	0.325611	0.569	0.347	2.86173e-07	11	clic2
lcp11	2.79749e-08	0.321541	0.396	0.171	5.59498e-05	11	lcp1
apoc11	2.35906e-06	0.316437	0.875	0.731	0.00471812	11	apoc1
cldni	5.01482e-40	0.315929	0.361	0.091	1.00296e-36	11	cldni
nr4a13	8.20256e-23	0.309903	0.655	0.367	1.64051e-19	11	nr4a1
atp6v1e1b1	7.18908e-05	0.308895	0.407	0.203	0.143782	11	atp6v1e1b
tnfaip2b	3.52344e-114	0.305621	0.405	0.057	7.04688e-111	11	tnfaip2b
rplp2l3	2.11456e-14	0.291125	0.846	0.627	4.22912e-11	11	rplp2l
RPL413	1.23627e-31	0.282263	0.996	0.918	2.47255e-28	11	RPL41
tmsb11	2.1996e-18	0.279796	0.491	0.228	4.39921e-15	11	tmsb1
lacc1	9.72257e-224	0.27672	0.47	0.045	1.94451e-220	11	lacc1
eef2b2	3.05177e-15	0.263497	0.612	0.356	6.10354e-12	11	eef2b
cited4b2	1.20422e-11	0.259559	0.589	0.347	2.40844e-08	11	cited4b
havcr21	5.28681e-23	0.254629	0.419	0.172	1.05736e-19	11	havcr2
si:dkey-183j2.101	3.87262e-168	3.54374	0.789	0.286	7.74524e-165	12	si:dkey-183j2.10		Radial glia_mdkb high
mdkb2	6.45574e-290	2.84572	0.969	0.354	1.29115e-286	12	mdkb
zgc:926302	0	2.73687	0.834	0.14	0	12	zgc:92630
ptgdsb.22	4.84804e-256	2.30058	0.983	0.474	9.69608e-253	12	ptgdsb.2
stm1	8.78341e-45	2.28305	0.404	0.148	1.75668e-41	12	stm
proca12	2.12974e-267	2.24593	0.791	0.193	4.25947e-264	12	proca1
cx431	1.94519e-263	2.23904	0.943	0.334	3.89038e-260	12	cx43				Alemany, A., Florescu, M., Baron, C.S., Peterson-Maduro, J., and van Oudenaarden, A. (2018). Whole-organism clone tracing using single-cell sequencing. Nature 556, 108-+.
fabp7a2	1.88396e-248	2.17085	0.99	0.568	3.76791e-245	12	fabp7a				Alemany, A., Florescu, M., Baron, C.S., Peterson-Maduro, J., and van Oudenaarden, A. (2018). Whole-organism clone tracing using single-cell sequencing. Nature 556, 108-+.
atp1a1b1	2.32221e-241	2.16632	0.905	0.303	4.64442e-238	12	atp1a1b
ndrg3a1	3.11906e-206	2.13158	0.876	0.323	6.23812e-203	12	ndrg3a
s100b2	1.42528e-237	2.12818	0.869	0.269	2.85055e-234	12	s100b
si:ch211-251b21.12	1.59591e-49	2.08065	0.686	0.4	3.19181e-46	12	si:ch211-251b21.1
ptgdsb.12	1.45441e-201	2.029	0.884	0.331	2.90882e-198	12	ptgdsb.1
cyp26b12	5.52634e-131	2.01434	0.558	0.136	1.10527e-127	12	cyp26b1
atp1b41	3.34452e-199	2.00771	0.755	0.21	6.68905e-196	12	atp1b4
slc1a2b1	3.0531e-254	1.91197	0.941	0.313	6.1062e-251	12	slc1a2b
prss35	5.67186e-176	1.82639	0.558	0.116	1.13437e-172	12	prss35
gpd1b2	2.79499e-94	1.74252	0.558	0.175	5.58998e-91	12	gpd1b
s1pr11	1.0443e-138	1.72647	0.66	0.194	2.0886e-135	12	s1pr1
spry21	1.21125e-143	1.69724	0.587	0.143	2.4225e-140	12	spry2
kctd12.21	7.35003e-139	1.68421	0.729	0.246	1.47001e-135	12	kctd12.2
smox1	3.15485e-142	1.67537	0.8	0.329	6.30971e-139	12	smox
hapln4	9.01259e-106	1.67246	0.409	0.077	1.80252e-102	12	hapln4
fam43b1	7.50809e-159	1.66238	0.601	0.153	1.50162e-155	12	fam43b
zgc:1123322	4.8579e-74	1.65754	0.437	0.128	9.7158e-71	12	zgc:112332
scg33	5.82476e-95	1.64917	0.532	0.153	1.16495e-91	12	scg3
si:ch211-66e2.52	1.08047e-159	1.62465	0.596	0.14	2.16094e-156	12	si:ch211-66e2.5
laptm4b1	8.19627e-100	1.61708	0.542	0.162	1.63925e-96	12	laptm4b
crtac1a1	2.0525e-140	1.61389	0.627	0.172	4.10501e-137	12	crtac1a
ppap2d1	5.07564e-110	1.61127	0.615	0.203	1.01513e-106	12	ppap2d
slc4a4a1	1.02065e-102	1.60264	0.582	0.183	2.04129e-99	12	slc4a4a
ckbb2	1.3695e-153	1.55876	0.936	0.6	2.73899e-150	12	ckbb
mt22	2.23925e-114	1.50085	0.729	0.287	4.4785e-111	12	mt2
lrrn11	3.59324e-137	1.49796	0.489	0.115	7.18649e-134	12	lrrn1
msmo12	3.9317e-101	1.45781	0.546	0.156	7.86339e-98	12	msmo1
aldocb2	4.32028e-113	1.44789	0.822	0.39	8.64056e-110	12	aldocb
eno1b1	3.28357e-72	1.41875	0.501	0.147	6.56713e-69	12	eno1b
her63	9.33815e-104	1.41147	0.677	0.252	1.86763e-100	12	her6
fjx11	1.68132e-70	1.4071	0.425	0.087	3.36264e-67	12	fjx1
ttyh3b1	9.99585e-62	1.39976	0.494	0.152	1.99917e-58	12	ttyh3b
id13	1.38133e-76	1.39947	0.677	0.297	2.76265e-73	12	id1
acbd72	1.15655e-99	1.39433	0.732	0.322	2.31311e-96	12	acbd7
si:ch1073-303k11.22	4.64231e-149	1.39395	0.565	0.133	9.28462e-146	12	si:ch1073-303k11.2
mfge8a1	5.51986e-79	1.30985	0.58	0.209	1.10397e-75	12	mfge8a
slc7a10b1	1.82117e-98	1.29522	0.413	0.076	3.64235e-95	12	slc7a10b
slc6a1b2	3.09385e-22	1.29357	0.413	0.185	6.1877e-19	12	slc6a1b
prdx62	4.15958e-89	1.28352	0.658	0.246	8.31917e-86	12	prdx6
sox32	2.65961e-95	1.28156	0.461	0.114	5.31923e-92	12	sox3
sult6b11	1.24357e-41	1.27376	0.39	0.108	2.48715e-38	12	sult6b1
si:ch211-243a20.32	1.03271e-28	1.27233	0.34	0.107	2.06543e-25	12	si:ch211-243a20.3
itih1	1.01996e-108	1.27111	0.397	0.064	2.03993e-105	12	itih1
phgdh2	2.16546e-59	1.23473	0.442	0.148	4.33093e-56	12	phgdh
rhbg1	1.43072e-97	1.23387	0.451	0.118	2.86144e-94	12	rhbg
paics1	6.15327e-98	1.23133	0.542	0.175	1.23065e-94	12	paics
gstp12	1.90282e-128	1.21138	0.874	0.403	3.80563e-125	12	gstp1
txn1	3.88216e-33	1.19795	0.363	0.089	7.76433e-30	12	txn
CU467822.13	1.06963e-75	1.19384	0.563	0.201	2.13925e-72	12	CU467822.1
mdka2	1.67586e-71	1.18762	0.694	0.308	3.35171e-68	12	mdka
nppc	1.04911e-23	1.18215	0.304	0.108	2.09823e-20	12	nppc
glula2	4.08457e-137	1.17477	0.988	0.806	8.16914e-134	12	glula
tmem59l2	2.62501e-77	1.163	0.561	0.216	5.25002e-74	12	tmem59l
id2a4	1.33616e-77	1.16136	0.658	0.264	2.67232e-74	12	id2a
her4.32	9.72801e-52	1.15835	0.572	0.254	1.9456e-48	12	her4.3
fgfr21	2.97219e-81	1.15224	0.432	0.111	5.94437e-78	12	fgfr2
cyp4t81	2.60552e-29	1.14271	0.382	0.144	5.21104e-26	12	cyp4t8
msrb21	4.25029e-26	1.13777	0.342	0.103	8.50057e-23	12	msrb2
dcn	8.11256e-60	1.13284	0.382	0.099	1.62251e-56	12	dcn
ggt5a	7.1195e-121	1.12794	0.454	0.114	1.4239e-117	12	ggt5a
cyp511	6.17494e-72	1.12529	0.494	0.164	1.23499e-68	12	cyp51
gpm6aa4	7.5246e-81	1.12045	0.62	0.223	1.50492e-77	12	gpm6aa
elovl21	6.53818e-99	1.1087	0.458	0.117	1.30764e-95	12	elovl2
fdps1	5.90564e-71	1.10409	0.492	0.168	1.18113e-67	12	fdps
cd81b1	2.08372e-61	1.0884	0.361	0.083	4.16743e-58	12	cd81b
enpp61	2.39405e-89	1.08024	0.425	0.111	4.7881e-86	12	enpp6
her4.42	3.40183e-61	1.07919	0.582	0.242	6.80365e-58	12	her4.4
fads22	1.22094e-72	1.07677	0.523	0.177	2.44187e-69	12	fads2
her4.22	1.07986e-49	1.07181	0.582	0.271	2.15973e-46	12	her4.2
pdxka1	4.88019e-57	1.06909	0.418	0.117	9.76038e-54	12	pdxka
si:busm1-57f23.1	1.37868e-34	1.06742	0.42	0.152	2.75737e-31	12	si:busm1-57f23.1
acat21	7.39393e-48	1.05624	0.444	0.155	1.47879e-44	12	acat2
CR848047.11	1.63574e-41	1.05291	0.387	0.115	3.27148e-38	12	CR848047.1
ldlrad22	1.89511e-60	1.04725	0.387	0.098	3.79023e-57	12	ldlrad2
aqp1a.11	5.4141e-42	1.04673	0.558	0.284	1.08282e-38	12	aqp1a.1
psat11	1.3003e-67	1.031	0.496	0.183	2.60061e-64	12	psat1
hmgcs12	7.66262e-33	1.01256	0.39	0.129	1.53252e-29	12	hmgcs1
si:dkey-4p15.31	3.48119e-66	1.00938	0.454	0.155	6.96237e-63	12	si:dkey-4p15.3
tagln21	4.36631e-09	1.0011	0.316	0.131	8.73262e-06	12	tagln2
pald1b	1.73496e-112	0.996206	0.42	0.087	3.46992e-109	12	pald1b
luzp21	3.23488e-17	0.977306	0.392	0.169	6.46975e-14	12	luzp2
ca61	1.075e-14	0.974132	0.273	0.092	2.15001e-11	12	ca6
lgals2a2	1.34456e-59	0.972072	0.594	0.241	2.68913e-56	12	lgals2a
hepacama1	1.00932e-55	0.96991	0.523	0.204	2.01865e-52	12	hepacama
zgc:922871	7.13087e-98	0.96976	0.437	0.104	1.42617e-94	12	zgc:92287
ptn1	3.42723e-22	0.960504	0.373	0.156	6.85446e-19	12	ptn
crabp1b2	5.34463e-57	0.958014	0.371	0.097	1.06893e-53	12	crabp1b
nqo11	1.79632e-78	0.953434	0.416	0.119	3.59264e-75	12	nqo1
zgc:1654612	5.75104e-21	0.950762	0.466	0.23	1.15021e-17	12	zgc:165461
insig13	4.35897e-55	0.943228	0.61	0.276	8.71795e-52	12	insig1
cnn3a2	3.5634e-75	0.942436	0.449	0.136	7.1268e-72	12	cnn3a
id2b2	6.44353e-07	0.933069	0.261	0.092	0.00128871	12	id2b
wnt7aa1	2.34115e-36	0.925745	0.373	0.131	4.6823e-33	12	wnt7aa
gapdhs2	2.43312e-84	0.92063	0.929	0.655	4.86624e-81	12	gapdhs
sept5a1	1.59922e-47	0.91669	0.551	0.263	3.19844e-44	12	sept5a
cpn1	6.12435e-18	0.906293	0.321	0.117	1.22487e-14	12	cpn1
cbr1l1	3.29128e-28	0.899853	0.356	0.131	6.58257e-25	12	cbr1l
cebpd2	1.44593e-32	0.893791	0.461	0.2	2.89185e-29	12	cebpd
sc:d1891	4.00319e-57	0.893265	0.375	0.099	8.00638e-54	12	sc:d189
cxcl141	8.01567e-18	0.889794	0.316	0.104	1.60313e-14	12	cxcl14
viml1	9.15065e-24	0.873012	0.318	0.116	1.83013e-20	12	viml
her4.12	5.91898e-30	0.849616	0.601	0.343	1.1838e-26	12	her4.1
lratb.1	9.58992e-28	0.842111	0.306	0.093	1.91798e-24	12	lratb.1
rdh8a1	3.66112e-63	0.840959	0.425	0.143	7.32224e-60	12	rdh8a
foxb1a1	1.74419e-46	0.83631	0.34	0.088	3.48837e-43	12	foxb1a
pnp61	8.61384e-20	0.834463	0.323	0.101	1.72277e-16	12	pnp6
hspb151	1.82196e-17	0.826429	0.306	0.1	3.64391e-14	12	hspb15
slc6a11b	7.00259e-31	0.824566	0.29	0.06	1.40052e-27	12	slc6a11b
tmem472	1.68992e-17	0.824484	0.359	0.15	3.37984e-14	12	tmem47
gstk11	1.55107e-36	0.822765	0.435	0.168	3.10215e-33	12	gstk1
si:dkey-85k7.71	8.08559e-54	0.822554	0.356	0.09	1.61712e-50	12	si:dkey-85k7.7
eml21	1.18659e-06	0.821207	0.271	0.102	0.00237317	12	eml2
msx31	2.51892e-56	0.820355	0.375	0.111	5.03783e-53	12	msx3
junbb4	1.68882e-35	0.812492	0.71	0.426	3.37764e-32	12	junbb
cxcl12a2	9.23774e-21	0.809983	0.397	0.174	1.84755e-17	12	cxcl12a
tspan33a	2.85903e-24	0.809031	0.278	0.052	5.71806e-21	12	tspan33a
si:ch73-288o11.5	3.53586e-06	0.806294	0.261	0.082	0.00707172	12	si:ch73-288o11.5
sox19a2	1.78763e-60	0.803311	0.375	0.09	3.57525e-57	12	sox19a
sparc2	5.4028e-37	0.799013	0.439	0.189	1.08056e-33	12	sparc
gadd45ba3	9.44893e-49	0.791949	0.791	0.477	1.88979e-45	12	gadd45ba
cox4i22	1.16641e-26	0.791287	0.532	0.274	2.33282e-23	12	cox4i2
lfng2	1.40811e-12	0.789633	0.342	0.155	2.81622e-09	12	lfng
s100v23	5.22973e-44	0.774891	0.439	0.176	1.04595e-40	12	s100v2
hhipl11	6.64713e-21	0.773657	0.297	0.095	1.32943e-17	12	hhipl1
sfxn5b1	4.58803e-62	0.772523	0.352	0.079	9.17607e-59	12	sfxn5b
dio21	5.93364e-41	0.770319	0.439	0.205	1.18673e-37	12	dio2
endouc	5.72458e-20	0.762776	0.28	0.082	1.14492e-16	12	endouc
siae1	3.61434e-34	0.761626	0.347	0.12	7.22868e-31	12	siae
ebp1	0.000406796	0.75569	0.287	0.128	0.813592	12	ebp
sez6l	4.57002e-63	0.754963	0.361	0.085	9.14004e-60	12	sez6l
chchd101	4.20259e-29	0.743466	0.34	0.112	8.40517e-26	12	chchd10
spock31	0.00064799	0.742952	0.297	0.158	1	12	spock3
entpd2b	1.91324e-49	0.740017	0.278	0.031	3.82649e-46	12	entpd2b
zgc:1017441	8.44073e-37	0.724019	0.318	0.079	1.68815e-33	12	zgc:101744
BX465834.12	8.4734e-09	0.716597	0.283	0.107	1.69468e-05	12	BX465834.1
gsta.12	1.95157e-11	0.716391	0.295	0.116	3.90315e-08	12	gsta.1
rasl11b2	1.90363e-27	0.708092	0.352	0.138	3.80726e-24	12	rasl11b
cadm4	2.73628e-64	0.700929	0.565	0.229	5.47256e-61	12	cadm4
hspb12	1.47712e-11	0.691828	0.473	0.294	2.95424e-08	12	hspb1
irx3a2	8.27674e-25	0.690474	0.328	0.112	1.65535e-21	12	irx3a
zic12	0.000760192	0.684157	0.264	0.121	1	12	zic1
fasn1	9.9154e-46	0.676498	0.411	0.163	1.98308e-42	12	fasn
uchl12	7.03936e-16	0.674017	0.34	0.148	1.40787e-12	12	uchl1
zic2a4	3.91883e-49	0.672442	0.43	0.154	7.83767e-46	12	zic2a
slc7a10a1	0.000144659	0.661725	0.368	0.27	0.289317	12	slc7a10a
tpi1a1	6.47948e-19	0.661631	0.314	0.123	1.2959e-15	12	tpi1a
fzd102	1.65452e-50	0.654167	0.344	0.099	3.30905e-47	12	fzd10
mboat11	2.36694e-59	0.636862	0.366	0.103	4.73388e-56	12	mboat1
zgc:1951733	1.7773e-05	0.633965	0.266	0.117	0.035546	12	zgc:195173
zgc:1537042	2.36275e-20	0.630758	0.523	0.315	4.7255e-17	12	zgc:153704
mvda1	6.28392e-52	0.61874	0.371	0.119	1.25678e-48	12	mvda
atp1b3b2	2.46711e-24	0.613001	0.409	0.19	4.93422e-21	12	atp1b3b
zgc:857771	2.5612e-14	0.612287	0.328	0.146	5.12239e-11	12	zgc:85777
en2b2	3.77787e-44	0.604803	0.328	0.087	7.55575e-41	12	en2b
ccl19b	1.30033e-77	0.602877	0.325	0.067	2.60066e-74	12	ccl19b
scg52	4.74592e-23	0.59645	0.435	0.198	9.49184e-20	12	scg5
cd991	2.94912e-09	0.596262	0.302	0.135	5.89824e-06	12	cd99
lipg2	2.08283e-58	0.594713	0.404	0.137	4.16565e-55	12	lipg
eno1a2	2.22162e-42	0.593531	0.551	0.251	4.44323e-39	12	eno1a
mgst1.2	0.000120262	0.593501	0.297	0.155	0.240523	12	mgst1.2
fam69c1	1.51539e-16	0.592309	0.302	0.128	3.03078e-13	12	fam69c
hsd17b71	1.10268e-12	0.59194	0.356	0.177	2.20536e-09	12	hsd17b7
gpia2	7.16443e-26	0.586712	0.423	0.19	1.43289e-22	12	gpia
fosab4	1.06007e-24	0.585371	0.853	0.691	2.12015e-21	12	fosab
agmo2	2.46061e-12	0.585296	0.299	0.124	4.92122e-09	12	agmo
fam171a2a1	3.32878e-13	0.585072	0.273	0.085	6.65756e-10	12	fam171a2a
tnfrsf19	3.68654e-68	0.584449	0.363	0.096	7.37308e-65	12	tnfrsf19
atpv0e22	1.88255e-09	0.582626	0.333	0.145	3.7651e-06	12	atpv0e2
IGLON51	2.6163e-55	0.582485	0.361	0.109	5.2326e-52	12	IGLON5
tspan7b2	3.80464e-18	0.578372	0.482	0.261	7.60927e-15	12	tspan7b
fdx11	1.80292e-13	0.574563	0.333	0.145	3.60584e-10	12	fdx1
pygmb1	2.73617e-19	0.567515	0.354	0.159	5.47234e-16	12	pygmb
bsg3	7.30556e-39	0.554942	0.777	0.484	1.46111e-35	12	bsg
hspb6	1.83036e-20	0.554021	0.276	0.088	3.66073e-17	12	hspb6
gdpd21	1.80684e-08	0.553904	0.276	0.122	3.61369e-05	12	gdpd2
carhsp11	1.12834e-13	0.552923	0.333	0.16	2.25668e-10	12	carhsp1
upf3a	1.71264e-28	0.545082	0.356	0.151	3.42529e-25	12	upf3a
smad91	1.46792e-58	0.541605	0.363	0.112	2.93584e-55	12	smad9
ucp11	1.094e-35	0.541106	0.325	0.103	2.18801e-32	12	ucp1
ca81	2.54654e-12	0.53904	0.276	0.107	5.09307e-09	12	ca8
cldn7a1	1.86919e-53	0.53745	0.349	0.108	3.73838e-50	12	cldn7a
cdh111	1.27598e-19	0.536966	0.306	0.115	2.55196e-16	12	cdh11
mgst1.11	3.40441e-07	0.533317	0.252	0.096	0.000680882	12	mgst1.1
sox1a1	4.11647e-59	0.517656	0.342	0.086	8.23294e-56	12	sox1a
sox21a	1.41327e-88	0.516384	0.354	0.07	2.82654e-85	12	sox21a
lss1	1.86219e-36	0.511755	0.34	0.118	3.72438e-33	12	lss
st6gal2a	5.87267e-22	0.510218	0.278	0.074	1.17453e-18	12	st6gal2a
rac3a1	2.06175e-10	0.509489	0.28	0.115	4.1235e-07	12	rac3a
nptx1l1	2.0485e-09	0.506034	0.292	0.122	4.09701e-06	12	nptx1l
slc1a41	4.29015e-05	0.491108	0.304	0.161	0.085803	12	slc1a4
loxl2b	6.87588e-22	0.485568	0.38	0.18	1.37518e-18	12	loxl2b
s100a10b2	2.73234e-12	0.482626	0.404	0.21	5.46467e-09	12	s100a10b
zgc:1534263	1.65924e-23	0.480495	0.411	0.189	3.31848e-20	12	zgc:153426
timp4.31	5.14611e-05	0.480243	0.266	0.123	0.102922	12	timp4.3
fam46ba1	2.14394e-36	0.479505	0.392	0.169	4.28787e-33	12	fam46ba
f3b2	3.26895e-07	0.476014	0.259	0.106	0.00065379	12	f3b
notch31	5.34174e-24	0.471338	0.295	0.096	1.06835e-20	12	notch3
si:dkey-110c1.104	9.05818e-18	0.469792	0.318	0.131	1.81164e-14	12	si:dkey-110c1.10
oaz2b1	2.66707e-29	0.457827	0.347	0.138	5.33414e-26	12	oaz2b
s1pr5a	7.60964e-54	0.451164	0.368	0.125	1.52193e-50	12	s1pr5a
slc38a3a2	9.26792e-17	0.449279	0.354	0.173	1.85358e-13	12	slc38a3a
pbx3b1	4.3735e-64	0.447726	0.361	0.101	8.74699e-61	12	pbx3b
hsd17b31	2.27375e-38	0.440442	0.323	0.098	4.5475e-35	12	hsd17b3
myl9b1	4.94568e-11	0.435737	0.283	0.119	9.89137e-08	12	myl9b
soul5	4.12262e-38	0.434155	0.335	0.109	8.24523e-35	12	soul5
egr12	1.92463e-17	0.430791	0.385	0.171	3.84926e-14	12	egr1
pim31	2.05177e-25	0.428588	0.325	0.125	4.10354e-22	12	pim3
ckba	1.42851e-50	0.423936	0.316	0.07	2.85702e-47	12	ckba
her15.13	4.71423e-18	0.422369	0.38	0.181	9.42846e-15	12	her15.1
sncga1	5.22812e-11	0.417267	0.323	0.153	1.04562e-07	12	sncga
cdo12	3.6171e-22	0.414573	0.639	0.397	7.23421e-19	12	cdo1
metrn3	9.25213e-20	0.413428	0.347	0.162	1.85043e-16	12	metrn
wasf3b	1.06073e-39	0.407698	0.352	0.127	2.12147e-36	12	wasf3b
cspg5a3	8.14482e-32	0.406897	0.344	0.136	1.62896e-28	12	cspg5a
cspg5b1	7.49306e-32	0.403256	0.318	0.105	1.49861e-28	12	cspg5b
pbxip1b1	7.78509e-35	0.399708	0.38	0.153	1.55702e-31	12	pbxip1b
perp1	9.70432e-19	0.399405	0.394	0.194	1.94086e-15	12	perp
abcd3a1	1.8837e-17	0.397636	0.337	0.158	3.7674e-14	12	abcd3a
ctsd3	1.41748e-18	0.394568	0.606	0.368	2.83496e-15	12	ctsd
hbegfa1	2.57918e-24	0.394448	0.314	0.121	5.15835e-21	12	hbegfa
usp2a1	1.09054e-34	0.389776	0.413	0.189	2.18107e-31	12	usp2a
rac1a2	6.05906e-08	0.389171	0.356	0.204	0.000121181	12	rac1a
egr2a2	2.42676e-18	0.387796	0.475	0.27	4.85351e-15	12	egr2a
sat1b2	2.18513e-11	0.384162	0.278	0.116	4.37026e-08	12	sat1b
ctnna2	1.46163e-14	0.383453	0.268	0.098	2.92326e-11	12	ctnna2
ebpl1	5.63352e-13	0.376851	0.268	0.101	1.1267e-09	12	ebpl
si:ch211-76l23.7	3.73732e-60	0.375952	0.316	0.068	7.47464e-57	12	si:ch211-76l23.7
hspb8	6.50948e-30	0.373627	0.321	0.118	1.3019e-26	12	hspb8
en1b2	5.36473e-26	0.373032	0.325	0.123	1.07295e-22	12	en1b
hif1ab	1.34737e-23	0.372387	0.344	0.149	2.69473e-20	12	hif1ab
zic32	1.86115e-18	0.371552	0.344	0.146	3.72231e-15	12	zic3
necab1	2.51537e-56	0.371051	0.337	0.094	5.03074e-53	12	necab1
ephx5	4.48661e-45	0.368998	0.29	0.056	8.97323e-42	12	ephx5
gulp1a	5.28605e-32	0.367988	0.328	0.115	1.05721e-28	12	gulp1a
tsc22d12	3.69494e-11	0.359909	0.356	0.186	7.38988e-08	12	tsc22d1
mgst2	1.55192e-37	0.359495	0.292	0.07	3.10384e-34	12	mgst2
dusp23	2.66847e-25	0.356453	0.435	0.218	5.33693e-22	12	dusp2
porb1	6.09723e-22	0.355361	0.311	0.123	1.21945e-18	12	porb
gstt1b1	8.57771e-09	0.354243	0.268	0.114	1.71554e-05	12	gstt1b
msx1b2	2.49358e-30	0.347945	0.306	0.109	4.98715e-27	12	msx1b
ndufaf6	2.04635e-36	0.346405	0.328	0.117	4.09269e-33	12	ndufaf6
im:71523482	5.81737e-18	0.343682	0.325	0.144	1.16347e-14	12	im:7152348
tnfaip2a	1.84245e-16	0.339414	0.287	0.102	3.68491e-13	12	tnfaip2a
fzd7a2	9.59022e-26	0.335826	0.287	0.09	1.91804e-22	12	fzd7a
gas1a2	1.13605e-17	0.329094	0.299	0.125	2.2721e-14	12	gas1a
appb2	4.29797e-26	0.329042	0.382	0.171	8.59593e-23	12	appb
ch25hl2	9.9128e-34	0.328571	0.261	0.072	1.98256e-30	12	ch25hl2
ilf3b1	2.37919e-31	0.32021	0.382	0.173	4.75839e-28	12	ilf3b
sept8b1	3.41143e-25	0.311877	0.458	0.251	6.82286e-22	12	sept8b
mao	2.05624e-05	0.310294	0.259	0.127	0.0411247	12	mao
bckdhb	6.40502e-05	0.309775	0.276	0.137	0.1281	12	bckdhb
adcyap1b1	8.96986e-27	0.308456	0.359	0.149	1.79397e-23	12	adcyap1b
si:ch1073-291c23.21	4.44037e-06	0.298852	0.254	0.119	0.00888074	12	si:ch1073-291c23.2
ctnnb13	2.56272e-13	0.297308	0.354	0.181	5.12544e-10	12	ctnnb1
tspan18a	2.14783e-12	0.29609	0.292	0.121	4.29567e-09	12	tspan18a
nat161	1.5412e-33	0.295704	0.325	0.121	3.0824e-30	12	nat16
rab6ba2	1.50752e-30	0.291354	0.304	0.096	3.01504e-27	12	rab6ba
ucp22	7.42093e-19	0.289566	0.418	0.213	1.48419e-15	12	ucp2
vegfab1	1.40984e-12	0.275139	0.28	0.122	2.81967e-09	12	vegfab
dpp6b1	5.59401e-54	0.271321	0.34	0.1	1.1188e-50	12	dpp6b
irx1a1	3.8635e-53	0.270363	0.309	0.073	7.72699e-50	12	irx1a
apof1	6.88211e-24	0.268804	0.318	0.129	1.37642e-20	12	apof
cd151l1	2.91104e-14	0.26592	0.264	0.104	5.82209e-11	12	cd151l
BX548077.11	1.23512e-43	0.26226	0.314	0.084	2.47024e-40	12	BX548077.1
znf5032	2.49395e-38	0.259534	0.337	0.121	4.9879e-35	12	znf503
atp6v0cb1	2.05718e-09	0.257005	0.371	0.205	4.11436e-06	12	atp6v0cb
id33	7.9759e-10	0.256129	0.449	0.276	1.59518e-06	12	id3
crabp2b	1.31075e-100	0.252353	0.321	0.036	2.62151e-97	12	crabp2b
h1f02	1.8915e-38	0.251468	0.392	0.166	3.78301e-35	12	h1f0
slc6a22.1	1.76168e-11	0.251038	0.259	0.096	3.52336e-08	12	slc6a22.1
CR751602.21	4.49723e-18	0.250268	0.268	0.101	8.99446e-15	12	CR751602.2
krt5	0	3.67219	0.985	0.294	0	13	krt5		Epithelial cell_krt5 high
si:dkey-193p11.2	0	3.60384	0.946	0.225	0	13	si:dkey-193p11.2
krt91	3.65322e-264	3.44012	0.973	0.344	7.30643e-261	13	krt91
icn2	0	3.43355	0.897	0.198	0	13	icn2
icn1	6.15983e-250	3.18343	0.995	0.499	1.23197e-246	13	icn
krt97	0	3.07496	0.902	0.218	0	13	krt97
si:dkey-248g15.3	0	2.80368	0.794	0.127	0	13	si:dkey-248g15.3
krt4	1.54808e-246	2.57578	0.759	0.164	3.09616e-243	13	krt4
cfl1l	0	2.49739	0.887	0.147	0	13	cfl1l
epcam	6.00108e-295	2.38482	0.781	0.121	1.20022e-291	13	epcam				https://www.ncbi.nlm.nih.gov/gene/406454
tmsb12	1.18386e-178	2.35423	0.826	0.223	2.36772e-175	13	tmsb1
anxa1a	0	2.21828	0.794	0.107	0	13	anxa1a
cldnb	0	2.18353	0.776	0.134	0	13	cldnb
aqp3a	2.17018e-305	2.11156	0.752	0.119	4.34037e-302	13	aqp3a
si:dkey-247k7.2	4.00751e-145	2.03465	0.496	0.082	8.01502e-142	13	si:dkey-247k7.2
cfd	3.33293e-84	2.01449	0.528	0.094	6.66586e-81	13	cfd
zgc:193505	5.93267e-258	1.93746	0.663	0.085	1.18653e-254	13	zgc:193505
cldna	2.95547e-225	1.93411	0.69	0.13	5.91094e-222	13	cldna
LO017965.1	0	1.88252	0.715	0.112	0	13	LO017965.1
hsd17b72	2.68795e-214	1.75586	0.744	0.17	5.3759e-211	13	hsd17b7
spaca4l	2.26457e-285	1.68676	0.686	0.102	4.52915e-282	13	spaca4l
si:ch211-207n23.2	8.87388e-133	1.65211	0.494	0.09	1.77478e-129	13	si:ch211-207n23.2
selenow2b	3.00733e-209	1.61648	0.617	0.111	6.01466e-206	13	selenow2b
s100a10b3	7.49592e-88	1.50993	0.695	0.204	1.49918e-84	13	s100a10b
si:ch211-117m20.5	2.61547e-127	1.49779	0.526	0.076	5.23094e-124	13	si:ch211-117m20.5
apnl	1.08439e-198	1.49171	0.563	0.067	2.16877e-195	13	apnl
zgc:153284	6.00542e-230	1.47529	0.612	0.079	1.20108e-226	13	zgc:153284
fabp1b.2	2.10821e-26	1.47465	0.371	0.117	4.21641e-23	13	fabp1b.2
CR318588.31	1.00571e-54	1.46257	0.499	0.071	2.01143e-51	13	CR318588.3
agr2	1.78914e-32	1.42898	0.386	0.12	3.57827e-29	13	agr2
srd5a2a	1.61449e-45	1.41987	0.472	0.095	3.22899e-42	13	srd5a2a
mid1ip1a	8.0451e-95	1.41569	0.514	0.115	1.60902e-91	13	mid1ip1a
CR318588.13	1.44409e-109	1.39687	0.983	0.775	2.88819e-106	13	CR318588.1
perp2	1.82415e-145	1.29182	0.695	0.188	3.6483e-142	13	perp
tmem176l.4	3.39475e-51	1.25624	0.457	0.103	6.7895e-48	13	tmem176l.4
si:ch211-195b11.3	2.55542e-18	1.23748	0.398	0.103	5.11084e-15	13	si:ch211-195b11.3
scinlb	1.00504e-123	1.22895	0.617	0.149	2.01008e-120	13	scinlb
ahnak	2.44606e-162	1.21365	0.565	0.088	4.89211e-159	13	ahnak
agr1	3.24684e-132	1.21235	0.531	0.111	6.49367e-129	13	agr1
zgc:1539111	2.76004e-75	1.206	0.511	0.136	5.52009e-72	13	zgc:153911
CR318588.44	5.43659e-111	1.14829	1	0.886	1.08732e-107	13	CR318588.4
ywhaz2	2.26911e-153	1.1438	0.725	0.175	4.53822e-150	13	ywhaz
zgc:111983	3.09738e-16	1.13242	0.263	0.094	6.19476e-13	13	zgc:111983
gstp13	3.54718e-67	1.12113	0.826	0.404	7.09436e-64	13	gstp1
ptgdsb.13	3.65003e-16	1.05891	0.614	0.337	7.30007e-13	13	ptgdsb.1
aldob	1.0003e-51	1.00875	0.435	0.09	2.00061e-48	13	aldob
anxa1c	1.71733e-184	1.00036	0.528	0.093	3.43466e-181	13	anxa1c
si:dkeyp-1h4.6	7.18893e-106	0.986463	0.467	0.048	1.43779e-102	13	si:dkeyp-1h4.6
krt17	2.71756e-113	0.971902	0.445	0.066	5.43512e-110	13	krt17
elf3	8.87829e-102	0.965045	0.464	0.085	1.77566e-98	13	elf3
zgc:194948	3.35027e-119	0.932669	0.479	0.087	6.70054e-116	13	zgc:194948
cldni1	5.75784e-16	0.931519	0.263	0.094	1.15157e-12	13	cldni
hsd3b7	1.45303e-156	0.925523	0.57	0.129	2.90605e-153	13	hsd3b7
krt1-19d	1.11674e-107	0.902248	0.393	0.047	2.23347e-104	13	krt1-19d
ccl25b	2.34127e-70	0.901089	0.472	0.117	4.68255e-67	13	ccl25b
phlda21	5.68443e-39	0.883112	0.518	0.191	1.13689e-35	13	phlda2
her93	5.38345e-66	0.881678	0.624	0.233	1.07669e-62	13	her9
zgc:1533171	2.94135e-131	0.824285	0.575	0.115	5.8827e-128	13	zgc:153317
pon1	1.28147e-89	0.758224	0.45	0.067	2.56294e-86	13	pon1
fxyd6l2	9.27427e-98	0.750022	0.58	0.149	1.85485e-94	13	fxyd6l
anxa3a	5.37948e-137	0.73683	0.45	0.061	1.0759e-133	13	anxa3a
s100v24	5.52171e-66	0.73216	0.563	0.174	1.10434e-62	13	s100v2
saa	0.00102794	0.729829	0.295	0.084	1	13	saa
psme21	1.18836e-14	0.727985	0.425	0.143	2.37671e-11	13	psme2
cxcl18a.1	5.51577e-21	0.72109	0.342	0.047	1.10315e-17	13	cxcl18a.1
thy1	4.22275e-51	0.711307	0.413	0.082	8.44551e-48	13	thy1
prdx11	4.42684e-09	0.709566	0.376	0.11	8.85367e-06	13	prdx1
zgc:1527913	1.37549e-71	0.685511	0.629	0.236	2.75098e-68	13	zgc:152791
anxa2a1	1.47323e-64	0.666213	0.58	0.209	2.94646e-61	13	anxa2a
rn7sk2	3.1912e-47	0.659282	0.703	0.327	6.38239e-44	13	rn7sk
si:dkey-87o1.2	8.76529e-54	0.650959	0.398	0.09	1.75306e-50	13	si:dkey-87o1.2
si:dkey-188i13.61	1.10945e-129	0.616809	0.489	0.078	2.2189e-126	13	si:dkey-188i13.6
si:ch211-217k17.10	3.67097e-08	0.603116	0.3	0.053	7.34193e-05	13	si:ch211-217k17.10
RPL414	5.72581e-74	0.596092	0.983	0.919	1.14516e-70	13	RPL41
rpl22l13	1.95944e-14	0.573322	0.491	0.21	3.91888e-11	13	rpl22l1
eef2b3	7.04692e-44	0.570741	0.747	0.354	1.40938e-40	13	eef2b
rps123	4.52133e-45	0.541856	0.926	0.729	9.04266e-42	13	rps12
gdpd3a	2.86779e-28	0.528427	0.359	0.071	5.73557e-25	13	gdpd3a
rplp2l4	3.84148e-37	0.528338	0.897	0.627	7.68296e-34	13	rplp2l
itga6b	4.19954e-34	0.51132	0.268	0.068	8.39908e-31	13	itga6b
klf2a1	1.29083e-76	0.496784	0.506	0.136	2.58166e-73	13	klf2a
cox6b11	1.59867e-33	0.472615	0.479	0.143	3.19735e-30	13	cox6b1
ctsl.1	3.65921e-07	0.468186	0.251	0.022	0.000731841	13	ctsl.1
foxq1a	4.49203e-205	0.465958	0.457	0.053	8.98406e-202	13	foxq1a
cavin2b	5.09123e-45	0.460051	0.425	0.116	1.01825e-41	13	cavin2b
tmem971	7.83332e-15	0.444674	0.356	0.108	1.56666e-11	13	tmem97
porb2	4.97936e-21	0.444101	0.388	0.122	9.95872e-18	13	porb
si:ch73-335l21.41	8.59516e-39	0.4385	0.572	0.219	1.71903e-35	13	si:ch73-335l21.4
mpzl2b	2.62552e-65	0.435612	0.428	0.079	5.25103e-62	13	mpzl2b
tuba8l1	1.41449e-13	0.435576	0.472	0.195	2.82899e-10	13	tuba8l
crip13	8.01691e-20	0.419909	0.472	0.207	1.60338e-16	13	crip1
cldne	1.0979e-41	0.416643	0.258	0.056	2.1958e-38	13	cldne
nkx3-1	3.10184e-90	0.409362	0.381	0.035	6.20368e-87	13	nkx3-1
FO704736.13	4.3787e-42	0.407154	0.975	0.831	8.7574e-39	13	FO704736.1
jac7	2.26204e-183	0.403125	0.445	0.073	4.52408e-180	13	jac7
fdx12	6.06295e-39	0.392124	0.467	0.142	1.21259e-35	13	fdx1
cd992	1.30344e-52	0.389846	0.467	0.132	2.60688e-49	13	cd99
myh9a	0.000962224	0.385312	0.28	0.107	1	13	myh9a
rack14	1.05449e-24	0.379232	0.828	0.496	2.10898e-21	13	rack1
rpl73	2.52203e-23	0.377552	0.926	0.749	5.04406e-20	13	rpl7
si:ch73-141c7.1	2.6725e-20	0.360231	0.371	0.112	5.34499e-17	13	si:ch73-141c7.1
si:ch211-226h7.5	8.69425e-67	0.360097	0.265	0.037	1.73885e-63	13	si:ch211-226h7.5
cd151l2	1.64569e-55	0.358718	0.415	0.101	3.29139e-52	13	cd151l
ptgs2a1	1.82821e-23	0.355886	0.388	0.115	3.65642e-20	13	ptgs2a
rps3a3	5.44946e-15	0.349776	0.843	0.612	1.08989e-11	13	rps3a
ucp23	6.62825e-33	0.348693	0.543	0.21	1.32565e-29	13	ucp2
ankrd22	2.16574e-07	0.340482	0.307	0.088	0.000433148	13	ankrd22
papss2a	6.29906e-49	0.333691	0.354	0.062	1.25981e-45	13	papss2a
ebp2	1.21893e-12	0.330984	0.369	0.126	2.43786e-09	13	ebp
rplp13	7.1443e-28	0.32856	0.971	0.831	1.42886e-24	13	rplp1
hsd11b1la	5.61228e-31	0.315106	0.339	0.056	1.12246e-27	13	hsd11b1la
rpl123	1.10201e-15	0.314727	0.771	0.512	2.20402e-12	13	rpl12
zgc:1951734	6.35124e-18	0.307369	0.381	0.115	1.27025e-14	13	zgc:195173
zgc:112148	3.40442e-127	0.281607	0.447	0.068	6.80884e-124	13	zgc:112148
slco2b11	1.49867e-12	0.274712	0.425	0.189	2.99733e-09	13	slco2b1
apoa2	8.36748e-19	0.270953	0.305	0.067	1.6735e-15	13	apoa2
ier2b2	2.85784e-36	0.270293	0.612	0.281	5.71568e-33	13	ier2b
eno32	1.97539e-06	0.267489	0.415	0.21	0.00395079	13	eno3
tm4sf4	3.1313e-12	0.265045	0.275	0.049	6.26261e-09	13	tm4sf4
rida	0.000943316	0.258305	0.297	0.101	1	13	rida
si:busm1-57f23.11	2.7579e-20	0.256041	0.415	0.153	5.51581e-17	13	si:busm1-57f23.1
CABZ01073795.1	9.91363e-41	0.25562	0.278	0.062	1.98273e-37	13	CABZ01073795.1
BX908782.2	1.06e-57	0.253148	0.43	0.125	2.11999e-54	13	BX908782.2
klf2b	4.57906e-47	0.250436	0.396	0.104	9.15813e-44	13	klf2b
rps26l3	1.18836e-12	0.250321	0.85	0.588	2.37672e-09	13	rps26l
apoc12	2.57147e-118	1.02661	0.984	0.73	5.14295e-115	14	apoc1		Microglia_apoc1 high
lgals3bpb2	2.40145e-68	0.988208	0.782	0.44	4.80291e-65	14	lgals3bpb
fcer1gl2	2.61943e-53	0.867163	0.718	0.381	5.23886e-50	14	fcer1gl
hmox1a2	2.01814e-09	0.783409	0.269	0.168	4.03628e-06	14	hmox1a
zfand2a2	1.10774e-23	0.781774	0.545	0.354	2.21548e-20	14	zfand2a
havcr12	3.78832e-24	0.781438	0.426	0.231	7.57664e-21	14	havcr1
apoeb2	1.73356e-64	0.77619	0.941	0.734	3.46712e-61	14	apoeb				Alemany, A., Florescu, M., Baron, C.S., Peterson-Maduro, J., and van Oudenaarden, A. (2018). Whole-organism clone tracing using single-cell sequencing. Nature 556, 108-+.
tspan362	1.11409e-24	0.732717	0.521	0.303	2.22818e-21	14	tspan36
ch25h4	1.11808e-16	0.726097	0.428	0.276	2.23615e-13	14	ch25h
ccl34b.11	5.2543e-68	0.720683	0.944	0.7	1.05086e-64	14	ccl34b.1
rgs5b1	2.02173e-07	0.712578	0.324	0.234	0.000404347	14	rgs5b
BX649485.11	3.63169e-13	0.700883	0.261	0.15	7.26337e-10	14	BX649485.1
ms4a17a.102	3.50495e-21	0.697177	0.492	0.306	7.00989e-18	14	ms4a17a.10
mhc2dab3	1.48364e-37	0.696479	0.697	0.414	2.96728e-34	14	mhc2dab
cd74b3	1.08294e-70	0.688755	0.968	0.7	2.16588e-67	14	cd74b
zgc:1583432	7.43335e-23	0.676543	0.508	0.308	1.48667e-19	14	zgc:158343
havcr22	1.61856e-08	0.667773	0.253	0.177	3.23712e-05	14	havcr2
lgals9l12	5.61243e-19	0.662911	0.399	0.23	1.12249e-15	14	lgals9l1
hsph12	7.4406e-09	0.66247	0.324	0.233	1.48812e-05	14	hsph1
nfkbiaa3	1.15888e-19	0.64908	0.566	0.389	2.31776e-16	14	nfkbiaa
ctsba2	3.61947e-22	0.622328	0.508	0.309	7.23894e-19	14	ctsba
egr2a3	1.11582e-07	0.599164	0.356	0.273	0.000223164	14	egr2a
cd74a3	1.32859e-67	0.591733	0.997	0.855	2.65719e-64	14	cd74a
PLA1A1	2.43618e-39	0.563348	0.787	0.497	4.87236e-36	14	PLA1A
ifi302	2.92106e-13	0.554024	0.332	0.206	5.84212e-10	14	ifi30
c1qc2	2.18472e-10	0.540902	0.303	0.204	4.36944e-07	14	c1qc
pmaip13	0.000326315	0.534624	0.269	0.208	0.65263	14	pmaip1
rasgef1ba2	0.000767933	0.526607	0.277	0.229	1	14	rasgef1ba
si:dkey-27i16.24	4.84879e-17	0.511942	0.5	0.317	9.69757e-14	14	si:dkey-27i16.2
coro1a4	8.22566e-16	0.511217	0.452	0.291	1.64513e-12	14	coro1a
cldnk1	6.57775e-52	0.505412	0.939	0.651	1.31555e-48	14	cldnk
ier2a4	4.46676e-16	0.502585	0.519	0.349	8.93351e-13	14	ier2a
nr4a14	3.66886e-12	0.469959	0.511	0.371	7.33772e-09	14	nr4a1
cebpb3	2.25691e-15	0.466038	0.609	0.432	4.51382e-12	14	cebpb
tuft1a1	2.96966e-18	0.45693	0.633	0.44	5.93932e-15	14	tuft1a
[truncated: 1,087 more rows]

## Sheet: Caudal Fin
	p_val	avg_logFC	pct.1	pct.2	p_val_adj	cluster	gene		cell type		reference
[truncated: 2,809 more rows]

[truncated: 13 more sheets: Eye, Gill, Heart, Intestine & Pancreas, Kidney, Liver, Muscle, Ovary, Skin, Spleen, Swim bladder, Testis, cell barcode of each cell]
