# Supplementary material for: Characterization of the Zebrafish Cell Landscape at Single-Cell Resolution
Source: Front Cell Dev Biol. 2021 Oct 1;9:743421. doi: 10.3389/fcell.2021.743421 (PMC8517238; doi:10.3389/fcell.2021.743421)
Supplement: Supplementary Table 3 — Cross-species analysis of cell-type similarity. Sheet 1: Cell type annotation of zebrafish gill, swim bladder and mouse lung. Sheet 2: The correlation coefficient of cell types among zebrafish gill, swim bladder and mouse lung. Sheet 3: The correlation of cell-type among zebrafish cell landscape and human, mouse cell landscape. Sheet 4: The correlation of cell-type among zebrafish cell landscape and axolotl limbs regenerative landscape. [file Data_Sheet_3.XLSX]

## Sheet: cell type annotation
ID	Species	Celltype	Cluster
MouseAdultLung_1	MouseAdultLung	AT2 Cell	Epithelial
MouseAdultLung_2	MouseAdultLung	B Cell	Immune
MouseAdultLung_3	MouseAdultLung	Alveolar macrophage_Ear2 high	Immune
MouseAdultLung_4	MouseAdultLung	T Cell_Cd8b1 high	Immune
MouseAdultLung_5	MouseAdultLung	Plasmacytoid dendritic cell	Immune
MouseAdultLung_6	MouseAdultLung	NK Cell	Immune
MouseAdultLung_7	MouseAdultLung	Eosinophil	Immune
MouseAdultLung_8	MouseAdultLung	Interstitial macrophage	Immune
MouseAdultLung_9	MouseAdultLung	Dendritic cell_Naaa high	Immune
MouseAdultLung_10	MouseAdultLung	Stromal cell_Dcn high	Stromal
MouseAdultLung_11	MouseAdultLung	Stromal cell_Inmt high	Stromal
MouseAdultLung_12	MouseAdultLung	Clara Cell	Epithelial
MouseAdultLung_13	MouseAdultLung	Conventional dendritic cell_Gngt2 high	Immune
MouseAdultLung_14	MouseAdultLung	AT1 Cell	Epithelial
MouseAdultLung_15	MouseAdultLung	Conventional dendritic cell_Mgl2 high	Immune
MouseAdultLung_16	MouseAdultLung	Cxcr6 high T cell	Immune
MouseAdultLung_17	MouseAdultLung	Endothelial cell_Tmem100 high	Endothelial
MouseAdultLung_18	MouseAdultLung	Ciliated cell	Epithelial
MouseAdultLung_19	MouseAdultLung	Endothelial cell_Kdr high	Endothelial
MouseAdultLung_20	MouseAdultLung	Endothelial cells_Vwf high	Endothelial
MouseAdultLung_21	MouseAdultLung	Neutrophil	Immune
MouseAdultLung_22	MouseAdultLung	Dividing dendritic cells	Immune
MouseAdultLung_23	MouseAdultLung	Stromal cell_Acta2 high	Stromal
MouseAdultLung_24	MouseAdultLung	CD8+ T cell_Hmgb2 high	Immune
MouseAdultLung_25	MouseAdultLung	Proliferating cell	Proliferating
MouseAdultLung_26	MouseAdultLung	Alveolar macrophage_Pclaf high	Immune
MouseAdultLung_27	MouseAdultLung	Alveolar bipotent progenitor	Epithelial
MouseAdultLung_28	MouseAdultLung	B cell (Plasmocyte)	Immune
MouseAdultLung_29	MouseAdultLung	Conventional dendritic cell_H2-M2 high	Immune
MouseAdultLung_30	MouseAdultLung	Myeloid cell_Ccl4 high	Immune
MouseAdultLung_31	MouseAdultLung	Myeloid cell_Elane high	Immune
MouseAdultLung_32	MouseAdultLung	Conventional dendritic cell_Tubb5 high	Immune
MouseFetalLung_1	MouseFetalLung	Mesenchyme cell	Proliferating
MouseFetalLung_2	MouseFetalLung	Stromal cell_Ptn high	Stromal
MouseFetalLung_3	MouseFetalLung	Distal progenitor cell	Proliferating
MouseFetalLung_4	MouseFetalLung	Smooth muscle cell	Other
MouseFetalLung_5	MouseFetalLung	Erythroid cell_Hbb-bs high	Erythroid
MouseFetalLung_6	MouseFetalLung	Erythroid cell_Mt2 high	Erythroid
MouseFetalLung_7	MouseFetalLung	Erythroid cell_Hba-x high	Erythroid
MouseFetalLung_8	MouseFetalLung	Alveolar Macrophage	Immune
MouseFetalLung_9	MouseFetalLung	Neutrophil_S100a8 high	Immune
MouseFetalLung_10	MouseFetalLung	Erythroid cell_Mt2&Mt1 high	Erythroid
MouseFetalLung_11	MouseFetalLung	Interstitial macrophage	Immune
MouseFetalLung_12	MouseFetalLung	Neutrophil_Gm5483 high	Immune
MouseFetalLung_13	MouseFetalLung	Epithelial cell_Aldh1a2_high	Epithelial
ZebrafishGill_1	ZebrafishGill	Proliferating cell	Proliferating
ZebrafishGill_2	ZebrafishGill	Immunocyte	Immune
ZebrafishGill_3	ZebrafishGill	Pharyngeal arch cell	Other
ZebrafishGill_4	ZebrafishGill	Branchial muscle cell	Other
ZebrafishGill_5	ZebrafishGill	Ionocyte	Ionocyte
ZebrafishGill_6	ZebrafishGill	vH ionocyte	Ionocyte
ZebrafishGill_7	ZebrafishGill	Filament ionocyte	Ionocyte
ZebrafishGill_8	ZebrafishGill	NaK ionocyte	Ionocyte
ZebrafishGill_9	ZebrafishGill	Lamellar ionocye	Ionocyte
ZebrafishGill_10	ZebrafishGill	Mt_rich cell	Other
ZebrafishGill_11	ZebrafishGill	Immunocyte_tppp high	Immune
ZebrafishGill_12	ZebrafishGill	Pharyngeal arch cell_ponzr3 high	Other
ZebrafishGill_13	ZebrafishGill	NCC ionocyte	Ionocyte
ZebrafishGill_14	ZebrafishGill	Stromal cell	Stromal
ZebrafishSwimbladder_1	ZebrafishSwimbladder	Vascular endothelial cell	Other
ZebrafishSwimbladder_2	ZebrafishSwimbladder	Granulocyte	Immune
ZebrafishSwimbladder_3	ZebrafishSwimbladder	Erythrocyte	Erythroid
ZebrafishSwimbladder_4	ZebrafishSwimbladder	Innate immune cell	Immune
ZebrafishSwimbladder_5	ZebrafishSwimbladder	Epithelial cell	Epithelial
ZebrafishSwimbladder_6	ZebrafishSwimbladder	Proliferating cell	Proliferating
ZebrafishSwimbladder_7	ZebrafishSwimbladder	Stromal cell_rbp4 high	Stromal
ZebrafishSwimbladder_8	ZebrafishSwimbladder	Lymphoid cell	Immune
ZebrafishSwimbladder_9	ZebrafishSwimbladder	Myeloid cell	Immune
ZebrafishSwimbladder_10	ZebrafishSwimbladder	Macrophage	Immune
ZebrafishSwimbladder_11	ZebrafishSwimbladder	Macrophage_apoeb high	Immune
ZebrafishSwimbladder_12	ZebrafishSwimbladder	Granulocyte_hmgn2 high	Immune
ZebrafishSwimbladder_13	ZebrafishSwimbladder	Proliferating cell_stmn1a high	Proliferating
ZebrafishSwimbladder_14	ZebrafishSwimbladder	Pigment cell	Other
ZebrafishSwimbladder_15	ZebrafishSwimbladder	Epithelial cell_jac7 high	Epithelial
ZebrafishSwimbladder_16	ZebrafishSwimbladder	Stromal cell_acta2 high	Stromal

## Sheet: correlation coefficient
	swimbladderEpithelial_cell	swimbladderErythrocyte	swimbladderGranulocyte	swimbladderGranulocyte_hmgn2_high	swimbladderInnate_immune_cell	swimbladderLymphoid_cell	swimbladderMacrophage_apoeb_high	swimbladderMacrophage	swimbladderEpithelial_cell_jac7_high	swimbladderMyeloid_cell	swimbladderPigment_cell	swimbladderProliferating_cell	swimbladderProliferating_cell_stmn1a_high	swimbladderStromal_cell_acta2_high	swimbladderStromal_cell_rbp4_high	swimbladderVascular_endothelial_cell	gillBranchial_muscle_cell	gillFilament_ionocyte	gillImmunocyte	gillImmunocyte_tppp_high	gillIonocyte	gillLamellar_ionocyte	gillMt_rich_cell	gillNaK_ionocyte	gillNCC_ionocyte	gillPharyngeal_arch_cell	gillPharyngeal_arch_cell_ponzr3_high	gillProliferating_cell	gillStromal_cell	gillvH_ionocyte	adultlungAlveolar_bipotent_progenitor	adultlungAlveolar_macrophage_Ear2_high	adultlungAlveolar_macrophage_Pclaf_high	adultlungAT1	adultlungAT2	adultlungB	adultlungB_cell_(Plasmocyte)	adultlungCD8+_T_cell_Hmgb2_high	adultlungCiliated_cell	adultlungClara	adultlungConventional_dendritic_cell_Gngt2_high	adultlungConventional_dendritic_cell_H2-M2_high	adultlungConventional_dendritic_cell_Mgl2_high	adultlungConventional_dendritic_cell_Tubb5_high	adultlungCxcr6_high_T_cell	adultlungDendritic_cell_Naaa_high	adultlungDividing_dendritic_cells	adultlungEndothelial_cell_Kdr_high	adultlungEndothelial_cells_Vwf_high
swimbladderEpithelial_cell	0.9983	0.439362	0.275805	0.0547615	0.314796	0.269425	0.469093	0.349772	0.785518	0.130122	0.490041	0.182232	0.162079	0.891748	0.899522	0.388756	0.913097	0.70721	0.725825	0.223528	0.568643	0.654191	0.668233	0.342191	0.557192	0.86378	0.738102	0.332964	0.952034	0.530489	0.829358	0.391005	0.220826	0.914834	0.764217	0.165799	0.501075	0.0620925	0.798811	0.853951	0.41812	0.154152	0.242436	0.104658	0.262473	0.217197	0.143645	0.669349	0.706232
swimbladderErythrocyte	0.439362	0.911456	0.341787	0.257043	0.344129	0.581124	0.342496	0.250714	0.241898	0.18132	0.431518	0.410152	0.64902	0.379564	0.365099	0.902591	0.542633	0.52488	0.373688	0.46135	0.551211	0.50788	0.451592	0.495868	0.6275	0.28863	0.577105	0.459452	0.655776	0.587771	0.331586	0.356155	0.432484	0.311094	0.346157	0.624956	0.653375	0.635728	0.529862	0.39027	0.419579	0.594579	0.542212	0.545286	0.68052	0.532778	0.636819	0.491038	0.433296
swimbladderGranulocyte	0.275805	0.341787	0.95954	0.811335	0.776319	0.645616	0.655661	0.690962	0.443105	0.523853	0.22918	0.280087	0.175982	0.338734	0.338906	0.440655	0.652079	0.56978	0.330473	0.582172	0.660727	0.677961	0.404442	0.383351	0.761003	0.401623	0.768677	0.249263	0.411747	0.633914	0.362908	0.820941	0.534364	0.45402	0.39782	0.63363	0.739526	0.534014	0.25127	0.465361	0.832264	0.855798	0.760629	0.532238	0.603534	0.643161	0.577359	0.671234	0.342458
swimbladderGranulocyte_hmgn2_high	0.0547615	0.257043	0.811335	0.848051	0.585337	0.51873	0.46319	0.499256	0.220992	0.67284	0.374234	0.673858	0.524103	0.179548	0.164428	0.327664	0.207854	0.430506	0.544139	0.776162	0.462331	0.438763	0.46656	0.74986	0.424271	0.51589	0.32823	0.862032	0.0999015	0.495619	0.134146	0.547579	0.763987	0.280104	0.204197	0.573058	0.693133	0.886623	0.145455	0.259015	0.588236	0.732596	0.630767	0.843224	0.406265	0.464025	0.837056	0.446761	0.385909
swimbladderInnate_immune_cell	0.314796	0.344129	0.776319	0.585337	0.975871	0.786708	0.481935	0.590579	0.518425	0.446374	0.211348	0.307936	0.181496	0.530121	0.392476	0.434657	0.84607	0.40329	0.326201	0.677743	0.56356	0.497868	0.527701	0.320505	0.580386	0.59798	0.728108	0.287605	0.646438	0.353542	0.272207	0.74987	0.399588	0.445353	0.367864	0.602374	0.551286	0.538389	0.318419	0.359105	0.769856	0.854275	0.738506	0.393289	0.71731	0.633303	0.536303	0.818229	0.635417
swimbladderLymphoid_cell	0.269425	0.581124	0.645616	0.51873	0.786708	0.836261	0.449874	0.538294	0.356086	0.422401	0.326475	0.474964	0.267958	0.315329	0.267164	0.607251	0.666309	0.422027	0.393165	0.776689	0.443474	0.448415	0.536654	0.454919	0.576856	0.389608	0.558481	0.429405	0.532144	0.488424	0.336445	0.6246	0.451248	0.376225	0.261108	0.713867	0.540028	0.561712	0.37639	0.221203	0.723284	0.811376	0.701302	0.535875	0.705603	0.68291	0.659534	0.643374	0.53736
swimbladderMacrophage_apoeb_high	0.469093	0.342496	0.655661	0.46319	0.481935	0.449874	0.77955	0.862345	0.437253	0.721829	0.490118	0.315163	0.165541	0.400101	0.528522	0.371336	0.452345	0.796847	0.356104	0.736393	0.74007	0.689947	0.189076	0.601906	0.881247	0.254439	0.693912	0.372886	0.471759	0.916411	0.577975	0.834833	0.617457	0.611785	0.647944	0.357778	0.512145	0.277846	0.366671	0.49353	0.746902	0.734189	0.760683	0.547618	0.528032	0.647203	0.436857	0.444786	0.365464
swimbladderMacrophage	0.349772	0.250714	0.690962	0.499256	0.590579	0.538294	0.862345	0.940275	0.48058	0.828165	0.423907	0.38502	0.161245	0.326369	0.518171	0.322162	0.404963	0.586347	0.44545	0.885993	0.438424	0.660247	0.246623	0.456379	0.77129	0.388702	0.638602	0.340825	0.419661	0.713561	0.326881	0.906521	0.786184	0.487388	0.446691	0.531617	0.421323	0.387531	0.273956	0.416741	0.86987	0.794763	0.80733	0.59953	0.543504	0.742796	0.59102	0.441101	0.478896
swimbladderEpithelial_cell_jac7_high	0.785518	0.241898	0.443105	0.220992	0.518425	0.356086	0.437253	0.48058	0.946726	0.323019	0.536117	0.374758	0.11995	0.772993	0.675905	0.315305	0.947988	0.71149	0.562299	0.312118	0.633468	0.644264	0.473808	0.491174	0.658617	0.665391	0.719848	0.38791	0.894463	0.738945	0.841347	0.48711	0.322629	0.817716	0.729893	0.403952	0.343214	0.137696	0.81388	0.781385	0.741955	0.196889	0.456316	0.41961	0.321777	0.336748	0.272524	0.644026	0.780873
swimbladderMyeloid_cell	0.130122	0.18132	0.523853	0.67284	0.446374	0.422401	0.721829	0.828165	0.323019	0.839323	0.583609	0.745458	0.53979	0.186958	0.156417	0.259574	0.211989	0.575929	0.670346	0.907874	0.477009	0.356593	0.391231	0.817484	0.435558	0.327935	0.252726	0.881049	0.137891	0.654727	0.170888	0.642427	0.773046	0.21453	0.25781	0.44063	0.596789	0.647727	0.109624	0.282387	0.577973	0.597407	0.700868	0.619366	0.400295	0.610603	0.750401	0.234443	0.248373
swimbladderPigment_cell	0.490041	0.431518	0.22918	0.374234	0.211348	0.326475	0.490118	0.423907	0.536117	0.583609	0.990558	0.640383	0.786827	0.621559	0.658469	0.372981	0.681916	0.508079	0.706774	0.530344	0.30963	0.249462	0.551304	0.630088	0.31934	0.656001	0.27594	0.71113	0.716858	0.505499	0.446111	0.57909	0.771352	0.401381	0.314111	0.338237	0.379471	0.552741	0.292325	0.327338	0.385733	0.22273	0.309287	0.342449	0.493371	0.375121	0.704607	0.548078	0.621511
swimbladderProliferating_cell	0.182232	0.410152	0.280087	0.673858	0.307936	0.474964	0.315163	0.38502	0.374758	0.745458	0.640383	0.927465	0.881531	0.135495	0.0603499	0.370341	0.157534	0.440103	0.758625	0.811549	0.434159	0.342717	0.537831	0.858018	0.232428	0.465056	0.0929483	0.958505	0.163278	0.475339	0.288461	0.44651	0.795976	0.148473	0.171566	0.650882	0.573278	0.895719	0.385122	0.273819	0.380199	0.46613	0.608244	0.685202	0.568407	0.552931	0.800163	0.21636	0.139544
swimbladderProliferating_cell_stmn1a_high	0.162079	0.64902	0.175982	0.524103	0.181496	0.267958	0.165541	0.161245	0.11995	0.53979	0.786827	0.881531	0.999764	0.0687671	0.0958379	0.456203	0.0584621	0.356443	0.677777	0.761727	0.276964	0.235908	0.625936	0.902783	0.146192	0.53695	0.13169	0.970138	0.0606079	0.390824	0.285605	0.317247	0.824017	0.160655	0.189839	0.636448	0.685084	0.91965	0.343254	0.346314	0.204661	0.191959	0.517866	0.692418	0.615844	0.630682	0.892285	0.250961	0.333697
swimbladderStromal_cell_acta2_high	0.891748	0.379564	0.338734	0.179548	0.530121	0.315329	0.400101	0.326369	0.772993	0.186958	0.621559	0.135495	0.0687671	0.994744	0.98547	0.398972	0.992009	0.154735	0.353182	0.272315	0.29434	0.22522	0.500503	0.123311	0.175209	0.861275	0.322728	0.134964	0.985723	0.139613	0.765002	0.137541	0.180971	0.861156	0.696126	0.194246	0.410465	0.0632844	0.30844	0.682184	0.336219	0.147713	0.195276	0.0943612	0.156101	0.097131	0.114817	0.908443	0.962397
swimbladderStromal_cell_rbp4_high	0.899522	0.365099	0.338906	0.164428	0.392476	0.267164	0.528522	0.518171	0.675905	0.156417	0.658469	0.0603499	0.0958379	0.98547	0.994278	0.401604	0.975123	0.356097	0.379566	0.226341	0.344656	0.42121	0.528405	0.141025	0.410167	0.856451	0.553498	0.101791	0.984794	0.277271	0.712759	0.335907	0.251595	0.905407	0.708959	0.271158	0.542823	0.0586234	0.467592	0.724415	0.468989	0.12395	0.242573	0.106189	0.372067	0.195914	0.0397933	0.929107	0.960267
swimbladderVascular_endothelial_cell	0.388756	0.902591	0.440655	0.327664	0.434657	0.607251	0.371336	0.322162	0.315305	0.259574	0.372981	0.370341	0.456203	0.398972	0.401604	0.927463	0.530913	0.567254	0.329671	0.480356	0.609021	0.509651	0.467899	0.499308	0.643657	0.290049	0.6293	0.420026	0.701025	0.613023	0.297937	0.460522	0.334213	0.380856	0.289048	0.607433	0.69867	0.493731	0.422017	0.343724	0.544479	0.670327	0.561078	0.520884	0.594595	0.488652	0.568097	0.609683	0.437178
gillBranchial_muscle_cell	0.913097	0.542633	0.652079	0.207854	0.84607	0.666309	0.452345	0.404963	0.947988	0.211989	0.681916	0.157534	0.0584621	0.992009	0.975123	0.530913	0.996458	0.358069	0.19499	0.130598	0.370923	0.438782	0.328419	0.126155	0.416871	0.539089	0.516813	0.0562905	0.968617	0.327795	0.686368	0.435751	0.249455	0.885148	0.779685	0.250084	0.555673	0.0880733	0.569326	0.695033	0.587863	0.424646	0.46049	0.14758	0.442818	0.243991	0.127234	0.837973	0.95736
gillFilament_ionocyte	0.70721	0.52488	0.56978	0.430506	0.40329	0.422027	0.796847	0.586347	0.71149	0.575929	0.508079	0.440103	0.356443	0.154735	0.356097	0.567254	0.358069	0.850462	0.377556	0.240723	0.846392	0.875989	0.47897	0.65547	0.863601	0.30624	0.849607	0.358835	0.29244	0.848597	0.67304	0.536915	0.306014	0.714924	0.833205	0.389705	0.645721	0.270893	0.814537	0.743848	0.313132	0.303895	0.354807	0.272124	0.451085	0.410913	0.272767	0.491371	0.31292
gillImmunocyte	0.725825	0.373688	0.330473	0.544139	0.326201	0.393165	0.356104	0.44545	0.562299	0.670346	0.706774	0.758625	0.677777	0.353182	0.379566	0.329671	0.19499	0.377556	0.858901	0.461191	0.313659	0.349916	0.608654	0.421113	0.240674	0.761911	0.33545	0.685224	0.228791	0.27842	0.595592	0.56142	0.666864	0.53961	0.547225	0.656483	0.386514	0.681362	0.399231	0.435974	0.549168	0.40627	0.530137	0.614139	0.40231	0.580802	0.738878	0.377997	0.32097
gillImmunocyte_tppp_high	0.223528	0.46135	0.582172	0.776162	0.677743	0.776689	0.736393	0.885993	0.312118	0.907874	0.530344	0.811549	0.761727	0.272315	0.226341	0.480356	0.130598	0.240723	0.461191	0.923274	0.250122	0.243364	0.333217	0.478181	0.230769	0.439532	0.125254	0.611338	0.17157	0.304313	0.316435	0.732848	0.850086	0.223281	0.172191	0.820828	0.474569	0.851888	0.298434	0.307118	0.754683	0.754814	0.803361	0.836667	0.552907	0.773947	0.899379	0.534901	0.283672
gillIonocyte	0.568643	0.551211	0.660727	0.462331	0.56356	0.443474	0.74007	0.438424	0.633468	0.477009	0.30963	0.434159	0.276964	0.29434	0.344656	0.609021	0.370923	0.846392	0.313659	0.250122	0.905728	0.867942	0.475047	0.712352	0.897434	0.267468	0.873252	0.372147	0.245271	0.852834	0.684497	0.400388	0.231632	0.721748	0.864025	0.321755	0.586885	0.309152	0.713268	0.711103	0.37558	0.55075	0.309012	0.185712	0.478454	0.452429	0.424823	0.573713	0.420661
gillLamellar_ionocyte	0.654191	0.50788	0.677961	0.438763	0.497868	0.448415	0.689947	0.660247	0.644264	0.356593	0.249462	0.342717	0.235908	0.22522	0.42121	0.509651	0.438782	0.875989	0.349916	0.243364	0.867942	0.947477	0.529835	0.672388	0.883521	0.431616	0.921795	0.293753	0.315956	0.896469	0.755884	0.593289	0.39211	0.73355	0.825806	0.403566	0.552114	0.281774	0.657403	0.700042	0.412235	0.790039	0.398952	0.47265	0.444958	0.568897	0.31542	0.540312	0.404907
gillMt_rich_cell	0.668233	0.451592	0.404442	0.46656	0.527701	0.536654	0.189076	0.246623	0.473808	0.391231	0.551304	0.537831	0.625936	0.500503	0.528405	0.467899	0.328419	0.47897	0.608654	0.333217	0.475047	0.529835	0.648531	0.501758	0.411512	0.744119	0.601434	0.599839	0.300493	0.371884	0.542904	0.418407	0.383482	0.554301	0.629597	0.600992	0.439684	0.55104	0.614121	0.638165	0.484459	0.434714	0.326261	0.366238	0.383201	0.309785	0.437695	0.629525	0.641581
gillNaK_ionocyte	0.342191	0.495868	0.383351	0.74986	0.320505	0.454919	0.601906	0.456379	0.491174	0.817484	0.630088	0.858018	0.902783	0.123311	0.141025	0.499308	0.126155	0.65547	0.421113	0.478181	0.712352	0.672388	0.501758	0.581197	0.732837	0.288711	0.452845	0.656282	0.189322	0.694747	0.558031	0.359639	0.513121	0.418929	0.647427	0.471233	0.658887	0.750181	0.62767	0.502893	0.198281	0.396127	0.407609	0.478985	0.439383	0.416468	0.656028	0.231112	0.186891
gillNCC_ionocyte	0.557192	0.6275	0.761003	0.424271	0.580386	0.576856	0.881247	0.77129	0.658617	0.435558	0.31934	0.232428	0.146192	0.175209	0.410167	0.643657	0.416871	0.863601	0.240674	0.230769	0.897434	0.883521	0.411512	0.732837	0.91285	0.187224	0.907999	0.248641	0.366436	0.86127	0.764587	0.595389	0.407859	0.804778	0.931323	0.365459	0.6634	0.303678	0.822977	0.817195	0.36184	0.524571	0.303551	0.182625	0.535167	0.475298	0.456558	0.583658	0.523188
gillPharyngeal_arch_cell	0.86378	0.28863	0.401623	0.51589	0.59798	0.389608	0.254439	0.388702	0.665391	0.327935	0.656001	0.465056	0.53695	0.861275	0.856451	0.290049	0.539089	0.30624	0.761911	0.439532	0.267468	0.431616	0.744119	0.288711	0.187224	0.963028	0.541543	0.543632	0.616955	0.173137	0.717609	0.294505	0.519337	0.767912	0.608433	0.403591	0.288321	0.520089	0.306888	0.502607	0.631914	0.317538	0.473514	0.69291	0.329858	0.360071	0.485964	0.824091	0.840269
gillPharyngeal_arch_cell_ponzr3_high	0.738102	0.577105	0.768677	0.32823	0.728108	0.558481	0.693912	0.638602	0.719848	0.252726	0.27594	0.0929483	0.13169	0.322728	0.553498	0.6293	0.516813	0.849607	0.33545	0.125254	0.873252	0.921795	0.601434	0.452845	0.907999	0.541543	0.976153	0.208865	0.45717	0.86219	0.638008	0.539739	0.12988	0.790487	0.705741	0.356602	0.80629	0.177221	0.748355	0.769242	0.467442	0.658095	0.32982	0.332422	0.466493	0.492765	0.215782	0.743058	0.672384
gillProliferating_cell	0.332964	0.459452	0.249263	0.862032	0.287605	0.429405	0.372886	0.340825	0.38791	0.881049	0.71113	0.958505	0.970138	0.134964	0.101791	0.420026	0.0562905	0.358835	0.685224	0.611338	0.372147	0.293753	0.599839	0.656282	0.248641	0.543632	0.208865	0.869721	0.0897436	0.364494	0.354492	0.24367	0.786889	0.185054	0.318611	0.633032	0.647574	0.927278	0.411799	0.399683	0.2317	0.399948	0.554569	0.799082	0.360204	0.553702	0.856639	0.186044	0.118357
gillStromal_cell	0.952034	0.655776	0.411747	0.0999015	0.646438	0.532144	0.471759	0.419661	0.894463	0.137891	0.716858	0.163278	0.0606079	0.985723	0.984794	0.701025	0.968617	0.29244	0.228791	0.17157	0.245271	0.315956	0.300493	0.189322	0.366436	0.616955	0.45717	0.0897436	0.965086	0.284601	0.775441	0.352739	0.0526545	0.833535	0.631478	0.313372	0.396095	0.061559	0.707618	0.745034	0.580737	0.106394	0.286553	0.0371801	0.393572	0.0757846	0.190827	0.9459	0.934751
gillvH_ionocyte	0.530489	0.587771	0.633914	0.495619	0.353542	0.488424	0.916411	0.713561	0.738945	0.654727	0.505499	0.475339	0.390824	0.139613	0.277271	0.613023	0.327795	0.848597	0.27842	0.304313	0.852834	0.896469	0.371884	0.694747	0.86127	0.173137	0.86219	0.364494	0.284601	0.841316	0.709719	0.605349	0.399455	0.708668	0.886882	0.34193	0.688813	0.284866	0.809598	0.740915	0.241157	0.483937	0.334714	0.308172	0.48865	0.491916	0.320046	0.446075	0.312874
adultlungAlveolar_bipotent_progenitor	0.829358	0.331586	0.362908	0.134146	0.272207	0.336445	0.577975	0.326881	0.841347	0.170888	0.446111	0.288461	0.285605	0.765002	0.712759	0.297937	0.686368	0.67304	0.595592	0.316435	0.684497	0.755884	0.542904	0.558031	0.764587	0.717609	0.638008	0.354492	0.775441	0.709719	0.752161	0.352957	0.14121	0.76209	0.84329	0.352183	0.239914	0.194109	0.747377	0.709987	0.305282	0.501379	0.213597	0.132565	0.547607	0.209881	0.163545	0.53064	0.501923
adultlungAlveolar_macrophage_Ear2_high	0.391005	0.356155	0.820941	0.547579	0.74987	0.6246	0.834833	0.906521	0.48711	0.642427	0.57909	0.44651	0.317247	0.137541	0.335907	0.460522	0.435751	0.536915	0.56142	0.732848	0.400388	0.593289	0.418407	0.359639	0.595389	0.294505	0.539739	0.24367	0.352739	0.605349	0.352957	0.754074	0.597802	0.299274	0.297603	0.66599	0.394659	0.37534	0.386665	0.373041	0.7807	0.860998	0.72225	0.573569	0.622625	0.691387	0.473382	0.560086	0.433449
adultlungAlveolar_macrophage_Pclaf_high	0.220826	0.432484	0.534364	0.763987	0.399588	0.451248	0.617457	0.786184	0.322629	0.773046	0.771352	0.795976	0.824017	0.180971	0.251595	0.334213	0.249455	0.306014	0.666864	0.850086	0.231632	0.39211	0.383482	0.513121	0.407859	0.519337	0.12988	0.786889	0.0526545	0.399455	0.14121	0.597802	0.525937	0.178314	0.144539	0.54543	0.0612392	0.586995	0.206613	0.186057	0.619396	0.690247	0.548635	0.639049	0.480197	0.547815	0.46902	0.33188	0.327122
adultlungAT1	0.914834	0.311094	0.45402	0.280104	0.445353	0.376225	0.611785	0.487388	0.817716	0.21453	0.401381	0.148473	0.160655	0.861156	0.905407	0.380856	0.885148	0.714924	0.53961	0.223281	0.721748	0.73355	0.554301	0.418929	0.804778	0.767912	0.790487	0.185054	0.833535	0.708668	0.76209	0.299274	0.178314	0.829179	0.815717	0.252199	0.298655	0.130303	0.784747	0.71371	0.489919	0.346269	0.193182	0.124904	0.251833	0.236108	0.114951	0.711225	0.739305
adultlungAT2	0.764217	0.346157	0.39782	0.204197	0.367864	0.261108	0.647944	0.446691	0.729893	0.25781	0.314111	0.171566	0.189839	0.696126	0.708959	0.289048	0.779685	0.833205	0.547225	0.172191	0.864025	0.825806	0.629597	0.647427	0.931323	0.608433	0.705741	0.318611	0.631478	0.886882	0.84329	0.297603	0.144539	0.815717	0.941912	0.157739	0.314287	0.0697984	0.835163	0.80852	0.220573	0.384165	0.168527	0.0908572	0.249891	0.212373	0.0595641	0.467842	0.417281
adultlungB	0.165799	0.624956	0.63363	0.573058	0.602374	0.713867	0.357778	0.531617	0.403952	0.44063	0.338237	0.650882	0.636448	0.194246	0.271158	0.607433	0.250084	0.389705	0.656483	0.820828	0.321755	0.403566	0.600992	0.471233	0.365459	0.403591	0.356602	0.633032	0.313372	0.34193	0.352183	0.66599	0.54543	0.252199	0.157739	0.925842	0.376344	0.688194	0.35848	0.306563	0.775785	0.664705	0.65658	0.628823	0.727977	0.707485	0.600412	0.353914	0.295535
adultlungB_cell_(Plasmocyte)	0.501075	0.653375	0.739526	0.693133	0.551286	0.540028	0.512145	0.421323	0.343214	0.596789	0.379471	0.573278	0.685084	0.410465	0.542823	0.69867	0.555673	0.645721	0.386514	0.474569	0.586885	0.552114	0.439684	0.658887	0.6634	0.288321	0.80629	0.647574	0.396095	0.688813	0.239914	0.394659	0.0612392	0.298655	0.314287	0.376344	0.920749	0.181706	0.30075	0.438809	0.367836	0.529837	0.654844	0.525937	0.380406	0.454453	0.239193	0.180979	0.207649
adultlungCD8+_T_cell_Hmgb2_high	0.0620925	0.635728	0.534014	0.886623	0.538389	0.561712	0.277846	0.387531	0.137696	0.647727	0.552741	0.895719	0.91965	0.0632844	0.0586234	0.493731	0.0880733	0.270893	0.681362	0.851888	0.309152	0.281774	0.55104	0.750181	0.303678	0.520089	0.177221	0.927278	0.061559	0.284866	0.194109	0.37534	0.586995	0.130303	0.0697984	0.688194	0.181706	0.768786	0.177191	0.170877	0.446238	0.358855	0.535796	0.701921	0.69613	0.473226	0.599812	0.228778	0.188169
adultlungCiliated_cell	0.798811	0.529862	0.25127	0.145455	0.318419	0.37639	0.366671	0.273956	0.81388	0.109624	0.292325	0.385122	0.343254	0.30844	0.467592	0.422017	0.569326	0.814537	0.399231	0.298434	0.713268	0.657403	0.614121	0.62767	0.822977	0.306888	0.748355	0.411799	0.707618	0.809598	0.747377	0.386665	0.206613	0.784747	0.835163	0.35848	0.30075	0.177191	0.884302	0.815649	0.396541	0.37341	0.259238	0.218532	0.353689	0.401773	0.214019	0.557267	0.612858
adultlungClara	0.853951	0.39027	0.465361	0.259015	0.359105	0.221203	0.49353	0.416741	0.781385	0.282387	0.327338	0.273819	0.346314	0.682184	0.724415	0.343724	0.695033	0.743848	0.435974	0.307118	0.711103	0.700042	0.638165	0.502893	0.817195	0.502607	0.769242	0.399683	0.745034	0.740915	0.709987	0.373041	0.186057	0.71371	0.80852	0.306563	0.438809	0.170877	0.815649	0.790689	0.306085	0.410888	0.237903	0.210572	0.31305	0.344839	0.197895	0.545403	0.577598
adultlungConventional_dendritic_cell_Gngt2_high	0.41812	0.419579	0.832264	0.588236	0.769856	0.723284	0.746902	0.86987	0.741955	0.577973	0.385733	0.380199	0.204661	0.336219	0.468989	0.544479	0.587863	0.313132	0.549168	0.754683	0.37558	0.412235	0.484459	0.198281	0.36184	0.631914	0.467442	0.2317	0.580737	0.241157	0.305282	0.7807	0.619396	0.489919	0.220573	0.775785	0.367836	0.446238	0.396541	0.306085	0.869135	0.931966	0.792339	0.729318	0.681452	0.757097	0.568654	0.642068	0.657336
adultlungConventional_dendritic_cell_H2-M2_high	0.154152	0.594579	0.855798	0.732596	0.854275	0.811376	0.734189	0.794763	0.196889	0.597407	0.22273	0.46613	0.191959	0.147713	0.12395	0.670327	0.424646	0.303895	0.40627	0.754814	0.55075	0.790039	0.434714	0.396127	0.524571	0.317538	0.658095	0.399948	0.106394	0.483937	0.501379	0.860998	0.690247	0.346269	0.384165	0.664705	0.529837	0.358855	0.37341	0.410888	0.931966	0.997126	0.893387	0.844401	0.665047	0.853662	0.742795	0.646027	0.389618
adultlungConventional_dendritic_cell_Mgl2_high	0.242436	0.542212	0.760629	0.630767	0.738506	0.701302	0.760683	0.80733	0.456316	0.700868	0.309287	0.608244	0.517866	0.195276	0.242573	0.561078	0.46049	0.354807	0.530137	0.803361	0.309012	0.398952	0.326261	0.407609	0.303551	0.473514	0.32982	0.554569	0.286553	0.334714	0.213597	0.72225	0.548635	0.193182	0.168527	0.65658	0.654844	0.535796	0.259238	0.237903	0.792339	0.893387	0.792522	0.739592	0.670271	0.749838	0.580849	0.522402	0.502937
adultlungConventional_dendritic_cell_Tubb5_high	0.104658	0.545286	0.532238	0.843224	0.393289	0.535875	0.547618	0.59953	0.41961	0.619366	0.342449	0.685202	0.692418	0.0943612	0.106189	0.520884	0.14758	0.272124	0.614139	0.836667	0.185712	0.47265	0.366238	0.478985	0.182625	0.69291	0.332422	0.799082	0.0371801	0.308172	0.132565	0.573569	0.639049	0.124904	0.0908572	0.628823	0.525937	0.701921	0.218532	0.210572	0.729318	0.844401	0.739592	0.76513	0.51823	0.696207	0.615994	0.161186	0.303405
adultlungCxcr6_high_T_cell	0.262473	0.68052	0.603534	0.406265	0.71731	0.705603	0.528032	0.543504	0.321777	0.400295	0.493371	0.568407	0.615844	0.156101	0.372067	0.594595	0.442818	0.451085	0.40231	0.552907	0.478454	0.444958	0.383201	0.439383	0.535167	0.329858	0.466493	0.360204	0.393572	0.48865	0.547607	0.622625	0.480197	0.251833	0.249891	0.727977	0.380406	0.69613	0.353689	0.31305	0.681452	0.665047	0.670271	0.51823	0.840543	0.63064	0.482038	0.379285	0.437903
adultlungDendritic_cell_Naaa_high	0.217197	0.532778	0.643161	0.464025	0.633303	0.68291	0.647203	0.742796	0.336748	0.610603	0.375121	0.552931	0.630682	0.097131	0.195914	0.488652	0.243991	0.410913	0.580802	0.773947	0.452429	0.568897	0.309785	0.416468	0.475298	0.360071	0.492765	0.553702	0.0757846	0.491916	0.209881	0.691387	0.547815	0.236108	0.212373	0.707485	0.454453	0.473226	0.401773	0.344839	0.757097	0.853662	0.749838	0.696207	0.63064	0.756863	0.579901	0.274263	0.325753
adultlungDividing_dendritic_cells	0.143645	0.636819	0.577359	0.837056	0.536303	0.659534	0.436857	0.59102	0.272524	0.750401	0.704607	0.800163	0.892285	0.114817	0.0397933	0.568097	0.127234	0.272767	0.738878	0.899379	0.424823	0.31542	0.437695	0.656028	0.456558	0.485964	0.215782	0.856639	0.190827	0.320046	0.163545	0.473382	0.46902	0.114951	0.0595641	0.600412	0.239193	0.599812	0.214019	0.197895	0.568654	0.742795	0.580849	0.615994	0.482038	0.579901	0.504323	0.250355	0.189317
adultlungEndothelial_cell_Kdr_high	0.669349	0.491038	0.671234	0.446761	0.818229	0.643374	0.444786	0.441101	0.644026	0.234443	0.548078	0.21636	0.250961	0.908443	0.929107	0.609683	0.837973	0.491371	0.377997	0.534901	0.573713	0.540312	0.629525	0.231112	0.583658	0.824091	0.743058	0.186044	0.9459	0.446075	0.53064	0.560086	0.33188	0.711225	0.467842	0.353914	0.180979	0.228778	0.557267	0.545403	0.642068	0.646027	0.522402	0.161186	0.379285	0.274263	0.250355	0.873256	0.90709
adultlungEndothelial_cells_Vwf_high	0.706232	0.433296	0.342458	0.385909	0.635417	0.53736	0.365464	0.478896	0.780873	0.248373	0.621511	0.139544	0.333697	0.962397	0.960267	0.437178	0.95736	0.31292	0.32097	0.283672	0.420661	0.404907	0.641581	0.186891	0.523188	0.840269	0.672384	0.118357	0.934751	0.312874	0.501923	0.433449	0.327122	0.739305	0.417281	0.295535	0.207649	0.188169	0.612858	0.577598	0.657336	0.389618	0.502937	0.303405	0.437903	0.325753	0.189317	0.90709	0.949275
adultlungEndothelial_cell_Tmem100_high	0.715534	0.420891	0.521782	0.252022	0.610271	0.404052	0.210531	0.249474	0.593205	0.182978	0.661911	0.15735	0.196124	0.915197	0.958127	0.419896	0.875507	0.408479	0.384683	0.329838	0.343982	0.435283	0.675227	0.166134	0.405755	0.815587	0.623673	0.250012	0.946213	0.306821	0.458211	0.516536	0.358416	0.725144	0.489759	0.421899	0.196322	0.204011	0.653445	0.620327	0.656818	0.513302	0.535194	0.236116	0.482818	0.450018	0.292018	0.883325	0.926703
adultlungEosinophil	0.484275	0.548364	0.764404	0.53297	0.717303	0.715776	0.747462	0.920076	0.647389	0.519351	0.363555	0.393162	0.157031	0.575161	0.645851	0.638201	0.555945	0.371201	0.413784	0.699048	0.373944	0.574464	0.430759	0.166915	0.362952	0.599092	0.444797	0.152633	0.57994	0.399624	0.485786	0.800737	0.533636	0.407659	0.316551	0.738713	0.167306	0.444692	0.414103	0.345544	0.90383	0.883108	0.771266	0.756126	0.695486	0.766905	0.578865	0.504564	0.247123
adultlungInterstitial_macrophage	0.422703	0.44842	0.767817	0.505724	0.654149	0.61967	0.878437	0.908332	0.509882	0.60483	0.473796	0.320102	0.205158	0.345596	0.600963	0.514071	0.428448	0.50211	0.552235	0.795249	0.409468	0.584916	0.396334	0.263452	0.489081	0.619594	0.560674	0.234898	0.457132	0.596511	0.42592	0.72467	0.544405	0.419127	0.2822	0.646189	0.338317	0.392483	0.362476	0.37147	0.801776	0.892585	0.735262	0.659169	0.590879	0.704399	0.475174	0.638316	0.554965
adultlungMyeloid_cell_Ccl4_high	0.339725	0.658402	0.634344	0.618635	0.760246	0.58784	0.555918	0.564068	0.599063	0.192399	0.713516	0.37179	0.199415	0.540007	0.781261	0.675262	0.535299	0.261137	0.303946	0.417049	0.44991	0.336252	0.540275	0.226328	0.571163	0.538086	0.742313	0.211461	0.789152	0.23194	0.436123	0.463604	0.312154	0.446384	0.153822	0.592459	0.372483	0.48138	0.545366	0.530556	0.748728	0.778736	0.321883	0.607026	0.689445	0.619878	0.491864	0.504651	0.797439
adultlungMyeloid_cell_Elane_high	0.115896	0.480192	0.439079	0.840688	0.437392	0.475295	0.214339	0.474187	0.216525	0.760115	0.528374	0.871109	0.918442	0.104961	0.145871	0.451458	0.164906	0.330628	0.757712	0.866596	0.221364	0.444611	0.570174	0.737468	0.22506	0.576113	0.32403	0.890395	0.148276	0.32607	0.177192	0.465513	0.508024	0.0907258	0.0753349	0.565978	0.723695	0.677314	0.11539	0.126466	0.479826	0.349138	0.51097	0.679983	0.329737	0.5968	0.537439	0.187467	0.146314
adultlungNeutrophil	0.433009	0.62893	0.783743	0.714883	0.744318	0.732797	0.780006	0.783655	0.378413	0.398639	0.491203	0.458838	0.274	0.390253	0.434212	0.56799	0.706401	0.454552	0.238286	0.64927	0.44886	0.608696	0.319596	0.232923	0.545242	0.447992	0.550074	0.209256	0.689971	0.601897	0.389589	0.754911	0.681775	0.29855	0.217638	0.625394	0.140762	0.750676	0.118761	0.187209	0.838971	0.645002	0.753377	0.741949	0.764041	0.729767	0.674259	0.560263	0.388406
adultlungNK	0.247251	0.661636	0.607237	0.565968	0.524834	0.590828	0.386434	0.594854	0.308999	0.46889	0.506958	0.518657	0.629495	0.19756	0.347436	0.631211	0.353866	0.341102	0.54201	0.651756	0.289467	0.380344	0.493827	0.405471	0.344564	0.327047	0.291628	0.562368	0.321163	0.370119	0.266609	0.634265	0.502737	0.23683	0.195602	0.732551	0.286932	0.679356	0.365351	0.347738	0.695352	0.85496	0.599027	0.505115	0.749284	0.663736	0.553968	0.447697	0.396552
adultlungPlasmacytoid_dendritic_cell	0.303799	0.461523	0.815747	0.580086	0.638325	0.748826	0.809183	0.875346	0.512563	0.670757	0.530263	0.506403	0.288349	0.160285	0.343887	0.56073	0.451947	0.544607	0.591568	0.768067	0.510441	0.507005	0.441357	0.370907	0.496637	0.426026	0.56245	0.343457	0.445636	0.557792	0.295356	0.722632	0.588441	0.251913	0.173936	0.701485	0.397415	0.499124	0.239918	0.219606	0.804976	0.869363	0.746375	0.671668	0.611822	0.725929	0.562208	0.499097	0.454521
adultlungProliferating_cell	0.206074	0.27369	0.26773	0.857234	0.309157	0.329321	0.240445	0.325976	0.274131	0.730238	0.502893	0.867036	0.804737	0.323167	0.0955424	0.199771	0.119321	0.28208	0.859092	0.800643	0.265393	0.251932	0.528262	0.751003	0.221304	0.669557	0.21713	0.90261	0.0340952	0.257185	0.558357	0.306763	0.54611	0.34762	0.600184	0.541011	0.292507	0.665362	0.600214	0.326253	0.427861	0.760103	0.378139	0.713256	0.368913	0.486897	0.525937	0.0274395	0.0697396
adultlungStromal_cell_Acta2_high	0.853184	0.330035	0.346753	0.149221	0.483675	0.409187	0.376169	0.480687	0.632398	0.122675	0.676465	0.143689	0.11634	0.986511	0.982105	0.337185	0.974477	0.320903	0.341539	0.231545	0.486184	0.367732	0.595578	0.0767364	0.319351	0.676166	0.467784	0.144309	0.983774	0.234342	0.633884	0.325846	0.124836	0.734187	0.563304	0.195126	0.137816	0.130539	0.575016	0.548904	0.576157	0.111446	0.245972	0.105387	0.388784	0.317141	0.0587127	0.821666	0.963431
adultlungStromal_cell_Dcn_high	0.894347	0.227425	0.306156	0.171406	0.428048	0.290704	0.447368	0.598009	0.781394	0.264963	0.603743	0.0832781	0.135822	0.99159	0.994844	0.210526	0.992053	0.322288	0.243724	0.182067	0.323394	0.419922	0.408608	0.111095	0.437491	0.476745	0.631294	0.0542491	0.979678	0.304288	0.683626	0.455327	0.170501	0.870722	0.715912	0.120137	0.545779	0.0358542	0.355664	0.651824	0.471221	0.0724589	0.236213	0.108364	0.348365	0.336275	0.0829698	0.81915	0.955556
adultlungStromal_cell_Inmt_high	0.902522	0.256029	0.395591	0.245788	0.412393	0.339429	0.464722	0.601409	0.799631	0.214489	0.467196	0.11812	0.0969813	0.976644	0.980349	0.306637	0.983445	0.378683	0.358453	0.224377	0.417307	0.439801	0.405946	0.159844	0.485686	0.706532	0.547249	0.0766582	0.964108	0.354602	0.543404	0.324395	0.117786	0.795821	0.712305	0.172107	0.346042	0.0647556	0.390342	0.538123	0.505499	0.167762	0.228556	0.0598511	0.251283	0.175914	0.0437162	0.776595	0.930815
adultlungT	0.19417	0.728633	0.561931	0.468763	0.595055	0.693474	0.272947	0.456421	0.206212	0.475319	0.610511	0.710754	0.816812	0.193532	0.208342	0.665575	0.284289	0.312421	0.581841	0.814905	0.363326	0.29442	0.495005	0.493505	0.276821	0.360186	0.324535	0.627822	0.24594	0.334951	0.294888	0.642725	0.627193	0.240859	0.131411	0.828453	0.333168	0.763104	0.339918	0.215252	0.685014	0.68689	0.649205	0.582326	0.821675	0.69334	0.593295	0.393458	0.408273
fetallungAlveolar_Macrophage	0.1014	0.462479	0.746779	0.846678	0.661705	0.652329	0.876525	0.904291	0.453171	0.865148	0.530577	0.595992	0.690976	0.0688893	0.248379	0.582844	0.12945	0.533459	0.443594	0.853782	0.402558	0.549931	0.306565	0.445283	0.347716	0.250389	0.373283	0.545887	0.143298	0.652143	0.155416	0.880282	0.619617	0.149614	0.211014	0.81213	0.55874	0.610516	0.233704	0.270944	0.913138	0.853987	0.869665	0.667254	0.72442	0.8769	0.586293	0.331481	0.22342
fetallungDistal_progenitor_cell	0.73346	0.44386	0.260367	0.596874	0.41832	0.30274	0.425462	0.392897	0.709755	0.647378	0.608425	0.816734	0.798107	0.43559	0.272323	0.40097	0.306142	0.557482	0.792541	0.521466	0.58517	0.4685	0.71215	0.82014	0.55384	0.65211	0.410781	0.903108	0.20758	0.529303	0.847207	0.28391	0.443701	0.695157	0.914588	0.357721	0.380199	0.593477	0.857269	0.792933	0.214685	0.261752	0.413516	0.575621	0.43051	0.374706	0.406004	0.218165	0.264662
fetallungEpithelial_cell_Aldh1a2_high	0.741908	0.355202	0.531424	0.526983	0.457377	0.365517	0.476466	0.631714	0.561597	0.466094	0.65003	0.364519	0.467556	0.843764	0.929566	0.348327	0.779133	0.459428	0.499503	0.257318	0.399916	0.460998	0.553304	0.453006	0.530604	0.493835	0.554249	0.408342	0.689483	0.428434	0.842286	0.421767	0.447004	0.821359	0.79561	0.199802	0.487901	0.297814	0.630138	0.733788	0.282867	0.227245	0.393066	0.316477	0.487879	0.385829	0.29922	0.525414	0.877921
fetallungErythroid_cell_Hba-x_high	0.498535	0.578795	0.322268	0.436287	0.354195	0.560194	0.525437	0.549548	0.434729	0.649955	0.570527	0.655691	0.694187	0.871165	0.739125	0.445829	0.572018	0.312944	0.446277	0.515807	0.283593	0.271299	0.389072	0.541887	0.332782	0.422131	0.331233	0.604871	0.682722	0.315448	0.708607	0.336634	0.60598	0.453683	0.587243	0.439498	0.338676	0.661048	0.602576	0.644506	0.250234	0.139643	0.435459	0.59667	0.550855	0.43206	0.554595	0.292182	0.548525
fetallungErythroid_cell_Hbb-bs_high	0.519582	0.457948	0.423436	0.524341	0.482872	0.473654	0.632654	0.631608	0.329273	0.665285	0.510038	0.672942	0.704597	0.826438	0.669127	0.409578	0.446726	0.33412	0.463101	0.566715	0.42519	0.377681	0.445533	0.574943	0.324808	0.398087	0.374922	0.656678	0.611524	0.347656	0.329803	0.554444	0.730782	0.446603	0.479445	0.482233	0.386738	0.635023	0.647094	0.539699	0.375357	0.389308	0.54672	0.712578	0.452788	0.551452	0.777761	0.376425	0.54104
fetallungErythroid_cell_Mt2_high	0.321346	0.687888	0.592696	0.87509	0.554012	0.676128	0.558081	0.535692	0.186893	0.766079	0.481295	0.87517	0.791793	0.44146	0.233921	0.605331	0.120373	0.470304	0.548503	0.709593	0.50955	0.440744	0.415213	0.619082	0.320661	0.307133	0.293871	0.804484	0.268386	0.511108	0.421187	0.695726	0.85214	0.246747	0.21128	0.724903	0.452449	0.897903	0.636385	0.436905	0.573964	0.663279	0.547202	0.889067	0.652468	0.628514	0.831614	0.218254	0.277677
fetallungErythroid_cell_Mt2&Mt1_high	0.246672	0.710333	0.434655	0.739712	0.463325	0.606375	0.474523	0.352515	0.340583	0.89236	0.761642	0.960704	0.943968	0.0966339	0.0913655	0.624845	0.0561942	0.617526	0.758791	0.797382	0.610316	0.385562	0.568565	0.836622	0.430162	0.253733	0.254431	0.961649	0.121302	0.651634	0.285808	0.633838	0.790299	0.133376	0.223234	0.867422	0.618484	0.823891	0.711467	0.553764	0.397702	0.299585	0.515737	0.629497	0.696116	0.749246	0.712061	0.168952	0.145373
fetallungInterstitial_macrophage	0.213344	0.500918	0.778061	0.757884	0.697512	0.741014	0.934408	0.924143	0.326135	0.832085	0.481951	0.396689	0.469131	0.114279	0.331346	0.559636	0.118948	0.448028	0.404	0.878978	0.407638	0.594341	0.29247	0.434766	0.413769	0.40628	0.429753	0.399001	0.139022	0.644343	0.421516	0.880708	0.551169	0.479746	0.458734	0.692884	0.497282	0.451399	0.296402	0.368492	0.903824	0.979624	0.86498	0.584874	0.645915	0.854311	0.443477	0.482058	0.308697
fetallungLung_mesenchyme_cell	0.374645	0.527847	0.325807	0.585365	0.362783	0.452342	0.451341	0.394355	0.435991	0.701917	0.669064	0.738241	0.791552	0.671683	0.651251	0.493466	0.543405	0.331195	0.551831	0.567091	0.330407	0.25366	0.490754	0.621818	0.251758	0.473382	0.237348	0.761633	0.66664	0.333129	0.500912	0.372956	0.716014	0.300207	0.429527	0.52242	0.514487	0.740922	0.558803	0.449735	0.276078	0.231372	0.413316	0.737111	0.552922	0.516588	0.702435	0.33954	0.677962
fetallungNeutrophil_Gm5483_high	0.455276	0.451781	0.378441	0.698263	0.429096	0.434623	0.504026	0.590597	0.494487	0.652507	0.699992	0.600406	0.769145	0.74932	0.712887	0.498822	0.510345	0.429206	0.545659	0.574609	0.403541	0.260553	0.525749	0.560676	0.306501	0.541837	0.21356	0.680544	0.675657	0.421565	0.438385	0.383711	0.650116	0.405785	0.433738	0.385981	0.385679	0.659893	0.56383	0.498701	0.266361	0.17181	0.406961	0.593311	0.384863	0.456019	0.725237	0.493808	0.731739
fetallungNeutrophil_S100a8_high	0.140889	0.720557	0.680768	0.848362	0.715407	0.738532	0.547926	0.522651	0.323698	0.758798	0.566468	0.771033	0.817006	0.0661504	0.168425	0.747812	0.120135	0.480929	0.474779	0.611798	0.434197	0.462888	0.497213	0.578228	0.428095	0.268889	0.400526	0.672969	0.0844392	0.613734	0.288991	0.780262	0.701619	0.1523	0.235455	0.846661	0.564481	0.718486	0.475051	0.29052	0.610639	0.601783	0.647933	0.755676	0.756456	0.840437	0.711704	0.340792	0.184235
fetallungSmooth_muscle_cell	0.716753	0.437606	0.40395	0.509288	0.363426	0.46221	0.500845	0.483858	0.531674	0.492132	0.690616	0.510146	0.635689	0.878234	0.884047	0.417061	0.760444	0.334218	0.339921	0.361254	0.270183	0.235468	0.378372	0.364027	0.260852	0.374762	0.349041	0.463329	0.883802	0.248466	0.587989	0.571836	0.654397	0.552504	0.539217	0.457504	0.558587	0.489265	0.604094	0.572638	0.46197	0.233524	0.516281	0.757434	0.433371	0.582525	0.672845	0.457459	0.904727
fetallungStromal_cell_Ptn_high	0.452179	0.516494	0.370889	0.54571	0.408413	0.432541	0.379937	0.44237	0.443416	0.549088	0.607611	0.551621	0.662177	0.865859	0.883314	0.447059	0.622632	0.335566	0.433366	0.424736	0.322973	0.322583	0.43263	0.501041	0.295205	0.443032	0.278625	0.577863	0.871554	0.301491	0.514804	0.296945	0.612742	0.418544	0.47655	0.490069	0.451444	0.668564	0.656984	0.519665	0.27743	0.198101	0.364256	0.650278	0.549848	0.508776	0.644423	0.445805	0.774003
[truncated: 26 more columns]

## Sheet: Correlation of HMZ
	Zebrafish10	Zebrafish11	Zebrafish12	Zebrafish13	Zebrafish14	Zebrafish15	Zebrafish16	Zebrafish17	Zebrafish18	Zebrafish19	Zebrafish1	Zebrafish20	Zebrafish21	Zebrafish22	Zebrafish23	Zebrafish24	Zebrafish25	Zebrafish26	Zebrafish27	Zebrafish28	Zebrafish29	Zebrafish2	Zebrafish30	Zebrafish31	Zebrafish32	Zebrafish33	Zebrafish34	Zebrafish35	Zebrafish36	Zebrafish37	Zebrafish38	Zebrafish39	Zebrafish3	Zebrafish40	Zebrafish41	Zebrafish42	Zebrafish43	Zebrafish44	Zebrafish45	Zebrafish46	Zebrafish47	Zebrafish48	Zebrafish49	Zebrafish4	Zebrafish50	Zebrafish51	Zebrafish52	Zebrafish53	Zebrafish54
Zebrafish10	0.970058	0.152849	0.964914	0.454698	0.280665	0.342953	0.588342	0.634169	0.865029	0.281935	0.17777	0.878914	0.533054	0.185766	0.954122	0.610806	0.328486	0.283878	0.791698	0.286824	0.634824	0.352701	0.185622	0.443899	0.394568	0.4105	0.179029	0.298615	0.415396	0.387629	0.720935	0.949522	0.281356	0.139694	0.405899	0.424737	0.170629	0.916464	0.564946	0.582633	0.545788	0.710986	0.967809	0.641788	0.591317	0.747275	0.444303	0.261181	0.202169
Zebrafish11	0.152849	0.938626	0.216662	0.555403	0.637007	0.568478	0.2685	0.236806	0.554849	0.664719	0.949561	0.325853	0.340615	0.921522	0.196615	0.314151	0.547	0.420144	0.271227	0.509935	0.362504	0.839853	0.935209	0.493432	0.51955	0.396036	0.639273	0.52041	0.550392	0.745647	0.116777	0.237209	0.332637	0.962399	0.217198	0.581669	0.956741	0.573863	0.450022	0.456194	0.258788	0.175763	0.161554	0.33145	0.125137	0.20575	0.801814	0.657016	0.57135
Zebrafish12	0.964914	0.216662	0.960885	0.457755	0.315568	0.424719	0.658201	0.721507	0.826018	0.358558	0.177212	0.855554	0.657212	0.238982	0.951169	0.712957	0.505529	0.273874	0.806201	0.32027	0.710281	0.326975	0.189302	0.587932	0.518914	0.367187	0.187223	0.33396	0.51664	0.339367	0.722453	0.945403	0.280061	0.157957	0.300187	0.399065	0.165403	0.895094	0.678993	0.704295	0.660428	0.682673	0.962669	0.733058	0.567532	0.722332	0.417318	0.234685	0.287324
Zebrafish13	0.454698	0.555403	0.457755	0.943453	0.946273	0.314079	0.423219	0.43786	0.508335	0.274791	0.155914	0.887478	0.429989	0.838554	0.515248	0.42336	0.279396	0.695712	0.309701	0.928065	0.395817	0.239781	0.165295	0.410766	0.37205	0.812576	0.716716	0.93641	0.33896	0.505683	0.66954	0.469651	0.604691	0.376022	0.628201	0.930529	0.15668	0.301442	0.313986	0.775119	0.548122	0.817755	0.432644	0.353853	0.51609	0.441836	0.251422	0.712602	0.535682
Zebrafish14	0.280665	0.637007	0.315568	0.946273	0.956906	0.34845	0.39591	0.409964	0.486273	0.301612	0.186018	0.838155	0.427065	0.858338	0.40591	0.385608	0.286633	0.667946	0.330299	0.933633	0.365504	0.29823	0.198101	0.408849	0.386565	0.805705	0.749946	0.942543	0.357245	0.525924	0.608493	0.29641	0.599856	0.478446	0.585259	0.929471	0.18991	0.240428	0.320432	0.749917	0.533396	0.781741	0.26296	0.355759	0.501313	0.461792	0.316241	0.699084	0.526814
Zebrafish15	0.342953	0.568478	0.424719	0.314079	0.34845	0.911547	0.619468	0.545691	0.375878	0.907209	0.538126	0.240187	0.678766	0.427813	0.472637	0.688755	0.644234	0.552737	0.432788	0.334856	0.631327	0.720133	0.612183	0.680363	0.930712	0.286133	0.486043	0.301022	0.89954	0.546115	0.390194	0.464424	0.591777	0.430932	0.347061	0.293385	0.512252	0.36886	0.683655	0.584022	0.556514	0.179518	0.348212	0.706191	0.426392	0.249912	0.632769	0.45929	0.750911
Zebrafish16	0.588342	0.2685	0.658201	0.423219	0.39591	0.619468	0.817763	0.83214	0.22036	0.60432	0.203824	0.461594	0.81241	0.297119	0.727478	0.841263	0.726054	0.51191	0.779741	0.472504	0.812446	0.286709	0.21327	0.766694	0.663719	0.243863	0.298619	0.475871	0.669162	0.23218	0.744763	0.625076	0.500608	0.221705	0.487504	0.300054	0.195004	0.171158	0.795223	0.768421	0.858853	0.474993	0.569043	0.807119	0.68123	0.449806	0.289434	0.232325	0.689583
Zebrafish17	0.634169	0.236806	0.721507	0.43786	0.409964	0.545691	0.83214	0.950173	0.277345	0.510924	0.169129	0.577007	0.845529	0.28004	0.745324	0.892845	0.777496	0.371011	0.885975	0.467417	0.843432	0.193536	0.15445	0.806799	0.661471	0.186957	0.265928	0.479295	0.632054	0.171104	0.935255	0.659014	0.303759	0.200011	0.36023	0.277241	0.156975	0.217604	0.831874	0.80145	0.883914	0.684086	0.664342	0.870806	0.599529	0.944331	0.172285	0.16374	0.625143
Zebrafish18	0.865029	0.554849	0.826018	0.508335	0.486273	0.375878	0.22036	0.277345	0.991878	0.388856	0.598324	0.705507	0.145637	0.378122	0.68464	0.186212	0.359525	0.385586	0.328284	0.465173	0.210996	0.947881	0.694144	0.249338	0.324237	0.412194	0.910299	0.590342	0.258223	0.941881	0.380838	0.851094	0.527867	0.40273	0.341871	0.578004	0.56845	0.977173	0.232317	0.207755	0.206388	0.657302	0.908094	0.184234	0.401471	0.602001	0.938659	0.899838	0.245696
Zebrafish19	0.281935	0.664719	0.358558	0.274791	0.301612	0.907209	0.60432	0.510924	0.388856	0.907705	0.704802	0.193518	0.687424	0.476295	0.400932	0.681	0.672885	0.51673	0.453701	0.290705	0.639129	0.758906	0.724669	0.682644	0.928371	0.273687	0.524457	0.271212	0.898058	0.591187	0.338147	0.411845	0.548629	0.623691	0.322586	0.276504	0.688468	0.376536	0.696209	0.549608	0.54141	0.166568	0.253701	0.689683	0.365637	0.178353	0.678331	0.509523	0.785437
Zebrafish1	0.17777	0.949561	0.177212	0.155914	0.186018	0.538126	0.203824	0.169129	0.598324	0.704802	0.953885	0.162853	0.206978	0.922022	0.11527	0.221896	0.478525	0.215104	0.300694	0.124435	0.269317	0.906313	0.940363	0.355996	0.459867	0.231766	0.685755	0.122676	0.477367	0.832543	0.0796475	0.198547	0.167791	0.97005	0.0966151	0.167464	0.960935	0.734885	0.351133	0.195241	0.151263	0.086259	0.130245	0.230273	0.0734281	0.259734	0.886541	0.724311	0.430433
Zebrafish20	0.878914	0.325853	0.855554	0.887478	0.838155	0.240187	0.461594	0.577007	0.705507	0.193518	0.162853	0.992734	0.463004	0.61814	0.82727	0.441165	0.283993	0.489565	0.549212	0.813986	0.481338	0.148086	0.167018	0.362446	0.324968	0.673367	0.265906	0.83745	0.290842	0.260547	0.777924	0.834547	0.41827	0.278737	0.519507	0.847194	0.166392	0.716658	0.361353	0.808165	0.546773	0.851698	0.900576	0.395561	0.508079	0.804295	0.168438	0.437554	0.522694
Zebrafish21	0.533054	0.340615	0.657212	0.429989	0.427065	0.678766	0.81241	0.845529	0.145637	0.687424	0.206978	0.463004	0.92759	0.376795	0.760176	0.914705	0.875953	0.58455	0.834183	0.307662	0.91559	0.254392	0.250791	0.880737	0.727529	0.497043	0.214097	0.322399	0.71645	0.197824	0.594698	0.616468	0.635572	0.208755	0.372112	0.355471	0.190446	0.173518	0.877813	0.842371	0.929784	0.293576	0.57727	0.876496	0.620719	0.390291	0.341412	0.222617	0.662335
Zebrafish22	0.185766	0.921522	0.238982	0.838554	0.858338	0.427813	0.297119	0.28004	0.378122	0.476295	0.922022	0.61814	0.376795	0.937079	0.257673	0.371155	0.374525	0.565777	0.278396	0.796025	0.366993	0.615867	0.890097	0.441669	0.432363	0.698637	0.57705	0.806378	0.444615	0.581741	0.198212	0.228565	0.470932	0.957594	0.316151	0.841209	0.933058	0.309888	0.400942	0.621191	0.384277	0.40154	0.156101	0.377047	0.230047	0.214326	0.553089	0.671839	0.490884
Zebrafish23	0.954122	0.196615	0.951169	0.515248	0.40591	0.472637	0.727478	0.745324	0.68464	0.400932	0.11527	0.82727	0.760176	0.257673	0.947353	0.80618	0.594723	0.514147	0.800755	0.389147	0.761817	0.225763	0.124615	0.705914	0.546701	0.424223	0.153788	0.390205	0.599428	0.228989	0.64304	0.936302	0.553536	0.118701	0.496457	0.445622	0.108356	0.797248	0.777424	0.82582	0.758263	0.552295	0.952435	0.827353	0.713885	0.540697	0.279361	0.190725	0.413731
Zebrafish24	0.610806	0.314151	0.712957	0.42336	0.385608	0.688755	0.841263	0.892845	0.186212	0.681	0.221896	0.441165	0.914705	0.371155	0.80618	0.925122	0.850403	0.566295	0.893565	0.329856	0.910669	0.143626	0.21959	0.869112	0.72914	0.396291	0.178939	0.307043	0.751237	0.168558	0.693522	0.655212	0.570263	0.297036	0.444547	0.336129	0.213151	0.177665	0.88104	0.860263	0.93741	0.269237	0.639338	0.894737	0.742421	0.58071	0.245918	0.244738	0.600152
Zebrafish25	0.328486	0.547	0.505529	0.279396	0.286633	0.644234	0.726054	0.777496	0.359525	0.672885	0.478525	0.283993	0.875953	0.374525	0.594723	0.850403	0.866252	0.597216	0.783917	0.206496	0.857838	0.664047	0.571719	0.841871	0.685867	0.304647	0.352335	0.222295	0.664655	0.486227	0.50514	0.417004	0.547094	0.361712	0.406558	0.21445	0.465676	0.351996	0.826827	0.681165	0.84504	0.170112	0.365101	0.798187	0.545029	0.670761	0.708205	0.359736	0.707575
Zebrafish26	0.283878	0.420144	0.273874	0.695712	0.667946	0.552737	0.51191	0.371011	0.385586	0.51673	0.215104	0.489565	0.58455	0.565777	0.514147	0.566295	0.597216	0.91846	0.386255	0.592647	0.557892	0.290306	0.241032	0.642047	0.488212	0.853414	0.30173	0.527514	0.592381	0.562759	0.207392	0.258694	0.946115	0.184245	0.949932	0.754219	0.213317	0.176899	0.631076	0.606532	0.608223	0.174928	0.224558	0.634924	0.928518	0.523841	0.540941	0.685891	0.841234
Zebrafish27	0.791698	0.271227	0.806201	0.309701	0.330299	0.432788	0.779741	0.885975	0.328284	0.453701	0.300694	0.549212	0.834183	0.278396	0.800755	0.893565	0.783917	0.386255	0.982691	0.263191	0.879719	0.223683	0.275561	0.78504	0.48182	0.263964	0.107486	0.260691	0.520795	0.194644	0.750655	0.713248	0.341137	0.33559	0.473345	0.236054	0.309655	0.368504	0.847784	0.670453	0.860061	0.344594	0.781964	0.840543	0.719335	0.91432	0.468271	0.135656	0.395603
Zebrafish28	0.286824	0.509935	0.32027	0.928065	0.933633	0.334856	0.472504	0.467417	0.465173	0.290705	0.124435	0.813986	0.307662	0.796025	0.389147	0.329856	0.206496	0.592647	0.263191	0.955568	0.301162	0.300914	0.140381	0.29518	0.374723	0.73304	0.705615	0.943097	0.339036	0.431978	0.694241	0.327004	0.584863	0.319349	0.728806	0.920917	0.121885	0.285014	0.247928	0.729388	0.520388	0.879827	0.284101	0.294899	0.606263	0.455799	0.236161	0.59855	0.499637
Zebrafish29	0.634824	0.362504	0.710281	0.395817	0.365504	0.631327	0.812446	0.843432	0.210996	0.639129	0.269317	0.481338	0.91559	0.366993	0.761817	0.910669	0.857838	0.557892	0.879719	0.301162	0.913612	0.244572	0.285169	0.869881	0.686924	0.41945	0.220273	0.268932	0.690719	0.219813	0.640194	0.633626	0.568022	0.306572	0.434763	0.314986	0.254712	0.242665	0.870295	0.787496	0.931054	0.318576	0.647097	0.864939	0.665112	0.541332	0.364907	0.258699	0.651007
Zebrafish2	0.352701	0.839853	0.326975	0.239781	0.29823	0.720133	0.286709	0.193536	0.947881	0.758906	0.906313	0.148086	0.254392	0.615867	0.225763	0.143626	0.664047	0.290306	0.223683	0.300914	0.244572	0.9	0.895453	0.476198	0.648058	0.224856	0.855881	0.420457	0.611601	0.895072	0.238856	0.477468	0.213266	0.841374	0.0643597	0.331097	0.909561	0.920414	0.39664	0.139716	0.120583	0.333572	0.327982	0.212885	0.146917	0.298785	0.875881	0.827973	0.455324
Zebrafish30	0.185622	0.935209	0.189302	0.165295	0.198101	0.612183	0.21327	0.15445	0.694144	0.724669	0.940363	0.167018	0.250791	0.890097	0.124615	0.21959	0.571719	0.241032	0.275561	0.140381	0.285169	0.895453	0.925367	0.423381	0.512939	0.262144	0.709338	0.138806	0.521493	0.836119	0.0832806	0.224446	0.167371	0.955655	0.0993022	0.185629	0.947701	0.775201	0.387486	0.219223	0.140881	0.082295	0.146442	0.24291	0.0866835	0.254168	0.875263	0.717544	0.488177
Zebrafish31	0.443899	0.493432	0.587932	0.410766	0.408849	0.680363	0.766694	0.806799	0.249338	0.682644	0.355996	0.362446	0.880737	0.441669	0.705914	0.869112	0.841871	0.642047	0.78504	0.29518	0.869881	0.476198	0.423381	0.833158	0.716435	0.388968	0.300651	0.297496	0.709662	0.347734	0.495115	0.540072	0.622043	0.281126	0.360018	0.342993	0.326813	0.249734	0.832737	0.798957	0.88914	0.183838	0.465978	0.831745	0.658845	0.445153	0.516423	0.348723	0.636703
Zebrafish32	0.394568	0.51955	0.518914	0.37205	0.386565	0.930712	0.663719	0.661471	0.324237	0.928371	0.459867	0.324968	0.727529	0.432363	0.546701	0.72914	0.685867	0.488212	0.48182	0.374723	0.686924	0.648058	0.512939	0.716435	0.955331	0.318892	0.464072	0.344993	0.925871	0.459392	0.553561	0.529784	0.517507	0.431327	0.363273	0.285863	0.426594	0.327694	0.715478	0.639378	0.632813	0.340112	0.423518	0.733291	0.437478	0.318184	0.565056	0.4498	0.761703
Zebrafish33	0.4105	0.396036	0.367187	0.812576	0.805705	0.286133	0.243863	0.186957	0.412194	0.273687	0.231766	0.673367	0.497043	0.698637	0.424223	0.396291	0.304647	0.853414	0.263964	0.73304	0.41945	0.224856	0.262144	0.388968	0.318892	0.951345	0.397349	0.763554	0.282511	0.629327	0.242885	0.332309	0.854507	0.391835	0.744576	0.8485	0.252888	0.386727	0.352608	0.453737	0.457878	0.716198	0.460464	0.391367	0.636129	0.679875	0.370271	0.700468	0.35966
Zebrafish34	0.179029	0.639273	0.187223	0.716716	0.749946	0.486043	0.298619	0.265928	0.910299	0.524457	0.685755	0.265906	0.214097	0.57705	0.153788	0.178939	0.352335	0.30173	0.107486	0.705615	0.220273	0.855881	0.709338	0.300651	0.464072	0.397349	0.812986	0.793083	0.417971	0.849579	0.5205	0.300946	0.204363	0.599565	0.0654532	0.642147	0.676144	0.865629	0.25082	0.208561	0.217658	0.731072	0.165255	0.207363	0.146853	0.15363	0.809094	0.766727	0.414273
Zebrafish35	0.298615	0.52041	0.33396	0.93641	0.942543	0.301022	0.475871	0.479295	0.590342	0.271212	0.122676	0.83745	0.322399	0.806378	0.390205	0.307043	0.222295	0.527514	0.260691	0.943097	0.268932	0.420457	0.138806	0.297496	0.344993	0.763554	0.793083	0.94946	0.291612	0.57027	0.711237	0.339223	0.505705	0.288745	0.52673	0.923906	0.114209	0.344777	0.228058	0.713417	0.489863	0.849892	0.286795	0.273723	0.426755	0.483548	0.330717	0.675495	0.484929
Zebrafish36	0.415396	0.550392	0.51664	0.33896	0.357245	0.89954	0.669162	0.632054	0.258223	0.898058	0.477367	0.290842	0.71645	0.444615	0.599428	0.751237	0.664655	0.592381	0.520795	0.339036	0.690719	0.611601	0.521493	0.709662	0.925871	0.282511	0.417971	0.291612	0.899446	0.445169	0.423565	0.536946	0.622906	0.456755	0.415558	0.292899	0.451705	0.271802	0.732615	0.67327	0.663291	0.194068	0.421108	0.762773	0.532133	0.292595	0.527812	0.427274	0.741355
Zebrafish37	0.387629	0.745647	0.339367	0.505683	0.525924	0.546115	0.23218	0.171104	0.941881	0.591187	0.832543	0.260547	0.197824	0.581741	0.228989	0.168558	0.486227	0.562759	0.194644	0.431978	0.219813	0.895072	0.836119	0.347734	0.459392	0.629327	0.849579	0.57027	0.445169	0.903237	0.23723	0.438094	0.525594	0.700633	0.202367	0.616252	0.827255	0.912004	0.327989	0.165115	0.171604	0.392155	0.376842	0.218946	0.239309	0.383066	0.870237	0.830665	0.407459
Zebrafish38	0.720935	0.116777	0.722453	0.66954	0.608493	0.390194	0.744763	0.935255	0.380838	0.338147	0.0796475	0.777924	0.594698	0.198212	0.64304	0.693522	0.50514	0.207392	0.750655	0.694241	0.640194	0.238856	0.0832806	0.495115	0.553561	0.242885	0.5205	0.711237	0.423565	0.23723	0.970417	0.644169	0.170871	0.111745	0.306748	0.45304	0.0803237	0.325752	0.535561	0.568371	0.754687	0.950849	0.69714	0.603076	0.403637	0.963776	0.135723	0.277354	0.688174
Zebrafish39	0.949522	0.237209	0.945403	0.469651	0.29641	0.464424	0.625076	0.659014	0.851094	0.411845	0.198547	0.834547	0.616468	0.228565	0.936302	0.655212	0.417004	0.258694	0.713248	0.327004	0.633626	0.477468	0.224446	0.540072	0.529784	0.332309	0.300946	0.339223	0.536946	0.438094	0.644169	0.933252	0.239273	0.193162	0.271921	0.38868	0.190536	0.891353	0.647633	0.711942	0.560669	0.648899	0.946561	0.695266	0.555036	0.615794	0.468908	0.295918	0.282479
Zebrafish3	0.281356	0.332637	0.280061	0.604691	0.599856	0.591777	0.500608	0.303759	0.527867	0.548629	0.167791	0.41827	0.635572	0.470932	0.553536	0.570263	0.547094	0.946115	0.341137	0.584863	0.568022	0.213266	0.167371	0.622043	0.517507	0.854507	0.204363	0.505705	0.622906	0.525594	0.170871	0.239273	0.971835	0.142331	0.970478	0.768122	0.15959	0.183342	0.595831	0.553442	0.641327	0.182252	0.209878	0.611302	0.943781	0.474518	0.52143	0.6878	0.906958
Zebrafish40	0.139694	0.962399	0.157957	0.376022	0.478446	0.430932	0.221705	0.200011	0.40273	0.623691	0.97005	0.278737	0.208755	0.957594	0.118701	0.297036	0.361712	0.184245	0.33559	0.319349	0.306572	0.841374	0.955655	0.281126	0.431327	0.391835	0.599565	0.288745	0.456755	0.700633	0.111745	0.193162	0.142331	0.987662	0.0941151	0.398392	0.977568	0.537475	0.352615	0.360691	0.227788	0.177489	0.0985683	0.221284	0.0786079	0.222974	0.790331	0.684747	0.451941
Zebrafish41	0.405899	0.217198	0.300187	0.628201	0.585259	0.347061	0.487504	0.36023	0.341871	0.322586	0.0966151	0.519507	0.372112	0.316151	0.496457	0.444547	0.406558	0.949932	0.473345	0.728806	0.434763	0.0643597	0.0993022	0.360018	0.363273	0.744576	0.0654532	0.52673	0.415558	0.202367	0.306748	0.271921	0.970478	0.0941151	0.981151	0.700029	0.0945899	0.069259	0.429478	0.451504	0.572906	0.565543	0.196594	0.405662	0.962198	0.733108	0.260836	0.310168	0.910295
Zebrafish42	0.424737	0.581669	0.399065	0.930529	0.929471	0.293385	0.300054	0.277241	0.578004	0.276504	0.167464	0.847194	0.355471	0.841209	0.445622	0.336129	0.21445	0.754219	0.236054	0.920917	0.314986	0.331097	0.185629	0.342993	0.285863	0.8485	0.642147	0.923906	0.292899	0.616252	0.45304	0.38868	0.768122	0.398392	0.700029	0.942201	0.177363	0.432824	0.259583	0.706183	0.441784	0.712799	0.387755	0.31423	0.53595	0.297048	0.388833	0.802043	0.431113
Zebrafish43	0.170629	0.956741	0.165403	0.15668	0.18991	0.512252	0.195004	0.156975	0.56845	0.688468	0.960935	0.166392	0.190446	0.933058	0.108356	0.213151	0.465676	0.213317	0.309655	0.121885	0.254712	0.909561	0.947701	0.326813	0.426594	0.252888	0.676144	0.114209	0.451705	0.827255	0.0803237	0.190536	0.15959	0.977568	0.0945899	0.177363	0.96823	0.72255	0.332766	0.193691	0.149273	0.101101	0.11873	0.19895	0.073482	0.245448	0.888036	0.716172	0.428554
Zebrafish44	0.916464	0.573863	0.895094	0.301442	0.240428	0.36886	0.171158	0.217604	0.977173	0.376536	0.734885	0.716658	0.173518	0.309888	0.797248	0.177665	0.351996	0.176899	0.368504	0.285014	0.242665	0.920414	0.775201	0.249734	0.327694	0.386727	0.865629	0.344777	0.271802	0.912004	0.325752	0.891353	0.183342	0.537475	0.069259	0.432824	0.72255	0.959647	0.235773	0.175885	0.172525	0.558176	0.941032	0.189453	0.187047	0.645728	0.90718	0.839403	0.188742
Zebrafish45	0.564946	0.450022	0.678993	0.313986	0.320432	0.683655	0.795223	0.831874	0.232317	0.696209	0.351133	0.361353	0.877813	0.400942	0.777424	0.88104	0.826827	0.631076	0.847784	0.247928	0.870295	0.39664	0.387486	0.832737	0.715478	0.352608	0.25082	0.228058	0.732615	0.327989	0.535561	0.647633	0.595831	0.352615	0.429478	0.259583	0.332766	0.235773	0.844957	0.820435	0.891701	0.187234	0.590629	0.85236	0.724489	0.458156	0.478823	0.312248	0.616765
Zebrafish46	0.582633	0.456194	0.704295	0.775119	0.749917	0.584022	0.768421	0.80145	0.207755	0.549608	0.195241	0.808165	0.842371	0.621191	0.82582	0.860263	0.681165	0.606532	0.670453	0.729388	0.787496	0.139716	0.219223	0.798957	0.639378	0.453737	0.208561	0.713417	0.67327	0.165115	0.568371	0.711942	0.553442	0.360691	0.451504	0.706183	0.193691	0.175885	0.820435	0.940892	0.85227	0.481511	0.648583	0.859719	0.709183	0.393051	0.129496	0.249583	0.521514
Zebrafish47	0.545788	0.258788	0.660428	0.548122	0.533396	0.556514	0.858853	0.883914	0.206388	0.54141	0.151263	0.546773	0.929784	0.384277	0.758263	0.93741	0.84504	0.608223	0.860061	0.520388	0.931054	0.120583	0.140881	0.88914	0.632813	0.457878	0.217658	0.489863	0.663291	0.171604	0.754687	0.560669	0.641327	0.227788	0.572906	0.441784	0.149273	0.172525	0.891701	0.85227	0.957	0.469014	0.583356	0.897709	0.741036	0.580354	0.176941	0.23873	0.689043
Zebrafish48	0.710986	0.175763	0.682673	0.817755	0.781741	0.179518	0.474993	0.684086	0.657302	0.166568	0.086259	0.851698	0.293576	0.40154	0.552295	0.269237	0.170112	0.174928	0.344594	0.879827	0.318576	0.333572	0.082295	0.183838	0.340112	0.716198	0.731072	0.849892	0.194068	0.392155	0.950849	0.648899	0.182252	0.177489	0.565543	0.712799	0.101101	0.558176	0.187234	0.481511	0.469014	0.999101	0.696022	0.181727	0.46114	0.742428	0.164524	0.457898	0.394348
Zebrafish49	0.967809	0.161554	0.962669	0.432644	0.26296	0.348212	0.569043	0.664342	0.908094	0.253701	0.130245	0.900576	0.57727	0.156101	0.952435	0.639338	0.365101	0.224558	0.781964	0.284101	0.647097	0.327982	0.146442	0.465978	0.423518	0.460464	0.165255	0.286795	0.421108	0.376842	0.69714	0.946561	0.209878	0.0985683	0.196594	0.387755	0.11873	0.941032	0.590629	0.648583	0.583356	0.696022	0.969921	0.677504	0.512133	0.792118	0.444393	0.21957	0.217425
Zebrafish4	0.641788	0.33145	0.733058	0.353853	0.355759	0.706191	0.807119	0.870806	0.184234	0.689683	0.230273	0.395561	0.876496	0.377047	0.827353	0.894737	0.798187	0.634924	0.840543	0.294899	0.864939	0.212885	0.24291	0.831745	0.733291	0.391367	0.207363	0.273723	0.762773	0.218946	0.603076	0.695266	0.611302	0.221284	0.405662	0.31423	0.19895	0.189453	0.85236	0.859719	0.897709	0.181727	0.677504	0.876259	0.777453	0.491635	0.264081	0.256773	0.554064
Zebrafish50	0.591317	0.125137	0.567532	0.51609	0.501313	0.426392	0.68123	0.599529	0.401471	0.365637	0.0734281	0.508079	0.620719	0.230047	0.713885	0.742421	0.545029	0.928518	0.719335	0.606263	0.665112	0.146917	0.0866835	0.658845	0.437478	0.636129	0.146853	0.426755	0.532133	0.239309	0.403637	0.555036	0.943781	0.0786079	0.962198	0.53595	0.073482	0.187047	0.724489	0.709183	0.741036	0.46114	0.512133	0.777453	0.947655	0.608086	0.280259	0.275297	0.788492
Zebrafish51	0.747275	0.20575	0.722332	0.441836	0.461792	0.249912	0.449806	0.944331	0.602001	0.178353	0.259734	0.804295	0.390291	0.214326	0.540697	0.58071	0.670761	0.523841	0.91432	0.455799	0.541332	0.298785	0.254168	0.445153	0.318184	0.679875	0.15363	0.483548	0.292595	0.383066	0.963776	0.615794	0.474518	0.222974	0.733108	0.297048	0.245448	0.645728	0.458156	0.393051	0.580354	0.742428	0.792118	0.491635	0.608086	0.999958	0.462541	0.14897	0.348639
Zebrafish52	0.444303	0.801814	0.417318	0.251422	0.316241	0.632769	0.289434	0.172285	0.938659	0.678331	0.886541	0.168438	0.341412	0.553089	0.279361	0.245918	0.708205	0.540941	0.468271	0.236161	0.364907	0.875881	0.875263	0.516423	0.565056	0.370271	0.809094	0.330717	0.527812	0.870237	0.135723	0.468908	0.52143	0.790331	0.260836	0.388833	0.888036	0.90718	0.478823	0.129496	0.176941	0.164524	0.444393	0.264081	0.280259	0.462541	0.850694	0.785822	0.421927
Zebrafish53	0.261181	0.657016	0.234685	0.712602	0.699084	0.45929	0.232325	0.16374	0.899838	0.509523	0.724311	0.437554	0.222617	0.671839	0.190725	0.244738	0.359736	0.685891	0.135656	0.59855	0.258699	0.827973	0.717544	0.348723	0.4498	0.700468	0.766727	0.675495	0.427274	0.830665	0.277354	0.295918	0.6878	0.684747	0.310168	0.802043	0.716172	0.839403	0.312248	0.249583	0.23873	0.457898	0.21957	0.256773	0.275297	0.14897	0.785822	0.756788	0.414457
Zebrafish54	0.202169	0.57135	0.287324	0.535682	0.526814	0.750911	0.689583	0.625143	0.245696	0.785437	0.430433	0.522694	0.662335	0.490884	0.413731	0.600152	0.707575	0.841234	0.395603	0.499637	0.651007	0.455324	0.488177	0.636703	0.761703	0.35966	0.414273	0.484929	0.741355	0.407459	0.688174	0.282479	0.906958	0.451941	0.910295	0.431113	0.428554	0.188742	0.616765	0.521514	0.689043	0.394348	0.217425	0.554064	0.788492	0.348639	0.421927	0.414457	0.97133
Zebrafish55	0.180975	0.887102	0.231816	0.769488	0.81518	0.354976	0.524204	0.51933	0.433189	0.424375	0.880382	0.600023	0.17469	0.881563	0.219933	0.244988	0.175371	0.136683	0.2788	0.869484	0.225548	0.571411	0.843706	0.165419	0.441407	0.388487	0.693607	0.852399	0.356913	0.479042	0.74457	0.308546	0.187327	0.946285	0.373042	0.723227	0.897216	0.295583	0.228638	0.598617	0.37259	0.864871	0.147016	0.17295	0.303536	0.442526	0.346402	0.396616	0.410131
Zebrafish56	0.235133	0.675713	0.235091	0.335563	0.390516	0.632622	0.229169	0.291953	0.944231	0.640701	0.811333	0.163748	0.153294	0.398864	0.168867	0.11074	0.600619	0.331858	0.261945	0.407416	0.155551	0.927948	0.83908	0.370214	0.556343	0.342085	0.898412	0.52657	0.53708	0.925669	0.378224	0.327112	0.269642	0.564418	0.17174	0.361084	0.789197	0.91453	0.276506	0.108439	0.120576	0.541042	0.258251	0.181756	0.188787	0.940011	0.911272	0.867619	0.309412
Zebrafish57	0.953447	0.238514	0.95018	0.456283	0.3303	0.484777	0.744956	0.747408	0.714984	0.440521	0.139859	0.80626	0.774406	0.284073	0.944096	0.805581	0.594467	0.429361	0.784624	0.315536	0.767577	0.222245	0.153319	0.724675	0.56456	0.43805	0.144571	0.361048	0.602519	0.242524	0.62996	0.934635	0.442922	0.164578	0.39313	0.403814	0.135993	0.816826	0.775983	0.828051	0.748248	0.590951	0.95103	0.823759	0.653862	0.535788	0.26438	0.180322	0.319141
Zebrafish58	0.294648	0.922979	0.40068	0.643657	0.669937	0.444671	0.46595	0.534434	0.210361	0.520445	0.927213	0.552789	0.807448	0.91968	0.471819	0.701665	0.656443	0.548707	0.496658	0.558126	0.751838	0.36158	0.89954	0.735168	0.533214	0.463548	0.28384	0.517208	0.525769	0.276975	0.26635	0.388524	0.542039	0.957765	0.305449	0.622964	0.937552	0.255241	0.672459	0.684343	0.696255	0.293804	0.312085	0.629326	0.205607	0.244183	0.312298	0.328255	0.562012
Zebrafish59	0.904669	0.522609	0.904348	0.278587	0.246903	0.497233	0.545192	0.590741	0.607026	0.478736	0.484096	0.487767	0.791618	0.382581	0.888208	0.725123	0.738891	0.341215	0.594885	0.161492	0.722317	0.646945	0.528676	0.747341	0.53602	0.513136	0.336391	0.239634	0.542775	0.484737	0.276889	0.886534	0.297982	0.429457	0.105115	0.289933	0.460305	0.731292	0.730625	0.647761	0.621554	0.28274	0.901485	0.740956	0.270401	0.262918	0.633034	0.382377	0.317777
Zebrafish5	0.149669	0.712295	0.204845	0.846209	0.864324	0.517363	0.309126	0.210396	0.630809	0.528633	0.443752	0.528658	0.470838	0.782173	0.270378	0.284968	0.543486	0.683014	0.0908345	0.789248	0.331439	0.78236	0.562817	0.49004	0.498489	0.873129	0.762245	0.84218	0.470227	0.769817	0.273356	0.266658	0.598885	0.516514	0.341234	0.833054	0.44109	0.504788	0.380763	0.474572	0.323939	0.65559	0.168216	0.290978	0.308612	0.187676	0.725938	0.702249	0.537371
Zebrafish60	0.382739	0.533975	0.436294	0.323965	0.368024	0.886751	0.59738	0.52526	0.363172	0.879226	0.560161	0.298341	0.595834	0.412902	0.455514	0.630998	0.637178	0.573858	0.490473	0.376606	0.591705	0.732827	0.628555	0.625214	0.911032	0.347392	0.487494	0.336764	0.876414	0.552127	0.394649	0.426158	0.533461	0.438414	0.341325	0.307854	0.5637	0.424662	0.644825	0.506259	0.522496	0.251935	0.397948	0.660277	0.433298	0.408115	0.651381	0.481804	0.763548
Zebrafish61	0.957413	0.215295	0.953636	0.446302	0.328283	0.401338	0.726721	0.740454	0.618122	0.319353	0.123017	0.807304	0.761252	0.287466	0.947776	0.806531	0.648247	0.274804	0.898508	0.31439	0.804109	0.154186	0.130398	0.719098	0.464767	0.260492	0.0623431	0.304987	0.515887	0.142705	0.554836	0.937412	0.322846	0.164484	0.319945	0.383934	0.128287	0.760119	0.789877	0.79634	0.74302	0.479243	0.956122	0.819117	0.628086	0.592152	0.2798	0.102977	0.257501
Zebrafish62	0.507474	0.522746	0.607997	0.204823	0.282002	0.624883	0.598535	0.653539	0.850012	0.632779	0.532498	0.162295	0.758244	0.370006	0.675767	0.778573	0.662691	0.48717	0.583231	0.22067	0.73354	0.752257	0.584999	0.703829	0.663881	0.270467	0.615407	0.221415	0.651192	0.703453	0.260485	0.646427	0.53499	0.428121	0.129343	0.263499	0.518359	0.76082	0.729413	0.646556	0.732424	0.139223	0.533524	0.760761	0.492666	0.156553	0.682131	0.573754	0.401308
Zebrafish63	0.503139	0.279062	0.632073	0.4509	0.368581	0.457248	0.797765	0.771422	0.140928	0.459967	0.124579	0.428782	0.919061	0.323071	0.781915	0.912777	0.818171	0.920614	0.676147	0.35989	0.898149	0.0549572	0.112607	0.869528	0.576703	0.471489	0.113451	0.258152	0.594805	0.123946	0.439116	0.570231	0.946306	0.174684	0.937909	0.365239	0.125181	0.117735	0.871416	0.814893	0.911489	0.294188	0.552075	0.88464	0.908509	0.261899	0.151891	0.240619	0.800724
Zebrafish6	0.300989	0.542065	0.295989	0.937612	0.941482	0.367097	0.414536	0.400565	0.502748	0.309745	0.13805	0.793255	0.384522	0.813996	0.388108	0.368673	0.274565	0.64105	0.232468	0.94182	0.336932	0.349755	0.159719	0.404748	0.363252	0.773263	0.734486	0.939989	0.355349	0.518457	0.593284	0.296953	0.648554	0.299709	0.653144	0.929281	0.13977	0.263022	0.309187	0.719061	0.495712	0.805842	0.264482	0.369788	0.51146	0.389055	0.329717	0.689285	0.483456
Zebrafish7	0.545734	0.180802	0.418658	0.497996	0.473273	0.336525	0.450896	0.37923	0.292205	0.286029	0.139007	0.524522	0.192453	0.215565	0.387777	0.360396	0.326831	0.924007	0.614381	0.687299	0.339971	0.079777	0.133205	0.256453	0.357191	0.488004	0.0850755	0.412856	0.362129	0.150356	0.425302	0.389486	0.942824	0.129824	0.97573	0.477446	0.138795	0.0832158	0.338766	0.355137	0.404371	0.651896	0.319306	0.345914	0.960615	0.858218	0.247537	0.250271	0.64286
Zebrafish8	0.231299	0.655029	0.243234	0.929122	0.935371	0.36973	0.332079	0.286701	0.620558	0.344971	0.223888	0.77886	0.354155	0.833241	0.299547	0.299885	0.299299	0.671162	0.179432	0.926604	0.301698	0.559428	0.272996	0.373723	0.334155	0.807835	0.778856	0.930155	0.320986	0.690928	0.474471	0.234511	0.662029	0.452896	0.584795	0.929619	0.223424	0.394259	0.26905	0.669813	0.419504	0.760428	0.198795	0.263917	0.458076	0.280699	0.533644	0.780069	0.485932
Zebrafish9	0.578104	0.143471	0.44268	0.500788	0.468824	0.330108	0.455989	0.410147	0.330619	0.290187	0.112532	0.483867	0.267169	0.195651	0.45354	0.439658	0.378647	0.923637	0.652788	0.677806	0.415867	0.102766	0.0993094	0.332763	0.357173	0.480928	0.102169	0.440619	0.380367	0.176856	0.435658	0.404187	0.945612	0.106903	0.97827	0.469633	0.11355	0.119299	0.401637	0.393371	0.474561	0.660597	0.374471	0.4205	0.962935	0.861343	0.261986	0.268773	0.718244
Human100	0.375498	0.627231	0.456241	0.24688	0.286089	0.717781	0.717516	0.653344	0.374336	0.746123	0.717382	0.202166	0.918195	0.542438	0.594293	0.883443	0.866408	0.678842	0.714046	0.196388	0.867097	0.567098	0.735359	0.898645	0.683353	0.501017	0.332983	0.155677	0.695252	0.507949	0.24006	0.39404	0.665258	0.580349	0.391413	0.355374	0.683112	0.375963	0.886945	0.740652	0.824502	0.123623	0.335469	0.894942	0.521693	0.272839	0.659019	0.532185	0.643807
Human101	0.391826	0.396584	0.413081	0.324952	0.405948	0.493569	0.701705	0.683617	0.531103	0.51501	0.400047	0.366965	0.840165	0.374341	0.505589	0.830955	0.755036	0.427343	0.51665	0.449428	0.800992	0.372111	0.429698	0.807867	0.510017	0.601262	0.362352	0.375359	0.5575	0.386215	0.524148	0.406514	0.348477	0.353398	0.180863	0.423181	0.355812	0.438792	0.81422	0.745259	0.781981	0.657899	0.436084	0.845755	0.258464	0.494432	0.412646	0.361935	0.315158
Human102	0.651162	0.473613	0.424023	0.379949	0.33472	0.42858	0.359014	0.237164	0.485281	0.431417	0.751567	0.640732	0.143585	0.296366	0.299991	0.328916	0.451271	0.849049	0.473915	0.387165	0.362196	0.34702	0.707196	0.320724	0.379581	0.774235	0.297882	0.280567	0.42003	0.546076	0.29454	0.425745	0.856899	0.548763	0.953007	0.419351	0.733647	0.456015	0.347077	0.178835	0.263198	0.369649	0.482809	0.371316	0.904355	0.952968	0.578327	0.737334	0.541514
Human10	0.289843	0.660583	0.243962	0.382675	0.462053	0.339254	0.467097	0.421644	0.696441	0.433392	0.839991	0.304929	0.0904427	0.44608	0.15595	0.0760157	0.223319	0.0808733	0.169719	0.70589	0.109462	0.892296	0.817546	0.116273	0.292512	0.206946	0.928524	0.743261	0.285179	0.789038	0.79119	0.313664	0.0987483	0.757043	0.108392	0.374695	0.832331	0.693007	0.112991	0.173182	0.191128	0.802997	0.229092	0.0955714	0.0760346	0.39549	0.73383	0.610101	0.397895
Human11	0.796498	0.875037	0.767749	0.182289	0.185183	0.512209	0.193001	0.150312	0.961655	0.607662	0.971236	0.403356	0.200042	0.6715	0.559889	0.124418	0.587484	0.190491	0.24086	0.185662	0.21589	0.945668	0.965969	0.369381	0.403698	0.227612	0.812753	0.197534	0.450791	0.902894	0.148614	0.844803	0.229444	0.926589	0.185749	0.257749	0.971696	0.986256	0.321553	0.156513	0.107923	0.155166	0.872437	0.126915	0.12311	0.422398	0.922683	0.789272	0.466107
Human12	0.145352	0.923716	0.240374	0.116176	0.145511	0.824775	0.540034	0.297571	0.760603	0.858905	0.967842	0.0811788	0.640357	0.725172	0.186716	0.56442	0.895078	0.712994	0.693247	0.0769153	0.657699	0.936302	0.957909	0.761483	0.771193	0.429149	0.774299	0.10075	0.789777	0.898477	0.0812377	0.252898	0.680732	0.931289	0.543903	0.192584	0.969976	0.685593	0.721499	0.309445	0.383267	0.0217174	0.0977081	0.569565	0.405932	0.586935	0.935692	0.836719	0.78274
Human13	0.69407	0.257706	0.797141	0.429717	0.403998	0.678688	0.865789	0.894901	0.141818	0.653065	0.162788	0.444568	0.942817	0.34106	0.873918	0.956473	0.797637	0.560177	0.865464	0.340677	0.920694	0.0778673	0.155122	0.904674	0.728965	0.457062	0.100307	0.3153	0.756786	0.0841619	0.607323	0.753424	0.541628	0.238018	0.469148	0.315336	0.162793	0.139706	0.915348	0.894034	0.925666	0.338661	0.74521	0.952042	0.726431	0.388517	0.127524	0.105987	0.52809
Human14	0.313785	0.807822	0.320498	0.219535	0.262837	0.73561	0.55358	0.428693	0.471639	0.807442	0.913644	0.135034	0.688581	0.585105	0.333757	0.68918	0.792541	0.641849	0.544689	0.207217	0.672738	0.796087	0.911182	0.745035	0.673743	0.470158	0.571088	0.134277	0.73121	0.719924	0.133721	0.292357	0.567251	0.864987	0.34616	0.308326	0.908723	0.467027	0.747093	0.517831	0.525931	0.105632	0.188994	0.738742	0.40816	0.413085	0.852786	0.749603	0.587851
Human15	0.0633344	0.672549	0.0573202	0.514151	0.534521	0.540585	0.21867	0.123712	0.675697	0.571441	0.729642	0.30247	0.19178	0.552277	0.0853737	0.141178	0.43987	0.930678	0.112816	0.530611	0.186041	0.807788	0.757971	0.311091	0.443609	0.655873	0.759978	0.526137	0.473407	0.831474	0.269516	0.0906066	0.962712	0.569737	0.940486	0.63284	0.694947	0.509138	0.213837	0.20773	0.210808	0.319833	0.0648733	0.134858	0.841877	0.278822	0.806632	0.809113	0.70957
Human16	0.133184	0.362127	0.0612705	0.778733	0.766269	0.486194	0.327546	0.162081	0.494967	0.4608	0.267965	0.590234	0.350338	0.566727	0.208378	0.313295	0.32813	0.956421	0.258251	0.75826	0.342085	0.30234	0.288813	0.441501	0.397659	0.879002	0.347671	0.659905	0.477718	0.583732	0.266031	0.0818782	0.980849	0.198623	0.990326	0.855243	0.224895	0.319951	0.33101	0.383904	0.411916	0.456378	0.15551	0.383697	0.961498	0.4028	0.499665	0.690444	0.718272
Human17	0.425248	0.790404	0.363172	0.486623	0.472301	0.391711	0.266824	0.248024	0.789406	0.472486	0.884233	0.433113	0.217361	0.602235	0.279184	0.104879	0.384293	0.153566	0.264079	0.524649	0.142082	0.899034	0.886988	0.24754	0.354226	0.352318	0.840471	0.614822	0.32048	0.806957	0.528336	0.446854	0.114906	0.785655	0.123013	0.461164	0.882297	0.913805	0.18814	0.183796	0.15831	0.576644	0.463803	0.124742	0.0888968	0.487634	0.824187	0.673131	0.374692
Human18	0.746703	0.164115	0.752641	0.732735	0.71801	0.269815	0.760639	0.876035	0.204805	0.201337	0.0725786	0.844649	0.462021	0.305176	0.687436	0.498659	0.218033	0.153629	0.647046	0.897878	0.437104	0.101867	0.0604131	0.294156	0.414859	0.350882	0.34665	0.888191	0.287454	0.0918631	0.977729	0.772467	0.128106	0.151273	0.300915	0.649264	0.0751309	0.331322	0.380122	0.672746	0.635272	0.972511	0.796538	0.493732	0.461646	0.569373	0.039839	0.100714	0.328628
Human19	0.323795	0.594535	0.295763	0.36577	0.410512	0.296377	0.451215	0.408786	0.807904	0.358751	0.785563	0.409672	0.0629047	0.359355	0.2127	0.0798654	0.155174	0.0386429	0.173894	0.705048	0.109061	0.872181	0.755747	0.0765152	0.247999	0.13593	0.949039	0.731485	0.252383	0.768923	0.758288	0.418612	0.0892226	0.683645	0.166381	0.396456	0.773665	0.812974	0.102125	0.19844	0.184605	0.829464	0.316778	0.0816759	0.0839981	0.332661	0.689869	0.605207	0.33907
Human1	0.278427	0.889975	0.304713	0.448936	0.477321	0.561519	0.233327	0.159454	0.864502	0.626092	0.946133	0.371289	0.154677	0.798958	0.219281	0.0922168	0.486989	0.349451	0.156667	0.42179	0.13252	0.915636	0.944556	0.275618	0.467392	0.53944	0.841043	0.477891	0.48252	0.892016	0.330697	0.397184	0.381002	0.914045	0.313337	0.536833	0.946989	0.896531	0.216241	0.191459	0.115518	0.407602	0.323282	0.102013	0.187585	0.424817	0.886819	0.817987	0.567534
Human20	0.336393	0.521349	0.466665	0.395145	0.439593	0.397635	0.397276	0.44354	0.676798	0.384758	0.640007	0.407503	0.253963	0.403502	0.331454	0.189864	0.338323	0.188479	0.32685	0.531222	0.227265	0.853422	0.699354	0.226397	0.392753	0.440825	0.851967	0.616601	0.325439	0.747934	0.77961	0.444008	0.155413	0.522599	0.0976283	0.488167	0.631763	0.772354	0.257008	0.223039	0.273083	0.739367	0.454241	0.229751	0.145524	0.568097	0.753649	0.683231	0.336408
Human21	0.304587	0.64134	0.334367	0.423689	0.432876	0.329325	0.470184	0.462802	0.717245	0.360321	0.771083	0.425598	0.0971278	0.44356	0.231237	0.100493	0.173666	0.0751305	0.142607	0.713903	0.11341	0.823913	0.74654	0.093375	0.307936	0.180705	0.895025	0.721831	0.267933	0.701795	0.798987	0.469864	0.104786	0.756643	0.157819	0.404768	0.760858	0.746422	0.136446	0.296815	0.192715	0.831916	0.372288	0.0994252	0.0872793	0.296265	0.588342	0.647245	0.354859
Human22	0.554254	0.443669	0.736807	0.416626	0.386454	0.691658	0.83475	0.829982	0.215259	0.683027	0.287563	0.494995	0.912935	0.461189	0.855866	0.921718	0.826127	0.61373	0.773899	0.352089	0.87782	0.24043	0.335881	0.900044	0.73127	0.417645	0.193392	0.332194	0.75786	0.1875	0.50567	0.754576	0.565358	0.323508	0.463585	0.308929	0.25111	0.146283	0.905111	0.904281	0.879106	0.289441	0.643371	0.932435	0.706885	0.333754	0.269355	0.20756	0.52719
Human23	0.352076	0.824269	0.441405	0.192821	0.20096	0.618113	0.620061	0.582018	0.413364	0.677071	0.871236	0.175527	0.803501	0.508147	0.563902	0.792074	0.881365	0.578168	0.669431	0.121092	0.784979	0.679357	0.899291	0.842737	0.544269	0.362327	0.322951	0.136572	0.634476	0.517645	0.254755	0.406541	0.497251	0.649318	0.467703	0.251546	0.834824	0.356135	0.797908	0.625745	0.69919	0.0565529	0.317443	0.820952	0.425956	0.466785	0.757355	0.358879	0.616503
Human24	0.463135	0.606721	0.580983	0.38539	0.395195	0.571335	0.765209	0.71949	0.320143	0.618746	0.622272	0.359179	0.897793	0.591995	0.722076	0.883079	0.845186	0.642876	0.731472	0.25267	0.864628	0.433338	0.658756	0.875394	0.596417	0.529793	0.257426	0.270352	0.642238	0.339342	0.362646	0.571998	0.620436	0.632602	0.313996	0.352625	0.618878	0.330038	0.860464	0.812613	0.836636	0.276671	0.54422	0.883422	0.507585	0.27766	0.473366	0.325264	0.656882
Human25	0.74451	0.433132	0.639452	0.790088	0.802765	0.441638	0.412904	0.441436	0.344936	0.326328	0.295577	0.859819	0.333699	0.646505	0.680838	0.390754	0.28689	0.69884	0.449972	0.654033	0.363036	0.178155	0.300052	0.339744	0.475839	0.89387	0.247462	0.664668	0.440138	0.391147	0.574559	0.582838	0.625315	0.398455	0.726811	0.751476	0.291628	0.474255	0.348272	0.5486	0.465017	0.780735	0.777119	0.442205	0.780363	0.839663	0.241196	0.463743	0.448249
Human26	0.270565	0.9225	0.384199	0.0997508	0.144574	0.809332	0.520661	0.309933	0.791197	0.851695	0.980338	0.114232	0.641405	0.750022	0.246838	0.54246	0.880044	0.60066	0.735636	0.0666872	0.669012	0.944486	0.969278	0.720597	0.760664	0.359065	0.786891	0.0839741	0.766451	0.905933	0.0871631	0.423306	0.633245	0.963544	0.547981	0.140208	0.983421	0.741146	0.717782	0.305347	0.387265	0.0336785	0.232782	0.477451	0.394972	0.556621	0.950155	0.861788	0.774196
Human27	0.559631	0.269754	0.568135	0.683172	0.706211	0.249284	0.721673	0.798355	0.282763	0.185861	0.187752	0.760273	0.248174	0.338781	0.507295	0.321302	0.153985	0.220581	0.500464	0.895251	0.308225	0.205359	0.156548	0.172528	0.367691	0.307593	0.521811	0.869745	0.262069	0.181231	0.958155	0.60996	0.227572	0.257961	0.510885	0.587833	0.175275	0.326213	0.253196	0.547846	0.572457	0.936023	0.599576	0.355485	0.526774	0.663915	0.0846891	0.183997	0.430453
Human28	0.992882	0.313367	0.978389	0.52784	0.425151	0.497051	0.283759	0.332628	0.839742	0.455554	0.477434	0.910172	0.408642	0.261374	0.947509	0.482473	0.337323	0.232459	0.750847	0.297597	0.489419	0.435384	0.471174	0.346258	0.43721	0.601598	0.169631	0.338031	0.469624	0.45573	0.402232	0.964018	0.210388	0.381619	0.220266	0.565571	0.507404	0.940901	0.378185	0.423417	0.36751	0.638212	0.989904	0.474891	0.288478	0.722953	0.561424	0.332998	0.142506
Human29	0.604743	0.184208	0.69868	0.746923	0.763574	0.339256	0.594392	0.747096	0.231971	0.270825	0.104202	0.670125	0.719581	0.454109	0.633872	0.585795	0.516952	0.251599	0.709941	0.708123	0.548702	0.36445	0.159038	0.599927	0.400576	0.581664	0.423225	0.793842	0.31197	0.243891	0.85332	0.553605	0.231562	0.113801	0.122687	0.769525	0.0948594	0.398452	0.567248	0.644918	0.597343	0.858132	0.697552	0.592558	0.295273	0.517522	0.254117	0.351089	0.368699
Human2	0.72479	0.208554	0.805711	0.526654	0.474236	0.667554	0.86732	0.871138	0.121343	0.611647	0.0856828	0.650706	0.899845	0.32595	0.865209	0.915926	0.691043	0.52266	0.805855	0.479283	0.862512	0.0694659	0.0847137	0.842039	0.742119	0.409485	0.147408	0.461218	0.746203	0.0875152	0.711941	0.801385	0.465372	0.15553	0.453888	0.403242	0.0690531	0.103051	0.882199	0.920417	0.891796	0.550068	0.748572	0.9242	0.714352	0.310223	0.106881	0.148055	0.477287
Human30	0.654405	0.326323	0.600773	0.806228	0.80283	0.293164	0.489192	0.596547	0.246926	0.264435	0.196242	0.716301	0.579654	0.593715	0.565418	0.554709	0.258374	0.505361	0.532738	0.747904	0.542363	0.15565	0.190042	0.413071	0.365069	0.873448	0.435364	0.773885	0.293723	0.312775	0.755695	0.543754	0.557615	0.360747	0.49413	0.789729	0.2008	0.322952	0.453764	0.604442	0.645978	0.80835	0.602617	0.577057	0.432451	0.377518	0.142903	0.429508	0.4653
Human31	0.690397	0.357687	0.751934	0.384942	0.359132	0.707318	0.855384	0.872188	0.159179	0.696896	0.297577	0.36365	0.9546	0.410787	0.847005	0.964065	0.851915	0.681991	0.881441	0.246423	0.941323	0.147333	0.308917	0.930612	0.737248	0.571059	0.122332	0.234692	0.780703	0.153039	0.51579	0.689349	0.602342	0.325319	0.455714	0.301371	0.286046	0.121104	0.934088	0.852215	0.933697	0.195141	0.706343	0.964831	0.705625	0.396982	0.254129	0.156379	0.646664
Human32	0.759257	0.450943	0.619557	0.621884	0.673143	0.243308	0.342635	0.430735	0.351233	0.219178	0.494553	0.845837	0.376967	0.702343	0.631249	0.380432	0.309561	0.486093	0.573503	0.621587	0.397609	0.270534	0.523372	0.385142	0.323725	0.871838	0.194221	0.509472	0.279283	0.381139	0.596017	0.585589	0.366942	0.56899	0.621241	0.731611	0.500412	0.637925	0.331756	0.4664	0.355089	0.781943	0.766565	0.420562	0.632582	0.67236	0.294614	0.454666	0.476176
Human33	0.705023	0.139631	0.726045	0.696004	0.706148	0.361704	0.65187	0.780362	0.354618	0.280979	0.0547078	0.73526	0.634429	0.27246	0.649683	0.469729	0.369642	0.0709035	0.523202	0.86748	0.430852	0.360371	0.0968459	0.453094	0.455919	0.333721	0.514935	0.863109	0.332618	0.225505	0.945144	0.745578	0.085718	0.0908978	0.12435	0.646177	0.0472928	0.572723	0.387048	0.624374	0.536414	0.953055	0.812292	0.38563	0.19604	0.594091	0.146208	0.227415	0.371084
Human34	0.4253	0.194935	0.496872	0.699743	0.646862	0.39505	0.725068	0.789948	0.334607	0.352584	0.13303	0.747746	0.406627	0.253124	0.449981	0.498701	0.176174	0.116057	0.46619	0.854377	0.467526	0.186658	0.0913088	0.300969	0.42106	0.252612	0.711205	0.833615	0.385249	0.228906	0.951312	0.530292	0.164357	0.233766	0.442897	0.557483	0.142307	0.324158	0.387618	0.591456	0.616528	0.947071	0.553534	0.484526	0.325201	0.573223	0.0802996	0.351858	0.359982
Human35	0.75949	0.186049	0.761216	0.612456	0.668985	0.271618	0.701787	0.886232	0.463045	0.211211	0.139512	0.836394	0.332981	0.217972	0.645774	0.436737	0.254193	0.197803	0.663363	0.835137	0.459727	0.282614	0.120687	0.23052	0.367024	0.36651	0.574139	0.83341	0.290009	0.253824	0.972454	0.689303	0.16813	0.179707	0.362526	0.568557	0.126999	0.451629	0.299139	0.545031	0.648492	0.952562	0.7506	0.413776	0.410843	0.956682	0.158638	0.261633	0.419106
Human36	0.351787	0.183681	0.396337	0.698606	0.654124	0.368816	0.743822	0.762387	0.246666	0.299852	0.146766	0.646077	0.409913	0.254468	0.40783	0.542656	0.271482	0.307116	0.473704	0.856019	0.425202	0.156741	0.142226	0.408651	0.419614	0.310521	0.60672	0.83667	0.373905	0.218693	0.904755	0.419477	0.41374	0.187692	0.73293	0.624073	0.121457	0.196313	0.456576	0.640658	0.607976	0.902005	0.432594	0.527725	0.66627	0.494136	0.100226	0.36115	0.450916
Human37	0.401746	0.632456	0.539796	0.298219	0.318806	0.678927	0.760633	0.739171	0.354898	0.694116	0.595511	0.312581	0.906855	0.567027	0.715953	0.903591	0.881544	0.650475	0.748357	0.257342	0.862278	0.521766	0.651089	0.901355	0.713032	0.574257	0.307074	0.24384	0.737442	0.418106	0.32811	0.542088	0.487225	0.623508	0.232626	0.308548	0.591476	0.351198	0.882739	0.81879	0.836605	0.175829	0.474085	0.900554	0.481279	0.330854	0.562114	0.449668	0.602501
Human38	0.457686	0.524512	0.415501	0.704267	0.752177	0.239261	0.532033	0.579271	0.41261	0.210044	0.437049	0.723993	0.233564	0.558467	0.403038	0.252168	0.221666	0.341805	0.423939	0.777766	0.26977	0.295471	0.418047	0.250594	0.282032	0.5771	0.525924	0.818171	0.27641	0.378248	0.817415	0.397167	0.330475	0.463569	0.55607	0.673747	0.415512	0.503685	0.232748	0.466053	0.475082	0.822218	0.489795	0.36596	0.497594	0.689695	0.235029	0.418533	0.4978
Human39	0.208126	0.324375	0.139748	0.797302	0.804255	0.606412	0.442219	0.272205	0.383448	0.532513	0.181537	0.651207	0.539373	0.635829	0.371111	0.522411	0.456587	0.971323	0.412551	0.671917	0.501709	0.176586	0.220578	0.534037	0.572896	0.927367	0.247619	0.603403	0.578618	0.444668	0.269993	0.120618	0.990058	0.192281	0.986371	0.869925	0.183325	0.160534	0.504067	0.549013	0.551899	0.248797	0.22088	0.580902	0.968207	0.519993	0.396634	0.653988	0.759617
Human3	0.496808	0.501074	0.425633	0.449979	0.475983	0.557487	0.573661	0.551071	0.344162	0.589556	0.533521	0.352482	0.742479	0.507013	0.513016	0.779449	0.691156	0.857066	0.593347	0.460058	0.718081	0.344021	0.549003	0.727379	0.53961	0.612547	0.349688	0.339367	0.56955	0.426141	0.271141	0.345882	0.846331	0.490277	0.723338	0.579274	0.508312	0.297914	0.741384	0.646386	0.691321	0.265358	0.353095	0.800156	0.733601	0.571455	0.463616	0.583168	0.5066
Human40	0.292339	0.828738	0.404534	0.171531	0.235679	0.656898	0.632682	0.550074	0.471962	0.694593	0.889242	0.177503	0.80138	0.53404	0.509126	0.789368	0.895329	0.596011	0.694784	0.13121	0.790634	0.739578	0.914379	0.858685	0.580801	0.363474	0.370378	0.143597	0.667054	0.577573	0.203735	0.371394	0.544917	0.685133	0.439025	0.241912	0.859144	0.407982	0.809148	0.608036	0.691539	0.0460005	0.304881	0.807887	0.457094	0.465374	0.82086	0.403499	0.686785
Human41	0.549267	0.547468	0.701923	0.335503	0.357146	0.763311	0.855726	0.847287	0.272405	0.772568	0.505253	0.305931	0.952537	0.534291	0.819899	0.956974	0.883863	0.661813	0.862433	0.215186	0.931075	0.374469	0.515465	0.936847	0.778916	0.45199	0.21376	0.206335	0.819395	0.298962	0.415117	0.657366	0.580388	0.47112	0.385775	0.284726	0.468838	0.227651	0.937174	0.853994	0.922903	0.116937	0.594858	0.957198	0.661023	0.293696	0.448525	0.22302	0.69123
Human42	0.729761	0.141973	0.762358	0.739633	0.723972	0.283129	0.57881	0.814898	0.447154	0.218191	0.0762985	0.823811	0.467756	0.241016	0.698721	0.474342	0.330893	0.18813	0.600139	0.821478	0.439727	0.260566	0.0949801	0.33978	0.372318	0.3959	0.483591	0.842547	0.28882	0.232589	0.95372	0.765573	0.212797	0.0986145	0.380285	0.635966	0.0708579	0.498123	0.366958	0.601035	0.566697	0.936223	0.79412	0.407498	0.497713	0.909018	0.160062	0.266413	0.362582
Human43	0.433155	0.646808	0.400414	0.474282	0.427799	0.281383	0.358069	0.388343	0.869636	0.352326	0.771017	0.484733	0.139298	0.526715	0.273264	0.145795	0.212347	0.1168	0.166045	0.677797	0.131978	0.817233	0.751343	0.17461	0.277448	0.179257	0.893	0.64107	0.288521	0.737918	0.77698	0.529543	0.220102	0.721647	0.315387	0.423323	0.747671	0.768149	0.163294	0.279427	0.215396	0.981271	0.32459	0.125859	0.167802	0.433545	0.649898	0.693865	0.435335
Human44	0.590873	0.461965	0.422578	0.782028	0.772732	0.348672	0.221936	0.18451	0.369772	0.325425	0.373181	0.678368	0.500545	0.628146	0.46674	0.382845	0.234513	0.766967	0.418985	0.620433	0.432086	0.200087	0.321144	0.357107	0.321555	0.82354	0.289863	0.67285	0.292627	0.384952	0.31797	0.3085	0.91963	0.412694	0.943525	0.782858	0.349286	0.364915	0.302848	0.337837	0.419566	0.522316	0.503311	0.389209	0.825062	0.675968	0.296734	0.520014	0.647369
Human45	0.910218	0.456314	0.926737	0.361465	0.318486	0.692184	0.810841	0.787686	0.445564	0.666366	0.346302	0.63963	0.863225	0.479679	0.925431	0.893968	0.740655	0.450808	0.780435	0.228823	0.84063	0.263243	0.349741	0.837273	0.705143	0.374158	0.167553	0.206857	0.764059	0.22277	0.393871	0.920755	0.36655	0.380821	0.261707	0.313504	0.308738	0.477661	0.876849	0.885187	0.832799	0.21539	0.932279	0.929222	0.624805	0.190922	0.295944	0.240108	0.458312
Human46	0.240239	0.776847	0.397113	0.148889	0.181392	0.717797	0.698732	0.581042	0.384816	0.771849	0.843508	0.111862	0.91106	0.520027	0.502806	0.854812	0.888643	0.510124	0.680043	0.128174	0.866891	0.74967	0.845316	0.896946	0.681675	0.362244	0.533135	0.145614	0.706995	0.635873	0.218984	0.403825	0.441976	0.716221	0.209079	0.193784	0.833141	0.349935	0.857522	0.635493	0.79708	0.0668086	0.244861	0.846039	0.29413	0.102113	0.784505	0.520999	0.630843
Human47	0.720771	0.346282	0.76174	0.525549	0.488406	0.71519	0.828608	0.812457	0.0780982	0.714264	0.261119	0.443845	0.91016	0.505127	0.835221	0.923772	0.759081	0.635956	0.824857	0.340553	0.892838	0.0932056	0.274979	0.877604	0.766478	0.686249	0.150509	0.353757	0.800193	0.130785	0.520124	0.719057	0.433465	0.294939	0.323093	0.496385	0.241863	0.0840105	0.893016	0.868613	0.89314	0.320288	0.711575	0.924524	0.632129	0.353225	0.194212	0.263473	0.46033
Human48	0.41239	0.57256	0.620356	0.323001	0.316066	0.714549	0.860675	0.829083	0.188842	0.759	0.517944	0.268688	0.962779	0.526678	0.741454	0.954281	0.875959	0.455649	0.826926	0.268219	0.945396	0.36833	0.492798	0.928933	0.741899	0.424567	0.323151	0.226011	0.770746	0.29208	0.468533	0.626172	0.408683	0.620986	0.219631	0.303609	0.522916	0.162551	0.921585	0.824955	0.936492	0.188385	0.449191	0.93429	0.502272	0.111646	0.374536	0.292242	0.750338
Human49	0.25695	0.386735	0.307515	0.602079	0.590618	0.758078	0.764443	0.566037	0.250494	0.769743	0.304513	0.427285	0.616768	0.456777	0.382246	0.667219	0.557252	0.519671	0.300653	0.705452	0.634139	0.464986	0.297195	0.658012	0.80276	0.5472	0.747533	0.67468	0.782527	0.488208	0.651727	0.342128	0.403299	0.310532	0.290185	0.611122	0.267454	0.231242	0.658952	0.672448	0.655093	0.71053	0.283949	0.743919	0.33753	0.0924071	0.398751	0.657778	0.465993
Human4	0.802804	0.162173	0.74122	0.55865	0.604837	0.236738	0.779514	0.85021	0.175731	0.189253	0.101034	0.700528	0.476195	0.228223	0.686155	0.497016	0.236274	0.147631	0.636771	0.841015	0.487824	0.160982	0.069959	0.321865	0.361716	0.346452	0.381159	0.834837	0.282081	0.118533	0.967839	0.714403	0.106682	0.145839	0.2549	0.557208	0.104807	0.315818	0.383922	0.577999	0.682118	0.942869	0.796652	0.513543	0.394977	0.457704	0.053837	0.101443	0.302459
Human50	0.604014	0.32625	0.453117	0.763037	0.727942	0.449971	0.242238	0.1983	0.429827	0.438053	0.247499	0.747975	0.599333	0.494939	0.47546	0.514382	0.340757	0.866627	0.543394	0.613739	0.526907	0.206545	0.248107	0.447192	0.442001	0.916164	0.227388	0.565418	0.400115	0.443943	0.234416	0.366104	0.88716	0.315983	0.864141	0.880919	0.279656	0.516278	0.379897	0.453894	0.479383	0.48711	0.638988	0.425015	0.729038	0.679674	0.378297	0.64271	0.482122
Human51	0.654344	0.171028	0.776047	0.62725	0.539123	0.620737	0.885964	0.908918	0.119946	0.541725	0.0793018	0.635725	0.921028	0.309949	0.868715	0.94448	0.680763	0.51224	0.805201	0.552095	0.885802	0.0303258	0.0708021	0.863903	0.699695	0.401951	0.146261	0.558639	0.692263	0.0694177	0.742632	0.749123	0.535612	0.160492	0.485934	0.459395	0.0645985	0.103103	0.890487	0.924345	0.921405	0.568993	0.714935	0.941566	0.721101	0.264688	0.0444365	0.148234	0.479325
Human52	0.124468	0.940573	0.201237	0.203509	0.248918	0.825998	0.539476	0.34192	0.814195	0.863455	0.982118	0.12122	0.606855	0.808056	0.206361	0.498735	0.873636	0.536158	0.430455	0.145838	0.617377	0.960027	0.976932	0.754861	0.767933	0.354289	0.842861	0.173883	0.794871	0.913607	0.128884	0.315643	0.478868	0.953246	0.312726	0.26901	0.982656	0.771662	0.689747	0.42843	0.390711	0.0930073	0.0934313	0.526641	0.218678	0.413576	0.946105	0.829246	0.813184
Human53	0.920618	0.689178	0.887752	0.204833	0.195348	0.249774	0.194914	0.198348	0.968416	0.288786	0.841216	0.577692	0.178766	0.374906	0.748337	0.151079	0.433398	0.366463	0.273948	0.286784	0.20573	0.805943	0.857269	0.243994	0.197587	0.292219	0.63319	0.210419	0.223204	0.805528	0.26634	0.90943	0.493194	0.759745	0.501532	0.251621	0.84676	0.990627	0.244592	0.21431	0.151685	0.336882	0.978756	0.141925	0.30176	0.69604	0.833138	0.622488	0.300908
Human54	0.382926	0.440424	0.295635	0.834433	0.831277	0.595692	0.264034	0.147349	0.436576	0.583758	0.272625	0.687557	0.600306	0.737925	0.341563	0.444832	0.340079	0.92551	0.308872	0.700386	0.484371	0.323764	0.248813	0.444246	0.572862	0.952861	0.521742	0.668564	0.534959	0.653212	0.238154	0.254124	0.919572	0.38895	0.879738	0.933286	0.291839	0.423811	0.392337	0.49173	0.464145	0.561353	0.395045	0.378464	0.796325	0.366125	0.475333	0.805709	0.524111
Human55	0.459608	0.74409	0.366598	0.416967	0.34078	0.623188	0.323136	0.206661	0.767438	0.674901	0.886453	0.352438	0.21397	0.541028	0.332774	0.215966	0.526505	0.688954	0.227041	0.387135	0.265604	0.824177	0.894323	0.373614	0.520121	0.575758	0.693579	0.386413	0.562673	0.8098	0.35566	0.454874	0.648023	0.736684	0.662929	0.445804	0.87467	0.832097	0.338466	0.220434	0.197491	0.258757	0.463159	0.232038	0.29821	0.758894	0.827003	0.726872	0.62926
Human56	0.720563	0.429698	0.592093	0.652062	0.653714	0.407721	0.324027	0.288142	0.313156	0.399725	0.392444	0.781212	0.418714	0.598194	0.588522	0.449293	0.362377	0.713543	0.50979	0.58106	0.448023	0.201987	0.405217	0.444798	0.432704	0.922976	0.15994	0.521739	0.427962	0.392211	0.371716	0.507657	0.663559	0.350826	0.768061	0.717575	0.352401	0.541006	0.421044	0.498826	0.494652	0.664506	0.768741	0.511565	0.779998	0.899083	0.309095	0.47344	0.430732
Human57	0.719509	0.194436	0.649906	0.917054	0.913706	0.311108	0.413149	0.538498	0.251952	0.244346	0.0704167	0.824523	0.585577	0.535876	0.608153	0.499764	0.227177	0.382115	0.564118	0.839393	0.490583	0.11366	0.0681248	0.347331	0.37386	0.902996	0.388957	0.898968	0.268549	0.306027	0.770428	0.564566	0.335958	0.161288	0.297542	0.876108	0.0691855	0.34122	0.372706	0.567606	0.594524	0.892214	0.715207	0.433626	0.441063	0.552289	0.120561	0.478176	0.333803
Human58	0.537992	0.201501	0.640819	0.728319	0.723357	0.323937	0.772964	0.8729	0.296148	0.257397	0.0837982	0.698865	0.578149	0.315319	0.62555	0.583864	0.359391	0.174501	0.537552	0.890589	0.468115	0.186538	0.0929821	0.471084	0.446448	0.291821	0.444418	0.882812	0.326985	0.173388	0.954307	0.651645	0.212122	0.177193	0.232506	0.625126	0.0702589	0.307214	0.502509	0.771149	0.689073	0.943705	0.640981	0.530399	0.311171	0.620187	0.0732683	0.229672	0.456441
Human59	0.679818	0.340758	0.484799	0.771335	0.770679	0.501374	0.460079	0.316501	0.290313	0.387337	0.2713	0.750012	0.341282	0.654153	0.584357	0.419854	0.292981	0.911499	0.567022	0.6704	0.378336	0.138848	0.294091	0.40146	0.452509	0.881756	0.119839	0.570554	0.506231	0.299773	0.391987	0.479242	0.914882	0.32501	0.960535	0.7884	0.264462	0.321499	0.438411	0.515579	0.457865	0.643054	0.637312	0.503365	0.955259	0.701288	0.298184	0.389168	0.459829
Human5	0.71859	0.49736	0.631172	0.575889	0.467521	0.573143	0.420885	0.333402	0.323788	0.540238	0.603203	0.689142	0.345368	0.493045	0.601979	0.511066	0.49234	0.836706	0.576414	0.436311	0.46821	0.238821	0.62881	0.500606	0.533588	0.767567	0.156089	0.366467	0.576277	0.357323	0.345812	0.605089	0.715187	0.487655	0.887661	0.492955	0.601807	0.387626	0.495683	0.489866	0.397153	0.408618	0.701154	0.574129	0.824239	0.916192	0.400947	0.515295	0.505279
Human60	0.418545	0.415797	0.421629	0.94553	0.951462	0.468977	0.50636	0.491757	0.352313	0.411817	0.144022	0.770791	0.453544	0.753003	0.505483	0.487963	0.334095	0.576585	0.412429	0.919649	0.398257	0.164155	0.160168	0.399201	0.509212	0.862676	0.532593	0.930733	0.439437	0.373558	0.658353	0.394417	0.580757	0.351425	0.637131	0.903963	0.16386	0.229818	0.420977	0.736536	0.564551	0.814625	0.428053	0.479559	0.605867	0.515924	0.182513	0.583139	0.379268
Human61	0.549507	0.210664	0.665437	0.500382	0.481826	0.457718	0.811608	0.804741	0.204593	0.4257	0.134719	0.543971	0.822992	0.276229	0.821772	0.864038	0.644431	0.694064	0.789718	0.451612	0.811779	0.106041	0.132771	0.784137	0.521905	0.39725	0.125638	0.411906	0.574374	0.125073	0.597672	0.664565	0.874035	0.194112	0.959765	0.357092	0.118778	0.163111	0.822046	0.839105	0.845334	0.447452	0.613194	0.885347	0.969052	0.354551	0.151258	0.134411	0.621327
Human62	0.209887	0.922905	0.216936	0.237504	0.308853	0.78894	0.321736	0.170832	0.829768	0.840057	0.968717	0.21656	0.333846	0.788618	0.159844	0.172889	0.744337	0.392101	0.266462	0.248927	0.290504	0.940648	0.959697	0.568171	0.695739	0.432035	0.867813	0.297512	0.69231	0.908161	0.169212	0.294139	0.306048	0.93946	0.148561	0.35321	0.969845	0.873884	0.49027	0.165742	0.116737	0.192403	0.235496	0.217747	0.0872592	0.352001	0.925494	0.856303	0.706876
Human63	0.651937	0.608644	0.485821	0.458552	0.354172	0.488718	0.307273	0.264539	0.467697	0.489178	0.809113	0.58974	0.249008	0.505119	0.481811	0.382715	0.443564	0.77219	0.463703	0.371064	0.386841	0.391333	0.781038	0.409252	0.430628	0.756517	0.279501	0.315105	0.445273	0.479909	0.349202	0.492953	0.669069	0.684798	0.812575	0.501384	0.821826	0.643592	0.398876	0.285077	0.287873	0.350701	0.635507	0.462627	0.590507	0.963517	0.552892	0.595092	0.392555
Human64	0.263933	0.876983	0.267049	0.27469	0.328884	0.604171	0.305179	0.266071	0.775023	0.684361	0.958013	0.242401	0.131561	0.677013	0.146614	0.0852105	0.533485	0.196185	0.176481	0.440206	0.16456	0.936939	0.948699	0.284194	0.492691	0.271868	0.892899	0.455513	0.516877	0.875762	0.474495	0.303551	0.217222	0.921026	0.174104	0.32065	0.959445	0.770483	0.23391	0.154593	0.11076	0.392456	0.184333	0.0985975	0.0891782	0.441748	0.895642	0.791573	0.586159
Human65	0.534103	0.493357	0.401426	0.794242	0.805634	0.358656	0.282944	0.260257	0.341726	0.318642	0.413761	0.632077	0.408375	0.642794	0.432694	0.375655	0.22453	0.749769	0.401317	0.646237	0.419378	0.183925	0.354449	0.340805	0.303372	0.813936	0.375723	0.737836	0.325345	0.388129	0.40363	0.260721	0.906969	0.519502	0.953187	0.733664	0.403304	0.268097	0.333869	0.369571	0.463603	0.572222	0.445835	0.433242	0.873743	0.74385	0.264704	0.519932	0.717399
Human66	0.596101	0.123687	0.645603	0.72518	0.746592	0.247134	0.727008	0.826065	0.310915	0.194156	0.0597608	0.738674	0.489625	0.258506	0.585853	0.521077	0.235107	0.181456	0.615109	0.866268	0.502718	0.188327	0.0579448	0.307758	0.373548	0.482133	0.561674	0.894545	0.246153	0.197478	0.954297	0.613805	0.178163	0.102264	0.219785	0.680758	0.0536503	0.406044	0.386367	0.617085	0.692865	0.92692	0.677648	0.519459	0.325499	0.557699	0.106685	0.186986	0.402147
Human67	0.500422	0.260214	0.502935	0.917235	0.933929	0.496424	0.505264	0.596708	0.263069	0.387403	0.0954846	0.691371	0.621956	0.57794	0.500129	0.492635	0.44954	0.289188	0.510326	0.838449	0.473454	0.356965	0.131578	0.518889	0.542879	0.811005	0.588453	0.912965	0.36229	0.437018	0.766914	0.427256	0.220152	0.161269	0.106918	0.86299	0.0878913	0.32043	0.440137	0.587859	0.552891	0.825279	0.507501	0.461297	0.220024	0.372757	0.253281	0.559586	0.425841
Human68	0.985266	0.342624	0.970125	0.533709	0.40463	0.36657	0.309722	0.368367	0.895184	0.294789	0.528912	0.93351	0.154021	0.286663	0.931591	0.334454	0.175589	0.252176	0.593565	0.379366	0.300994	0.397007	0.464328	0.186782	0.350853	0.526559	0.248978	0.41097	0.40459	0.448719	0.525944	0.962623	0.264211	0.494945	0.531349	0.565947	0.551655	0.944588	0.27298	0.449596	0.27571	0.616385	0.987373	0.430511	0.611734	0.847918	0.446739	0.340683	0.124438
Human69	0.716871	0.272904	0.763068	0.452687	0.445479	0.691679	0.876729	0.841174	0.237187	0.660804	0.135469	0.610512	0.878667	0.413451	0.8336	0.899671	0.700325	0.491797	0.761973	0.500689	0.861375	0.166779	0.132477	0.828653	0.738722	0.398558	0.258263	0.448385	0.767088	0.164964	0.675207	0.784762	0.423101	0.219268	0.430851	0.421537	0.119612	0.194449	0.880573	0.91119	0.881893	0.521153	0.747006	0.916649	0.666549	0.236361	0.185633	0.22671	0.485105
Human6	0.445841	0.707715	0.597954	0.311181	0.338648	0.686503	0.726826	0.659215	0.43123	0.728659	0.737211	0.339677	0.880225	0.614443	0.719567	0.862441	0.892189	0.525795	0.717028	0.224599	0.851484	0.66502	0.798663	0.882536	0.70704	0.522048	0.385059	0.203057	0.722025	0.49867	0.313431	0.577551	0.444285	0.687745	0.199701	0.306944	0.751178	0.459239	0.857341	0.72555	0.781413	0.23425	0.525762	0.864652	0.328709	0.350474	0.690879	0.432081	0.678148
Human70	0.539967	0.279271	0.56836	0.711973	0.74038	0.260012	0.695909	0.832161	0.330946	0.197209	0.148159	0.783979	0.302464	0.388006	0.541999	0.373802	0.196416	0.177895	0.508576	0.913981	0.350467	0.189778	0.133585	0.189859	0.398617	0.35196	0.441923	0.905827	0.274921	0.144753	0.961267	0.588652	0.200478	0.290466	0.52047	0.658309	0.144339	0.357956	0.247711	0.61758	0.601689	0.942639	0.619111	0.333928	0.525256	0.671383	0.0848351	0.162245	0.434811
Human71	0.385311	0.720254	0.279391	0.364084	0.441026	0.325863	0.0943726	0.0875247	0.809605	0.351978	0.82673	0.386405	0.171962	0.614708	0.26053	0.064947	0.275113	0.369361	0.205282	0.406254	0.114666	0.918747	0.833103	0.168042	0.265271	0.662295	0.803337	0.455482	0.206719	0.868953	0.231044	0.316491	0.509202	0.688732	0.492996	0.546211	0.805246	0.917787	0.118421	0.0969399	0.11362	0.526021	0.389685	0.102992	0.298904	0.243268	0.874713	0.738159	0.391056
Human72	0.293643	0.591047	0.273587	0.368636	0.424842	0.292117	0.394401	0.644266	0.76712	0.340947	0.740121	0.370273	0.0816104	0.332882	0.158181	0.0979943	0.258535	0.10008	0.333537	0.664596	0.121303	0.858709	0.736344	0.100266	0.252719	0.168723	0.91798	0.696555	0.240192	0.760339	0.870434	0.377231	0.121821	0.650071	0.16784	0.338553	0.736149	0.730213	0.137637	0.204029	0.218981	0.801778	0.263348	0.116773	0.113556	0.972804	0.707455	0.631203	0.399147
Human73	0.284137	0.655056	0.258984	0.867436	0.88392	0.555179	0.305872	0.295802	0.487706	0.54398	0.53206	0.661779	0.262327	0.780504	0.243071	0.239544	0.466121	0.654238	0.23482	0.779818	0.260884	0.564626	0.60813	0.379584	0.495313	0.851153	0.662054	0.807822	0.48841	0.679501	0.409371	0.26361	0.619289	0.557423	0.678697	0.88645	0.507257	0.313032	0.318138	0.450263	0.304628	0.552095	0.215255	0.28889	0.515991	0.581225	0.575472	0.825838	0.629977
Human74	0.294172	0.697741	0.238037	0.280846	0.313762	0.319696	0.294664	0.629408	0.793064	0.388772	0.845991	0.351433	0.0905414	0.394374	0.131836	0.148576	0.454267	0.298807	0.476332	0.493442	0.175528	0.8552	0.848112	0.156128	0.245558	0.303653	0.846433	0.478596	0.333767	0.809004	0.755379	0.319102	0.282695	0.733508	0.451254	0.279876	0.845314	0.740064	0.210295	0.145205	0.206133	0.564529	0.290191	0.154617	0.235589	0.999962	0.806178	0.696289	0.516956
Human75	0.60338	0.539659	0.62836	0.350919	0.444173	0.276713	0.611053	0.600878	0.746285	0.314987	0.701769	0.455365	0.301616	0.352917	0.469095	0.302374	0.384323	0.117084	0.578435	0.640465	0.381034	0.766644	0.670346	0.252276	0.260856	0.131296	0.818292	0.668793	0.242658	0.678266	0.796274	0.652352	0.197338	0.684768	0.315579	0.307019	0.706073	0.733206	0.375152	0.374832	0.426698	0.72852	0.602247	0.245779	0.184524	0.603287	0.701743	0.453297	0.480606
Human76	0.622113	0.304947	0.536736	0.688086	0.754835	0.251656	0.606087	0.674987	0.287151	0.241051	0.208623	0.618681	0.477244	0.384406	0.512143	0.425584	0.315912	0.302987	0.515234	0.767299	0.484598	0.320625	0.187024	0.399433	0.329879	0.674076	0.574031	0.833242	0.286175	0.335543	0.86341	0.51788	0.185136	0.180287	0.251667	0.679972	0.186097	0.394344	0.376412	0.45752	0.600077	0.880721	0.608136	0.489939	0.361829	0.504833	0.198757	0.318914	0.479806
Human77	0.485198	0.766233	0.378475	0.508663	0.528788	0.414005	0.238324	0.167995	0.830272	0.395554	0.865749	0.536055	0.11237	0.685417	0.347923	0.15111	0.355102	0.479116	0.260674	0.540149	0.156654	0.810365	0.869089	0.228293	0.301083	0.739332	0.645462	0.509461	0.342259	0.841919	0.27199	0.409605	0.43613	0.755144	0.523832	0.620555	0.847069	0.901935	0.217375	0.195071	0.190817	0.522128	0.524944	0.174343	0.416592	0.683385	0.815172	0.725058	0.303634
Human78	0.796311	0.257531	0.844846	0.427905	0.393537	0.657247	0.838724	0.834816	0.139162	0.618307	0.144659	0.68598	0.904534	0.369125	0.916971	0.929624	0.743606	0.694648	0.860722	0.319496	0.877933	0.0649018	0.136705	0.882972	0.711476	0.441706	0.058215	0.283342	0.761468	0.0809888	0.44877	0.82599	0.720283	0.181704	0.840368	0.333887	0.120449	0.129381	0.914532	0.910331	0.887932	0.255908	0.791778	0.956925	0.9333	0.360582	0.149534	0.0996705	0.572923
Human79	0.281059	0.721004	0.304358	0.479679	0.493009	0.457734	0.359429	0.408325	0.765316	0.506185	0.818868	0.431041	0.114677	0.468736	0.207277	0.0934005	0.312463	0.155752	0.160992	0.658742	0.140535	0.878654	0.812738	0.14398	0.4036	0.220676	0.910786	0.695795	0.371169	0.803087	0.794418	0.432736	0.186821	0.728177	0.260192	0.427872	0.806188	0.759306	0.156127	0.226018	0.182596	0.76003	0.301774	0.0940351	0.152105	0.456948	0.745371	0.707502	0.521131
Human7	0.217318	0.798889	0.217307	0.346655	0.38612	0.446019	0.339407	0.312431	0.81199	0.539885	0.90546	0.288368	0.125013	0.551281	0.146666	0.088612	0.350649	0.095889	0.183383	0.553931	0.14134	0.931192	0.89936	0.166503	0.365145	0.206404	0.916766	0.591098	0.367985	0.842334	0.617524	0.341586	0.114595	0.8555	0.120592	0.339542	0.906632	0.833294	0.183813	0.175692	0.16356	0.616954	0.228427	0.103731	0.0933751	0.318448	0.827812	0.711652	0.474496
Human80	0.305289	0.395923	0.222701	0.831789	0.84342	0.544331	0.198558	0.185272	0.402629	0.521099	0.262268	0.695881	0.523342	0.720377	0.289343	0.33992	0.410089	0.962524	0.295879	0.756205	0.450575	0.297925	0.263267	0.444167	0.616892	0.964365	0.560094	0.697922	0.501526	0.639905	0.282941	0.17463	0.954787	0.329297	0.891037	0.893079	0.270711	0.341037	0.350369	0.417543	0.48836	0.549771	0.252791	0.300184	0.799303	0.557429	0.450728	0.834954	0.511773
Human81	0.5662	0.200946	0.397783	0.916189	0.901034	0.421449	0.349444	0.305423	0.247745	0.34249	0.0777481	0.839298	0.580426	0.734821	0.483431	0.561342	0.313702	0.967201	0.346185	0.86381	0.558909	0.0385251	0.0714618	0.478428	0.530044	0.96566	0.287895	0.838023	0.432878	0.409382	0.410219	0.311388	0.970274	0.192146	0.935709	0.933276	0.0970999	0.168416	0.43986	0.605738	0.64588	0.668259	0.440632	0.546524	0.900204	0.655042	0.184026	0.740105	0.536736
Human82	0.454764	0.630255	0.422169	0.882509	0.902755	0.280204	0.380794	0.541848	0.25771	0.183905	0.451732	0.764754	0.3295	0.892329	0.485224	0.335942	0.190925	0.392137	0.419099	0.862509	0.300111	0.227614	0.424105	0.278934	0.326973	0.835099	0.462609	0.869385	0.211789	0.373272	0.753234	0.44095	0.310343	0.725485	0.404405	0.861194	0.443084	0.396556	0.276253	0.595623	0.452328	0.8054	0.504245	0.297105	0.409071	0.548905	0.171759	0.48068	0.441169
Human83	0.359752	0.623659	0.236339	0.577207	0.586279	0.375765	0.22366	0.145447	0.658646	0.312183	0.677791	0.500632	0.131297	0.633564	0.321234	0.148	0.199665	0.848303	0.271089	0.646636	0.140933	0.624379	0.66495	0.175635	0.296654	0.749259	0.454397	0.531263	0.326194	0.632216	0.208256	0.309493	0.874569	0.580403	0.919641	0.690258	0.64095	0.751193	0.169951	0.268694	0.184917	0.574894	0.384665	0.187685	0.895713	0.543253	0.630277	0.5021	0.310362
Human84	0.514073	0.498635	0.477261	0.828083	0.786655	0.521103	0.376706	0.3021	0.330991	0.551555	0.418637	0.816433	0.291673	0.69729	0.450646	0.414222	0.375435	0.800454	0.357806	0.804378	0.37061	0.237213	0.451882	0.415476	0.520772	0.831698	0.358332	0.684796	0.528288	0.421364	0.429522	0.398588	0.734562	0.490815	0.890826	0.824415	0.377757	0.311259	0.416764	0.568162	0.470059	0.693947	0.463599	0.464028	0.821883	0.672465	0.330384	0.643177	0.553564
Human85	0.214657	0.917677	0.343991	0.123552	0.152201	0.806422	0.595925	0.41051	0.693999	0.85145	0.972123	0.0952512	0.780787	0.744325	0.28939	0.679572	0.91877	0.630731	0.76749	0.0591006	0.761602	0.935815	0.962032	0.838541	0.779778	0.387658	0.733291	0.0829031	0.782826	0.876127	0.0873343	0.345085	0.584826	0.949354	0.40796	0.160507	0.974368	0.637513	0.799783	0.404666	0.546297	0.0184704	0.165423	0.661895	0.390366	0.476433	0.940456	0.806735	0.780066
Human86	0.505587	0.344477	0.671288	0.622654	0.596927	0.510621	0.795134	0.81197	0.171375	0.468139	0.209803	0.62164	0.899853	0.480408	0.762096	0.878787	0.731405	0.402632	0.749925	0.503927	0.848857	0.193006	0.223007	0.807864	0.623442	0.500219	0.266759	0.528737	0.558308	0.171819	0.740236	0.664543	0.383705	0.293546	0.239482	0.513887	0.193771	0.186332	0.806579	0.860264	0.870663	0.530747	0.611697	0.861884	0.477337	0.454338	0.175009	0.273097	0.527631
Human87	0.237054	0.866751	0.215148	0.45496	0.439903	0.779279	0.368973	0.214101	0.868699	0.816165	0.930317	0.236154	0.207313	0.683593	0.126844	0.191457	0.661232	0.497275	0.226853	0.382438	0.282246	0.927305	0.934763	0.482536	0.705259	0.37786	0.89676	0.466863	0.718214	0.915405	0.284233	0.282248	0.426907	0.842812	0.480581	0.548434	0.937223	0.841043	0.429919	0.17209	0.176493	0.220379	0.165493	0.190277	0.276735	0.525704	0.919665	0.892413	0.798242
Human88	0.801406	0.510794	0.681214	0.37381	0.284635	0.151273	0.172934	0.155187	0.849003	0.138449	0.695418	0.783679	0.193523	0.441268	0.576189	0.184883	0.152288	0.589891	0.388357	0.351809	0.225387	0.399851	0.671432	0.120939	0.169845	0.57583	0.263467	0.323431	0.12558	0.549291	0.317857	0.650923	0.76942	0.652607	0.87992	0.388837	0.697813	0.945985	0.107317	0.178747	0.222801	0.497985	0.938215	0.169221	0.761076	0.751594	0.524637	0.368543	0.383184
Human89	0.802092	0.195672	0.856051	0.566942	0.500997	0.521203	0.879867	0.906833	0.158429	0.55483	0.0825626	0.637149	0.972824	0.318951	0.904356	0.968519	0.789853	0.400772	0.84463	0.482901	0.952479	0.0335036	0.0626522	0.921124	0.685443	0.422871	0.108574	0.424703	0.664387	0.066429	0.71607	0.834533	0.437852	0.222842	0.362541	0.401239	0.0807866	0.171477	0.908512	0.901545	0.960994	0.475888	0.852105	0.950484	0.693628	0.248924	0.0360314	0.0830539	0.634413
Human8	0.718883	0.148261	0.783095	0.778648	0.771102	0.33626	0.658843	0.776148	0.229235	0.266904	0.0892322	0.801718	0.587536	0.375822	0.743766	0.585699	0.333058	0.29948	0.705287	0.742271	0.54043	0.179049	0.104002	0.427055	0.439672	0.553005	0.411293	0.822463	0.357485	0.152817	0.919518	0.684984	0.247828	0.1366	0.192377	0.710803	0.0893953	0.350943	0.501603	0.675145	0.663665	0.895784	0.768936	0.617757	0.46138	0.554859	0.131008	0.232603	0.393334
Human90	0.186723	0.56657	0.170658	0.771351	0.778251	0.444734	0.233182	0.228521	0.625774	0.421997	0.498916	0.570082	0.232478	0.660176	0.178559	0.19943	0.299473	0.760463	0.173269	0.795994	0.19819	0.646429	0.519877	0.277782	0.401112	0.858509	0.713424	0.747054	0.365935	0.775716	0.451895	0.196938	0.761375	0.525143	0.747852	0.888533	0.498412	0.604285	0.228144	0.369879	0.249565	0.6068	0.213329	0.153795	0.466382	0.432221	0.632094	0.808725	0.426034
Human91	0.354134	0.186153	0.278485	0.878802	0.85981	0.278105	0.515322	0.449705	0.18943	0.217414	0.0964643	0.680977	0.426962	0.53397	0.388229	0.537921	0.170121	0.873759	0.413611	0.857153	0.424886	0.0322193	0.0800879	0.322042	0.310703	0.811263	0.348851	0.843536	0.3017	0.237992	0.533316	0.234824	0.921071	0.203679	0.968503	0.875542	0.0847935	0.0982666	0.409056	0.660694	0.585044	0.774431	0.308732	0.505794	0.939974	0.352856	0.101278	0.560887	0.571053
Human92	0.818992	0.574416	0.64687	0.357807	0.334301	0.539926	0.280591	0.276712	0.851192	0.586908	0.806066	0.487287	0.393757	0.432968	0.521291	0.258642	0.356672	0.145823	0.391627	0.405812	0.275801	0.862643	0.799083	0.295001	0.549337	0.5848	0.736016	0.43035	0.436107	0.800945	0.366832	0.650696	0.103068	0.654097	0.0346262	0.420157	0.814386	0.962294	0.274657	0.177399	0.236653	0.683667	0.86054	0.28298	0.0488973	0.459958	0.773664	0.5876	0.289986
Human93	0.719576	0.351254	0.777456	0.511895	0.408656	0.691881	0.774912	0.763807	0.165448	0.631008	0.311852	0.602673	0.843258	0.385652	0.83285	0.888518	0.717428	0.632299	0.793628	0.336436	0.824701	0.158511	0.333698	0.805071	0.713179	0.452353	0.0885697	0.307839	0.739077	0.141412	0.485417	0.734787	0.560172	0.339012	0.591442	0.335173	0.28866	0.157889	0.838528	0.860555	0.809744	0.32006	0.753942	0.897011	0.708368	0.579622	0.214814	0.245825	0.510592
Human94	0.660944	0.214875	0.803708	0.456736	0.449233	0.563506	0.856136	0.954595	0.186072	0.505144	0.123835	0.654912	0.86869	0.251936	0.851313	0.899712	0.693565	0.365697	0.782382	0.531855	0.848522	0.114599	0.11953	0.801552	0.648373	0.293276	0.239753	0.506417	0.636536	0.10568	0.881365	0.76494	0.32125	0.191561	0.285336	0.366629	0.113984	0.138349	0.833727	0.884691	0.884992	0.704312	0.720334	0.902927	0.532947	0.716699	0.0903839	0.167333	0.486262
Human95	0.35208	0.209976	0.361856	0.521085	0.520268	0.566253	0.810537	0.766675	0.357031	0.556265	0.184301	0.520303	0.577326	0.216076	0.344158	0.66056	0.340485	0.253439	0.417125	0.704234	0.641092	0.372214	0.148059	0.542005	0.625273	0.189025	0.803677	0.714666	0.626931	0.345404	0.886844	0.396643	0.280624	0.240854	0.391829	0.396396	0.180228	0.334987	0.634682	0.656491	0.700263	0.881452	0.394833	0.70257	0.311078	0.261373	0.17883	0.398027	0.423758
Human96	0.757519	0.677198	0.712127	0.28572	0.306849	0.411701	0.294549	0.251707	0.857896	0.477344	0.853533	0.423344	0.128591	0.411615	0.481652	0.0986756	0.318875	0.0811739	0.182532	0.428214	0.121384	0.914394	0.843947	0.15871	0.349718	0.184254	0.874645	0.467612	0.361726	0.840316	0.546996	0.728778	0.115587	0.735156	0.119292	0.264063	0.843101	0.913829	0.168358	0.183782	0.138356	0.638682	0.724499	0.134597	0.100806	0.318221	0.824389	0.646403	0.282299
Human97	0.256154	0.756587	0.234937	0.821194	0.87433	0.543013	0.275025	0.179033	0.587773	0.539344	0.657266	0.645657	0.276333	0.841649	0.281187	0.257419	0.480108	0.767038	0.269219	0.727886	0.268713	0.575565	0.711972	0.407142	0.503217	0.888548	0.58994	0.759421	0.480701	0.728607	0.204014	0.272064	0.726746	0.698522	0.734288	0.897105	0.681245	0.570443	0.367523	0.496141	0.306331	0.441988	0.302189	0.311875	0.514632	0.523043	0.665941	0.76545	0.403543
Human98	0.395975	0.350841	0.479597	0.845983	0.828056	0.502283	0.642404	0.71855	0.230706	0.474072	0.186868	0.783973	0.452039	0.500515	0.417847	0.526746	0.318135	0.218947	0.34034	0.870549	0.459359	0.154109	0.150464	0.392443	0.564712	0.522111	0.654644	0.880882	0.5209	0.233271	0.891385	0.409015	0.279283	0.347029	0.505144	0.743546	0.207053	0.171459	0.403281	0.701231	0.667461	0.919387	0.463218	0.531006	0.387279	0.321241	0.0923869	0.475665	0.534718
Human99	0.752662	0.174792	0.7059	0.748234	0.755019	0.204544	0.492158	0.650255	0.506352	0.164209	0.0798855	0.755015	0.524349	0.37509	0.652352	0.453873	0.245409	0.148515	0.539192	0.796186	0.376542	0.233044	0.0824889	0.377968	0.278079	0.466407	0.48993	0.843687	0.210756	0.245476	0.887899	0.651993	0.184369	0.144124	0.274444	0.69845	0.0770804	0.407604	0.337656	0.582525	0.520076	0.98645	0.706516	0.404658	0.35757	0.489551	0.122404	0.316456	0.264173
Human9	0.335591	0.410418	0.247307	0.756711	0.784678	0.51286	0.260125	0.198922	0.45044	0.481912	0.263944	0.61864	0.480397	0.639656	0.342567	0.364342	0.451901	0.965256	0.230292	0.705247	0.441513	0.362173	0.286515	0.44067	0.582316	0.946696	0.544644	0.65628	0.476308	0.644889	0.208478	0.218916	0.957786	0.316902	0.902966	0.830777	0.271137	0.312414	0.379494	0.429535	0.496079	0.500666	0.308668	0.3803	0.856346	0.533914	0.48986	0.779733	0.604244
Mouse100	0.14496	0.532561	0.0976595	0.818159	0.887556	0.628382	0.503609	0.293738	0.335994	0.582665	0.529125	0.387763	0.448645	0.654249	0.175995	0.381536	0.430365	0.693664	0.206074	0.821885	0.347749	0.668429	0.563019	0.47677	0.575338	0.830198	0.737739	0.862094	0.562638	0.680501	0.362543	0.164471	0.548823	0.501497	0.298697	0.890166	0.532601	0.25434	0.463672	0.575802	0.354421	0.429574	0.0989418	0.460966	0.325659	0.0614547	0.628224	0.699054	0.593809
Mouse101	0.985021	0.246176	0.963277	0.732676	0.642176	0.227844	0.236722	0.296126	0.826129	0.148627	0.254612	0.912322	0.0976646	0.309753	0.921948	0.239066	0.0696583	0.211151	0.468613	0.533516	0.17973	0.274736	0.234163	0.119828	0.217162	0.619973	0.300595	0.525313	0.204479	0.372676	0.534651	0.960242	0.310692	0.280598	0.657228	0.689739	0.271307	0.929812	0.136715	0.427307	0.290718	0.79795	0.98324	0.28389	0.569673	0.707925	0.280878	0.39117	0.148618
Mouse102	0.593538	0.604499	0.482045	0.219927	0.22936	0.559903	0.259842	0.255519	0.960927	0.609056	0.752769	0.410433	0.150845	0.332015	0.361827	0.115409	0.388556	0.146049	0.201039	0.453756	0.148492	0.91814	0.751072	0.201465	0.461945	0.146896	0.939112	0.48949	0.469446	0.880932	0.607411	0.578578	0.156736	0.64215	0.150067	0.251537	0.754476	0.893496	0.192971	0.163774	0.141617	0.877126	0.531354	0.140986	0.110933	0.365479	0.842552	0.797911	0.380213
Mouse103	0.595041	0.498499	0.464063	0.725984	0.805481	0.451802	0.581171	0.562342	0.502844	0.41513	0.501356	0.655192	0.349029	0.513765	0.425181	0.331036	0.313633	0.200938	0.360008	0.822825	0.328924	0.598505	0.48363	0.326215	0.43433	0.609403	0.74365	0.843317	0.432658	0.50993	0.764408	0.470588	0.0801306	0.547115	0.0607737	0.621096	0.536783	0.452306	0.300723	0.485665	0.432326	0.892544	0.492051	0.368195	0.168843	0.223789	0.435332	0.501834	0.494927
Mouse104	0.542026	0.397292	0.413139	0.554106	0.570973	0.674824	0.391977	0.337486	0.464271	0.695541	0.516892	0.419108	0.331589	0.401967	0.44487	0.432274	0.333318	0.924802	0.561679	0.60213	0.386782	0.411916	0.488651	0.379893	0.677214	0.540487	0.398147	0.454297	0.69435	0.490348	0.184011	0.490675	0.945503	0.447822	0.976992	0.677856	0.46332	0.354869	0.465557	0.471676	0.365543	0.184509	0.435581	0.503008	0.956619	0.484103	0.553973	0.514185	0.669233
Mouse10	0.809799	0.271516	0.684205	0.645415	0.608941	0.430959	0.576518	0.466204	0.423937	0.41941	0.26504	0.741065	0.500527	0.482432	0.636506	0.576611	0.326965	0.78883	0.603235	0.653048	0.505425	0.166345	0.245301	0.374691	0.484426	0.514604	0.177377	0.594331	0.415841	0.21409	0.455922	0.647151	0.889539	0.356811	0.907535	0.63914	0.263141	0.384094	0.511668	0.656719	0.615906	0.640275	0.735931	0.538575	0.856816	0.760992	0.31947	0.308852	0.440414
Mouse11	0.922944	0.260548	0.835912	0.502173	0.429131	0.327098	0.424562	0.468653	0.33884	0.267992	0.440439	0.813074	0.405138	0.269846	0.795068	0.436925	0.320493	0.631353	0.622253	0.411486	0.44067	0.324092	0.412578	0.397597	0.311737	0.76795	0.322177	0.396135	0.358128	0.336991	0.673283	0.819427	0.339635	0.26882	0.454935	0.441269	0.429437	0.591309	0.395389	0.379735	0.441888	0.661022	0.919677	0.552565	0.602347	0.878775	0.399661	0.377914	0.33446
Mouse12	0.18984	0.854233	0.297468	0.195005	0.206904	0.724725	0.433828	0.249951	0.833926	0.794673	0.946499	0.14855	0.56966	0.695106	0.176365	0.470334	0.800963	0.601682	0.616695	0.16058	0.578818	0.949473	0.937374	0.614439	0.65716	0.394051	0.814932	0.220836	0.676423	0.918168	0.176087	0.300616	0.718985	0.901296	0.722241	0.294649	0.94561	0.714541	0.608264	0.255684	0.364559	0.0994174	0.152721	0.368514	0.518665	0.460246	0.955635	0.890229	0.735602
Mouse13	0.537501	0.550676	0.646335	0.292994	0.268196	0.726076	0.765866	0.745802	0.555435	0.7366	0.615924	0.281349	0.833353	0.457992	0.720167	0.86564	0.754041	0.490716	0.725943	0.210112	0.824275	0.625566	0.629254	0.820125	0.720662	0.219076	0.550823	0.206407	0.777302	0.51712	0.397156	0.765328	0.406905	0.577549	0.34097	0.257302	0.62235	0.4419	0.857259	0.775241	0.754756	0.144084	0.545487	0.894006	0.558276	0.269515	0.595324	0.44122	0.591787
Mouse14	0.311767	0.774662	0.277186	0.345147	0.398849	0.664538	0.377964	0.287441	0.84064	0.709363	0.858978	0.308644	0.200573	0.586121	0.195749	0.146113	0.550916	0.329377	0.227519	0.507783	0.24159	0.876943	0.84632	0.374326	0.591584	0.279464	0.882024	0.561068	0.599102	0.848724	0.500629	0.444715	0.296702	0.810281	0.29949	0.362791	0.86179	0.832994	0.343526	0.249581	0.149944	0.409216	0.265877	0.202225	0.210286	0.49068	0.838264	0.768489	0.588656
Mouse15	0.268457	0.817074	0.221329	0.387228	0.422832	0.697745	0.39369	0.196956	0.860353	0.739475	0.890549	0.329364	0.188217	0.696746	0.17458	0.14185	0.602658	0.546168	0.201274	0.43341	0.242647	0.890526	0.880549	0.421965	0.627718	0.455942	0.878467	0.48922	0.646881	0.879193	0.316853	0.393552	0.45054	0.862312	0.393712	0.456825	0.898523	0.853311	0.379996	0.198462	0.136106	0.305833	0.24394	0.196379	0.299298	0.48982	0.861573	0.833825	0.652218
Mouse16	0.182742	0.738812	0.293539	0.198191	0.198336	0.805677	0.692069	0.484709	0.424846	0.82326	0.838877	0.0827579	0.888119	0.592512	0.392721	0.830725	0.863851	0.591499	0.71939	0.138738	0.862028	0.798454	0.842244	0.884073	0.778072	0.520496	0.581958	0.146301	0.807279	0.68487	0.113768	0.329517	0.41046	0.707935	0.351584	0.275191	0.840551	0.386205	0.853192	0.592207	0.729149	0.0440425	0.176512	0.810959	0.45846	0.0996054	0.796071	0.615667	0.735164
Mouse17	0.673898	0.164937	0.576658	0.630254	0.675779	0.214423	0.551718	0.812676	0.504541	0.178288	0.128269	0.710023	0.11592	0.206926	0.472626	0.215679	0.0895461	0.079635	0.440745	0.882018	0.178232	0.393981	0.0877165	0.0792137	0.243175	0.21103	0.713636	0.893597	0.196146	0.347396	0.971064	0.579116	0.0822582	0.189292	0.298771	0.557191	0.116764	0.506417	0.110279	0.377275	0.406158	0.964802	0.66594	0.189998	0.283646	0.849604	0.190593	0.346184	0.273082
Mouse18	0.117394	0.882546	0.163282	0.193576	0.250583	0.823655	0.469029	0.202242	0.817551	0.856136	0.947266	0.0755779	0.586218	0.71438	0.122755	0.47996	0.878122	0.700237	0.566491	0.176338	0.589197	0.941315	0.936047	0.700273	0.752881	0.503574	0.845558	0.218842	0.782408	0.918979	0.0904663	0.158149	0.678301	0.895984	0.608426	0.340225	0.949686	0.721537	0.644871	0.224219	0.330078	0.0524604	0.0831325	0.452716	0.424891	0.538935	0.930896	0.874149	0.78713
Mouse19	0.845609	0.260181	0.671058	0.62759	0.612394	0.501588	0.525405	0.30962	0.392903	0.514728	0.272223	0.713846	0.432002	0.410496	0.603153	0.534555	0.289191	0.86399	0.618514	0.609524	0.461464	0.184054	0.235785	0.334688	0.529348	0.688025	0.245003	0.551438	0.484747	0.309593	0.330346	0.658103	0.903651	0.310377	0.921283	0.661563	0.256853	0.38564	0.487987	0.535603	0.558923	0.54939	0.738211	0.549222	0.859917	0.724948	0.398861	0.436201	0.41325
Mouse1	0.206782	0.747539	0.17491	0.360922	0.404862	0.596405	0.378341	0.322298	0.790502	0.657777	0.843372	0.251316	0.184574	0.533471	0.121409	0.123422	0.474445	0.245122	0.160185	0.56364	0.206342	0.866774	0.824594	0.312163	0.52106	0.24524	0.903187	0.628343	0.528235	0.826357	0.638498	0.320196	0.208891	0.79224	0.193556	0.34736	0.846115	0.778603	0.282933	0.207331	0.166482	0.605824	0.159036	0.16849	0.125425	0.351567	0.800687	0.783308	0.558431
Mouse20	0.618301	0.949853	0.521332	0.166732	0.131568	0.422769	0.126336	0.234467	0.613983	0.612473	0.977183	0.405934	0.23221	0.91053	0.369411	0.260326	0.484873	0.438258	0.415036	0.0936965	0.38752	0.763971	0.966541	0.325822	0.463308	0.380713	0.517764	0.0880257	0.472927	0.681667	0.277651	0.419716	0.404763	0.985076	0.325639	0.209841	0.983821	0.87002	0.284209	0.144364	0.192061	0.192475	0.606106	0.142051	0.10376	0.844355	0.75348	0.694424	0.555354
Mouse21	0.559209	0.430613	0.695727	0.472304	0.484063	0.555824	0.800047	0.830129	0.24018	0.513189	0.322989	0.428045	0.950244	0.497314	0.811968	0.937605	0.856239	0.489484	0.842705	0.388851	0.916187	0.362133	0.383704	0.910773	0.566211	0.576536	0.209467	0.39642	0.614362	0.288892	0.4259	0.646175	0.455431	0.382951	0.230783	0.469272	0.315696	0.297457	0.901093	0.842145	0.905891	0.246399	0.621869	0.924847	0.491406	0.255918	0.432959	0.256185	0.475078
Mouse22	0.254161	0.671931	0.396449	0.207281	0.24531	0.802383	0.722915	0.587562	0.401824	0.825733	0.748531	0.129493	0.931448	0.53598	0.472746	0.889212	0.866353	0.555635	0.688886	0.161217	0.896884	0.729112	0.765155	0.907757	0.776336	0.4284	0.527012	0.154916	0.834072	0.601813	0.196828	0.397123	0.460159	0.66092	0.386732	0.250098	0.748157	0.317818	0.898028	0.647955	0.78657	0.073568	0.244699	0.856294	0.520777	0.14566	0.74726	0.505412	0.713149
Mouse23	0.263827	0.660115	0.402741	0.21074	0.224772	0.770255	0.69266	0.594854	0.455671	0.788195	0.760279	0.130346	0.880758	0.507319	0.451289	0.864547	0.843819	0.553749	0.71049	0.155006	0.860827	0.767823	0.782356	0.879256	0.738157	0.364209	0.539552	0.157949	0.789823	0.625327	0.230345	0.418365	0.504527	0.66311	0.470036	0.218085	0.765247	0.354629	0.870618	0.619309	0.758528	0.0899061	0.249366	0.818577	0.554875	0.226367	0.782522	0.523152	0.677598
Mouse24	0.22259	0.383896	0.162991	0.863348	0.872451	0.478281	0.219095	0.130535	0.502387	0.438414	0.297561	0.617078	0.449994	0.65962	0.261333	0.35875	0.382285	0.949959	0.208715	0.74569	0.419879	0.450406	0.318182	0.395443	0.451051	0.947659	0.545383	0.706177	0.435716	0.67972	0.166191	0.126974	0.971351	0.325609	0.961593	0.923075	0.291156	0.360116	0.340331	0.445426	0.439796	0.407912	0.232448	0.325295	0.817969	0.385598	0.588434	0.862296	0.598628
Mouse25	0.134889	0.802975	0.110216	0.526051	0.554864	0.687696	0.265327	0.195352	0.782138	0.73161	0.859453	0.293852	0.247212	0.722286	0.119358	0.165782	0.59244	0.654561	0.168819	0.536717	0.27047	0.869095	0.853525	0.433826	0.602661	0.528101	0.860408	0.553808	0.635344	0.865149	0.295266	0.225227	0.661175	0.814363	0.581709	0.637369	0.867862	0.751398	0.372837	0.246176	0.171774	0.280961	0.0996689	0.218158	0.326804	0.43931	0.841961	0.833432	0.714907
Mouse26	0.114045	0.841225	0.150984	0.15009	0.209972	0.794471	0.548399	0.303844	0.789302	0.822338	0.914015	0.0708795	0.677839	0.633234	0.147283	0.593589	0.876953	0.617778	0.618916	0.183213	0.654409	0.907744	0.903629	0.749359	0.733976	0.4979	0.795278	0.226191	0.745977	0.878732	0.116626	0.165148	0.51838	0.838989	0.344921	0.303059	0.913147	0.645767	0.688589	0.3409	0.457686	0.134169	0.0718697	0.55806	0.299967	0.391596	0.905685	0.824466	0.750114
Mouse27	0.237966	0.912191	0.223867	0.163843	0.219059	0.793363	0.352157	0.257636	0.78054	0.832156	0.959898	0.167061	0.42559	0.80608	0.197407	0.37951	0.764848	0.5604	0.520845	0.198865	0.496165	0.933247	0.946099	0.61712	0.715833	0.484733	0.825011	0.176682	0.736243	0.90287	0.176066	0.238244	0.468315	0.948645	0.336556	0.296232	0.965454	0.836682	0.587654	0.184909	0.216705	0.109487	0.2362	0.435609	0.176852	0.509389	0.920864	0.84051	0.732752
Mouse28	0.740622	0.197707	0.817564	0.550804	0.524134	0.562353	0.85496	0.8714	0.126582	0.468712	0.0847778	0.641322	0.889863	0.323579	0.896539	0.920232	0.663982	0.572893	0.827393	0.479758	0.864814	0.0959368	0.090513	0.822081	0.599826	0.492733	0.184194	0.475346	0.63811	0.110158	0.673782	0.821544	0.466969	0.172571	0.366806	0.480483	0.0892637	0.116506	0.876294	0.911108	0.89402	0.460017	0.780508	0.940379	0.719749	0.363215	0.108961	0.137341	0.408943
Mouse29	0.698162	0.36402	0.798504	0.511544	0.48648	0.690029	0.874027	0.889914	0.193449	0.650772	0.189683	0.435544	0.976277	0.459632	0.854687	0.980106	0.837766	0.516145	0.872528	0.348541	0.964785	0.114625	0.212151	0.944975	0.730089	0.561151	0.188448	0.325222	0.759575	0.153933	0.587504	0.76837	0.433657	0.347326	0.443805	0.395799	0.212103	0.136343	0.941631	0.89111	0.953062	0.349931	0.693584	0.965508	0.719332	0.157767	0.168869	0.197456	0.617163
Mouse2	0.891243	0.752954	0.853721	0.194807	0.166451	0.501367	0.167873	0.187067	0.967624	0.556674	0.900915	0.517987	0.196099	0.542634	0.673085	0.130843	0.49983	0.187681	0.318853	0.181622	0.238943	0.87757	0.894133	0.314646	0.430576	0.235261	0.721662	0.1648	0.457642	0.834464	0.202862	0.87574	0.167251	0.855495	0.131911	0.236412	0.909284	0.985341	0.315493	0.171187	0.0821284	0.219118	0.931742	0.19913	0.140684	0.515401	0.868852	0.727935	0.370143
Mouse30	0.315828	0.801871	0.311028	0.326744	0.365756	0.687547	0.385726	0.307147	0.861168	0.730298	0.885243	0.290257	0.221937	0.611101	0.202256	0.15855	0.580955	0.282369	0.186488	0.453349	0.246397	0.9102	0.875497	0.406998	0.627323	0.222901	0.905021	0.509806	0.623174	0.870747	0.524679	0.494867	0.24154	0.822068	0.241851	0.335908	0.887087	0.840612	0.376486	0.272219	0.153502	0.425229	0.279765	0.2181	0.165334	0.465826	0.856602	0.811422	0.612652
Mouse31	0.369986	0.859381	0.448711	0.256675	0.289113	0.755294	0.542196	0.44884	0.638391	0.795449	0.924067	0.186239	0.778708	0.771076	0.431231	0.694925	0.811691	0.388257	0.671588	0.154116	0.771304	0.889628	0.911785	0.802975	0.72146	0.527079	0.683044	0.183526	0.732499	0.812775	0.0947106	0.463859	0.267848	0.926316	0.0436979	0.374174	0.929644	0.769553	0.75036	0.491155	0.610653	0.191019	0.364763	0.690105	0.139121	0.188727	0.868608	0.718121	0.651058
Mouse32	0.608698	0.95059	0.513219	0.162683	0.1488	0.419016	0.114966	0.201577	0.608075	0.593798	0.978836	0.394488	0.194052	0.915638	0.366773	0.216497	0.470568	0.473095	0.397303	0.0985455	0.336124	0.776797	0.968372	0.300718	0.463599	0.394199	0.538374	0.0952388	0.473404	0.694398	0.258683	0.431895	0.448043	0.986382	0.416157	0.226823	0.985042	0.84629	0.273793	0.143135	0.179981	0.205997	0.589813	0.115962	0.13639	0.828649	0.756636	0.729069	0.563143
Mouse33	0.286803	0.329826	0.165346	0.896018	0.890336	0.452243	0.261817	0.160209	0.337708	0.395652	0.222789	0.680733	0.463467	0.678913	0.278343	0.477161	0.377152	0.943295	0.291339	0.787775	0.465643	0.254334	0.233054	0.480989	0.42817	0.947124	0.40086	0.746893	0.417595	0.609571	0.234298	0.106963	0.961438	0.269231	0.959166	0.932996	0.233085	0.210593	0.411186	0.476049	0.469693	0.411065	0.246157	0.482237	0.814545	0.518912	0.487098	0.838541	0.485854
Mouse34	0.409626	0.439736	0.284781	0.956155	0.9564	0.486509	0.2984	0.304164	0.409279	0.444523	0.238685	0.718872	0.419365	0.737927	0.268253	0.396992	0.352621	0.830107	0.289219	0.862934	0.353107	0.446784	0.275369	0.416129	0.415671	0.930144	0.606616	0.874763	0.410146	0.624018	0.400696	0.327766	0.807473	0.360902	0.780024	0.950002	0.242199	0.26695	0.377911	0.518964	0.417838	0.641418	0.325827	0.375518	0.553922	0.434955	0.510896	0.766183	0.465916
Mouse35	0.551378	0.460846	0.697987	0.459709	0.423654	0.767007	0.848249	0.856653	0.214316	0.740892	0.422133	0.316738	0.954908	0.554609	0.811833	0.962014	0.836669	0.636109	0.853507	0.271423	0.940527	0.337716	0.420279	0.93063	0.791466	0.553814	0.301927	0.277756	0.824775	0.302944	0.459239	0.69489	0.487976	0.504948	0.335152	0.42975	0.433079	0.195158	0.940871	0.871581	0.925441	0.16696	0.530467	0.953814	0.613031	0.141962	0.359504	0.346381	0.605811
Mouse36	0.53063	0.347296	0.69716	0.546728	0.508466	0.659869	0.827979	0.856844	0.199148	0.631347	0.22629	0.405734	0.91969	0.442527	0.843387	0.932017	0.776889	0.639481	0.797113	0.389043	0.883089	0.283898	0.258514	0.88548	0.681626	0.585529	0.316678	0.422235	0.72377	0.26754	0.494799	0.720517	0.545273	0.325446	0.368186	0.49145	0.23719	0.151835	0.906737	0.893261	0.893674	0.260356	0.54616	0.938094	0.581762	0.207433	0.272744	0.351347	0.474579
Mouse37	0.497814	0.955813	0.391495	0.161326	0.158561	0.438429	0.127697	0.16089	0.653383	0.62147	0.974453	0.323577	0.245938	0.920856	0.251002	0.252912	0.578805	0.436329	0.399027	0.106746	0.422101	0.885873	0.965032	0.441762	0.458624	0.510419	0.595352	0.0975841	0.438661	0.799027	0.171171	0.311326	0.310327	0.984244	0.138966	0.260231	0.979807	0.892986	0.335678	0.117538	0.169492	0.144546	0.533065	0.141719	0.05755	0.808443	0.87808	0.833348	0.588875
Mouse38	0.318451	0.510384	0.427129	0.567076	0.635061	0.618701	0.80505	0.766909	0.293776	0.616854	0.422663	0.332871	0.843826	0.56754	0.564708	0.834156	0.742407	0.290432	0.598682	0.713372	0.794302	0.593042	0.488684	0.800893	0.608877	0.42622	0.565871	0.715281	0.637841	0.436357	0.489276	0.463062	0.201	0.47285	0.0872932	0.570134	0.431686	0.240927	0.80047	0.835385	0.780437	0.466977	0.291946	0.829952	0.230114	0.15325	0.512553	0.392139	0.504103
Mouse39	0.293581	0.852462	0.384178	0.213363	0.227823	0.736235	0.492033	0.311223	0.790952	0.802934	0.941305	0.170591	0.63202	0.694593	0.249739	0.54632	0.826358	0.606623	0.713981	0.13598	0.638039	0.93438	0.928741	0.658537	0.677327	0.418895	0.792678	0.202374	0.700989	0.901037	0.177493	0.371776	0.647682	0.918516	0.587478	0.342266	0.946539	0.693288	0.666557	0.339951	0.42263	0.0820743	0.2015	0.456405	0.416634	0.407696	0.945153	0.87775	0.733183
Mouse3	0.23273	0.890581	0.272086	0.310542	0.381519	0.820866	0.361825	0.274522	0.841305	0.835491	0.944741	0.23561	0.414244	0.771061	0.22595	0.304254	0.777202	0.525936	0.34733	0.343569	0.355054	0.950755	0.94022	0.599195	0.740668	0.487766	0.831498	0.344757	0.756928	0.909812	0.144523	0.355364	0.501961	0.892565	0.406846	0.476359	0.94862	0.821287	0.547556	0.26534	0.146134	0.0997907	0.228218	0.408953	0.260092	0.566913	0.927466	0.854762	0.791303
Mouse40	0.72641	0.113754	0.615966	0.799628	0.787496	0.230618	0.673122	0.769953	0.261252	0.177572	0.0444608	0.837684	0.265832	0.252732	0.542061	0.381506	0.106665	0.134428	0.440743	0.928259	0.336867	0.143005	0.038995	0.162656	0.26151	0.405497	0.57849	0.932554	0.216061	0.175616	0.95992	0.602562	0.104124	0.109148	0.394007	0.741515	0.0544987	0.334538	0.225912	0.577017	0.565084	0.963719	0.724069	0.369964	0.406515	0.531132	0.0553469	0.251134	0.302676
Mouse41	0.635721	0.130956	0.794191	0.59318	0.478031	0.503266	0.831215	0.894222	0.126844	0.417149	0.0530095	0.625649	0.914232	0.22968	0.86396	0.928635	0.634391	0.501492	0.827084	0.379933	0.88262	0.10932	0.0657224	0.836388	0.577138	0.519027	0.136518	0.3813	0.603162	0.113107	0.708972	0.762762	0.586848	0.0972152	0.776739	0.465027	0.0480603	0.149864	0.854393	0.890957	0.8645	0.498836	0.733638	0.940501	0.906342	0.355196	0.103975	0.175793	0.399173
Mouse42	0.584009	0.636177	0.438542	0.369591	0.403242	0.670355	0.306062	0.315807	0.605757	0.652173	0.798531	0.601533	0.241098	0.551057	0.387122	0.228815	0.406011	0.431627	0.302168	0.381026	0.239811	0.735731	0.78411	0.3263	0.652083	0.640229	0.660723	0.378088	0.642588	0.673561	0.51696	0.517037	0.393382	0.729945	0.348503	0.442636	0.799985	0.686085	0.329856	0.225587	0.155327	0.573701	0.536539	0.308851	0.339376	0.739393	0.710892	0.618571	0.502066
Mouse43	0.571932	0.291346	0.666699	0.4967	0.460861	0.593829	0.844216	0.823121	0.0893671	0.514679	0.228512	0.499029	0.879959	0.40755	0.800035	0.915745	0.694828	0.742575	0.844043	0.361908	0.864393	0.163654	0.217875	0.851559	0.590624	0.454854	0.207314	0.349128	0.679332	0.159576	0.519609	0.650967	0.594046	0.263729	0.651032	0.415733	0.231825	0.0673815	0.878182	0.84536	0.879047	0.32061	0.56032	0.942536	0.802567	0.314744	0.192344	0.25978	0.422789
Mouse44	0.288298	0.589574	0.248118	0.436196	0.430571	0.535032	0.463915	0.645679	0.745564	0.568203	0.712914	0.357662	0.0929732	0.367605	0.170697	0.144217	0.352209	0.196622	0.316661	0.680225	0.144705	0.817732	0.699358	0.175336	0.497939	0.213279	0.910696	0.711102	0.470321	0.761113	0.885027	0.368641	0.161904	0.642346	0.19684	0.366496	0.721591	0.722173	0.212447	0.224806	0.202767	0.822726	0.264736	0.174831	0.125542	0.895552	0.725802	0.672266	0.464076
Mouse45	0.624541	0.139367	0.698389	0.791628	0.76141	0.350889	0.67845	0.85388	0.213939	0.250745	0.0732018	0.723757	0.493639	0.254303	0.639651	0.533006	0.241099	0.16755	0.618134	0.812548	0.444724	0.22983	0.0932004	0.314606	0.385946	0.467077	0.533304	0.870335	0.328672	0.193906	0.95586	0.639779	0.164098	0.130062	0.171693	0.704927	0.0723117	0.254485	0.374181	0.65458	0.61133	0.942783	0.687106	0.553076	0.302057	0.610146	0.148674	0.300061	0.375676
Mouse46	0.125333	0.864862	0.217973	0.251929	0.315872	0.785543	0.601641	0.539297	0.705601	0.829013	0.900758	0.0948013	0.675002	0.695774	0.256426	0.630698	0.84924	0.541648	0.608009	0.261636	0.675024	0.887587	0.895451	0.755724	0.745389	0.345424	0.785423	0.261097	0.771806	0.843575	0.234663	0.308832	0.41776	0.86647	0.23096	0.312298	0.905343	0.610943	0.719136	0.503314	0.545142	0.140451	0.113816	0.656084	0.260848	0.645873	0.873674	0.721241	0.714286
Mouse47	0.172343	0.73165	0.31975	0.177226	0.188276	0.823443	0.716324	0.565706	0.519506	0.846997	0.840661	0.0744747	0.921329	0.556318	0.391512	0.862025	0.907105	0.475163	0.702443	0.120381	0.884165	0.856236	0.851491	0.912259	0.789282	0.382391	0.619047	0.142065	0.813975	0.718112	0.170085	0.340593	0.483242	0.724048	0.48641	0.200699	0.836611	0.402414	0.881494	0.593901	0.757395	0.0410449	0.151891	0.81179	0.589101	0.115082	0.852249	0.595337	0.752626
Mouse48	0.298081	0.668953	0.250883	0.426732	0.4408	0.594889	0.472458	0.411034	0.734171	0.627365	0.79972	0.383854	0.127711	0.472688	0.175062	0.116742	0.364938	0.198111	0.182643	0.629608	0.155636	0.830774	0.778317	0.219489	0.566818	0.220885	0.879933	0.683764	0.538878	0.758903	0.746937	0.404378	0.138961	0.735186	0.170681	0.373582	0.7933	0.698723	0.210516	0.231524	0.164458	0.65874	0.249954	0.113893	0.150475	0.590867	0.735439	0.676387	0.523019
Mouse49	0.522088	0.339514	0.677118	0.4836	0.458343	0.652038	0.872801	0.906137	0.291596	0.61568	0.204806	0.404608	0.934093	0.379981	0.762123	0.951676	0.713828	0.273898	0.81123	0.4534	0.928683	0.209724	0.194692	0.875771	0.662036	0.219548	0.309449	0.455021	0.704402	0.198611	0.745472	0.67892	0.282474	0.423373	0.418169	0.29541	0.220044	0.114652	0.882777	0.870134	0.923942	0.557532	0.495508	0.918872	0.659438	0.189911	0.192339	0.213458	0.660463
Mouse4	0.720479	0.153902	0.665051	0.761696	0.754993	0.246908	0.408829	0.590747	0.714788	0.232741	0.108398	0.72872	0.293786	0.269737	0.502503	0.271436	0.165873	0.0620586	0.370412	0.842764	0.207374	0.471363	0.10131	0.195143	0.246535	0.253132	0.777829	0.859211	0.235525	0.435303	0.898032	0.63737	0.107986	0.145525	0.26342	0.673645	0.101229	0.566968	0.187101	0.468522	0.378785	0.997302	0.582856	0.215515	0.219902	0.435503	0.283468	0.464341	0.247559
Mouse50	0.637579	0.356229	0.460164	0.862746	0.851516	0.377896	0.238843	0.224912	0.284548	0.360779	0.34189	0.884379	0.326327	0.566111	0.468762	0.402119	0.227054	0.828482	0.436953	0.770249	0.392589	0.134545	0.291062	0.292877	0.437081	0.828513	0.319491	0.707196	0.388371	0.363587	0.384511	0.393075	0.797916	0.378817	0.82199	0.886358	0.333935	0.373842	0.323559	0.469395	0.400282	0.626364	0.665021	0.398141	0.741983	0.602895	0.325592	0.53339	0.435199
Mouse51	0.420578	0.383144	0.290868	0.508037	0.444349	0.514808	0.52623	0.338071	0.708201	0.52893	0.541454	0.43701	0.317825	0.297723	0.239094	0.379354	0.422462	0.240731	0.411191	0.673995	0.415478	0.735758	0.554655	0.352442	0.4584	0.351073	0.857973	0.667404	0.450207	0.723025	0.728734	0.38265	0.253715	0.378201	0.246923	0.638986	0.548097	0.608232	0.360943	0.32655	0.397664	0.884826	0.313324	0.269212	0.190571	0.459975	0.721261	0.727316	0.327973
Mouse52	0.446712	0.684019	0.345084	0.33855	0.362868	0.584751	0.357323	0.269813	0.715598	0.610593	0.825703	0.380865	0.167865	0.486224	0.308291	0.202117	0.464063	0.430269	0.398105	0.394287	0.239493	0.771336	0.806393	0.290593	0.533729	0.498127	0.745143	0.374461	0.550009	0.736632	0.509788	0.396328	0.462283	0.771503	0.62054	0.303215	0.828887	0.720417	0.319005	0.152728	0.197992	0.400051	0.409032	0.262678	0.396579	0.82754	0.769725	0.675269	0.586717
Mouse53	0.481988	0.325666	0.443514	0.5005	0.48323	0.532737	0.636619	0.57238	0.282188	0.501998	0.292229	0.355545	0.820472	0.450393	0.575607	0.832559	0.607592	0.899438	0.639363	0.478496	0.774177	0.261582	0.317287	0.749208	0.526958	0.597393	0.31212	0.393576	0.561429	0.370468	0.268974	0.35648	0.936232	0.319497	0.852118	0.65593	0.289905	0.237762	0.763658	0.68207	0.739484	0.256839	0.354665	0.825979	0.835242	0.273601	0.429967	0.518775	0.39913
Mouse54	0.940382	0.695247	0.87481	0.276349	0.214295	0.436442	0.176277	0.153935	0.927719	0.461502	0.85068	0.645587	0.0898346	0.56707	0.734681	0.0899267	0.306962	0.145967	0.298906	0.184983	0.139526	0.785946	0.82699	0.175656	0.349442	0.2548	0.656531	0.21325	0.384817	0.747292	0.303742	0.902729	0.170265	0.832157	0.278597	0.298495	0.869319	0.967792	0.190791	0.178537	0.0890223	0.325836	0.943592	0.143943	0.231862	0.459443	0.761781	0.663081	0.309109
Mouse55	0.832687	0.0764286	0.779659	0.756532	0.773824	0.217552	0.674757	0.76081	0.266819	0.190052	0.0311711	0.829376	0.383591	0.195809	0.678704	0.348263	0.111549	0.101961	0.416861	0.931012	0.36056	0.170281	0.0204386	0.178608	0.280143	0.308455	0.555755	0.933264	0.212553	0.145586	0.962382	0.753032	0.17779	0.0758567	0.412881	0.700728	0.0320612	0.46259	0.208548	0.491292	0.552015	0.981951	0.859222	0.314519	0.351162	0.477014	0.0524693	0.158601	0.27029
Mouse56	0.992095	0.248882	0.976396	0.768432	0.63511	0.210111	0.215685	0.365473	0.890226	0.155686	0.247856	0.917149	0.341322	0.286391	0.948861	0.474009	0.149421	0.0854392	0.554122	0.497974	0.431335	0.310592	0.226973	0.225891	0.220414	0.560546	0.214418	0.512857	0.205225	0.349717	0.535679	0.967068	0.157805	0.312513	0.301519	0.727637	0.273227	0.957359	0.219079	0.482649	0.43169	0.762355	0.991965	0.417195	0.352614	0.658894	0.324919	0.301696	0.112692
Mouse57	0.179441	0.841431	0.346871	0.180782	0.223021	0.80002	0.620747	0.555781	0.602096	0.819004	0.918735	0.12454	0.814957	0.706974	0.387521	0.732011	0.86187	0.426392	0.579809	0.191086	0.766002	0.899656	0.912371	0.819326	0.760424	0.323022	0.70881	0.192627	0.780869	0.787643	0.20087	0.359831	0.346703	0.897817	0.143288	0.278461	0.919615	0.560099	0.796183	0.615602	0.643287	0.15383	0.168412	0.721623	0.297539	0.121554	0.876345	0.696424	0.693899
Mouse58	0.798429	0.0958567	0.746291	0.725168	0.738389	0.296495	0.724966	0.820383	0.224163	0.255719	0.0445914	0.777777	0.368446	0.206367	0.694801	0.513455	0.144775	0.156332	0.479282	0.913792	0.393499	0.138235	0.0434661	0.245389	0.364615	0.282912	0.510258	0.901011	0.326046	0.138619	0.943646	0.745421	0.117536	0.115144	0.31705	0.651076	0.0600322	0.260268	0.33664	0.648062	0.618331	0.942773	0.770479	0.533972	0.362804	0.488174	0.0529445	0.170267	0.25546
Mouse59	0.766686	0.169979	0.658235	0.659672	0.654489	0.350073	0.510004	0.582131	0.121435	0.280741	0.118193	0.527814	0.604533	0.303063	0.705685	0.656575	0.26017	0.766785	0.604322	0.556006	0.563394	0.0711325	0.111294	0.440782	0.382116	0.877449	0.195457	0.519555	0.365258	0.184745	0.632099	0.604021	0.805081	0.184074	0.726493	0.692562	0.133281	0.255309	0.491316	0.599703	0.655877	0.735008	0.813937	0.662584	0.585208	0.305539	0.132348	0.317563	0.403418
Mouse5	0.329963	0.703767	0.511515	0.28272	0.260626	0.827652	0.758352	0.663094	0.364737	0.845979	0.774532	0.150185	0.962786	0.667568	0.562623	0.944808	0.861715	0.48772	0.722744	0.133023	0.941581	0.65191	0.756399	0.935406	0.810096	0.470198	0.530221	0.126936	0.843678	0.564029	0.28052	0.516477	0.365319	0.816461	0.235147	0.220965	0.787675	0.305846	0.923976	0.711285	0.852839	0.098759	0.276585	0.908572	0.444174	0.0549707	0.644174	0.517458	0.729631
Mouse60	0.311559	0.428313	0.387717	0.394756	0.402357	0.535884	0.520709	0.733715	0.624547	0.530575	0.562091	0.368176	0.207036	0.301953	0.269436	0.2347	0.361222	0.186276	0.503661	0.532355	0.218762	0.757575	0.584803	0.205417	0.522346	0.206382	0.828811	0.641649	0.455935	0.683286	0.91522	0.430661	0.13955	0.495379	0.147479	0.344225	0.541162	0.630297	0.251682	0.27144	0.281132	0.744263	0.367395	0.265513	0.18518	0.887686	0.686507	0.654572	0.57398
Mouse61	0.82897	0.243197	0.708969	0.674727	0.651566	0.36357	0.429412	0.507819	0.336046	0.278869	0.250109	0.807019	0.222793	0.389864	0.74637	0.46829	0.146236	0.898687	0.533142	0.60504	0.362723	0.0624972	0.202139	0.178661	0.339832	0.87769	0.142663	0.549696	0.421769	0.289046	0.579987	0.696827	0.839737	0.337074	0.940301	0.688167	0.282299	0.380713	0.317991	0.517066	0.461003	0.68766	0.863625	0.476219	0.925289	0.904381	0.188746	0.448666	0.420506
Mouse62	0.787205	0.304396	0.59298	0.625557	0.637741	0.373609	0.393622	0.344002	0.465125	0.305798	0.305855	0.699011	0.230176	0.409496	0.678876	0.468198	0.296069	0.950279	0.575539	0.659134	0.373075	0.0972235	0.308152	0.347584	0.338953	0.895715	0.0660258	0.416026	0.471459	0.317706	0.290155	0.560095	0.953134	0.2675	0.98083	0.758213	0.319985	0.351948	0.372523	0.501761	0.43548	0.474348	0.748192	0.559019	0.965771	0.897756	0.364911	0.464088	0.433541
Mouse63	0.634498	0.199781	0.67629	0.656485	0.668655	0.285745	0.695835	0.844179	0.701223	0.250014	0.115558	0.687313	0.442337	0.246236	0.610575	0.556526	0.264608	0.0501153	0.410664	0.86107	0.434441	0.413305	0.102916	0.348661	0.312941	0.105786	0.736945	0.833398	0.316506	0.36985	0.949426	0.705095	0.105069	0.213225	0.358577	0.524817	0.11613	0.456741	0.387215	0.694952	0.596158	0.990862	0.589729	0.458002	0.344664	0.460934	0.220158	0.379639	0.314216
Mouse64	0.683856	0.54583	0.610262	0.422049	0.471741	0.289375	0.317805	0.530524	0.749841	0.301388	0.711186	0.509714	0.114275	0.402826	0.456817	0.135228	0.278314	0.0759275	0.324641	0.570819	0.129012	0.771071	0.675307	0.116621	0.230822	0.162555	0.742344	0.63375	0.260472	0.655169	0.755765	0.619167	0.070647	0.669597	0.127889	0.359656	0.7017	0.786265	0.141911	0.23967	0.189465	0.763436	0.679475	0.124287	0.123302	0.78442	0.659115	0.486752	0.253149
Mouse65	0.907719	0.176921	0.885503	0.611683	0.523443	0.343234	0.623036	0.733217	0.261657	0.238764	0.199429	0.807507	0.486748	0.211827	0.829429	0.543829	0.300788	0.417045	0.722896	0.526998	0.54021	0.252831	0.214247	0.399802	0.314436	0.593297	0.372445	0.55681	0.354989	0.234076	0.870194	0.840756	0.220619	0.152313	0.220193	0.49612	0.190685	0.463151	0.469641	0.547788	0.581258	0.831241	0.918679	0.632369	0.498059	0.800942	0.25345	0.290602	0.380723
Mouse66	0.367958	0.612766	0.294597	0.34896	0.414114	0.461969	0.394835	0.346678	0.858302	0.526131	0.745512	0.364791	0.123229	0.381766	0.211419	0.0922161	0.348161	0.163399	0.198056	0.643538	0.158648	0.855244	0.737938	0.1856	0.390677	0.1744	0.92271	0.678284	0.39118	0.80808	0.705436	0.430004	0.185878	0.663798	0.317536	0.360783	0.742124	0.850451	0.193658	0.172276	0.186921	0.689335	0.378986	0.112914	0.229725	0.35259	0.790451	0.713554	0.452098
Mouse67	0.13175	0.490046	0.151578	0.628793	0.696803	0.622022	0.354349	0.241583	0.435138	0.597139	0.42637	0.293261	0.681949	0.634892	0.365928	0.606214	0.682455	0.971036	0.315693	0.449689	0.628903	0.531829	0.493172	0.687942	0.598348	0.882582	0.467356	0.477406	0.641849	0.653123	0.0661342	0.148717	0.985842	0.360238	0.963865	0.790822	0.434145	0.282791	0.641276	0.525223	0.549931	0.106007	0.160672	0.607887	0.926189	0.19677	0.668614	0.788917	0.703075
Mouse68	0.358426	0.771556	0.282135	0.368833	0.412498	0.726191	0.308296	0.195439	0.779998	0.76558	0.87831	0.378214	0.228462	0.640459	0.258094	0.186501	0.51704	0.345705	0.344866	0.373503	0.228089	0.852456	0.863649	0.371345	0.706217	0.508474	0.826771	0.353891	0.705747	0.810015	0.267026	0.400885	0.351602	0.844575	0.380081	0.376847	0.889266	0.722461	0.379512	0.213057	0.138806	0.39054	0.299325	0.251539	0.232931	0.747172	0.835256	0.788388	0.585035
Mouse69	0.140468	0.830651	0.136104	0.35301	0.405784	0.746283	0.310358	0.12087	0.762356	0.779277	0.899045	0.215711	0.338031	0.693587	0.0991375	0.215955	0.658158	0.635662	0.218709	0.373805	0.359867	0.887598	0.886736	0.53691	0.679296	0.524783	0.847784	0.402804	0.688565	0.883604	0.166218	0.214676	0.6588	0.85428	0.741255	0.499106	0.897278	0.710423	0.467722	0.213008	0.176319	0.186902	0.0875586	0.247178	0.510095	0.346823	0.874046	0.851464	0.716604
Mouse6	0.52159	0.535218	0.641252	0.466125	0.491647	0.597096	0.745425	0.761379	0.319954	0.590972	0.497089	0.324998	0.905735	0.563167	0.722338	0.882104	0.826996	0.395785	0.775133	0.398534	0.878309	0.512151	0.560855	0.86974	0.593032	0.562229	0.350229	0.388988	0.616102	0.386549	0.341064	0.577468	0.2928	0.471837	0.14645	0.482461	0.490626	0.356008	0.859374	0.764131	0.833081	0.299263	0.523233	0.879244	0.305972	0.230187	0.53355	0.285208	0.481336
Mouse70	0.297684	0.637189	0.300206	0.466837	0.387217	0.743521	0.498589	0.48392	0.492	0.764076	0.783344	0.33141	0.47195	0.547289	0.315358	0.516311	0.566834	0.560637	0.514439	0.44023	0.464667	0.773325	0.772802	0.551028	0.716405	0.600072	0.73193	0.419093	0.7383	0.746193	0.486972	0.320925	0.385198	0.700612	0.26056	0.550388	0.795104	0.562156	0.577975	0.448249	0.384087	0.331109	0.285121	0.623525	0.389411	0.488344	0.756725	0.748733	0.587193
Mouse71	0.560472	0.474733	0.403272	0.799036	0.839236	0.488218	0.403007	0.318008	0.21461	0.452494	0.521434	0.674905	0.392099	0.6396	0.433245	0.390768	0.344626	0.644375	0.417015	0.679846	0.394875	0.381582	0.464491	0.372155	0.489232	0.926499	0.480079	0.717205	0.450443	0.433477	0.413644	0.476538	0.471567	0.598117	0.388942	0.78552	0.539047	0.24441	0.372604	0.566595	0.411403	0.752048	0.46203	0.425687	0.412093	0.283706	0.429157	0.561447	0.491961
Mouse72	0.652418	0.217211	0.766585	0.476981	0.404139	0.669711	0.848595	0.860097	0.112638	0.61152	0.109608	0.602914	0.93703	0.306737	0.864298	0.950386	0.743645	0.697714	0.875364	0.270607	0.911053	0.129159	0.122163	0.892227	0.717386	0.575686	0.14187	0.288713	0.765493	0.127472	0.544512	0.754028	0.650187	0.173294	0.758062	0.385028	0.100338	0.0925874	0.91383	0.903889	0.896446	0.331815	0.706619	0.961449	0.902144	0.310587	0.175812	0.192952	0.510339
Mouse73	0.503407	0.176291	0.355206	0.860526	0.849891	0.405785	0.441295	0.306402	0.258168	0.299546	0.0794015	0.719242	0.625968	0.519491	0.596987	0.670725	0.387979	0.973585	0.510601	0.714635	0.616458	0.035344	0.0968638	0.565247	0.425994	0.945716	0.142368	0.705329	0.452039	0.321001	0.222807	0.245813	0.992458	0.135113	0.986029	0.905264	0.0983698	0.166775	0.570177	0.61459	0.650087	0.431298	0.510048	0.687965	0.957204	0.580724	0.233167	0.608782	0.592738
Mouse74	0.79467	0.100999	0.644659	0.753991	0.737721	0.288517	0.673581	0.742845	0.267488	0.272634	0.0793909	0.73902	0.419276	0.200729	0.52764	0.414147	0.132131	0.163142	0.380155	0.917889	0.393418	0.241262	0.0801347	0.267509	0.305021	0.409765	0.608765	0.904414	0.276502	0.219671	0.923477	0.646337	0.0973019	0.105413	0.270299	0.66248	0.0781965	0.43882	0.247108	0.479204	0.494059	0.938653	0.72931	0.381616	0.290084	0.596521	0.119453	0.266058	0.210853
Mouse75	0.298979	0.722522	0.305758	0.270964	0.270617	0.59949	0.379426	0.667342	0.792702	0.642459	0.841611	0.447069	0.277585	0.476118	0.202183	0.342655	0.626242	0.523921	0.581979	0.367583	0.378983	0.788257	0.830588	0.3894	0.503533	0.500564	0.715071	0.337238	0.59445	0.766865	0.689024	0.403627	0.376472	0.787471	0.393652	0.195292	0.850263	0.806103	0.411874	0.23097	0.264871	0.374345	0.412444	0.33455	0.326464	0.994908	0.797817	0.653088	0.60036
Mouse76	0.323462	0.299363	0.200544	0.47102	0.477831	0.6102	0.518946	0.360518	0.233231	0.580141	0.390562	0.300183	0.563742	0.293851	0.324908	0.657793	0.576186	0.933166	0.680402	0.43189	0.616673	0.253148	0.409125	0.607754	0.581656	0.796996	0.132795	0.335773	0.621292	0.35096	0.198675	0.222295	0.948612	0.293712	0.985137	0.557278	0.38691	0.0675087	0.607711	0.46211	0.583096	0.251958	0.252543	0.645042	0.970813	0.685965	0.541058	0.448569	0.696909
Mouse77	0.656726	0.194957	0.76774	0.630058	0.566647	0.641122	0.859215	0.889398	0.14146	0.563932	0.0867563	0.53832	0.899878	0.371459	0.873065	0.931303	0.658907	0.619996	0.832276	0.466965	0.866547	0.108026	0.0910541	0.855822	0.693711	0.541919	0.192402	0.480322	0.733885	0.144385	0.653288	0.768265	0.525262	0.165833	0.56016	0.571653	0.0940168	0.0862911	0.886538	0.917017	0.898002	0.458222	0.653683	0.9527	0.752171	0.216931	0.117284	0.266916	0.456975
Mouse78	0.654844	0.135282	0.565953	0.510687	0.530921	0.187198	0.509972	0.924271	0.440192	0.134679	0.104651	0.777445	0.183725	0.179902	0.456322	0.404379	0.207059	0.29822	0.736933	0.765801	0.27742	0.13653	0.0786631	0.11304	0.218426	0.470656	0.33175	0.751993	0.198756	0.206677	0.972569	0.503164	0.322311	0.160673	0.702433	0.364576	0.105799	0.45441	0.177407	0.382194	0.506376	0.917106	0.696608	0.290469	0.607204	0.999777	0.117795	0.193757	0.329211
Mouse79	0.427747	0.575239	0.461534	0.46759	0.450895	0.571236	0.567151	0.508439	0.377626	0.585507	0.663348	0.236228	0.860647	0.57174	0.579173	0.817722	0.774774	0.876432	0.663065	0.267418	0.833256	0.572611	0.693148	0.855536	0.50505	0.714468	0.380837	0.296456	0.591803	0.533507	0.122267	0.391518	0.836686	0.542832	0.507852	0.537248	0.677298	0.437907	0.809826	0.602514	0.715213	0.191648	0.448333	0.837932	0.504733	0.12413	0.652426	0.469226	0.568389
Mouse7	0.200544	0.765565	0.333229	0.163349	0.199172	0.787828	0.683709	0.521219	0.50877	0.811484	0.855381	0.0940274	0.864898	0.59761	0.43465	0.799095	0.893877	0.593371	0.706117	0.140246	0.828933	0.840002	0.8581	0.876546	0.770627	0.436691	0.605418	0.151978	0.798157	0.719228	0.125854	0.382267	0.427931	0.718115	0.302482	0.277664	0.850214	0.482486	0.851441	0.610066	0.692873	0.0583425	0.207384	0.800427	0.454699	0.158732	0.828054	0.62264	0.723176
Mouse80	0.714675	0.128554	0.722118	0.624536	0.671978	0.154729	0.542134	0.63074	0.447211	0.111438	0.0807008	0.763679	0.359073	0.24232	0.675623	0.40584	0.114065	0.260602	0.461871	0.834827	0.384082	0.113049	0.0659229	0.156556	0.193708	0.32959	0.408555	0.867059	0.165457	0.154289	0.880898	0.682892	0.648644	0.185153	0.702465	0.573909	0.0768338	0.552659	0.221221	0.522117	0.571282	0.918005	0.873772	0.322147	0.624863	0.373191	0.105979	0.207146	0.384304
Mouse81	0.699637	0.199056	0.619866	0.76551	0.754427	0.251155	0.488284	0.860701	0.471579	0.214609	0.144932	0.854124	0.161912	0.265385	0.488321	0.252056	0.111771	0.146879	0.425989	0.889482	0.199409	0.32442	0.119411	0.0678882	0.283415	0.401427	0.65364	0.895594	0.232493	0.343659	0.98137	0.62677	0.117239	0.225919	0.296892	0.661984	0.151756	0.454387	0.11536	0.412553	0.433691	0.972246	0.673841	0.180159	0.275227	0.933335	0.166533	0.3737	0.372212
Mouse82	0.700454	0.218156	0.503419	0.762669	0.766145	0.196317	0.239817	0.298643	0.215647	0.139113	0.267079	0.729027	0.292493	0.375942	0.535316	0.205806	0.116721	0.51702	0.289717	0.752994	0.263386	0.164485	0.239758	0.149855	0.214723	0.890027	0.337105	0.720544	0.1695	0.252837	0.642771	0.405184	0.726047	0.328901	0.797217	0.762875	0.294743	0.401605	0.108112	0.3083	0.337492	0.885996	0.709721	0.254451	0.666954	0.388259	0.172864	0.323714	0.488394
Mouse83	0.537232	0.368716	0.334279	0.931805	0.943407	0.394443	0.311195	0.318334	0.24726	0.363913	0.249121	0.880631	0.267813	0.656218	0.376515	0.322405	0.219664	0.841638	0.35825	0.927508	0.317388	0.155211	0.256648	0.276868	0.366815	0.950097	0.416165	0.906647	0.373165	0.482764	0.583926	0.249514	0.619432	0.377595	0.552354	0.949964	0.312525	0.319705	0.262697	0.580933	0.413575	0.794599	0.507323	0.391837	0.456829	0.408687	0.278638	0.65874	0.507257
Mouse84	0.987362	0.291512	0.970385	0.68106	0.521023	0.268963	0.173629	0.221686	0.839055	0.230344	0.448854	0.900472	0.306037	0.273512	0.939265	0.402223	0.203174	0.169636	0.603725	0.356175	0.419932	0.406763	0.445495	0.2623	0.2345	0.687152	0.188986	0.36509	0.237588	0.446097	0.367401	0.958024	0.168128	0.373499	0.201415	0.710311	0.482204	0.947137	0.223439	0.326913	0.321235	0.684048	0.984921	0.402276	0.192741	0.651955	0.490003	0.384946	0.0904594
Mouse85	0.156826	0.921733	0.166265	0.217184	0.330315	0.849291	0.345636	0.239014	0.80283	0.867498	0.957336	0.179595	0.402123	0.822372	0.137514	0.304106	0.793064	0.508985	0.43212	0.287617	0.441021	0.937925	0.941993	0.62543	0.785407	0.492212	0.843274	0.276789	0.797215	0.906352	0.159683	0.203467	0.406484	0.95739	0.239164	0.380034	0.964248	0.842904	0.573019	0.211698	0.132604	0.114996	0.163614	0.395775	0.129333	0.56474	0.918337	0.853847	0.738031
Mouse86	0.720996	0.431458	0.52905	0.357805	0.368212	0.549794	0.314792	0.263541	0.530816	0.484729	0.704625	0.643682	0.0831057	0.337434	0.464806	0.160303	0.191661	0.595986	0.315312	0.42628	0.139596	0.533135	0.684754	0.1264	0.534059	0.692783	0.522679	0.3864	0.5518	0.532536	0.558035	0.629241	0.626578	0.511385	0.84051	0.379403	0.694263	0.525173	0.199174	0.17589	0.161378	0.566191	0.643973	0.234592	0.637427	0.8279	0.55478	0.577908	0.45011
Mouse87	0.279385	0.690306	0.229169	0.436332	0.484415	0.537113	0.331594	0.354545	0.787995	0.584765	0.795747	0.350794	0.145668	0.48518	0.153764	0.112614	0.435711	0.206954	0.171841	0.61359	0.185566	0.836081	0.786696	0.26626	0.444155	0.331578	0.886778	0.667304	0.468601	0.792539	0.733041	0.351558	0.127766	0.745424	0.17253	0.380313	0.809071	0.791205	0.226786	0.180375	0.17255	0.686262	0.254035	0.148347	0.116045	0.520008	0.767679	0.763256	0.573589
Mouse88	0.30261	0.563644	0.455827	0.32358	0.28746	0.705209	0.770219	0.712054	0.346659	0.740663	0.619722	0.197648	0.909976	0.531415	0.549875	0.902868	0.818617	0.550411	0.811688	0.247313	0.899134	0.60916	0.642456	0.886771	0.702641	0.397543	0.498106	0.232427	0.744687	0.550098	0.292786	0.495271	0.428894	0.556906	0.305406	0.327896	0.610461	0.237069	0.888094	0.709219	0.827974	0.179131	0.284085	0.875687	0.487828	0.220677	0.636154	0.530376	0.62431
Mouse89	0.674503	0.210728	0.466549	0.576363	0.632263	0.398429	0.505824	0.574942	0.271713	0.329846	0.230316	0.610889	0.311716	0.274166	0.464521	0.411961	0.328639	0.71508	0.625909	0.734529	0.372434	0.250967	0.243457	0.336402	0.393034	0.838051	0.271279	0.693656	0.400629	0.320754	0.758393	0.494961	0.658335	0.179661	0.89022	0.664324	0.200481	0.332794	0.369359	0.435681	0.396776	0.788725	0.637804	0.469564	0.865237	0.8643	0.33805	0.425021	0.397442
Mouse8	0.186388	0.792919	0.139133	0.435125	0.546505	0.720365	0.477539	0.297519	0.737826	0.744812	0.859463	0.175347	0.335754	0.691212	0.109775	0.215805	0.636541	0.380717	0.159235	0.539009	0.258679	0.864097	0.848123	0.525344	0.606374	0.349668	0.865282	0.591642	0.631634	0.845318	0.491611	0.209022	0.222226	0.791993	0.164096	0.559323	0.862676	0.678158	0.435614	0.274937	0.143823	0.436335	0.101614	0.290773	0.114264	0.429121	0.829111	0.819124	0.673852
Mouse90	0.830495	0.625711	0.817175	0.275135	0.228388	0.402276	0.274428	0.508391	0.968342	0.455122	0.77438	0.525246	0.232508	0.427973	0.651699	0.328743	0.458742	0.203568	0.581445	0.309442	0.300393	0.789068	0.77978	0.262591	0.370106	0.167451	0.676422	0.27135	0.361365	0.775951	0.465285	0.858793	0.263696	0.736756	0.380427	0.284625	0.776813	0.976096	0.343864	0.29168	0.218961	0.298185	0.916986	0.298854	0.327898	0.870371	0.825235	0.623313	0.394626
Mouse91	0.513225	0.302474	0.457295	0.643939	0.507154	0.615111	0.575927	0.618612	0.25369	0.605022	0.323847	0.555585	0.65358	0.41512	0.594338	0.738656	0.450138	0.773853	0.715661	0.555098	0.649503	0.290101	0.274009	0.654784	0.56545	0.654904	0.473524	0.47165	0.644419	0.411937	0.586952	0.446064	0.652495	0.346035	0.524543	0.620108	0.344477	0.343541	0.68322	0.66115	0.622308	0.598515	0.559808	0.797654	0.685024	0.571462	0.378983	0.508851	0.382216
Mouse92	0.828188	0.907199	0.718833	0.255656	0.182432	0.213235	0.116446	0.297261	0.556643	0.378244	0.97857	0.531526	0.339387	0.878884	0.593225	0.322729	0.315355	0.367703	0.481172	0.111877	0.376343	0.483269	0.963284	0.235101	0.271259	0.330732	0.249625	0.133125	0.301232	0.433295	0.350341	0.562448	0.388086	0.987392	0.376941	0.237645	0.98716	0.867112	0.215138	0.21147	0.251944	0.280599	0.825504	0.186409	0.100299	0.877014	0.469518	0.320379	0.317291
Mouse93	0.364416	0.433312	0.531215	0.550073	0.587602	0.531725	0.817846	0.800399	0.280443	0.515299	0.305939	0.405639	0.886904	0.501604	0.700133	0.881246	0.771685	0.31911	0.709837	0.65755	0.850047	0.477753	0.394661	0.843628	0.536532	0.524427	0.41809	0.653816	0.588129	0.354802	0.464181	0.516835	0.235832	0.388646	0.0618671	0.550645	0.317362	0.269833	0.830557	0.84523	0.87018	0.402052	0.411755	0.86454	0.251319	0.166248	0.433524	0.339557	0.427642
Mouse94	0.567342	0.101193	0.570365	0.725872	0.740215	0.205516	0.651804	0.695274	0.308968	0.165759	0.0442154	0.681574	0.496961	0.212941	0.560274	0.516859	0.167236	0.34946	0.403966	0.899036	0.450171	0.0976283	0.0299635	0.233671	0.240117	0.349808	0.407165	0.895906	0.206904	0.141999	0.867586	0.476087	0.84356	0.101515	0.902913	0.681385	0.0393434	0.258665	0.296682	0.60241	0.654211	0.903029	0.645308	0.389692	0.726954	0.482489	0.0846127	0.184015	0.449029
Mouse95	0.138917	0.706384	0.101046	0.325703	0.411839	0.692347	0.277578	0.0806283	0.677661	0.730314	0.812836	0.157419	0.260502	0.559195	0.0937071	0.224714	0.600886	0.881089	0.281082	0.460063	0.313159	0.804584	0.809655	0.464115	0.60027	0.532199	0.688274	0.353247	0.633681	0.802943	0.0804249	0.155225	0.937612	0.705105	0.977867	0.53266	0.813057	0.513746	0.42448	0.184755	0.19166	0.189156	0.0668153	0.228501	0.947466	0.505529	0.85096	0.796911	0.761631
Mouse96	0.723239	0.107473	0.618009	0.763686	0.77292	0.238201	0.63239	0.766305	0.257893	0.195239	0.0503736	0.878283	0.410996	0.251364	0.57789	0.454933	0.149567	0.190656	0.537028	0.900024	0.414247	0.157326	0.0441074	0.224461	0.310704	0.569024	0.541791	0.887605	0.243797	0.181152	0.958733	0.569512	0.2375	0.112891	0.46814	0.699663	0.0631366	0.368228	0.286133	0.549027	0.61028	0.957487	0.738394	0.4333	0.493388	0.598701	0.0781678	0.315655	0.38019
Mouse97	0.671524	0.609644	0.613666	0.255623	0.259293	0.413477	0.164968	0.142191	0.889531	0.462449	0.790729	0.563964	0.216148	0.426007	0.489276	0.226706	0.370495	0.539971	0.404559	0.314302	0.298941	0.705532	0.789098	0.255232	0.371314	0.45469	0.595673	0.240333	0.404263	0.724093	0.20126	0.639271	0.751586	0.691019	0.804604	0.346639	0.785251	0.941231	0.275653	0.208144	0.183901	0.295973	0.831234	0.256226	0.64376	0.436479	0.773449	0.613702	0.546237
Mouse98	0.715507	0.361316	0.586517	0.828991	0.855916	0.202158	0.396263	0.542917	0.0757502	0.144934	0.313676	0.784499	0.479883	0.68437	0.640655	0.556245	0.141903	0.660866	0.504869	0.710972	0.50594	0.0394241	0.229705	0.304682	0.233518	0.88962	0.202777	0.669083	0.206948	0.155318	0.724579	0.514258	0.640615	0.561351	0.538428	0.825055	0.353633	0.183098	0.345183	0.61694	0.634315	0.829077	0.730099	0.521568	0.42502	0.314012	0.0675522	0.328655	0.371474
Mouse99	0.958023	0.16416	0.947416	0.53996	0.38961	0.437674	0.777059	0.794126	0.339063	0.383211	0.0655301	0.732493	0.845847	0.22321	0.952667	0.90075	0.622692	0.385762	0.818651	0.342186	0.829992	0.0781329	0.0802141	0.780667	0.514973	0.448387	0.11894	0.355071	0.535081	0.092641	0.539881	0.935259	0.314722	0.132558	0.29992	0.456959	0.0795125	0.482473	0.814123	0.856091	0.835502	0.385119	0.963651	0.917127	0.680174	0.306168	0.135269	0.111839	0.260136
Mouse9	0.115806	0.858573	0.174648	0.155724	0.245953	0.820672	0.471235	0.261442	0.783274	0.851308	0.94211	0.0598688	0.708303	0.673906	0.153044	0.555807	0.902853	0.578829	0.601556	0.132308	0.639584	0.952988	0.93624	0.777963	0.761224	0.497014	0.793991	0.191644	0.753687	0.91206	0.0538209	0.160608	0.566701	0.839577	0.422523	0.329093	0.935863	0.718215	0.688384	0.276445	0.418316	0.0554753	0.0889814	0.552214	0.409823	0.331916	0.941521	0.82212	0.732846
[truncated: 220 more columns]

## Sheet: Correlation of AZ
	Zebrafish10	Zebrafish11	Zebrafish12	Zebrafish13	Zebrafish14	Zebrafish15	Zebrafish16	Zebrafish17	Zebrafish18	Zebrafish19	Zebrafish1	Zebrafish20	Zebrafish21	Zebrafish22	Zebrafish23	Zebrafish24	Zebrafish25	Zebrafish26	Zebrafish27	Zebrafish28	Zebrafish29	Zebrafish2	Zebrafish30	Zebrafish31	Zebrafish32	Zebrafish33	Zebrafish34	Zebrafish35	Zebrafish36	Zebrafish37	Zebrafish38	Zebrafish39	Zebrafish3	Zebrafish40	Zebrafish41	Zebrafish42	Zebrafish43	Zebrafish44	Zebrafish45	Zebrafish46	Zebrafish47	Zebrafish48	Zebrafish49	Zebrafish4	Zebrafish50	Zebrafish51	Zebrafish52	Zebrafish53	Zebrafish54
Zebrafish10	0.980533	0.0956908	0.970897	0.411378	0.336509	0.489545	0.636007	0.750676	0.837963	0.436221	0.147956	0.761341	0.671825	0.110152	0.95533	0.704098	0.420486	0.426078	0.770554	0.288537	0.698525	0.422368	0.170015	0.582132	0.516065	0.573186	0.276653	0.340459	0.534884	0.39632	0.718325	0.962375	0.529172	0.105321	0.464119	0.328652	0.130419	0.914909	0.655028	0.444709	0.631268	0.663485	0.974512	0.734297	0.632313	0.862783	0.454393	0.217438	0.189852
Zebrafish11	0.0956908	0.901115	0.112917	0.605435	0.70196	0.517176	0.313877	0.241315	0.433144	0.583423	0.945572	0.322436	0.253875	0.882267	0.116925	0.270232	0.476706	0.361303	0.289167	0.547634	0.282131	0.793938	0.914867	0.376898	0.495581	0.335245	0.63227	0.59035	0.458786	0.688363	0.1728	0.103513	0.2635	0.928047	0.251249	0.648753	0.938863	0.437697	0.340525	0.424955	0.250358	0.217965	0.0844207	0.321156	0.171214	0.281944	0.745684	0.637377	0.580179
Zebrafish12	0.970897	0.112917	0.964249	0.469597	0.403186	0.497007	0.691393	0.791111	0.824179	0.444331	0.122398	0.784507	0.70068	0.144384	0.948475	0.742009	0.471372	0.365682	0.773249	0.36627	0.721645	0.374517	0.145518	0.609384	0.530455	0.476013	0.28044	0.44171	0.566446	0.351703	0.752484	0.954962	0.450435	0.113158	0.393752	0.380125	0.115914	0.897027	0.687555	0.557076	0.686836	0.648236	0.966887	0.754321	0.611937	0.81317	0.398574	0.229445	0.242526
Zebrafish13	0.411378	0.605435	0.469597	0.919789	0.928811	0.292514	0.388347	0.342614	0.678686	0.236974	0.120647	0.920304	0.306057	0.797444	0.483706	0.308264	0.184697	0.50971	0.237951	0.92163	0.335749	0.507322	0.146044	0.248835	0.287734	0.809585	0.766442	0.90828	0.265548	0.648212	0.531605	0.444331	0.412383	0.462267	0.344109	0.919903	0.138922	0.478696	0.252097	0.80499	0.502329	0.810507	0.392081	0.294305	0.292945	0.361562	0.480434	0.784132	0.370691
Zebrafish14	0.336509	0.70196	0.403186	0.928811	0.94511	0.298326	0.368254	0.318479	0.5888	0.252991	0.200829	0.876338	0.283609	0.825069	0.418513	0.276489	0.169626	0.493416	0.209965	0.933592	0.295293	0.479284	0.23072	0.228326	0.293226	0.797708	0.772469	0.92146	0.266656	0.614477	0.519952	0.356587	0.408338	0.637012	0.348787	0.931264	0.219561	0.394427	0.218102	0.79268	0.491213	0.8109	0.319397	0.278817	0.257434	0.334695	0.428996	0.786185	0.374151
Zebrafish15	0.489545	0.517176	0.497007	0.292514	0.298326	0.934108	0.693404	0.680927	0.346739	0.918354	0.768395	0.206002	0.71906	0.306021	0.469838	0.728816	0.729024	0.476243	0.617493	0.264043	0.684396	0.674132	0.816784	0.729928	0.940564	0.378238	0.529663	0.322645	0.928078	0.502852	0.628841	0.46119	0.350335	0.41916	0.359318	0.299691	0.732649	0.475545	0.721185	0.413888	0.57018	0.243844	0.436201	0.732945	0.385782	0.500501	0.589041	0.453115	0.816128
Zebrafish16	0.636007	0.313877	0.691393	0.388347	0.368254	0.693404	0.902542	0.894023	0.288934	0.683524	0.220559	0.532971	0.869024	0.279864	0.738817	0.888384	0.808323	0.529962	0.862839	0.465972	0.867874	0.251233	0.24969	0.816565	0.719339	0.280751	0.345495	0.490654	0.745	0.228002	0.904437	0.674365	0.609496	0.277037	0.623327	0.284978	0.221704	0.261464	0.846048	0.763321	0.887117	0.522423	0.657265	0.852925	0.727596	0.539113	0.307828	0.246251	0.825647
Zebrafish17	0.750676	0.241315	0.791111	0.342614	0.318479	0.680927	0.894023	0.986435	0.317009	0.664536	0.142294	0.572378	0.889266	0.228744	0.77958	0.932931	0.838787	0.499297	0.954334	0.3944	0.886973	0.263731	0.149755	0.850197	0.723957	0.287254	0.333199	0.416905	0.748697	0.286213	0.980351	0.730336	0.46689	0.189767	0.452916	0.258568	0.142197	0.358302	0.884063	0.743451	0.88935	0.54738	0.761062	0.926882	0.660725	0.966618	0.276918	0.245996	0.660921
Zebrafish18	0.837963	0.433144	0.824179	0.678686	0.5888	0.346739	0.288934	0.317009	0.993459	0.350638	0.457958	0.789336	0.231781	0.384466	0.73513	0.287475	0.296782	0.352743	0.285106	0.581449	0.318122	0.923988	0.544227	0.266241	0.331231	0.59028	0.936263	0.662267	0.288491	0.945827	0.378027	0.859938	0.451201	0.329107	0.237368	0.664288	0.40843	0.986371	0.301808	0.26726	0.280609	0.681449	0.919254	0.273761	0.283326	0.480578	0.899123	0.906091	0.199005
Zebrafish19	0.436221	0.583423	0.444331	0.236974	0.252991	0.918354	0.683524	0.664536	0.350638	0.908426	0.837135	0.16144	0.709776	0.328342	0.44377	0.718919	0.750321	0.470461	0.625122	0.220846	0.682105	0.690563	0.84553	0.738249	0.925313	0.342466	0.51963	0.274612	0.914367	0.521629	0.610254	0.415341	0.377529	0.530683	0.389849	0.248764	0.814989	0.474385	0.723107	0.400002	0.563058	0.211391	0.385672	0.722967	0.378656	0.490179	0.611124	0.460625	0.829331
Zebrafish1	0.147956	0.945572	0.122398	0.120647	0.200829	0.768395	0.220559	0.142294	0.457958	0.837135	0.987952	0.092759	0.187467	0.929515	0.0925786	0.184454	0.601414	0.259363	0.387085	0.103375	0.26466	0.920521	0.957666	0.390507	0.693631	0.210896	0.674162	0.136585	0.663962	0.839815	0.0925192	0.124606	0.190827	0.973434	0.209514	0.1573	0.981351	0.659193	0.315867	0.159431	0.129562	0.0868001	0.0826515	0.213668	0.145761	0.426153	0.898261	0.671194	0.66491
Zebrafish20	0.761341	0.322436	0.784507	0.920304	0.876338	0.206002	0.532971	0.572378	0.789336	0.16144	0.092759	0.997923	0.412381	0.637753	0.742969	0.480246	0.233094	0.312848	0.534655	0.860752	0.491073	0.303556	0.102086	0.273605	0.23212	0.663667	0.529024	0.860172	0.213732	0.459404	0.709801	0.763901	0.290311	0.268302	0.28692	0.898326	0.103769	0.718992	0.3681	0.86615	0.585433	0.672834	0.819038	0.388135	0.336589	0.680401	0.328491	0.657136	0.407907
Zebrafish21	0.671825	0.253875	0.70068	0.306057	0.283609	0.71906	0.869024	0.889266	0.231781	0.709776	0.187467	0.412381	0.958078	0.23173	0.74469	0.941154	0.913471	0.582092	0.891841	0.240958	0.944077	0.284441	0.236268	0.914127	0.742891	0.556801	0.277533	0.279532	0.7648	0.260421	0.786952	0.64421	0.592296	0.144612	0.516494	0.256886	0.179498	0.319272	0.906231	0.752566	0.9356	0.317096	0.720295	0.909653	0.668564	0.556274	0.36414	0.321119	0.679417
Zebrafish22	0.110152	0.882267	0.144384	0.797444	0.825069	0.306021	0.279864	0.228744	0.384466	0.328342	0.929515	0.637753	0.23173	0.880552	0.1623	0.255757	0.257398	0.378784	0.248641	0.781485	0.258318	0.541696	0.889985	0.256032	0.292707	0.612824	0.585161	0.775499	0.264179	0.561953	0.228836	0.105246	0.285409	0.92678	0.234665	0.817178	0.92403	0.269658	0.253881	0.590302	0.346212	0.480512	0.0964179	0.29275	0.166541	0.197076	0.483847	0.66504	0.44868
Zebrafish23	0.95533	0.116925	0.948475	0.483706	0.418513	0.469838	0.738817	0.77958	0.73513	0.44377	0.0925786	0.742969	0.74469	0.1623	0.940918	0.790546	0.546303	0.483545	0.74806	0.396319	0.752627	0.333889	0.121972	0.683148	0.49983	0.425266	0.265645	0.456825	0.562627	0.318896	0.710961	0.943567	0.564646	0.10678	0.518572	0.399869	0.0904678	0.840616	0.742692	0.654679	0.7565	0.57711	0.95154	0.799262	0.649247	0.629501	0.342106	0.22147	0.316488
Zebrafish24	0.704098	0.270232	0.742009	0.308264	0.276489	0.728816	0.888384	0.932931	0.287475	0.718919	0.184454	0.480246	0.941154	0.255757	0.790546	0.944492	0.888679	0.575009	0.927292	0.262748	0.935247	0.209533	0.196013	0.893411	0.74827	0.407421	0.263107	0.286821	0.78028	0.224601	0.865151	0.709884	0.59245	0.220198	0.533353	0.253833	0.171924	0.354431	0.904252	0.799139	0.93841	0.318548	0.750177	0.921391	0.70345	0.633868	0.306644	0.292819	0.716307
Zebrafish25	0.420486	0.476706	0.471372	0.184697	0.169626	0.729024	0.808323	0.838787	0.296782	0.750321	0.601414	0.233094	0.913471	0.257398	0.546303	0.888679	0.914919	0.597843	0.853225	0.144565	0.896483	0.594921	0.692376	0.884324	0.747599	0.355235	0.33328	0.197875	0.748939	0.42442	0.712503	0.418428	0.5691	0.305978	0.526532	0.16556	0.569307	0.35624	0.862806	0.552835	0.86576	0.127084	0.469471	0.844303	0.526611	0.712703	0.642831	0.325459	0.751434
Zebrafish26	0.426078	0.361303	0.365682	0.50971	0.493416	0.476243	0.529962	0.499297	0.352743	0.470461	0.259363	0.312848	0.582092	0.378784	0.483545	0.575009	0.597843	0.893059	0.469452	0.438468	0.54983	0.294556	0.364745	0.623689	0.477128	0.814482	0.408263	0.441051	0.472855	0.463886	0.412998	0.390883	0.920988	0.210027	0.923869	0.555709	0.28537	0.240608	0.610582	0.429788	0.590519	0.334681	0.397779	0.646271	0.884775	0.472353	0.495532	0.578435	0.780947
Zebrafish27	0.770554	0.289167	0.773249	0.237951	0.209965	0.617493	0.862839	0.954334	0.285106	0.625122	0.387085	0.534655	0.891841	0.248641	0.74806	0.927292	0.853225	0.469452	0.989178	0.239525	0.902852	0.237651	0.359964	0.840561	0.626082	0.368481	0.144884	0.22853	0.694967	0.220046	0.890202	0.698644	0.487378	0.358213	0.512287	0.209133	0.336288	0.375377	0.896814	0.660685	0.872736	0.345181	0.775008	0.916364	0.711483	0.908015	0.436952	0.206529	0.577193
Zebrafish28	0.288537	0.547634	0.36627	0.92163	0.933592	0.264043	0.465972	0.3944	0.581449	0.220846	0.103375	0.860752	0.240958	0.781485	0.396319	0.262748	0.144565	0.438468	0.239525	0.955678	0.26172	0.479491	0.127943	0.201131	0.266629	0.768953	0.796127	0.933238	0.245594	0.607621	0.62019	0.327954	0.381207	0.39493	0.559793	0.927602	0.122623	0.337446	0.21381	0.803594	0.469959	0.918644	0.263878	0.279288	0.460467	0.331092	0.422373	0.781028	0.402964
Zebrafish29	0.698525	0.282131	0.721645	0.335749	0.295293	0.684396	0.867874	0.886973	0.318122	0.682105	0.26466	0.491073	0.944077	0.258318	0.752627	0.935247	0.896483	0.54983	0.902852	0.26172	0.940676	0.279011	0.288759	0.898786	0.711412	0.490615	0.294448	0.295958	0.728586	0.265282	0.82946	0.668767	0.560558	0.245424	0.470406	0.265298	0.240097	0.40232	0.895411	0.706831	0.934723	0.348027	0.733625	0.897624	0.609239	0.607011	0.41159	0.326263	0.714873
Zebrafish2	0.422368	0.793938	0.374517	0.507322	0.479284	0.674132	0.251233	0.263731	0.923988	0.690563	0.920521	0.303556	0.284441	0.541696	0.333889	0.209533	0.594921	0.294556	0.237651	0.479491	0.279011	0.872609	0.897273	0.471605	0.639499	0.409718	0.868262	0.576284	0.594062	0.878811	0.261437	0.54616	0.171376	0.800325	0.0883107	0.520261	0.908805	0.91166	0.39926	0.173301	0.126102	0.463688	0.443065	0.265377	0.168738	0.387849	0.834764	0.815259	0.342711
Zebrafish30	0.170015	0.914867	0.145518	0.146044	0.23072	0.816784	0.24969	0.149755	0.544227	0.84553	0.957666	0.102086	0.236268	0.889985	0.121972	0.196013	0.692376	0.364745	0.359964	0.127943	0.288759	0.897273	0.92761	0.51952	0.763029	0.248663	0.720159	0.171493	0.741489	0.840616	0.10712	0.163793	0.244887	0.942236	0.261081	0.189152	0.951112	0.707758	0.395575	0.186742	0.131607	0.0886725	0.114104	0.245913	0.188614	0.461589	0.872761	0.695653	0.686012
Zebrafish31	0.582132	0.376898	0.609384	0.248835	0.228326	0.729928	0.816565	0.850197	0.266241	0.738249	0.390507	0.273605	0.914127	0.256032	0.683148	0.893411	0.884324	0.623689	0.840561	0.201131	0.898786	0.471605	0.51952	0.872228	0.74456	0.502554	0.331499	0.239245	0.758327	0.363342	0.694548	0.569021	0.597973	0.222328	0.504446	0.220614	0.368272	0.383447	0.861109	0.696906	0.882234	0.197269	0.635882	0.86383	0.647671	0.536672	0.518667	0.376418	0.665914
Zebrafish32	0.516065	0.495581	0.530455	0.287734	0.293226	0.940564	0.719339	0.723957	0.331231	0.925313	0.693631	0.23212	0.742891	0.292707	0.49983	0.74827	0.747599	0.477128	0.626082	0.266629	0.711412	0.639499	0.763029	0.74456	0.950202	0.383582	0.504132	0.322492	0.933777	0.464903	0.71285	0.494893	0.3725	0.388285	0.40259	0.272083	0.644925	0.426153	0.726433	0.403214	0.609306	0.305256	0.469102	0.741781	0.388771	0.559212	0.549359	0.397867	0.82628
Zebrafish33	0.573186	0.335245	0.476013	0.809585	0.797708	0.378238	0.280751	0.287254	0.59028	0.342466	0.210896	0.663667	0.556801	0.612824	0.425266	0.407421	0.355235	0.814482	0.368481	0.768953	0.490615	0.409718	0.248663	0.502554	0.383582	0.993228	0.611616	0.772773	0.360304	0.775367	0.265106	0.40511	0.706842	0.297917	0.510619	0.846133	0.222186	0.552005	0.400816	0.423839	0.442675	0.736144	0.59895	0.470047	0.470339	0.739485	0.515384	0.783105	0.271763
Zebrafish34	0.276653	0.63227	0.28044	0.766442	0.772469	0.529663	0.345495	0.333199	0.936263	0.51963	0.674162	0.529024	0.277533	0.585161	0.265645	0.263107	0.33328	0.408263	0.144884	0.796127	0.294448	0.868262	0.720159	0.331499	0.504132	0.611616	0.859201	0.812821	0.461823	0.86144	0.611756	0.421848	0.282611	0.590839	0.131	0.746708	0.664211	0.90416	0.298383	0.293542	0.281474	0.918568	0.28516	0.231206	0.191008	0.24736	0.787321	0.776853	0.343056
Zebrafish35	0.340459	0.59035	0.44171	0.90828	0.92146	0.322645	0.490654	0.416905	0.662267	0.274612	0.136585	0.860172	0.279532	0.775499	0.456825	0.286821	0.197875	0.441051	0.22853	0.933238	0.295958	0.576284	0.171493	0.239245	0.322492	0.772773	0.812821	0.923223	0.288548	0.668841	0.637835	0.40814	0.349713	0.433824	0.32359	0.912939	0.154059	0.446604	0.242554	0.765405	0.490414	0.887358	0.338607	0.290936	0.323559	0.361751	0.520519	0.76699	0.394225
Zebrafish36	0.534884	0.458786	0.566446	0.265548	0.266656	0.928078	0.745	0.748697	0.288491	0.914367	0.663962	0.213732	0.7648	0.264179	0.562627	0.78028	0.748939	0.472855	0.694967	0.245594	0.728586	0.594062	0.741489	0.758327	0.933777	0.360304	0.461823	0.288548	0.926179	0.427348	0.690475	0.54584	0.396134	0.363117	0.415553	0.262926	0.630981	0.392186	0.765418	0.513758	0.643417	0.250965	0.506133	0.791055	0.493921	0.518085	0.518326	0.404204	0.798621
Zebrafish37	0.39632	0.688363	0.351703	0.648212	0.614477	0.502852	0.228002	0.286213	0.945827	0.521629	0.839815	0.459404	0.260421	0.561953	0.318896	0.224601	0.42442	0.463886	0.220046	0.607621	0.265282	0.878811	0.840616	0.363342	0.464903	0.775367	0.86144	0.668841	0.427348	0.882007	0.319194	0.470817	0.336696	0.655632	0.180025	0.680768	0.824167	0.924797	0.318035	0.205442	0.182058	0.650976	0.450941	0.270157	0.235362	0.453991	0.82481	0.814709	0.288592
Zebrafish38	0.718325	0.1728	0.752484	0.531605	0.519952	0.628841	0.904437	0.980351	0.378027	0.610254	0.0925192	0.709801	0.786952	0.228836	0.710961	0.865151	0.712503	0.412998	0.890202	0.62019	0.82946	0.261437	0.10712	0.694548	0.71285	0.265106	0.611756	0.637835	0.690475	0.319194	0.993829	0.67845	0.464793	0.161732	0.54225	0.396143	0.113477	0.328566	0.751052	0.553064	0.880191	0.909218	0.69234	0.78844	0.597676	0.963871	0.200186	0.276506	0.809084
Zebrafish39	0.962375	0.103513	0.954962	0.444331	0.356587	0.46119	0.674365	0.730336	0.859938	0.415341	0.124606	0.763901	0.64421	0.105246	0.943567	0.709884	0.418428	0.390883	0.698644	0.327954	0.668767	0.54616	0.163793	0.569021	0.494893	0.40511	0.421848	0.40814	0.54584	0.470817	0.67845	0.952256	0.526713	0.0898496	0.517328	0.352121	0.125396	0.9061	0.672146	0.550681	0.643738	0.637488	0.959568	0.725718	0.618435	0.71202	0.504902	0.251314	0.215651
Zebrafish3	0.529172	0.2635	0.450435	0.412383	0.408338	0.350335	0.609496	0.46689	0.451201	0.377529	0.190827	0.290311	0.592296	0.285409	0.564646	0.59245	0.5691	0.920988	0.487378	0.381207	0.560558	0.171376	0.244887	0.597973	0.3725	0.706842	0.282611	0.349713	0.396134	0.336696	0.464793	0.526713	0.942114	0.181789	0.944496	0.454728	0.223771	0.215606	0.628261	0.448668	0.641278	0.417106	0.440569	0.609592	0.904315	0.449171	0.403801	0.507729	0.865609
Zebrafish40	0.105321	0.928047	0.113158	0.462267	0.637012	0.41916	0.277037	0.189767	0.329107	0.530683	0.973434	0.268302	0.144612	0.92678	0.10678	0.220198	0.305978	0.210027	0.358213	0.39493	0.245424	0.800325	0.942236	0.222328	0.388285	0.297917	0.590839	0.433824	0.363117	0.655632	0.161732	0.0898496	0.181789	0.960786	0.187185	0.511509	0.96714	0.378311	0.237747	0.336276	0.231492	0.266844	0.0556744	0.220604	0.137377	0.38822	0.720096	0.638402	0.590553
Zebrafish41	0.464119	0.251249	0.393752	0.344109	0.348787	0.359318	0.623327	0.452916	0.237368	0.389849	0.209514	0.28692	0.516494	0.234665	0.518572	0.533353	0.526532	0.923869	0.512287	0.559793	0.470406	0.0883107	0.261081	0.504446	0.40259	0.510619	0.131	0.32359	0.415553	0.180025	0.54225	0.517328	0.944496	0.187185	0.949955	0.438792	0.238271	0.102709	0.546996	0.463857	0.605425	0.658526	0.353704	0.488957	0.927485	0.598982	0.226249	0.271272	0.874538
Zebrafish42	0.328652	0.648753	0.380125	0.919903	0.931264	0.299691	0.284978	0.258568	0.664288	0.248764	0.1573	0.898326	0.256886	0.817178	0.399869	0.253833	0.16556	0.555709	0.209133	0.927602	0.265298	0.520261	0.189152	0.220614	0.272083	0.846133	0.746708	0.912939	0.262926	0.680768	0.396143	0.352121	0.454728	0.511509	0.438792	0.938744	0.18132	0.455591	0.206954	0.798544	0.426206	0.770945	0.329778	0.294153	0.318085	0.325617	0.514644	0.828617	0.297677
Zebrafish43	0.130419	0.938863	0.115914	0.138922	0.219561	0.732649	0.221704	0.142197	0.40843	0.814989	0.981351	0.103769	0.179498	0.92403	0.0904678	0.171924	0.569307	0.28537	0.336288	0.122623	0.240097	0.908805	0.951112	0.368272	0.644925	0.222186	0.664211	0.154059	0.630981	0.824167	0.113477	0.125396	0.223771	0.96714	0.238271	0.18132	0.974849	0.589506	0.293308	0.168861	0.134402	0.106582	0.0765041	0.193651	0.160475	0.434624	0.884677	0.661745	0.657185
Zebrafish44	0.914909	0.437697	0.897027	0.478696	0.394427	0.475545	0.261464	0.358302	0.986371	0.474385	0.659193	0.718992	0.319272	0.269658	0.840616	0.354431	0.35624	0.240608	0.375377	0.337446	0.40232	0.91166	0.707758	0.383447	0.426153	0.552005	0.90416	0.446604	0.392186	0.924797	0.328566	0.9061	0.215606	0.378311	0.102709	0.455591	0.589506	0.981926	0.389395	0.184091	0.233323	0.53705	0.957545	0.382496	0.224116	0.612619	0.876885	0.866582	0.142823
Zebrafish45	0.655028	0.340525	0.687555	0.252097	0.218102	0.721185	0.846048	0.884063	0.301808	0.723107	0.315867	0.3681	0.906231	0.253881	0.742692	0.904252	0.862806	0.610582	0.896814	0.21381	0.895411	0.39926	0.395575	0.861109	0.726433	0.400816	0.298383	0.242554	0.765418	0.318035	0.751052	0.672146	0.628261	0.237747	0.546996	0.206954	0.293308	0.389395	0.871641	0.762183	0.891605	0.236096	0.700866	0.881421	0.700985	0.521558	0.463935	0.359119	0.686456
Zebrafish46	0.444709	0.424955	0.557076	0.80499	0.79268	0.413888	0.763321	0.743451	0.26726	0.400002	0.159431	0.86615	0.752566	0.590302	0.654679	0.799139	0.552835	0.429788	0.660685	0.803594	0.706831	0.173301	0.186742	0.696906	0.403214	0.423839	0.293542	0.765405	0.513758	0.205442	0.553064	0.550681	0.448668	0.336276	0.463857	0.798544	0.168861	0.184091	0.762183	0.922015	0.787575	0.481867	0.509922	0.798045	0.599339	0.260826	0.161774	0.359878	0.412789
Zebrafish47	0.631268	0.250358	0.686836	0.502329	0.491213	0.57018	0.887117	0.88935	0.280609	0.563058	0.129562	0.585433	0.9356	0.346212	0.7565	0.93841	0.86576	0.590519	0.872736	0.469959	0.934723	0.126102	0.131607	0.882234	0.609306	0.442675	0.281474	0.490414	0.643417	0.182058	0.880191	0.643738	0.641278	0.231492	0.605425	0.426206	0.134402	0.233323	0.891605	0.787575	0.952056	0.479387	0.681723	0.889899	0.656977	0.55404	0.207529	0.293107	0.755009
Zebrafish48	0.663485	0.217965	0.648236	0.810507	0.8109	0.243844	0.522423	0.54738	0.681449	0.211391	0.0868001	0.672834	0.317096	0.480512	0.57711	0.318548	0.127084	0.334681	0.345181	0.918644	0.348027	0.463688	0.0886725	0.197269	0.305256	0.736144	0.918568	0.887358	0.250965	0.650976	0.909218	0.637488	0.417106	0.266844	0.658526	0.770945	0.106582	0.53705	0.236096	0.481867	0.479387	0.999656	0.597648	0.312984	0.669565	0.52145	0.356041	0.732113	0.314446
Zebrafish49	0.974512	0.0844207	0.966887	0.392081	0.319397	0.436201	0.657265	0.761062	0.919254	0.385672	0.0826515	0.819038	0.720295	0.0964179	0.95154	0.750177	0.469471	0.397779	0.775008	0.263878	0.733625	0.443065	0.114104	0.635882	0.469102	0.59895	0.28516	0.338607	0.506133	0.450941	0.69234	0.959568	0.440569	0.0556744	0.353704	0.329778	0.0765041	0.957545	0.700866	0.509922	0.681723	0.597648	0.977562	0.780867	0.58504	0.846012	0.519307	0.267401	0.172319
Zebrafish4	0.734297	0.321156	0.754321	0.294305	0.278817	0.732945	0.852925	0.926882	0.273761	0.722967	0.213668	0.388135	0.909653	0.29275	0.799262	0.921391	0.844303	0.646271	0.916364	0.279288	0.897624	0.265377	0.245913	0.86383	0.741781	0.470047	0.231206	0.290936	0.791055	0.270157	0.78844	0.725718	0.609592	0.220604	0.488957	0.294153	0.193651	0.382496	0.881421	0.798045	0.889899	0.312984	0.780867	0.916992	0.738666	0.657819	0.341098	0.311157	0.620386
Zebrafish50	0.632313	0.171214	0.611937	0.292945	0.257434	0.385782	0.727596	0.660725	0.283326	0.378656	0.145761	0.336589	0.668564	0.166541	0.649247	0.70345	0.526611	0.884775	0.711483	0.460467	0.609239	0.168738	0.188614	0.647671	0.388771	0.470339	0.191008	0.323559	0.493921	0.235362	0.597676	0.618435	0.904315	0.137377	0.927485	0.318085	0.160475	0.224116	0.700985	0.599339	0.656977	0.669565	0.58504	0.738666	0.919012	0.517177	0.274504	0.255489	0.650349
Zebrafish51	0.862783	0.281944	0.81317	0.361562	0.334695	0.500501	0.539113	0.966618	0.480578	0.490179	0.426153	0.680401	0.556274	0.197076	0.629501	0.633868	0.712703	0.472353	0.908015	0.331092	0.607011	0.387849	0.461589	0.536672	0.559212	0.739485	0.24736	0.361751	0.518085	0.453991	0.963871	0.71202	0.449171	0.38822	0.598982	0.325617	0.434624	0.612619	0.521558	0.260826	0.55404	0.52145	0.846012	0.657819	0.517177	0.999807	0.436164	0.24766	0.444333
Zebrafish52	0.454393	0.745684	0.398574	0.480434	0.428996	0.589041	0.307828	0.276918	0.899123	0.611124	0.898261	0.328491	0.36414	0.483847	0.342106	0.306644	0.642831	0.495532	0.436952	0.422373	0.41159	0.834764	0.872761	0.518667	0.549359	0.515384	0.787321	0.520519	0.518326	0.82481	0.200186	0.504902	0.403801	0.720096	0.226249	0.514644	0.884677	0.876885	0.463935	0.161774	0.207529	0.356041	0.519307	0.341098	0.274504	0.436164	0.791524	0.726887	0.39173
Zebrafish53	0.217438	0.637377	0.229445	0.784132	0.786185	0.453115	0.246251	0.245996	0.906091	0.460625	0.671194	0.657136	0.321119	0.66504	0.22147	0.292819	0.325459	0.578435	0.206529	0.781028	0.326263	0.815259	0.695653	0.376418	0.397867	0.783105	0.776853	0.76699	0.404204	0.814709	0.276506	0.251314	0.507729	0.638402	0.271272	0.828617	0.661745	0.866582	0.359119	0.359878	0.293107	0.732113	0.267401	0.311157	0.255489	0.24766	0.726887	0.733195	0.402917
Zebrafish54	0.189852	0.580179	0.242526	0.370691	0.374151	0.816128	0.825647	0.660921	0.199005	0.829331	0.66491	0.407907	0.679417	0.44868	0.316488	0.716307	0.751434	0.780947	0.577193	0.402964	0.714873	0.342711	0.686012	0.665914	0.82628	0.271763	0.343056	0.394225	0.798621	0.288592	0.809084	0.215651	0.865609	0.590553	0.874538	0.297677	0.657185	0.142823	0.686456	0.412789	0.755009	0.314446	0.172319	0.620386	0.650349	0.444333	0.39173	0.402917	0.988998
Zebrafish55	0.140944	0.873122	0.215077	0.748293	0.786664	0.282355	0.593088	0.453234	0.386804	0.301485	0.916547	0.585672	0.147341	0.853551	0.233288	0.222777	0.189286	0.103774	0.244039	0.848387	0.192246	0.544218	0.875446	0.15725	0.33406	0.308978	0.705572	0.824674	0.248214	0.502552	0.661995	0.239665	0.138323	0.930629	0.34744	0.730231	0.912579	0.236351	0.182951	0.612409	0.366814	0.879959	0.109284	0.217326	0.339614	0.321172	0.389852	0.502346	0.46953
Zebrafish56	0.533891	0.636259	0.462646	0.56519	0.543651	0.635256	0.263784	0.40772	0.94063	0.634286	0.816805	0.374308	0.233938	0.43191	0.349991	0.182829	0.539471	0.283497	0.295023	0.573649	0.213377	0.89848	0.846974	0.394351	0.62751	0.56425	0.891724	0.640791	0.56327	0.899379	0.464552	0.541902	0.185468	0.556948	0.142167	0.568882	0.811178	0.929255	0.318337	0.161725	0.144863	0.60255	0.519614	0.246651	0.218552	0.878106	0.848523	0.818298	0.275804
Zebrafish57	0.957451	0.126498	0.949979	0.431643	0.362796	0.540369	0.751519	0.805716	0.61133	0.514002	0.103241	0.708109	0.798132	0.145352	0.940124	0.819648	0.619486	0.506901	0.753752	0.318346	0.775003	0.268877	0.127936	0.745455	0.571839	0.445569	0.206731	0.369462	0.62924	0.252256	0.717195	0.942907	0.566321	0.0996603	0.478118	0.325638	0.101507	0.761034	0.78144	0.669793	0.774491	0.578461	0.951375	0.833037	0.679968	0.689879	0.285443	0.207278	0.35393
Zebrafish58	0.171089	0.886991	0.229801	0.684375	0.727205	0.311201	0.521529	0.493304	0.186949	0.35043	0.927738	0.560295	0.700011	0.870794	0.284576	0.703985	0.551575	0.244135	0.441196	0.567531	0.669566	0.292687	0.88849	0.631317	0.333628	0.329971	0.353048	0.592885	0.338443	0.286754	0.347736	0.186606	0.222629	0.925123	0.181853	0.654556	0.921023	0.160356	0.617728	0.676143	0.686499	0.238611	0.187758	0.60495	0.187182	0.208253	0.227268	0.401126	0.539527
Zebrafish59	0.923698	0.305234	0.913511	0.251862	0.22622	0.648557	0.65989	0.692789	0.539229	0.645996	0.444468	0.390233	0.81566	0.193352	0.896186	0.783393	0.757987	0.496981	0.649438	0.189231	0.781682	0.600002	0.518479	0.807414	0.66008	0.535987	0.333341	0.278199	0.686614	0.45576	0.408181	0.896817	0.405766	0.224162	0.266747	0.242476	0.408656	0.710231	0.783411	0.541317	0.709184	0.335351	0.921179	0.79741	0.46762	0.415167	0.575279	0.339859	0.386987
Zebrafish5	0.187883	0.572763	0.219489	0.815627	0.823845	0.520823	0.343943	0.262608	0.63881	0.497806	0.41289	0.520487	0.544525	0.654782	0.251003	0.369718	0.546344	0.642764	0.185943	0.801605	0.477086	0.784055	0.562592	0.567434	0.52164	0.937118	0.798826	0.817855	0.465569	0.788695	0.312365	0.223275	0.487716	0.383641	0.276303	0.82064	0.41519	0.528857	0.447939	0.445005	0.416982	0.663834	0.205581	0.367618	0.258889	0.31391	0.744958	0.730092	0.390904
Zebrafish60	0.441517	0.551599	0.435243	0.265223	0.299395	0.937937	0.68379	0.673819	0.321932	0.923207	0.770679	0.20714	0.713822	0.31591	0.386528	0.692341	0.753617	0.499678	0.615692	0.305143	0.666403	0.667074	0.829887	0.754809	0.943536	0.464753	0.554606	0.3492	0.933332	0.499138	0.66786	0.396379	0.302741	0.432221	0.328309	0.275754	0.749349	0.465647	0.69675	0.37865	0.532694	0.363635	0.404143	0.709815	0.401857	0.647974	0.612992	0.463289	0.811047
Zebrafish61	0.964357	0.160215	0.958008	0.530136	0.449697	0.504454	0.724089	0.815666	0.635437	0.476765	0.121034	0.77495	0.794683	0.233933	0.946593	0.836064	0.604382	0.379077	0.831568	0.391678	0.799152	0.203464	0.127366	0.72942	0.544922	0.440197	0.168695	0.44227	0.589241	0.222282	0.692726	0.948654	0.376362	0.171307	0.332635	0.466511	0.111343	0.784866	0.786642	0.681255	0.777324	0.509117	0.962163	0.835294	0.57718	0.727586	0.254171	0.22046	0.261536
Zebrafish62	0.51007	0.506577	0.521996	0.303158	0.267369	0.627572	0.580083	0.668139	0.848183	0.646442	0.770217	0.20277	0.75975	0.304113	0.553942	0.757774	0.694923	0.355656	0.604977	0.293659	0.73809	0.807956	0.79579	0.719609	0.612127	0.304927	0.682561	0.327119	0.652559	0.748343	0.413223	0.589451	0.303747	0.450414	0.179048	0.255471	0.705586	0.869487	0.719593	0.478445	0.642455	0.332934	0.611563	0.741149	0.417899	0.230979	0.687631	0.594257	0.381133
Zebrafish63	0.635061	0.195699	0.656294	0.437396	0.392216	0.634109	0.783158	0.819607	0.16983	0.596907	0.128786	0.344593	0.931107	0.237318	0.73243	0.938784	0.801411	0.88003	0.684352	0.36925	0.908847	0.128518	0.132779	0.877135	0.655203	0.520035	0.28516	0.335947	0.698499	0.181974	0.662421	0.641784	0.878481	0.184435	0.80757	0.365904	0.129483	0.232337	0.874933	0.68982	0.915542	0.375977	0.665813	0.905918	0.772586	0.422394	0.16367	0.33743	0.7415
Zebrafish6	0.344414	0.6079	0.402568	0.922641	0.935423	0.306199	0.373646	0.317952	0.633002	0.253518	0.139253	0.864407	0.26477	0.792938	0.415666	0.266087	0.156951	0.493875	0.20928	0.940056	0.2809	0.54205	0.170073	0.231654	0.296969	0.798704	0.791913	0.923568	0.279586	0.647004	0.511823	0.365729	0.418407	0.453669	0.433408	0.928962	0.158669	0.419542	0.224856	0.779231	0.438449	0.853985	0.313247	0.288696	0.323917	0.31747	0.491986	0.784208	0.315408
Zebrafish7	0.579151	0.226395	0.500887	0.395537	0.331698	0.329392	0.524404	0.35577	0.155029	0.296859	0.305559	0.39374	0.395209	0.205031	0.491823	0.371884	0.375704	0.919264	0.523718	0.649161	0.326931	0.08894	0.360968	0.388105	0.363799	0.484651	0.0884004	0.369363	0.381495	0.138658	0.418506	0.587071	0.94505	0.209498	0.964833	0.468955	0.323646	0.0946854	0.405777	0.421236	0.401403	0.792379	0.460268	0.379837	0.949497	0.751505	0.182966	0.198307	0.678985
Zebrafish8	0.29161	0.661448	0.346355	0.915112	0.928569	0.336738	0.330477	0.26109	0.675139	0.295835	0.190229	0.865041	0.268181	0.804073	0.353753	0.246967	0.196916	0.495497	0.177991	0.930677	0.282167	0.603713	0.246251	0.25417	0.313539	0.808644	0.790168	0.914821	0.294845	0.691138	0.442378	0.317678	0.410214	0.529533	0.402758	0.928458	0.204149	0.461681	0.223127	0.760066	0.416859	0.816028	0.254501	0.255737	0.310401	0.27431	0.585126	0.810169	0.332644
Zebrafish9	0.575653	0.213527	0.507316	0.33846	0.287781	0.316962	0.584209	0.421412	0.137935	0.29623	0.284242	0.374311	0.466138	0.180066	0.496798	0.468149	0.405758	0.911273	0.599191	0.611597	0.387947	0.073146	0.325228	0.434369	0.353231	0.405985	0.0695131	0.332076	0.389474	0.111407	0.436796	0.56439	0.94191	0.213413	0.965329	0.398654	0.299403	0.084193	0.483037	0.461542	0.453146	0.768369	0.461118	0.469306	0.951383	0.744159	0.157749	0.143498	0.677436
Axolotl Basal wound epidermis	0.180245	0.679921	0.18973	0.802422	0.789223	0.369196	0.376675	0.227693	0.794593	0.331148	0.589337	0.534259	0.260028	0.737737	0.139861	0.201494	0.271956	0.540331	0.180478	0.761564	0.228348	0.903607	0.591422	0.259431	0.349697	0.722354	0.933296	0.824699	0.289744	0.906929	0.385387	0.131428	0.269823	0.485758	0.183416	0.792643	0.525591	0.726051	0.220353	0.33762	0.250842	0.706762	0.201531	0.207953	0.182735	0.226495	0.845229	0.895388	0.544852
Axolotl B cell	0.651232	0.471421	0.618056	0.369481	0.35866	0.570641	0.529569	0.634881	0.365142	0.61385	0.519041	0.382186	0.732089	0.373126	0.588301	0.752078	0.620787	0.279614	0.604537	0.291361	0.71955	0.363261	0.522798	0.668143	0.605052	0.3638	0.367253	0.350585	0.608876	0.380875	0.584275	0.590258	0.334319	0.444263	0.416292	0.537591	0.513663	0.474111	0.661836	0.501792	0.589041	0.300575	0.615302	0.719383	0.436165	0.524181	0.359924	0.275558	0.173345
Axolotl Dendrtic cell	0.691093	0.341548	0.68176	0.229947	0.26637	0.755157	0.773142	0.661441	0.223866	0.750606	0.562008	0.233664	0.820939	0.234024	0.683093	0.834008	0.734751	0.432601	0.689534	0.302305	0.799333	0.341508	0.557057	0.82616	0.720559	0.489079	0.339428	0.298629	0.777253	0.328477	0.539447	0.700162	0.365316	0.454807	0.33857	0.279752	0.586333	0.263212	0.818486	0.6539	0.71327	0.438963	0.738791	0.840659	0.428379	0.345208	0.357737	0.364559	0.441242
Axolotl Early B cell	0.435397	0.498509	0.397017	0.213118	0.31397	0.54703	0.454894	0.45757	0.455753	0.631038	0.781506	0.184409	0.772448	0.345995	0.358687	0.687255	0.689141	0.269461	0.552804	0.263659	0.656387	0.62634	0.824678	0.766496	0.492264	0.451195	0.453088	0.313716	0.512212	0.559236	0.245417	0.304303	0.266606	0.543873	0.345845	0.316313	0.75594	0.535455	0.703334	0.358862	0.489026	0.251877	0.484039	0.694329	0.309616	0.621543	0.608686	0.504377	0.336772
Axolotl Endothelial cell	0.612928	0.319709	0.709368	0.58834	0.600851	0.511203	0.52743	0.588649	0.590707	0.494184	0.261843	0.554536	0.476284	0.341047	0.468534	0.41476	0.376773	0.260962	0.468176	0.615593	0.374275	0.700307	0.318461	0.46186	0.532669	0.40435	0.699344	0.684912	0.504567	0.599934	0.650612	0.616674	0.19864	0.200387	0.443174	0.572984	0.244299	0.723888	0.46212	0.429092	0.3582	0.657702	0.689648	0.512733	0.542533	0.502237	0.607126	0.540633	0.456848
Axolotl Erythrocyte	0.44386	0.612885	0.411223	0.341862	0.37677	0.441649	0.254004	0.342646	0.540164	0.522562	0.898601	0.375828	0.420611	0.508888	0.343653	0.407715	0.448256	0.561533	0.552984	0.355736	0.441955	0.631716	0.852936	0.435147	0.401555	0.641518	0.488494	0.38238	0.394991	0.589879	0.282651	0.346009	0.517689	0.806835	0.393706	0.41753	0.918345	0.636824	0.44739	0.204082	0.234895	0.477077	0.535529	0.462965	0.301864	0.634401	0.629579	0.599023	0.474583
Axolotl Fibroblast-like blastema 1	0.292992	0.374267	0.304382	0.538312	0.533289	0.448453	0.483546	0.282168	0.704111	0.467441	0.464431	0.302976	0.181671	0.323285	0.234556	0.136401	0.189193	0.218367	0.193759	0.823042	0.151741	0.916614	0.50861	0.194892	0.479413	0.307822	0.934835	0.779875	0.419013	0.828638	0.62552	0.391814	0.344759	0.308612	0.730122	0.583197	0.441645	0.728586	0.202151	0.298946	0.167715	0.937018	0.261576	0.201732	0.622201	0.227372	0.819622	0.705396	0.338076
Axolotl Fibroblast-like blastema 2	0.240681	0.436516	0.293973	0.590489	0.583652	0.447445	0.458722	0.302304	0.731465	0.473395	0.49108	0.398531	0.167542	0.359988	0.224969	0.130204	0.238787	0.233669	0.136072	0.807488	0.134152	0.936737	0.542671	0.20063	0.457291	0.271868	0.933107	0.822729	0.399112	0.866176	0.672736	0.363475	0.360457	0.352699	0.696865	0.607768	0.492645	0.638284	0.173571	0.283018	0.148039	0.928833	0.210851	0.187279	0.603332	0.291757	0.851604	0.717473	0.415083
Axolotl Intermediate wound epidermis 1	0.0851637	0.682026	0.079509	0.797943	0.789532	0.390337	0.170215	0.146503	0.571079	0.396903	0.663952	0.512734	0.372047	0.754248	0.0805926	0.247269	0.397492	0.822426	0.213524	0.673473	0.260294	0.805082	0.670817	0.370666	0.304836	0.848795	0.801319	0.685732	0.339581	0.842787	0.150146	0.0836427	0.673012	0.595062	0.501395	0.842564	0.658583	0.486013	0.292817	0.342572	0.263372	0.236899	0.115644	0.239649	0.261107	0.278381	0.746243	0.910146	0.45729
Axolotl Intermediate wound epidermis 2	0.211629	0.434438	0.20082	0.743946	0.738366	0.398399	0.354569	0.433741	0.565366	0.389784	0.248154	0.616916	0.502202	0.585333	0.180494	0.453945	0.485745	0.72257	0.38084	0.723053	0.417339	0.672638	0.273815	0.49167	0.363298	0.791422	0.750409	0.711677	0.374228	0.776647	0.400829	0.212203	0.674746	0.287401	0.573151	0.804154	0.239097	0.427871	0.417898	0.430345	0.41305	0.492014	0.247581	0.450568	0.486793	0.533507	0.688424	0.787271	0.485473
Axolotl Intermediate wound epidermis 3	0.275935	0.331251	0.320117	0.755615	0.751197	0.343403	0.473962	0.582048	0.687282	0.341792	0.173876	0.685981	0.465602	0.490923	0.288569	0.452256	0.330601	0.427034	0.375172	0.833313	0.37063	0.617379	0.158057	0.365158	0.34726	0.631554	0.77523	0.827455	0.360194	0.729838	0.586414	0.350027	0.451211	0.324217	0.502324	0.790291	0.194216	0.498027	0.403439	0.598105	0.461918	0.741566	0.358562	0.447146	0.454089	0.645044	0.54068	0.674769	0.359098
Axolotl Leydig	0.240106	0.515401	0.235398	0.904742	0.896528	0.24953	0.321487	0.31859	0.624511	0.215258	0.193668	0.819797	0.442175	0.81358	0.277281	0.468729	0.189498	0.784729	0.359158	0.827986	0.381433	0.397124	0.134135	0.313329	0.198417	0.896603	0.732824	0.841993	0.245405	0.674155	0.318011	0.194613	0.702332	0.522291	0.5031	0.929784	0.208373	0.543497	0.369898	0.575813	0.461497	0.407013	0.340442	0.468696	0.460158	0.235305	0.396526	0.889697	0.509798
Axolotl Neutrophil 1	0.787	0.224492	0.768658	0.247691	0.271133	0.749807	0.812115	0.705877	0.251017	0.737275	0.350076	0.335526	0.875289	0.222595	0.762596	0.892882	0.693869	0.51587	0.776077	0.292489	0.842094	0.19971	0.342673	0.863156	0.738282	0.595646	0.203978	0.268666	0.802943	0.255765	0.522255	0.751295	0.42296	0.31499	0.412696	0.291807	0.363442	0.382116	0.869582	0.734704	0.792366	0.511785	0.840309	0.909549	0.597893	0.394623	0.232056	0.308536	0.371333
Axolotl Neutrophil 2	0.739272	0.226207	0.760257	0.439541	0.434524	0.410955	0.682602	0.76942	0.348816	0.410326	0.192898	0.540234	0.812758	0.30856	0.761408	0.81565	0.46548	0.430564	0.694239	0.451996	0.71563	0.164218	0.134149	0.687674	0.42704	0.579228	0.210903	0.423876	0.499197	0.3032	0.527617	0.74542	0.48506	0.348203	0.567031	0.409219	0.228042	0.363909	0.738238	0.787933	0.714722	0.590978	0.791125	0.835458	0.741364	0.609688	0.132658	0.26602	0.406924
Axolotl Phagocytosing neutrophil	0.59665	0.333985	0.59163	0.411131	0.442851	0.592443	0.667802	0.648948	0.4233	0.585591	0.359847	0.479107	0.649503	0.362016	0.593231	0.713884	0.424381	0.47752	0.546088	0.543047	0.591565	0.360384	0.313844	0.621226	0.574388	0.553351	0.466517	0.481865	0.63714	0.434842	0.590342	0.616666	0.433264	0.429716	0.531545	0.465746	0.390799	0.44035	0.655359	0.6772	0.605945	0.648056	0.660653	0.778666	0.574333	0.466363	0.310983	0.378374	0.487
Axolotl Recruited macrophage	0.831254	0.150274	0.801465	0.283499	0.275426	0.777365	0.777691	0.72206	0.253037	0.742874	0.264578	0.475637	0.835069	0.156391	0.785426	0.872229	0.659454	0.554784	0.771469	0.305314	0.79272	0.203277	0.250116	0.80581	0.758153	0.610062	0.207649	0.276468	0.808646	0.246447	0.5936	0.788026	0.467421	0.25456	0.4092	0.307356	0.300011	0.318564	0.832662	0.710976	0.752028	0.434531	0.863296	0.8975	0.630565	0.431046	0.228077	0.266353	0.346597
Axolotl Small secretory cell	0.40973	0.372511	0.386012	0.885717	0.890297	0.212014	0.240882	0.297847	0.496296	0.194416	0.146045	0.822932	0.3996	0.752798	0.37666	0.432151	0.154015	0.880589	0.348225	0.827085	0.350516	0.176563	0.0877445	0.28844	0.188607	0.933869	0.600707	0.794536	0.202375	0.468978	0.33026	0.354325	0.84176	0.446195	0.733579	0.920878	0.177398	0.417394	0.315667	0.557379	0.365916	0.690046	0.499443	0.487537	0.480033	0.345264	0.169528	0.812699	0.427062
Axolotl Schwann	0.379539	0.381957	0.442176	0.69993	0.67319	0.381881	0.507983	0.547099	0.65226	0.315487	0.291326	0.707228	0.265133	0.494909	0.331231	0.244945	0.226413	0.410244	0.232428	0.704464	0.205389	0.686153	0.28132	0.22617	0.462492	0.538699	0.90162	0.784372	0.381402	0.658572	0.878208	0.468818	0.490112	0.372904	0.619379	0.629368	0.303919	0.538646	0.248257	0.457219	0.27711	0.893075	0.346925	0.319769	0.493856	0.688541	0.432909	0.505181	0.577578
Axolotl T cell	0.327965	0.634079	0.295745	0.287368	0.325016	0.61168	0.615574	0.57088	0.260995	0.664213	0.811704	0.270896	0.836352	0.491945	0.33832	0.765631	0.782548	0.385221	0.619758	0.277385	0.794025	0.413845	0.783275	0.786013	0.612925	0.459997	0.339968	0.286925	0.612803	0.404913	0.474343	0.250877	0.299143	0.656723	0.392107	0.328331	0.808375	0.324392	0.706321	0.438444	0.647344	0.295445	0.359321	0.704014	0.376639	0.533945	0.429006	0.401677	0.710498
[truncated: 33 more columns]
