# Supplementary material for: Characterization of the Zebrafish Cell Landscape at Single-Cell Resolution
Source: Front Cell Dev Biol. 2021 Oct 1;9:743421. doi: 10.3389/fcell.2021.743421 (PMC8517238; doi:10.3389/fcell.2021.743421)
Supplement: Supplementary Table 4 — Characteristic of blastema cells during caudal fin regeneration. Differentially expressed genes detected in each cell type for caudal fin regeneration. Genes are selected by log foldchange > 0.25, Bonferroni-adjusted p-value < 0.1, expressed in at least 15% of cells in either population (Seurat FindAllMarkers). Log fold change is calculated as arithmetic mean of log10 cpm values of one population minus the arithmetic mean of log10 cpm values of the second, and fold change is 10log_foldchange. P-values were calculated by the Wilcoxon rank sum test. [file Data_Sheet_4.XLSX]

## Sheet: Caudal Fin_Replicate 1
	p_val	avg_logFC	pct.1	pct.2	p_val_adj	cluster	gene		cell type
hsd17b7	0	1.52276	0.707	0.507	0	1	hsd17b7		Epidermal cell
saa	8.94105e-51	1.09609	0.485	0.396	1.78821e-47	1	saa
gstp1	0	1.08838	0.859	0.626	0	1	gstp1
apnl	5.23831e-191	1.03126	0.659	0.49	1.04766e-187	1	apnl
cldna	4.68862e-208	1.02945	0.687	0.46	9.37724e-205	1	cldna
LO017965.1	7.48456e-111	0.984745	0.577	0.43	1.49691e-107	1	LO017965.1
cxcl8b.1	9.39343e-06	0.961515	0.288	0.251	0.0187869	1	cxcl8b.1
cldnb	6.14338e-195	0.80535	0.724	0.504	1.22868e-191	1	cldnb
mgst1.2	4.85133e-39	0.798275	0.501	0.46	9.70267e-36	1	mgst1.2
si:ch211-117m20.5	1.14261e-115	0.758789	0.589	0.473	2.28523e-112	1	si:ch211-117m20.5
icn2	0	0.733171	0.993	0.843	0	1	icn2
cyp1a	1.30726e-44	0.666556	0.519	0.516	2.61453e-41	1	cyp1a
cxcl18b	1.65042e-72	0.648816	0.358	0.218	3.30083e-69	1	cxcl18b
selenow2b	4.33864e-81	0.615732	0.558	0.465	8.67729e-78	1	selenow2b
CR318588.1	0	0.607846	0.998	0.979	0	1	CR318588.1
si:ch211-173d10.1	8.91079e-40	0.576513	0.467	0.45	1.78216e-36	1	si:ch211-173d10.1
ebp	6.37128e-25	0.566571	0.457	0.443	1.27426e-21	1	ebp
krt91	0	0.491843	1	0.997	0	1	krt91
tmem97	1.41916e-22	0.455582	0.408	0.376	2.83833e-19	1	tmem97
CR318588.4	0	0.409176	1	0.999	0	1	CR318588.4
TCIM	1.17873e-26	0.393134	0.443	0.451	2.35746e-23	1	TCIM
anxa1b	2.45872e-32	0.324921	0.477	0.434	4.91745e-29	1	anxa1b
mt-atp6	7.60734e-86	0.302713	0.989	0.98	1.52147e-82	1	mt-atp6
stmn1a	6.28182e-08	0.294734	0.228	0.276	0.000125636	1	stmn1a
krt17	4.97599e-23	0.292894	0.302	0.229	9.95197e-20	1	krt17
si:ch211-195b11.3	1.72471e-30	0.290996	0.446	0.412	3.44943e-27	1	si:ch211-195b11.3
zgc:162941	8.95647e-14	0.268013	0.302	0.408	1.79129e-10	1	zgc:162941
crabp2a	4.1879e-40	0.254391	0.413	0.332	8.37579e-37	1	crabp2a
col17a1b	2.36525e-166	1.34223	0.612	0.394	4.7305e-163	2	col17a1b		Osteoblast
apoeb	0	1.19431	0.997	0.8	0	2	apoeb
cldni	0	1.09554	0.955	0.658	0	2	cldni
si:ch211-241e1.3	3.01975e-64	0.913803	0.446	0.301	6.0395e-61	2	si:ch211-241e1.3
pfn1	0	0.872719	0.988	0.81	0	2	pfn1
CU693494.2	1.15967e-134	0.782663	0.551	0.391	2.31933e-131	2	CU693494.2
ptgdsb.2	5.86896e-198	0.74972	0.936	0.751	1.17379e-194	2	ptgdsb.2
ptgdsb.1	0	0.725867	0.998	0.964	0	2	ptgdsb.1
epgn	1.37741e-89	0.701879	0.471	0.302	2.75481e-86	2	epgn
mdka	1.22592e-92	0.674102	0.475	0.253	2.45183e-89	2	mdka
si:ch211-198c19.3	1.9936e-165	0.639271	0.674	0.42	3.98719e-162	2	si:ch211-198c19.3
scinla	4.94454e-82	0.632706	0.539	0.387	9.88907e-79	2	scinla
itga6b	1.63527e-129	0.627463	0.669	0.509	3.27054e-126	2	itga6b
cfd	3.93092e-151	0.617553	0.874	0.667	7.86184e-148	2	cfd
itgb4	5.04733e-101	0.616074	0.692	0.569	1.00947e-97	2	itgb4
cldn1	8.47572e-115	0.61541	0.526	0.32	1.69514e-111	2	cldn1
pnp5a	1.2446e-107	0.528923	0.465	0.302	2.48919e-104	2	pnp5a
cxcr4a	9.36305e-78	0.512163	0.496	0.38	1.87261e-74	2	cxcr4a
fosb	1.7704e-41	0.499888	0.463	0.378	3.54079e-38	2	fosb
actb1	4.38562e-194	0.48593	0.963	0.884	8.77123e-191	2	actb1
si:dkey-248g15.3	0	0.478083	1	0.974	0	2	si:dkey-248g15.3
si:ch211-251f6.6	0.00132252	0.462971	0.259	0.143	1	2	si:ch211-251f6.6
ociad2	2.17386e-128	0.447943	0.506	0.359	4.34772e-125	2	ociad2
foxq1b	2.29737e-76	0.445478	0.422	0.29	4.59473e-73	2	foxq1b
sp8a	9.61397e-32	0.444903	0.471	0.408	1.92279e-28	2	sp8a
endouc	6.3928e-62	0.420272	0.54	0.433	1.27856e-58	2	endouc
hsp90b1	3.17532e-63	0.417294	0.478	0.331	6.35063e-60	2	hsp90b1
lamc2	2.91223e-19	0.416996	0.236	0.276	5.82446e-16	2	lamc2
zgc:153911	6.96602e-30	0.405183	0.512	0.444	1.3932e-26	2	zgc:153911
apoc1	1.58891e-30	0.397455	0.257	0.082	3.17782e-27	2	apoc1
tmsb1	5.00208e-206	0.387641	0.998	0.955	1.00042e-202	2	tmsb1
si:ch211-117l17.6	2.27803e-69	0.369503	0.526	0.433	4.55606e-66	2	si:ch211-117l17.6
col18a1a	6.2278e-23	0.364734	0.348	0.23	1.24556e-19	2	col18a1a
cycsb	3.58969e-25	0.364581	0.661	0.596	7.17938e-22	2	cycsb
CABZ01101977.1	2.61324e-10	0.363843	0.331	0.254	5.22648e-07	2	CABZ01101977.1
phlda2	1.07403e-16	0.349789	0.569	0.519	2.14806e-13	2	phlda2
plek2	4.11623e-21	0.342069	0.316	0.186	8.23245e-18	2	plek2
CR855311.1	1.21329e-29	0.317416	0.53	0.438	2.42658e-26	2	CR855311.1
zgc:152863	3.28008e-50	0.258675	0.462	0.372	6.56016e-47	2	zgc:152863
rbp4	3.19434e-123	0.257541	0.945	0.731	6.38867e-120	2	rbp4
zgc:136930	0	2.19865	0.953	0.545	0	3	zgc:136930		Osteoblast_krtt1c19e high
si:dkey-183i3.5	0	2.08694	0.966	0.533	0	3	si:dkey-183i3.5
krtt1c19e	0	2.03311	0.831	0.552	0	3	krtt1c19e
si:ch211-76l23.4	0	1.94785	0.875	0.455	0	3	si:ch211-76l23.4
ccl27b	1.25774e-260	1.21279	0.762	0.524	2.51548e-257	3	ccl27b
lgals1l1	1.26721e-189	1.15768	0.512	0.309	2.53441e-186	3	lgals1l1
itga6b1	2.74057e-239	1.14997	0.726	0.504	5.48114e-236	3	itga6b
sparc	0	1.08832	0.892	0.483	0	3	sparc
itgb41	3.42505e-227	1.08524	0.752	0.562	6.85011e-224	3	itgb4
ccl25b	0	1.06897	0.919	0.621	0	3	ccl25b
si:ch211-198c19.31	1.58094e-227	1.05772	0.702	0.427	3.16189e-224	3	si:ch211-198c19.3
ptgdsb.11	0	1.04849	1	0.966	0	3	ptgdsb.1
cldni1	0	0.994795	0.962	0.671	0	3	cldni
cldn11	4.14377e-82	0.924529	0.492	0.337	8.28755e-79	3	cldn1
cfd1	0	0.891151	0.925	0.666	0	3	cfd
pfn11	0	0.816905	0.993	0.818	0	3	pfn1
mmp30	0.00194471	0.78541	0.27	0.294	1	3	mmp30
apoeb1	0	0.704209	0.999	0.809	0	3	apoeb
endouc1	3.27763e-65	0.660676	0.521	0.442	6.55525e-62	3	endouc
ptgdsb.21	1.92132e-235	0.59844	0.958	0.755	3.84264e-232	3	ptgdsb.2
krt15	1.13896e-301	0.569783	0.999	0.95	2.27791e-298	3	krt15
epgn1	1.0014e-23	0.567662	0.385	0.329	2.00279e-20	3	epgn
si:ch211-117l17.61	4.89051e-18	0.553716	0.458	0.452	9.78102e-15	3	si:ch211-117l17.6
tmsb11	0	0.546039	1	0.957	0	3	tmsb1
rbp41	1.18808e-257	0.51786	0.974	0.735	2.37616e-254	3	rbp4
CR855311.11	3.09053e-31	0.496163	0.516	0.445	6.18106e-28	3	CR855311.1
tuba8l4	4.16783e-95	0.48657	0.623	0.418	8.33565e-92	3	tuba8l4
si:dkey-248g15.31	0	0.483248	1	0.976	0	3	si:dkey-248g15.3
actb11	3.31948e-180	0.480629	0.969	0.887	6.63895e-177	3	actb1
actb2	4.44043e-264	0.474758	0.994	0.937	8.88087e-261	3	actb2
cxcr4b	4.68261e-17	0.447312	0.281	0.22	9.36522e-14	3	cxcr4b
CU693494.21	8.49824e-08	0.439662	0.419	0.428	0.000169965	3	CU693494.2
htra4	9.61766e-13	0.382269	0.387	0.384	1.92353e-09	3	htra4
si:dkey-183i3.9	2.41371e-68	0.375709	0.387	0.254	4.82742e-65	3	si:dkey-183i3.9
postnb	1.25617e-57	0.362564	0.337	0.213	2.51235e-54	3	postnb
anxa2a	1.18517e-52	0.340808	0.849	0.764	2.37034e-49	3	anxa2a
scinla1	1.10337e-30	0.330593	0.465	0.411	2.20673e-27	3	scinla
lamc21	0.00147952	0.294522	0.267	0.268	1	3	lamc2
krt5	1.49058e-147	0.294347	1	0.992	2.98117e-144	3	krt5
ckma	1.40526e-60	0.293383	0.333	0.164	2.81051e-57	3	ckma
s100a10b	4.65501e-130	0.288074	0.998	0.98	9.31003e-127	3	s100a10b
pcolceb	3.71061e-73	0.257593	0.384	0.247	7.42122e-70	3	pcolceb
nog3	9.33738e-34	0.252194	0.304	0.187	1.86748e-30	3	nog3
angptl7	0	2.51786	0.805	0.235	0	4	angptl7		Blastema cell
gyg1b	0	2.18524	0.823	0.312	0	4	gyg1b
ifitm1	0	2.03746	0.74	0.179	0	4	ifitm1
bhmt	0	1.99953	0.763	0.19	0	4	bhmt
hgd	0	1.96818	0.781	0.223	0	4	hgd
krt4	0	1.96639	0.951	0.46	0	4	krt4
lgals2a	5.34912e-200	1.79451	0.624	0.148	1.06982e-196	4	lgals2a
hapln1a	0	1.75842	0.649	0.103	0	4	hapln1a
rgs5b	5.6161e-120	1.65112	0.528	0.142	1.12322e-116	4	rgs5b
hsp90aa1.2	1.38091e-136	1.61741	0.678	0.359	2.76182e-133	4	hsp90aa1.2
krt8	4.33996e-287	1.59724	0.739	0.183	8.67992e-284	4	krt8
twist1a	0	1.54614	0.642	0.124	0	4	twist1a
hpdb	0	1.48465	0.737	0.27	0	4	hpdb
hsp70.3	3.64069e-83	1.481	0.657	0.443	7.28138e-80	4	hsp70.3
hsp70.2	2.39202e-115	1.47113	0.681	0.404	4.78405e-112	4	hsp70.2
dnajb1b	2.23648e-117	1.39913	0.614	0.312	4.47296e-114	4	dnajb1b
lum	3.44379e-38	1.35498	0.416	0.143	6.88757e-35	4	lum
hsp70l	1.40185e-84	1.33595	0.713	0.496	2.8037e-81	4	hsp70l
krt18	1.03047e-162	1.33331	0.651	0.264	2.06094e-159	4	krt18
cyr61	1.34205e-18	1.31908	0.427	0.231	2.68409e-15	4	cyr61
timp4.3	9.14192e-293	1.31179	0.673	0.279	1.82838e-289	4	timp4.3
GSTZ1	4.79722e-269	1.28379	0.727	0.345	9.59443e-266	4	GSTZ1
gstm.1	1.87628e-117	1.26729	0.596	0.297	3.75256e-114	4	gstm.1
col6a3	2.05167e-300	1.25549	0.644	0.155	4.10334e-297	4	col6a3
si:ch211-1a19.3	2.57977e-294	1.23102	0.657	0.22	5.15954e-291	4	si:ch211-1a19.3
msx1b	8.05064e-85	1.21525	0.465	0.111	1.61013e-81	4	msx1b
si:dkey-282h22.5	1.14869e-246	1.21205	0.553	0.111	2.29738e-243	4	si:dkey-282h22.5
pah	0	1.20138	0.667	0.236	0	4	pah
cyp26b1	2.52828e-10	1.19687	0.377	0.198	5.05656e-07	4	cyp26b1
junba	1.98442e-87	1.19137	0.706	0.455	3.96884e-84	4	junba
calm1a	3.93328e-190	1.18551	0.66	0.302	7.86656e-187	4	calm1a
jun	3.16976e-125	1.17145	0.818	0.58	6.33953e-122	4	jun
zgc:77517	4.24124e-150	1.14534	0.571	0.15	8.48247e-147	4	zgc:77517
wu:fj16a03	1.0806e-28	1.13367	0.461	0.26	2.1612e-25	4	wu:fj16a03
postna	3.98351e-55	1.12545	0.429	0.111	7.96702e-52	4	postna
mcl1a	5.76738e-47	1.11739	0.762	0.635	1.15348e-43	4	mcl1a
ppp1r3ca	0	1.08995	0.588	0.128	0	4	ppp1r3ca
hsp70.1	2.65788e-50	1.08813	0.672	0.504	5.31576e-47	4	hsp70.1
pmp22a	4.92815e-157	1.0604	0.546	0.148	9.85631e-154	4	pmp22a
pcbd1	2.84409e-167	1.03814	0.562	0.178	5.68818e-164	4	pcbd1
cd81a	2.92635e-52	1.03362	0.451	0.136	5.8527e-49	4	cd81a
serpine1	4.11407e-62	1.0258	0.612	0.413	8.22814e-59	4	serpine1
aspn	0.000186057	1.0223	0.285	0.076	0.372114	4	aspn
ubb	1.46036e-115	1.01713	0.781	0.545	2.92072e-112	4	ubb
f3b	5.7184e-168	0.99722	0.508	0.117	1.14368e-164	4	f3b
prrx1a	1.40779e-35	0.978787	0.408	0.136	2.81558e-32	4	prrx1a
f13a1b	3.80199e-225	0.951295	0.565	0.133	7.60399e-222	4	f13a1b
dkk3b	0.000221518	0.950403	0.296	0.08	0.443036	4	dkk3b
fosab	1.56802e-39	0.919923	0.753	0.641	3.13604e-36	4	fosab
ckba	5.05179e-33	0.911948	0.489	0.274	1.01036e-29	4	ckba
efna1b	2.88075e-200	0.911044	0.61	0.247	5.7615e-197	4	efna1b
gsta.1	1.70123e-34	0.899532	0.425	0.201	3.40247e-31	4	gsta.1
cfl1	4.58582e-75	0.884259	0.474	0.168	9.17164e-72	4	cfl1
col6a1	4.33098e-70	0.876718	0.421	0.072	8.66195e-67	4	col6a1
tuft1a	1.95241e-81	0.874363	0.548	0.321	3.90483e-78	4	tuft1a
serpinf1	4.81033e-69	0.866227	0.416	0.062	9.62067e-66	4	serpinf1
pcolcea	0.00172122	0.862655	0.32	0.072	1	4	pcolcea
hspb1	1.44626e-48	0.855668	0.361	0.108	2.89252e-45	4	hspb1
serpinh1b	3.11982e-59	0.852909	0.477	0.201	6.23965e-56	4	serpinh1b
carhsp1	1.09749e-224	0.842198	0.546	0.128	2.19499e-221	4	carhsp1
dpt	2.0915e-306	0.840862	0.571	0.13	4.183e-303	4	dpt
igf2a	7.16656e-59	0.834499	0.504	0.293	1.43331e-55	4	igf2a
thbs3a	0.00903333	0.819686	0.291	0.059	1	4	thbs3a
selenop	1.35252e-60	0.80834	0.486	0.242	2.70503e-57	4	selenop
si:ch211-243a20.3	0.000864271	0.807542	0.297	0.075	1	4	si:ch211-243a20.3
fhl1b	4.50624e-17	0.791925	0.361	0.103	9.01248e-14	4	fhl1b
si:dkey-164f24.2	1.39999e-149	0.775462	0.489	0.114	2.79998e-146	4	si:dkey-164f24.2
vim	5.03378e-135	0.774666	0.474	0.106	1.00676e-131	4	vim
rbp5	1.06511e-68	0.767948	0.426	0.089	2.13022e-65	4	rbp5
rbp42	3.00577e-156	0.766837	0.973	0.753	6.01154e-153	4	rbp4
ttc36	4.81872e-239	0.761665	0.578	0.166	9.63743e-236	4	ttc36
mmp2	0.00261618	0.747272	0.358	0.213	1	4	mmp2
igfbp2a	6.00878e-166	0.736837	0.509	0.134	1.20176e-162	4	igfbp2a
zfp36l1b	1.80817e-20	0.732187	0.424	0.261	3.61633e-17	4	zfp36l1b
col12a1a	7.42472e-32	0.727522	0.363	0.111	1.48494e-28	4	col12a1a
si:dkey-4p15.3	0	0.724929	0.554	0.109	0	4	si:dkey-4p15.3
cxcl12a	2.03061e-47	0.712611	0.541	0.319	4.06122e-44	4	cxcl12a
ecm1b	0.000844946	0.710272	0.3	0.177	1	4	ecm1b
frzb	0.000273539	0.706633	0.322	0.069	0.547077	4	frzb
si:ch211-202a12.4	4.7032e-42	0.705414	0.705	0.567	9.40641e-39	4	si:ch211-202a12.4
col6a2	5.06406e-110	0.696871	0.466	0.11	1.01281e-106	4	col6a2
si:ch1073-291c23.2	5.00418e-13	0.675203	0.252	0.168	1.00084e-09	4	si:ch1073-291c23.2
alpi.1	5.84635e-17	0.667447	0.319	0.096	1.16927e-13	4	alpi.1
crip1	4.71471e-74	0.656933	0.867	0.684	9.42942e-71	4	crip1
thbs4a	6.88111e-09	0.643659	0.271	0.098	1.37622e-05	4	thbs4a
col5a1	2.48832e-08	0.643449	0.383	0.232	4.97663e-05	4	col5a1
srgn	1.21212e-195	0.631784	0.543	0.141	2.42424e-192	4	srgn
igf2b	1.78096e-71	0.624146	0.41	0.085	3.56192e-68	4	igf2b
rasd1	0	0.590549	0.566	0.061	0	4	rasd1
msx3	4.79551e-25	0.582206	0.367	0.109	9.59102e-22	4	msx3
ppp1r1c	0.000337217	0.576205	0.369	0.196	0.674434	4	ppp1r1c
msna	3.56417e-77	0.569385	0.452	0.164	7.12834e-74	4	msna
eif4ebp3l	1.40061e-05	0.567427	0.315	0.278	0.0280122	4	eif4ebp3l
col12a1b	2.12285e-243	0.555067	0.536	0.113	4.24569e-240	4	col12a1b
dio1	2.51694e-156	0.553403	0.543	0.227	5.03389e-153	4	dio1
mdka1	1.05351e-62	0.53976	0.55	0.27	2.10702e-59	4	mdka
zgc:92630	3.8502e-103	0.538633	0.4	0.024	7.70041e-100	4	zgc:92630
itgb1b.2	2.53842e-63	0.535653	0.424	0.127	5.07685e-60	4	itgb1b.2
atf3	1.90647e-36	0.52867	0.432	0.216	3.81295e-33	4	atf3
ppdpfa	1.59391e-29	0.516385	0.461	0.271	3.18782e-26	4	ppdpfa
fstb	1.19911e-06	0.511085	0.315	0.052	0.00239823	4	fstb
id2b	1.47433e-37	0.509005	0.393	0.105	2.94867e-34	4	id2b
rps2	1.11258e-253	0.50445	1	0.984	2.22515e-250	4	rps2
si:dkey-19b23.8	0	0.499797	0.535	0.048	0	4	si:dkey-19b23.8
abi3bpb	9.21096e-29	0.483133	0.443	0.246	1.84219e-25	4	abi3bpb
tpm4a	1.47452e-09	0.482687	0.333	0.125	2.94905e-06	4	tpm4a
adma	3.70809e-152	0.478171	0.561	0.227	7.41619e-149	4	adma
sgk1	2.95206e-49	0.471083	0.407	0.166	5.90412e-46	4	sgk1
mfap5	3.54185e-87	0.470987	0.4	0.06	7.0837e-84	4	mfap5
mmp14a	7.39421e-14	0.464158	0.251	0.216	1.47884e-10	4	mmp14a
mtbl	0	0.446264	0.554	0.098	0	4	mtbl
BX663503.3	3.36342e-33	0.445363	0.347	0.035	6.72683e-30	4	BX663503.3
cyp1c1	6.90419e-57	0.429894	0.373	0.039	1.38084e-53	4	cyp1c1
tat	6.75217e-293	0.420842	0.518	0.077	1.35043e-289	4	tat
htra1b	7.28208e-05	0.406904	0.284	0.198	0.145642	4	htra1b
scara3	4.06662e-09	0.406761	0.265	0.085	8.13324e-06	4	scara3
fosl1a	1.86759e-133	0.402976	0.449	0.106	3.73518e-130	4	fosl1a
im:7152348	1.57689e-146	0.402932	0.441	0.084	3.15378e-143	4	im:7152348
hspa4a	3.71169e-16	0.402064	0.425	0.285	7.42337e-13	4	hspa4a
fgl2a	3.8972e-30	0.38672	0.453	0.258	7.79441e-27	4	fgl2a
fn1b	1.55063e-06	0.38517	0.298	0.155	0.00310127	4	fn1b
col1a1a	8.61961e-15	0.383591	0.425	0.247	1.72392e-11	4	col1a1a
CABZ01118001.1	4.2835e-96	0.369599	0.462	0.165	8.567e-93	4	CABZ01118001.1
ogn	3.57204e-194	0.363323	0.457	0.049	7.14409e-191	4	ogn
rcn3	9.01861e-10	0.356458	0.358	0.195	1.80372e-06	4	rcn3
wnt11r	1.20047e-211	0.348622	0.454	0.039	2.40094e-208	4	wnt11r
si:dkey-239j18.2	4.8932e-27	0.339713	0.315	0.027	9.7864e-24	4	si:dkey-239j18.2
ryr3	0	0.328663	0.477	0.033	0	4	ryr3
mustn1a	5.49273e-67	0.317884	0.413	0.093	1.09855e-63	4	mustn1a
pcolce2b	6.15771e-61	0.312421	0.269	0.026	1.23154e-57	4	pcolce2b
angptl2b	4.56144e-21	0.311284	0.251	0.029	9.12288e-18	4	angptl2b
rspo1	3.82709e-94	0.30549	0.38	0.029	7.65419e-91	4	rspo1
ptgdsb.22	4.77706e-66	0.304769	0.951	0.771	9.55412e-63	4	ptgdsb.2
mdkb	8.2824e-42	0.303636	0.285	0.02	1.65648e-38	4	mdkb
si:dkey-8k3.2	2.28877e-08	0.299989	0.317	0.14	4.57754e-05	4	si:dkey-8k3.2
nr4a1	5.79437e-08	0.296998	0.343	0.159	0.000115887	4	nr4a1
csrp2	3.8541e-64	0.294126	0.432	0.156	7.7082e-61	4	csrp2
cited1	3.69101e-54	0.29236	0.408	0.107	7.38202e-51	4	cited1
myoc	1.26533e-306	0.289866	0.521	0.053	2.53067e-303	4	myoc
vwa1	7.29872e-17	0.287181	0.35	0.181	1.45974e-13	4	vwa1
tubb4b	2.37658e-17	0.28146	0.737	0.605	4.75316e-14	4	tubb4b
arl4ab	1.21863e-174	0.280658	0.489	0.126	2.43725e-171	4	arl4ab
fmodb	2.64248e-80	0.274432	0.354	0.013	5.28496e-77	4	fmodb
ackr3b	2.7141e-19	0.274285	0.354	0.118	5.4282e-16	4	ackr3b
myo1ca	1.54999e-87	0.270233	0.421	0.1	3.09998e-84	4	myo1ca
col1a1b	0.000147858	0.270171	0.427	0.297	0.295717	4	col1a1b
prss35	5.13106e-149	0.269225	0.495	0.174	1.02621e-145	4	prss35
col1a2	9.74248e-13	0.268634	0.427	0.268	1.9485e-09	4	col1a2
fstl3	1.99608e-08	0.265	0.356	0.171	3.99217e-05	4	fstl3
ap1s2	7.98271e-15	0.260654	0.302	0.044	1.59654e-11	4	ap1s2
krt97	3.17382e-298	2.00271	0.983	0.636	6.34763e-295	5	krt97		Epidemal cell_mal high
krt93	5.86887e-111	1.97639	0.629	0.226	1.17377e-107	5	krt93
krt94	2.26467e-180	1.75302	0.745	0.257	4.52934e-177	5	krt94
her9	1.8471e-198	1.59286	0.769	0.293	3.69419e-195	5	her9
mal	3.78716e-172	1.4191	0.775	0.445	7.57433e-169	5	mal
anxa1c	6.04849e-153	1.38845	0.746	0.413	1.2097e-149	5	anxa1c
ccl27a	1.82511e-119	1.2291	0.777	0.422	3.65022e-116	5	ccl27a
zgc:173729	8.98686e-14	1.20739	0.432	0.252	1.79737e-10	5	zgc:173729
mid1ip1a	4.19659e-142	1.20089	0.748	0.413	8.39318e-139	5	mid1ip1a
pkp1b	1.66487e-28	1.12303	0.404	0.143	3.32975e-25	5	pkp1b
zgc:1629411	2.15491e-95	1.10085	0.67	0.366	4.30982e-92	5	zgc:162941
si:dkeyp-27c8.2	4.97457e-123	1.03968	0.716	0.435	9.94913e-120	5	si:dkeyp-27c8.2
cldna1	2.11944e-112	1.01446	0.806	0.491	4.23888e-109	5	cldna
gsto2	8.14883e-63	1.01162	0.581	0.292	1.62977e-59	5	gsto2
cldnb1	1.048e-123	1.00215	0.864	0.532	2.09599e-120	5	cldnb
dspa	2.62129e-22	0.996759	0.578	0.439	5.24257e-19	5	dspa
abl2	3.84442e-62	0.982839	0.541	0.263	7.68883e-59	5	abl2
txn	2.99716e-48	0.929361	0.568	0.285	5.99432e-45	5	txn
phlda21	7.4365e-77	0.922798	0.792	0.513	1.4873e-73	5	phlda2
s100z	2.24791e-45	0.92055	0.516	0.288	4.49583e-42	5	s100z
apnl1	2.69828e-89	0.879823	0.775	0.511	5.39657e-86	5	apnl
dsc2l	2.63255e-15	0.877498	0.364	0.179	5.26509e-12	5	dsc2l
saa1	4.3674e-101	0.827754	0.749	0.394	8.7348e-98	5	saa
icn21	2.04879e-142	0.823731	0.996	0.868	4.09758e-139	5	icn2
rhov	4.69114e-31	0.799663	0.465	0.253	9.38229e-28	5	rhov
CABZ01101977.11	1.89642e-89	0.795583	0.546	0.253	3.79284e-86	5	CABZ01101977.1
bambia	6.10327e-100	0.765141	0.498	0.16	1.22065e-96	5	bambia
si:dkey-193p11.2	1.32287e-122	0.738711	1	0.928	2.64574e-119	5	si:dkey-193p11.2
elf3	4.46826e-109	0.727629	0.596	0.246	8.93653e-106	5	elf3
zgc:153665	3.09672e-104	0.704085	0.66	0.372	6.19344e-101	5	zgc:153665
si:ch73-204p21.2	1.85008e-87	0.683827	0.573	0.329	3.70017e-84	5	si:ch73-204p21.2
zgc:193505	2.99392e-115	0.674232	0.862	0.603	5.98784e-112	5	zgc:193505
zgc:1539111	1.49239e-36	0.671377	0.628	0.447	2.98478e-33	5	zgc:153911
id4	1.16627e-183	0.624155	0.553	0.153	2.33254e-180	5	id4
chac1	8.8225e-69	0.613838	0.723	0.506	1.7645e-65	5	chac1
hsp90aa1.21	1.33413e-120	0.604181	0.766	0.37	2.66826e-117	5	hsp90aa1.2
krt171	1.95681e-10	0.590677	0.362	0.237	3.91361e-07	5	krt17
igfbp1a	1.0549e-91	0.584878	0.582	0.325	2.1098e-88	5	igfbp1a
selenow2b1	2.85894e-59	0.57414	0.673	0.473	5.71789e-56	5	selenow2b
hsp70.31	5.48368e-74	0.565183	0.793	0.446	1.09674e-70	5	hsp70.3
hsp70.11	3.7923e-62	0.508667	0.775	0.507	7.5846e-59	5	hsp70.1
gstp11	2.3361e-40	0.502563	0.84	0.667	4.67221e-37	5	gstp1
capn9	4.45735e-48	0.502341	0.525	0.339	8.91469e-45	5	capn9
psat1	1.05254e-36	0.467416	0.601	0.446	2.10507e-33	5	psat1
anxa3a	1.1511e-86	0.462375	0.612	0.394	2.3022e-83	5	anxa3a
ca2	5.57441e-159	0.452241	0.536	0.168	1.11488e-155	5	ca2
jac1	3.00023e-52	0.448673	0.449	0.196	6.00046e-49	5	jac1
zgc:173443	8.16347e-131	0.437299	0.506	0.144	1.63269e-127	5	zgc:173443
si:ch1073-190k2.1	4.50688e-42	0.421551	0.595	0.448	9.01377e-39	5	si:ch1073-190k2.1
cycsb1	4.09833e-32	0.418552	0.777	0.6	8.19666e-29	5	cycsb
msx2a	6.92112e-107	0.416526	0.421	0.058	1.38422e-103	5	msx2a
ap1s3b	4.41863e-90	0.396751	0.568	0.313	8.83726e-87	5	ap1s3b
mt-atp61	5.29876e-77	0.388731	0.997	0.981	1.05975e-73	5	mt-atp6
tnks1bp1	1.90311e-41	0.382668	0.576	0.43	3.80622e-38	5	tnks1bp1
cxcl14	2.82165e-49	0.374355	0.539	0.368	5.64331e-46	5	cxcl14
krt911	1.83133e-86	0.373067	1	0.997	3.66266e-83	5	krt91
anxa1b1	1.18628e-21	0.360035	0.566	0.436	2.37255e-18	5	anxa1b
sqstm1	2.54142e-14	0.342066	0.412	0.277	5.08284e-11	5	sqstm1
krt51	6.65885e-62	0.340378	1	0.993	1.33177e-58	5	krt5
CR762483.1	1.23439e-60	0.339439	0.548	0.307	2.46877e-57	5	CR762483.1
ly6m4	8.45001e-94	0.33694	0.472	0.163	1.69e-90	5	ly6m4
scel	1.24195e-06	0.334199	0.295	0.096	0.00248389	5	scel
hpgd	3.25877e-14	0.311206	0.492	0.37	6.51755e-11	5	hpgd
plekhg6	4.33344e-38	0.309402	0.389	0.124	8.66688e-35	5	plekhg6
si:dkey-56e3.2	1.37522e-139	0.307632	0.542	0.198	2.75043e-136	5	si:dkey-56e3.2
stc2a	2.45634e-57	0.303838	0.545	0.326	4.91267e-54	5	stc2a
cebpb	2.31225e-10	0.301668	0.563	0.442	4.62449e-07	5	cebpb
gale	3.68062e-59	0.286136	0.501	0.252	7.36125e-56	5	gale
hsp70.21	7.52537e-61	0.282799	0.738	0.415	1.50507e-57	5	hsp70.2
pglyrp5	1.25749e-106	0.27592	0.519	0.209	2.51499e-103	5	pglyrp5
hmgcs1	2.13199e-26	0.271155	0.521	0.357	4.26399e-23	5	hmgcs1
ackr4b	5.2419e-136	0.264832	0.521	0.191	1.04838e-132	5	ackr4b
h1f0	2.23004e-08	0.264667	0.334	0.22	4.46007e-05	5	h1f0
agr1	4.67811e-70	0.264453	0.706	0.539	9.35623e-67	5	agr1
CR318588.11	6.87225e-28	0.260275	0.999	0.982	1.37445e-24	5	CR318588.1
ice2	6.38715e-07	0.253502	0.317	0.177	0.00127743	5	ice2
agr11	1.87714e-194	2.20351	0.825	0.533	3.75429e-191	6	agr1		Keratinocyte
zgc:1935051	1.49978e-230	2.1041	0.916	0.601	2.99956e-227	6	zgc:193505
krt1-19d	1.48573e-114	2.02126	0.703	0.485	2.97145e-111	6	krt1-19d
mal1	7.28957e-80	1.92595	0.625	0.456	1.45791e-76	6	mal
anxa1c1	1.54201e-107	1.86678	0.672	0.42	3.08402e-104	6	anxa1c
krt971	2.92164e-179	1.77052	0.927	0.642	5.84328e-176	6	krt97
gmds	1.82969e-70	1.7106	0.577	0.419	3.65937e-67	6	gmds
anxa3a1	2.57485e-37	1.59342	0.493	0.402	5.1497e-34	6	anxa3a
zgc:111983	2.25098e-75	1.50832	0.626	0.473	4.50197e-72	6	zgc:111983
nkx3-1	5.20019e-31	1.44417	0.442	0.349	1.04004e-27	6	nkx3-1
si:ch1073-190k2.11	6.03676e-44	1.43357	0.548	0.452	1.20735e-40	6	si:ch1073-190k2.1
zgc:1536651	4.54102e-52	1.41639	0.528	0.382	9.08204e-49	6	zgc:153665
icn22	3.73487e-265	1.33523	1	0.869	7.46974e-262	6	icn2
si:dkey-247k7.2	3.38633e-99	1.32353	0.695	0.479	6.77266e-96	6	si:dkey-247k7.2
si:dkey-87o1.2	2.81489e-17	1.32056	0.432	0.402	5.62977e-14	6	si:dkey-87o1.2
si:dkey-193p11.21	1.92681e-230	1.31692	0.998	0.928	3.85362e-227	6	si:dkey-193p11.2
gig2l	4.69601e-13	1.27498	0.412	0.412	9.39201e-10	6	gig2l
si:ch211-195b11.31	2.42571e-35	1.25063	0.502	0.415	4.85142e-32	6	si:ch211-195b11.3
ccl27a1	4.74071e-94	1.18814	0.696	0.429	9.48142e-91	6	ccl27a
si:ch73-347e22.8	6.07487e-12	1.16637	0.375	0.336	1.21497e-08	6	si:ch73-347e22.8
si:ch211-117m20.51	2.18057e-32	1.13112	0.561	0.494	4.36115e-29	6	si:ch211-117m20.5
selenow2b2	2.01438e-25	1.09042	0.533	0.483	4.02875e-22	6	selenow2b
ogfrl2	2.36316e-30	1.06913	0.491	0.435	4.72633e-27	6	ogfrl2
gale1	1.47777e-40	1.01799	0.378	0.261	2.95554e-37	6	gale
cldnb2	6.30673e-91	0.992271	0.784	0.539	1.26135e-87	6	cldnb
anxa1b2	2.18297e-13	0.985508	0.436	0.444	4.36595e-10	6	anxa1b
si:ch211-207n23.2	2.67185e-14	0.963416	0.431	0.413	5.34371e-11	6	si:ch211-207n23.2
chac11	6.56447e-27	0.953465	0.569	0.516	1.31289e-23	6	chac1
zgc:1629412	2.15594e-20	0.919652	0.437	0.382	4.31188e-17	6	zgc:162941
si:dkey-188i13.6	8.90709e-14	0.919014	0.345	0.347	1.78142e-10	6	si:dkey-188i13.6
si:dkey-56e3.21	3.47032e-14	0.890938	0.304	0.214	6.94064e-11	6	si:dkey-56e3.2
txn1	2.63534e-50	0.886891	0.479	0.292	5.27068e-47	6	txn
s100z1	3.89959e-13	0.885254	0.332	0.3	7.79917e-10	6	s100z
nqo1	4.02123e-14	0.882576	0.286	0.221	8.04247e-11	6	nqo1
cldne	3.60466e-08	0.847591	0.343	0.34	7.20932e-05	6	cldne
mid1ip1a1	6.50656e-12	0.82804	0.44	0.433	1.30131e-08	6	mid1ip1a
capn91	5.14297e-06	0.79451	0.329	0.352	0.0102859	6	capn9
elf31	1.26195e-29	0.785306	0.342	0.263	2.5239e-26	6	elf3
si:ch211-79k12.1	6.21487e-10	0.785039	0.353	0.373	1.24297e-06	6	si:ch211-79k12.1
zgc:158852	0.00741761	0.773322	0.313	0.379	1	6	zgc:158852
si:dkeyp-27c8.21	4.40115e-09	0.768081	0.426	0.454	8.80231e-06	6	si:dkeyp-27c8.2
si:dkey-7c18.24	0.00168597	0.729778	0.429	0.5	1	6	si:dkey-7c18.24
gsto21	6.5884e-17	0.721142	0.351	0.307	1.31768e-13	6	gsto2
si:ch211-157c3.4	0.00287469	0.672875	0.258	0.235	1	6	si:ch211-157c3.4
krt931	9.43397e-32	0.660187	0.343	0.246	1.88679e-28	6	krt93
cldna2	5.80367e-23	0.580324	0.577	0.506	1.16073e-19	6	cldna
zgc:152791	0.00154645	0.549277	0.42	0.469	1	6	zgc:152791
krt172	7.11245e-27	0.536145	0.321	0.24	1.42249e-23	6	krt17
phlda22	5.51601e-21	0.515437	0.604	0.526	1.1032e-17	6	phlda2
evplb	0.00152084	0.494245	0.196	0.292	1	6	evplb
zgc:1737291	1.12437e-07	0.492542	0.25	0.264	0.000224874	6	zgc:173729
CR318588.12	3.64405e-97	0.489954	1	0.982	7.28811e-94	6	CR318588.1
cebpb1	4.85292e-16	0.472844	0.493	0.447	9.70584e-13	6	cebpb
zgc:85975	7.31225e-15	0.465994	0.297	0.278	1.46245e-11	6	zgc:85975
mt-atp62	9.16471e-75	0.422138	0.997	0.981	1.83294e-71	6	mt-atp6
her91	3.26905e-15	0.41997	0.347	0.321	6.5381e-12	6	her9
si:ch211-217k17.10	3.07023e-09	0.388807	0.186	0.34	6.14045e-06	6	si:ch211-217k17.10
CR318588.41	4.22208e-108	0.383242	1	1	8.44416e-105	6	CR318588.4
tmem176l.3b	2.73574e-06	0.379484	0.188	0.282	0.00547148	6	tmem176l.3b
rhov1	0.00671829	0.358046	0.235	0.268	1	6	rhov
sec23b	0.00235849	0.345425	0.172	0.286	1	6	sec23b
CABZ01101977.12	0.00014971	0.332863	0.153	0.278	0.29942	6	CABZ01101977.1
si:dkeyp-1h4.6	2.66978e-09	0.326098	0.196	0.324	5.33955e-06	6	si:dkeyp-1h4.6
TCIM1	3.51881e-05	0.318354	0.283	0.459	0.0703762	6	TCIM
si:dkey-239b22.1	0.00524973	0.312515	0.202	0.286	1	6	si:dkey-239b22.1
krt941	1.09472e-07	0.264143	0.281	0.287	0.000218944	6	krt94
ccl19b	0.00223848	0.262555	0.243	0.273	1	6	ccl19b
msna1	1.14031e-09	1.0214	0.576	0.181	2.28062e-06	7	msna		Blastema cell_pcna high
CABZ01021592.1	0	0.93556	0.791	0.018	0	7	CABZ01021592.1
si:dkey-12l12.1	4.84939e-22	0.874349	0.376	0.088	9.69878e-19	7	si:dkey-12l12.1
zgc:775171	2.12521e-26	0.871365	0.682	0.178	4.25043e-23	7	zgc:77517
hmgb2b	0.00237657	0.832939	0.56	0.268	1	7	hmgb2b
nasp	7.57592e-54	0.815383	0.691	0.2	1.51518e-50	7	nasp
npm1a	6.47185e-06	0.770393	0.596	0.29	0.0129437	7	npm1a
fkbp7	2.65083e-12	0.728747	0.407	0.173	5.30167e-09	7	fkbp7
tubb5	4.66218e-44	0.721722	0.316	0.025	9.32436e-41	7	tubb5
tuba1c	3.26971e-77	0.720166	0.264	0.036	6.53942e-74	7	tuba1c
c1qtnf5	3.39978e-14	0.703923	0.404	0.062	6.79956e-11	7	c1qtnf5
dkk3b1	0.00563291	0.695487	0.471	0.089	1	7	dkk3b
nutf2l	9.80731e-11	0.691444	0.587	0.233	1.96146e-07	7	nutf2l
rcn31	5.93974e-06	0.690426	0.429	0.204	0.0118795	7	rcn3
rrm2	1.62342e-37	0.689428	0.331	0.118	3.24685e-34	7	rrm2
ponzr1	0.000200971	0.668851	0.451	0.117	0.401942	7	ponzr1
pcna	1.4396e-17	0.649947	0.353	0.173	2.8792e-14	7	pcna
serpine2	4.21796e-86	0.639311	0.753	0.197	8.43593e-83	7	serpine2
zgc:859751	4.75719e-18	0.638732	0.378	0.275	9.51437e-15	7	zgc:85975
fkbp9	5.42247e-50	0.603485	0.291	0.165	1.08449e-46	7	fkbp9
ckba1	1.13175e-05	0.599513	0.438	0.292	0.022635	7	ckba
fstl1b	4.56903e-08	0.58922	0.389	0.053	9.13805e-05	7	fstl1b
marcksb	2.07795e-34	0.565941	0.587	0.018	4.15589e-31	7	marcksb
col5a11	5.00195e-12	0.550216	0.413	0.242	1.00039e-08	7	col5a1
crabp2a1	1.86449e-109	0.54719	0.88	0.328	3.72897e-106	7	crabp2a
ogn1	8.21138e-74	0.539792	0.304	0.087	1.64228e-70	7	ogn
CT573383.1	1.56314e-300	0.538857	0.962	0.189	3.12629e-297	7	CT573383.1
lum1	2.7451e-35	0.527973	0.658	0.154	5.4902e-32	7	lum
cfl11	2.65573e-13	0.5266	0.633	0.185	5.31147e-10	7	cfl1
tubb2b	0.000626584	0.525251	0.473	0.243	1	7	tubb2b
mcm2	7.38997e-200	0.510497	0.827	0.123	1.47799e-196	7	mcm2
col1a1a1	2.45854e-26	0.504807	0.729	0.248	4.91707e-23	7	col1a1a
rpa2	2.10833e-33	0.493513	0.329	0.204	4.21665e-30	7	rpa2
si:ch73-281n10.2	1.73597e-09	0.489997	0.607	0.262	3.47194e-06	7	si:ch73-281n10.2
hspd1	8.5417e-26	0.476104	0.404	0.37	1.70834e-22	7	hspd1
tubb4b1	3.41603e-14	0.474108	0.809	0.612	6.83206e-11	7	tubb4b
pmp22a1	5.79176e-13	0.471547	0.416	0.184	1.15835e-09	7	pmp22a
col12a1a1	3.9615e-32	0.46138	0.342	0.131	7.92301e-29	7	col12a1a
postnb1	0.00109587	0.455581	0.471	0.226	1	7	postnb
f13a1b1	0.000149184	0.452836	0.558	0.167	0.298368	7	f13a1b
pcbd11	7.07987e-13	0.44741	0.42	0.213	1.41597e-09	7	pcbd1
si:ch211-1a19.31	4.61688e-92	0.44514	0.827	0.246	9.23375e-89	7	si:ch211-1a19.3
loxa	2.45532e-86	0.435283	0.609	0.053	4.91065e-83	7	loxa
prmt1	1.72318e-106	0.433807	0.202	0.28	3.44637e-103	7	prmt1
hsp90b11	1.65082e-14	0.421297	0.429	0.361	3.30165e-11	7	hsp90b1
krt181	5.8431e-13	0.419553	0.662	0.293	1.16862e-09	7	krt18
srgn1	7.72521e-24	0.418946	0.616	0.169	1.54504e-20	7	srgn
prdx1	5.89074e-57	0.412645	0.32	0.329	1.17815e-53	7	prdx1
hmgb3a	1.58843e-46	0.391861	0.293	0.072	3.17686e-43	7	hmgb3a
lman1	1.04628e-53	0.390414	0.302	0.335	2.09256e-50	7	lman1
rab34a	9.56608e-12	0.386087	0.544	0.054	1.91322e-08	7	rab34a
bambia1	1.493e-05	0.384335	0.424	0.171	0.02986	7	bambia
hmgn2	5.35554e-06	0.383861	0.631	0.255	0.0107111	7	hmgn2
calm1a1	8.41018e-139	0.382564	0.94	0.318	1.68204e-135	7	calm1a
krt81	1.39678e-06	0.370806	0.647	0.229	0.00279355	7	krt8
mcm5	2.18362e-64	0.370555	0.591	0.067	4.36723e-61	7	mcm5
mxra8b	3.73988e-31	0.368122	0.331	0.168	7.47977e-28	7	mxra8b
serpinf11	1.36801e-63	0.366163	0.262	0.096	2.73602e-60	7	serpinf1
dnajc9	2.11383e-20	0.363028	0.32	0.129	4.22765e-17	7	dnajc9
clu	2.41191e-38	0.362835	0.267	0.114	4.82382e-35	7	clu
col11a1a	3.23709e-06	0.361572	0.538	0.139	0.00647419	7	col11a1a
col1a21	2.22949e-13	0.361041	0.7	0.269	4.45897e-10	7	col1a2
zgc:110540	4.14203e-49	0.359111	0.54	0.057	8.28407e-46	7	zgc:110540
col6a11	6.27669e-06	0.358969	0.409	0.099	0.0125534	7	col6a1
tuba8l41	6.90889e-06	0.358374	0.691	0.444	0.0138178	7	tuba8l4
mibp2	2.21114e-16	0.3508	0.869	0.592	4.42228e-13	7	mibp2
myl9b	1.64165e-55	0.349243	0.289	0.082	3.28331e-52	7	myl9b
cycsb2	0.00199425	0.347547	0.744	0.605	1	7	cycsb
wu:fb72h05	2.83679e-70	0.343735	0.262	0.218	5.67358e-67	7	wu:fb72h05
asip2b	0	0.335741	0.811	0.048	0	7	asip2b
efemp2a	1.92669e-45	0.332227	0.307	0.044	3.85338e-42	7	efemp2a
prrx1b	4.41574e-106	0.329117	0.26	0.063	8.83148e-103	7	prrx1b
qdpra	1.91349e-87	0.307929	0.28	0.102	3.82698e-84	7	qdpra
twist1a1	1.1371e-10	0.302991	0.6	0.165	2.2742e-07	7	twist1a
cdca7a	1.22522e-08	0.300918	0.549	0.108	2.45043e-05	7	cdca7a
si:dkey-6i22.5	7.59252e-37	0.29992	0.578	0.075	1.5185e-33	7	si:dkey-6i22.5
col6a21	6.03447e-77	0.298946	0.282	0.145	1.20689e-73	7	col6a2
hspa5	1.41559e-05	0.298078	0.484	0.328	0.0283118	7	hspa5
rbp51	1.13426e-223	0.292007	0.824	0.098	2.26851e-220	7	rbp5
her6	4.79699e-36	0.290642	0.362	0.325	9.59399e-33	7	her6
fibina	1.16257e-48	0.288492	0.32	0.055	2.32515e-45	7	fibina
msx1b1	2.30434e-61	0.282856	0.298	0.145	4.60868e-58	7	msx1b
mcm4	2.89993e-68	0.281046	0.658	0.139	5.79986e-65	7	mcm4
rnaseh2c	6.32124e-41	0.271828	0.673	0.225	1.26425e-37	7	rnaseh2c
asf1ba	1.6705e-78	0.271167	0.258	0.06	3.341e-75	7	asf1ba
anxa2a1	7.74299e-16	0.269593	0.978	0.771	1.5486e-12	7	anxa2a
marcksl1b	4.43004e-19	0.266851	0.387	0.105	8.86008e-16	7	marcksl1b
ckbb	9.30649e-44	0.26135	0.26	0.058	1.8613e-40	7	ckbb
rfc2	1.0751e-23	0.251087	0.627	0.202	2.1502e-20	7	rfc2
si:ch211-106h4.12	2.56473e-201	3.57881	0.855	0.336	5.12945e-198	8	si:ch211-106h4.12		Blastema cell_fgfbp2a high
si:ch1073-441p17.1	3.52377e-52	3.10483	0.576	0.335	7.04755e-49	8	si:ch1073-441p17.1
prg4a	4.81802e-29	3.06231	0.6	0.426	9.63603e-26	8	prg4a
fgfbp2a	1.95655e-08	2.67736	0.398	0.236	3.9131e-05	8	fgfbp2a
abi3bpb1	5.8049e-167	2.49476	0.794	0.247	1.16098e-163	8	abi3bpb
si:dkey-12l12.11	2.20913e-125	2.27223	0.621	0.079	4.41826e-122	8	si:dkey-12l12.1
cxcl12a1	6.8164e-140	2.04388	0.836	0.325	1.36328e-136	8	cxcl12a
admb	8.98941e-70	1.94606	0.509	0.141	1.79788e-66	8	admb
cyp26b11	2.03549e-13	1.91249	0.453	0.21	4.07098e-10	8	cyp26b1
sfrp1b	2.537e-14	1.80817	0.403	0.1	5.074e-11	8	sfrp1b
spp1	6.50228e-43	1.76265	0.372	0.089	1.30046e-39	8	spp1
ucmaa	7.44072e-94	1.76036	0.526	0.104	1.48814e-90	8	ucmaa
krt82	7.67908e-130	1.67137	0.794	0.225	1.53582e-126	8	krt8
mgp	4.95244e-97	1.63592	0.633	0.274	9.90487e-94	8	mgp
col10a1a	3.14974e-16	1.63069	0.27	0.065	6.29949e-13	8	col10a1a
col1a1b1	3.6482e-86	1.58791	0.727	0.296	7.29639e-83	8	col1a1b
zgc:775172	2.03771e-73	1.58296	0.63	0.181	4.07541e-70	8	zgc:77517
serpine21	3.63231e-05	1.50819	0.353	0.214	0.0726462	8	serpine2
krt182	7.30696e-76	1.50798	0.685	0.293	1.46139e-72	8	krt18
col6a31	5.25084e-97	1.50208	0.628	0.194	1.05017e-93	8	col6a3
bhmt1	1.03211e-108	1.49881	0.704	0.238	2.06422e-105	8	bhmt
wif1	2.43085e-21	1.43416	0.431	0.137	4.8617e-18	8	wif1
col1a22	2.305e-73	1.39532	0.699	0.27	4.61e-70	8	col1a2
cd81a1	1.05282e-39	1.38181	0.509	0.159	2.10565e-36	8	cd81a
col1a1a2	1.36347e-53	1.3734	0.626	0.253	2.72695e-50	8	col1a1a
si:ch1073-459j12.1	6.62368e-96	1.37109	0.552	0.126	1.32474e-92	8	si:ch1073-459j12.1
rbp43	6.28998e-77	1.339	0.979	0.77	1.258e-73	8	rbp4
lum2	2.98562e-58	1.33252	0.566	0.159	5.97123e-55	8	lum
adma1	2.53499e-28	1.31466	0.509	0.255	5.06999e-25	8	adma
pmp22a2	9.67218e-89	1.2844	0.602	0.178	1.93444e-85	8	pmp22a
pdgfrl	7.61033e-21	1.27676	0.415	0.12	1.52207e-17	8	pdgfrl
si:dkey-238o13.4	2.34451e-100	1.25824	0.557	0.173	4.68903e-97	8	si:dkey-238o13.4
hpdb1	9.38735e-17	1.22876	0.509	0.316	1.87747e-13	8	hpdb
fstb1	0.00926056	1.21201	0.313	0.072	1	8	fstb
glula	8.97623e-31	1.21043	0.429	0.096	1.79525e-27	8	glula
tagln	0.000260165	1.18159	0.31	0.077	0.52033	8	tagln
tmem176	1.94668e-08	1.17809	0.351	0.069	3.89336e-05	8	tmem176
si:ch211-251b21.1	2.99053e-112	1.17715	0.403	0.031	5.98107e-109	8	si:ch211-251b21.1
crhbp	4.96644e-87	1.17631	0.469	0.086	9.93289e-84	8	crhbp
wfdc2	3.71421e-70	1.1629	0.479	0.076	7.42841e-67	8	wfdc2
fhl1a	5.3218e-30	1.15036	0.424	0.106	1.06436e-26	8	fhl1a
pah1	3.29525e-55	1.14479	0.583	0.274	6.5905e-52	8	pah
postnb2	8.76931e-14	1.139	0.436	0.227	1.75386e-10	8	postnb
crabp1b	9.32656e-76	1.13151	0.457	0.048	1.86531e-72	8	crabp1b
f13a1b2	1.09534e-39	1.12579	0.509	0.17	2.19068e-36	8	f13a1b
hgd1	1.71046e-65	1.12272	0.623	0.273	3.42091e-62	8	hgd
pcolcea1	8.60658e-22	1.11659	0.384	0.089	1.72132e-18	8	pcolcea
fgl1	6.47048e-83	1.08595	0.476	0.089	1.2941e-79	8	fgl1
ctsla	1.43454e-33	1.05917	0.481	0.169	2.86908e-30	8	ctsla
si:ch1073-291c23.21	3.0338e-41	1.05885	0.474	0.166	6.0676e-38	8	si:ch1073-291c23.2
tnfaip6	6.22994e-10	1.05303	0.308	0.068	1.24599e-06	8	tnfaip6
prrx1a1	1.15928e-11	1.04731	0.403	0.158	2.31856e-08	8	prrx1a
cyr611	1.71408e-12	1.029	0.445	0.246	3.42816e-09	8	cyr61
ctgfa	6.04732e-40	1.00829	0.422	0.098	1.20946e-36	8	ctgfa
pcbd12	2.55829e-19	1.00307	0.453	0.213	5.11659e-16	8	pcbd1
col6a12	1.60137e-14	1.00193	0.384	0.101	3.20273e-11	8	col6a1
slc51a	3.08559e-38	0.978172	0.502	0.234	6.17118e-35	8	slc51a
wu:fj16a031	5.16465e-08	0.970777	0.427	0.278	0.000103293	8	wu:fj16a03
myoc1	1.33912e-56	0.965428	0.438	0.093	2.67823e-53	8	myoc
mmp21	1.60264e-16	0.94219	0.457	0.221	3.20529e-13	8	mmp2
srgn2	9.04449e-50	0.911896	0.512	0.174	1.8089e-46	8	srgn
tat1	5.84149e-86	0.91082	0.502	0.113	1.1683e-82	8	tat
f3b1	3.36717e-92	0.910314	0.552	0.146	6.73434e-89	8	f3b
col6a22	1.33774e-58	0.904249	0.493	0.137	2.67548e-55	8	col6a2
clu1	4.16096e-15	0.86681	0.365	0.11	8.32191e-12	8	clu
mfap51	1.08934e-83	0.861534	0.493	0.083	2.17867e-80	8	mfap5
cdh11	2.91799e-11	0.861346	0.322	0.049	5.83597e-08	8	cdh11
GSTZ11	5.39338e-23	0.859972	0.557	0.382	1.07868e-19	8	GSTZ1
cfl12	7.13856e-16	0.849326	0.424	0.194	1.42771e-12	8	cfl1
sparc1	2.90741e-45	0.836629	0.796	0.547	5.81483e-42	8	sparc
gstm.11	1.17522e-16	0.829367	0.512	0.324	2.35043e-13	8	gstm.1
selenop1	1.11303e-20	0.818844	0.481	0.262	2.22605e-17	8	selenop
serpinh1b1	4.75221e-24	0.818033	0.467	0.224	9.50443e-21	8	serpinh1b
ttc361	2.1419e-17	0.81532	0.455	0.203	4.28381e-14	8	ttc36
tnn	8.27346e-58	0.814957	0.329	0.039	1.65469e-54	8	tnn
col12a1a2	1.43477e-05	0.813819	0.318	0.132	0.0286954	8	col12a1a
fibinb	5.96469e-31	0.813574	0.412	0.098	1.19294e-27	8	fibinb
thbs4b	3.7745e-80	0.806207	0.438	0.056	7.549e-77	8	thbs4b
cyp24a1	1.52308e-165	0.804578	0.467	0.066	3.04615e-162	8	cyp24a1
mxra8b1	9.60922e-20	0.795694	0.398	0.166	1.92184e-16	8	mxra8b
dcn	6.78077e-08	0.789309	0.329	0.077	0.000135615	8	dcn
serpine11	5.92022e-19	0.785817	0.588	0.43	1.18404e-15	8	serpine1
c4	6.49151e-84	0.78152	0.491	0.091	1.2983e-80	8	c4
c1qtnf51	9.47782e-07	0.778526	0.301	0.067	0.00189556	8	c1qtnf5
csf1a	7.30443e-192	0.739842	0.519	0.038	1.46089e-188	8	csf1a
colec12	3.43381e-43	0.731251	0.398	0.044	6.86762e-40	8	colec12
hspb11	2.5066e-19	0.729231	0.389	0.127	5.0132e-16	8	hspb1
rgs4	0.00558099	0.727822	0.287	0.012	1	8	rgs4
igfbp3	7.70961e-118	0.719149	0.538	0.113	1.54192e-114	8	igfbp3
mamdc2b	3.93802e-12	0.717288	0.282	0.068	7.87603e-09	8	mamdc2b
cpn1	1.37274e-17	0.715654	0.341	0.067	2.74547e-14	8	cpn1
fstl1b1	0.00580503	0.695421	0.27	0.058	1	8	fstl1b
fstl31	5.80189e-41	0.688605	0.476	0.181	1.16038e-37	8	fstl3
cpe	5.03425e-24	0.67618	0.41	0.151	1.00685e-20	8	cpe
ifitm11	1.36961e-27	0.673421	0.502	0.233	2.73922e-24	8	ifitm1
zgc:1527911	0.000356169	0.666798	0.547	0.463	0.712337	8	zgc:152791
si:dkey-8k3.21	9.63039e-09	0.662393	0.31	0.154	1.92608e-05	8	si:dkey-8k3.2
myl9b1	1.55474e-24	0.655555	0.377	0.079	3.10947e-21	8	myl9b
hmgb3a1	0.000122901	0.654027	0.273	0.073	0.245801	8	hmgb3a
col12a1b1	1.59086e-47	0.653183	0.472	0.148	3.18172e-44	8	col12a1b
timp4.31	2.00079e-36	0.64294	0.557	0.315	4.00159e-33	8	timp4.3
hsp90aa1.22	1.05612e-25	0.640301	0.6	0.387	2.11224e-22	8	hsp90aa1.2
fibina1	1.08014e-58	0.635594	0.398	0.052	2.16027e-55	8	fibina
wnt11r1	4.73999e-99	0.627617	0.476	0.071	9.47998e-96	8	wnt11r
msna2	1.83283e-08	0.626692	0.37	0.19	3.66566e-05	8	msna
tpm4a1	1.37003e-22	0.613023	0.396	0.139	2.74006e-19	8	tpm4a
loxa1	2.72099e-73	0.602108	0.382	0.063	5.44197e-70	8	loxa
mfap2	8.83895e-05	0.592887	0.277	0.049	0.176779	8	mfap2
gsta.11	0.000232183	0.585417	0.336	0.222	0.464367	8	gsta.1
twist1a2	1.13837e-62	0.562774	0.545	0.168	2.27673e-59	8	twist1a
fn1a	0.00169988	0.562029	0.268	0.104	1	8	fn1a
msx1b2	2.72311e-07	0.550372	0.344	0.144	0.000544622	8	msx1b
si:ch211-76l23.41	2.8024e-13	0.531744	0.666	0.525	5.6048e-10	8	si:ch211-76l23.4
qdpra1	6.16858e-62	0.528719	0.453	0.096	1.23372e-58	8	qdpra
angptl71	2.03364e-11	0.518007	0.448	0.294	4.06728e-08	8	angptl7
acta2	1.2864e-71	0.516129	0.315	0.067	2.57281e-68	8	acta2
dpt1	0.00134386	0.502396	0.358	0.173	1	8	dpt
fpr1	1.29012e-28	0.496647	0.273	0.054	2.58025e-25	8	fpr1
calm1a2	5.28958e-21	0.494835	0.509	0.336	1.05792e-17	8	calm1a
si:dkey-282h22.51	1.07189e-05	0.494765	0.365	0.153	0.0214379	8	si:dkey-282h22.5
tuft1a1	1.33262e-47	0.492812	0.564	0.338	2.66524e-44	8	tuft1a
crip11	0.000241443	0.49121	0.751	0.703	0.482886	8	crip1
tuba1c1	1.80237e-08	0.490662	0.282	0.035	3.60473e-05	8	tuba1c
ntn1a	5.82465e-05	0.490326	0.346	0.139	0.116493	8	ntn1a
rgs5b1	1.71537e-05	0.487145	0.365	0.179	0.0343075	8	rgs5b
steap4	1.22254e-12	0.486087	0.372	0.17	2.44508e-09	8	steap4
aldh1a3	7.07582e-06	0.484473	0.265	0.076	0.0141516	8	aldh1a3
ptgdsb.23	5.55212e-19	0.468105	0.936	0.786	1.11042e-15	8	ptgdsb.2
myo1ca1	2.04321e-10	0.460322	0.36	0.128	4.08643e-07	8	myo1ca
hsp70.32	4.27402e-06	0.439681	0.576	0.463	0.00854804	8	hsp70.3
col18a1a1	1.80036e-17	0.438422	0.431	0.249	3.60073e-14	8	col18a1a
abcc6a	7.53454e-46	0.434433	0.299	0.035	1.50691e-42	8	abcc6a
2019-06-01	1.41856e-13	0.433824	0.735	0.602	2.83712e-10	8	jun
efhd1	2.84216e-89	0.432774	0.398	0.089	5.68432e-86	8	efhd1
hsp70.12	0.000559234	0.421218	0.592	0.521	1	8	hsp70.1
msx31	0.000154719	0.421092	0.325	0.131	0.309437	8	msx3
sulf1	3.10886e-33	0.416892	0.275	0.011	6.21773e-30	8	sulf1
si:dkey-4p15.31	5.02149e-77	0.414322	0.479	0.147	1.0043e-73	8	si:dkey-4p15.3
C11orf96	2.10637e-12	0.411791	0.315	0.069	4.21274e-09	8	C11orf96
hsp70.22	1.05976e-05	0.405164	0.538	0.431	0.0211953	8	hsp70.2
si:ch211-67e16.11	9.67568e-80	0.395766	0.332	0.037	1.93514e-76	8	si:ch211-67e16.11
dnajb1b1	2.67259e-09	0.395756	0.481	0.341	5.34519e-06	8	dnajb1b
hsp70l1	5.67105e-05	0.39567	0.592	0.518	0.113421	8	hsp70l
aldh1a2	3.90941e-07	0.394339	0.296	0.073	0.000781883	8	aldh1a2
inppl1b	1.77447e-06	0.391887	0.313	0.059	0.00354895	8	inppl1b
marcksl1b1	4.76219e-15	0.391492	0.258	0.111	9.52437e-12	8	marcksl1b
igfbp5b	1.32443e-26	0.390608	0.372	0.14	2.64886e-23	8	igfbp5b
ndnf	4.18172e-89	0.389287	0.382	0.059	8.36345e-86	8	ndnf
col11a1a1	2.27808e-101	0.383019	0.517	0.14	4.55615e-98	8	col11a1a
ogn2	2.47918e-111	0.36777	0.507	0.079	4.95836e-108	8	ogn
fosab1	0.000973013	0.365965	0.723	0.651	1	8	fosab
ppp1r1c1	3.68811e-07	0.364409	0.391	0.209	0.000737621	8	ppp1r1c
si:ch211-1a19.32	2.90818e-24	0.352486	0.476	0.261	5.81636e-21	8	si:ch211-1a19.3
nt5e	3.14592e-56	0.349452	0.531	0.239	6.29184e-53	8	nt5e
thbs4a1	1.87849e-57	0.348512	0.46	0.104	3.75698e-54	8	thbs4a
si:ch211-287a12.9	1.85323e-125	0.342124	0.344	0.032	3.70646e-122	8	si:ch211-287a12.9
rspo11	0.0025105	0.327881	0.277	0.061	1	8	rspo1
clic4	5.45837e-23	0.326376	0.367	0.114	1.09167e-19	8	clic4
gulp1a	7.63673e-27	0.323816	0.315	0.027	1.52735e-23	8	gulp1a
pmp22b	1.07884e-17	0.317165	0.398	0.171	2.15768e-14	8	pmp22b
BX663516.2	3.03169e-106	0.314916	0.472	0.085	6.06338e-103	8	BX663516.2
cyp1c11	7.3245e-20	0.306837	0.332	0.067	1.4649e-16	8	cyp1c1
lamb1b	1.3088e-18	0.299556	0.365	0.09	2.6176e-15	8	lamb1b
ip6k2a	2.51322e-25	0.298496	0.415	0.172	5.02645e-22	8	ip6k2a
cited11	9.36228e-16	0.291037	0.384	0.132	1.87246e-12	8	cited1
dio11	1.67956e-35	0.285083	0.493	0.254	3.35912e-32	8	dio1
sh2d3cb	1.06776e-154	0.284453	0.45	0.056	2.13553e-151	8	sh2d3cb
eif4ebp3l1	0.00896504	0.284191	0.363	0.279	1	8	eif4ebp3l
c1qtnf2	4.47203e-35	0.284077	0.296	0.067	8.94407e-32	8	c1qtnf2
zfp36l1b1	0.000642488	0.279446	0.268	0.279	1	8	zfp36l1b
BX663503.31	5.8716e-83	0.27638	0.431	0.056	1.17432e-79	8	BX663503.3
stc1	1.23692e-15	0.259327	0.28	0.043	2.47384e-12	8	stc1
bmp5	5.05231e-235	0.25288	0.332	0.025	1.01046e-231	8	bmp5
spon2a	8.85233e-07	0.252768	0.263	0.015	0.00177047	8	spon2a
asip2b1	3.03036e-81	0.252534	0.374	0.067	6.06072e-78	8	asip2b
hmgn21	3.77526e-75	1.77321	0.762	0.255	7.55052e-72	9	hmgn2		Proliferating cell
tuba8l	6.01432e-50	1.34713	0.759	0.402	1.20286e-46	9	tuba8l
tubb2b1	2.97211e-43	1.3295	0.66	0.24	5.94422e-40	9	tubb2b
kpna2	2.25412e-06	1.29545	0.41	0.065	0.00450823	9	kpna2
tubb4b2	6.35007e-69	1.1714	0.907	0.611	1.27001e-65	9	tubb4b
birc5a	4.63156e-09	1.15108	0.41	0.053	9.26312e-06	9	birc5a
stmn1a1	1.00354e-10	1.10467	0.491	0.258	2.00709e-07	9	stmn1a
rrm21	8.63271e-10	1.09342	0.452	0.116	1.72654e-06	9	rrm2
hmgb2b1	4.71524e-15	1.09097	0.566	0.271	9.43047e-12	9	hmgb2b
aurkb	2.1592e-06	1.06693	0.389	0.037	0.0043184	9	aurkb
si:ch73-281n10.21	1.00177e-24	1.04638	0.608	0.266	2.00354e-21	9	si:ch73-281n10.2
pcna1	2.09711e-07	1.00117	0.449	0.172	0.000419422	9	pcna
tuba8l42	2.02797e-42	0.925644	0.777	0.445	4.05595e-39	9	tuba8l4
krt942	3.06966e-11	0.909244	0.551	0.279	6.13932e-08	9	krt94
igfbp1a1	2.32386e-82	0.851616	0.735	0.329	4.64773e-79	9	igfbp1a
rpa21	3.87029e-16	0.840401	0.482	0.201	7.74057e-13	9	rpa2
gstp12	8.24048e-50	0.83458	0.94	0.669	1.6481e-46	9	gstp1
ccnb1	1.95895e-11	0.792062	0.37	0.022	3.9179e-08	9	ccnb1
h2afx	0.00090709	0.689569	0.286	0.191	1	9	h2afx
psat11	7.99386e-68	0.654153	0.78	0.445	1.59877e-64	9	psat1
zgc:1737292	0.00810211	0.623763	0.419	0.258	1	9	zgc:173729
cldna3	3.05233e-48	0.611709	0.861	0.5	6.10466e-45	9	cldna
aurka	1.55281e-08	0.606175	0.289	0.015	3.10562e-05	9	aurka
apnl2	1.60863e-52	0.597405	0.84	0.518	3.21726e-49	9	apnl
kif23	2.31708e-15	0.583853	0.316	0.004	4.63416e-12	9	kif23
ccna2	6.97697e-102	0.549435	0.494	0.026	1.39539e-98	9	ccna2
icn23	2.43025e-24	0.542955	0.991	0.872	4.86051e-21	9	icn2
krt173	3.27117e-10	0.541865	0.503	0.237	6.54234e-07	9	krt17
smc4	3.05164e-14	0.53511	0.392	0.062	6.10328e-11	9	smc4
cdca8	1.34036e-54	0.489329	0.364	0.006	2.68072e-51	9	cdca8
saa2	4.94401e-31	0.480049	0.738	0.406	9.88802e-28	9	saa
LO017965.11	5.35376e-38	0.473561	0.765	0.454	1.07075e-34	9	LO017965.1
her92	0.000357877	0.452817	0.479	0.317	0.715754	9	her9
mibp	3.07634e-59	0.445712	0.419	0.018	6.15269e-56	9	mibp
nutf2l1	2.61765e-22	0.442523	0.527	0.239	5.23529e-19	9	nutf2l
cldnb3	1.70823e-28	0.440006	0.858	0.544	3.41646e-25	9	cldnb
mcm41	3.01884e-72	0.429384	0.536	0.148	6.03768e-69	9	mcm4
cxcl18b1	1.8801e-12	0.429359	0.491	0.241	3.7602e-09	9	cxcl18b
fbxo5	0.00754415	0.427498	0.292	0.026	1	9	fbxo5
gsto22	5.29495e-43	0.408673	0.666	0.299	1.05899e-39	9	gsto2
rnaseh2c1	1.35079e-48	0.404859	0.572	0.232	2.70159e-45	9	rnaseh2c
zgc:1629413	7.6021e-23	0.402239	0.657	0.377	1.52042e-19	9	zgc:162941
crabp2a2	5.81218e-60	0.381678	0.684	0.34	1.16244e-56	9	crabp2a
orc6	1.49744e-55	0.375438	0.596	0.203	2.99488e-52	9	orc6
si:dkeyp-27c8.22	1.61498e-46	0.364055	0.75	0.444	3.22995e-43	9	si:dkeyp-27c8.2
krt912	3.09202e-30	0.362559	1	0.997	6.18404e-27	9	krt91
bub1bb	3.49754e-13	0.357519	0.325	0.038	6.99508e-10	9	bub1bb
cdca7a1	2.88613e-29	0.347751	0.395	0.118	5.77225e-26	9	cdca7a
rbmx2	6.91824e-38	0.340128	0.563	0.231	1.38365e-34	9	rbmx2
zgc:1105401	9.70507e-27	0.334798	0.41	0.066	1.94101e-23	9	zgc:110540
prdx11	3.71887e-08	0.323255	0.512	0.323	7.43774e-05	9	prdx1
asf1ba1	1.87614e-45	0.318182	0.434	0.057	3.75227e-42	9	asf1ba
ccl27a2	6.59269e-08	0.317889	0.623	0.438	0.000131854	9	ccl27a
mt-atp63	8.37114e-19	0.305897	0.997	0.982	1.67423e-15	9	mt-atp6
selenow2b3	1.2532e-44	0.305828	0.759	0.477	2.50641e-41	9	selenow2b
rfc21	4.63483e-16	0.305385	0.473	0.211	9.26967e-13	9	rfc2
mus81	9.73159e-12	0.30506	0.325	0.051	1.94632e-08	9	mus81
CR318588.13	2.81184e-13	0.296463	0.997	0.983	5.62368e-10	9	CR318588.1
si:ch211-214p16.1	1.09566e-32	0.296023	0.524	0.25	2.19131e-29	9	si:ch211-214p16.1
cenph	2.93448e-114	0.295612	0.44	0.016	5.86896e-111	9	cenph
ccnk	2.28963e-06	0.286906	0.295	0.144	0.00457926	9	ccnk
mgst1.21	6.01432e-21	0.272637	0.657	0.464	1.20286e-17	9	mgst1.2
mid1ip1a2	1.78107e-36	0.271621	0.705	0.425	3.56214e-33	9	mid1ip1a
si:ch211-202a12.41	1.31621e-10	0.267447	0.792	0.576	2.63243e-07	9	si:ch211-202a12.4
cdc25b	8.88763e-128	0.266241	0.569	0.104	1.77753e-124	9	cdc25b
gpsm2	9.13848e-09	0.264652	0.413	0.174	1.8277e-05	9	gpsm2
chac12	4.89681e-29	0.253128	0.774	0.512	9.79361e-26	9	chac1
mal2	2.23342e-30	0.252161	0.696	0.458	4.46684e-27	9	mal
si:dkey-7c18.241	6.27556e-142	3.93866	0.99	0.487	1.25511e-138	10	si:dkey-7c18.24		Keratinocyte_cldne high
si:dkey-247k7.21	1.43824e-144	3.86708	1	0.481	2.87649e-141	10	si:dkey-247k7.2
si:ch211-207n23.21	6.922e-139	3.70388	0.98	0.404	1.3844e-135	10	si:ch211-207n23.2
si:ch211-217k17.101	3.14629e-83	3.3517	0.776	0.323	6.29259e-80	10	si:ch211-217k17.10
zgc:1119831	5.78685e-121	3.22498	0.941	0.473	1.15737e-117	10	zgc:111983
ogfrl21	1.99874e-114	3.17117	0.922	0.429	3.99748e-111	10	ogfrl2
gig2l1	2.04921e-81	3.0694	0.81	0.404	4.09842e-78	10	gig2l
krt1-19d1	2.13178e-107	2.90703	0.922	0.489	4.26357e-104	10	krt1-19d
AL929237.1	6.09079e-77	2.86843	0.702	0.279	1.21816e-73	10	AL929237.1
zgc:1527912	4.89353e-94	2.49002	0.893	0.459	9.78705e-91	10	zgc:152791
cldne1	3.11078e-47	2.45961	0.629	0.334	6.22155e-44	10	cldne
ccl19a.1	1.52431e-19	2.41452	0.488	0.351	3.04861e-16	10	ccl19a.1
zgc:1935052	2.36355e-103	2.31595	0.966	0.612	4.7271e-100	10	zgc:193505
si:ch211-117m20.52	1.21835e-61	2.30452	0.81	0.492	2.43669e-58	10	si:ch211-117m20.5
CR774195.1	5.61158e-29	2.26123	0.571	0.391	1.12232e-25	10	CR774195.1
lgals3bpa	2.89478e-32	2.23546	0.507	0.262	5.78956e-29	10	lgals3bpa
agr12	1.99274e-63	2.22934	0.82	0.544	3.98549e-60	10	agr1
si:dkey-239b22.11	3.94572e-22	2.15038	0.463	0.278	7.89144e-19	10	si:dkey-239b22.1
si:dkeyp-1h4.61	7.3176e-17	2.04335	0.454	0.314	1.46352e-13	10	si:dkeyp-1h4.6
zgc:152670	8.68847e-51	2.02743	0.468	0.146	1.73769e-47	10	zgc:152670
sult2st3	5.64605e-31	1.96337	0.439	0.193	1.12921e-27	10	sult2st3
si:dkey-188i13.61	1.95866e-32	1.93815	0.561	0.343	3.91732e-29	10	si:dkey-188i13.6
krt41	3.05603e-94	1.92629	0.961	0.508	6.11206e-91	10	krt4
nos2a	3.73357e-18	1.91875	0.444	0.281	7.46714e-15	10	nos2a
zgc:123068	8.24643e-36	1.91521	0.493	0.218	1.64929e-32	10	zgc:123068
si:ch211-157c3.41	1.207e-22	1.90843	0.454	0.233	2.414e-19	10	si:ch211-157c3.4
si:dkey-223p19.1	5.51969e-40	1.88961	0.459	0.173	1.10394e-36	10	si:dkey-223p19.1
si:dkey-87o1.21	3.09661e-25	1.86432	0.561	0.401	6.19322e-22	10	si:dkey-87o1.2
soul2	8.72345e-93	1.81317	0.454	0.049	1.74469e-89	10	soul2
nkx3-11	4.70805e-14	1.7673	0.463	0.352	9.4161e-11	10	nkx3-1
si:ch211-195b11.32	3.64522e-38	1.75475	0.659	0.415	7.29043e-35	10	si:ch211-195b11.3
si:ch211-226h7.5	2.05148e-12	1.70837	0.283	0.056	4.10296e-09	10	si:ch211-226h7.5
si:ch211-79k12.11	2.15379e-18	1.67412	0.488	0.37	4.30758e-15	10	si:ch211-79k12.1
zgc:194101	9.08784e-11	1.63816	0.385	0.275	1.81757e-07	10	zgc:194101
zgc:163079	1.25556e-08	1.60309	0.263	0.117	2.51111e-05	10	zgc:163079
si:ch211-125o16.4	4.58622e-34	1.5755	0.38	0.13	9.17243e-31	10	si:ch211-125o16.4
zgc:100868	1.03912e-15	1.5666	0.337	0.148	2.07825e-12	10	zgc:100868
tnks1bp11	5.28092e-08	1.53494	0.444	0.439	0.000105618	10	tnks1bp1
mid1ip1a3	1.1479e-23	1.48763	0.585	0.431	2.29581e-20	10	mid1ip1a
krt174	1.94283e-31	1.48624	0.532	0.24	3.88566e-28	10	krt17
si:ch73-347e22.81	3.4682e-10	1.48384	0.42	0.337	6.93641e-07	10	si:ch73-347e22.8
si:ch1073-190k2.12	1.67937e-16	1.40906	0.546	0.456	3.35874e-13	10	si:ch1073-190k2.1
RARRES3	5.20254e-25	1.40412	0.361	0.149	1.04051e-21	10	RARRES3
CU914622.2	2.56431e-23	1.40297	0.298	0.07	5.12862e-20	10	CU914622.2
anxa1b3	2.99797e-15	1.3646	0.522	0.442	5.99593e-12	10	anxa1b
elf32	2.40354e-13	1.31683	0.38	0.265	4.80707e-10	10	elf3
irf7	1.54818e-06	1.30803	0.39	0.383	0.00309636	10	irf7
anxa3a2	1.09163e-06	1.29125	0.434	0.407	0.00218326	10	anxa3a
CABZ01067080.1	4.06768e-37	1.2869	0.322	0.083	8.13535e-34	10	CABZ01067080.1
gmds1	1.37917e-09	1.27107	0.459	0.427	2.75833e-06	10	gmds
CU207281.2	0.00124004	1.26804	0.39	0.399	1	10	CU207281.2
plekhf1	1.17067e-11	1.24601	0.322	0.222	2.34134e-08	10	plekhf1
fam129aa	1.00284e-95	1.23507	0.341	0.042	2.00568e-92	10	fam129aa
ctss2.2	5.56736e-09	1.22558	0.346	0.311	1.11347e-05	10	ctss2.2
si:ch211-183d5.2	1.54714e-09	1.2216	0.361	0.26	3.09427e-06	10	si:ch211-183d5.2
isg15	1.00341e-07	1.19588	0.38	0.332	0.000200682	10	isg15
abcb5	9.05059e-05	1.17197	0.254	0.145	0.181012	10	abcb5
si:dkey-193p11.22	1.55348e-68	1.16465	1	0.931	3.10695e-65	10	si:dkey-193p11.2
tmem45b	1.4868e-13	1.1626	0.332	0.188	2.97359e-10	10	tmem45b
anxa1c2	0.000120285	1.15866	0.439	0.434	0.240569	10	anxa1c
si:dkey-56e3.22	5.32631e-07	1.12687	0.317	0.218	0.00106526	10	si:dkey-56e3.2
selenow2b4	1.49252e-09	1.11667	0.517	0.485	2.98504e-06	10	selenow2b
gale2	3.88302e-09	1.07514	0.337	0.266	7.76603e-06	10	gale
chac13	3.07947e-10	1.05246	0.566	0.518	6.15894e-07	10	chac1
si:ch73-204p21.21	0.00190515	1.02372	0.346	0.345	1	10	si:ch73-204p21.2
si:dkey-221j11.3	8.37511e-50	0.991153	0.283	0.044	1.67502e-46	10	si:dkey-221j11.3
icn24	7.06019e-64	0.988848	1	0.874	1.41204e-60	10	icn2
stx11b.1	5.10319e-30	0.958212	0.273	0.064	1.02064e-26	10	stx11b.1
papss2a	3.21231e-32	0.956848	0.293	0.077	6.42463e-29	10	papss2a
evplb1	0.0045775	0.950019	0.298	0.286	1	10	evplb
zgc:859752	4.38555e-15	0.884892	0.385	0.277	8.7711e-12	10	zgc:85975
si:dkeyp-11e3.1	2.19872e-11	0.773973	0.268	0.131	4.39744e-08	10	si:dkeyp-11e3.1
grna	6.69304e-07	0.764742	0.278	0.244	0.00133861	10	grna
CR318588.42	3.58309e-87	0.754277	1	1	7.16618e-84	10	CR318588.4
nqo11	1.90551e-05	0.730854	0.273	0.224	0.0381103	10	nqo1
CR318588.14	1.42363e-58	0.714617	1	0.983	2.84725e-55	10	CR318588.1
si:ch211-149a19.3	4.38469e-19	0.699144	0.254	0.086	8.76938e-16	10	si:ch211-149a19.3
IL4I1	4.09811e-17	0.675432	0.254	0.098	8.19622e-14	10	IL4I1
mgst1.22	2.33109e-05	0.592266	0.259	0.473	0.0466218	10	mgst1.2
ubb1	1.47634e-14	0.56849	0.707	0.569	2.95268e-11	10	ubb
cldnb4	2.4304e-07	0.554337	0.595	0.552	0.000486079	10	cldnb
phlda23	7.28697e-08	0.534847	0.585	0.529	0.000145739	10	phlda2
nfkbiaa	0.00507758	0.480844	0.298	0.322	1	10	nfkbiaa
krt932	0.00131928	0.438029	0.234	0.251	1	10	krt93
krt943	0.000969348	0.424867	0.293	0.287	1	10	krt94
ap1s3b1	3.63519e-17	0.418012	0.093	0.333	7.27038e-14	10	ap1s3b
traf4b	5.96797e-14	0.338095	0.068	0.302	1.19359e-10	10	traf4b
krt972	1.12896e-12	0.332624	0.771	0.656	2.25793e-09	10	krt97
sec23b1	8.1019e-08	0.297357	0.098	0.283	0.000162038	10	sec23b
aclya	4.716e-12	0.282948	0.102	0.354	9.432e-09	10	aclya
tubb2b2	5.86869e-12	0.268716	0.317	0.251	1.17374e-08	10	tubb2b
si:ch211-202a12.42	0.000159315	0.266528	0.615	0.582	0.31863	10	si:ch211-202a12.4
gig2l2	0.000997129	1.37674	0.416	0.412	1	11	gig2l		Osteoblast_gjg2l high
si:dkey-247k7.22	2.3052e-23	1.18082	0.798	0.488	4.6104e-20	11	si:dkey-247k7.2
krt1-19d2	8.66339e-08	1.14971	0.573	0.497	0.000173268	11	krt1-19d
zgc:1119832	4.25925e-12	1.13788	0.64	0.48	8.51851e-09	11	zgc:111983
si:ch211-207n23.22	2.00142e-08	1.00419	0.528	0.413	4.00285e-05	11	si:ch211-207n23.2
agr13	0.000106667	0.978083	0.551	0.549	0.213335	11	agr1
zgc:1935053	2.68206e-09	0.927305	0.697	0.618	5.36413e-06	11	zgc:193505
zgc:1369301	5.64494e-12	0.793404	0.787	0.617	1.12899e-08	11	zgc:136930
krtt1c19e1	0.000298017	0.781275	0.584	0.602	0.596034	11	krtt1c19e
si:dkey-183i3.51	8.71528e-14	0.743067	0.831	0.609	1.74306e-10	11	si:dkey-183i3.5
si:ch211-76l23.42	1.80334e-06	0.58178	0.663	0.529	0.00360667	11	si:ch211-76l23.4
si:ch211-198c19.32	5.84666e-07	0.579998	0.618	0.475	0.00116933	11	si:ch211-198c19.3
si:ch73-347e22.82	5.50456e-05	0.518348	0.101	0.34	0.110091	11	si:ch73-347e22.8
cldn12	0.00404581	0.507765	0.382	0.365	1	11	cldn1
nos2a1	0.00130491	0.500627	0.09	0.285	1	11	nos2a
krt973	1.17481e-05	0.492861	0.73	0.657	0.0234962	11	krt97
si:dkey-193p11.23	6.50912e-10	0.477552	0.978	0.932	1.30182e-06	11	si:dkey-193p11.2
CR774195.11	0.00620443	0.440136	0.169	0.396	1	11	CR774195.1
si:dkeyp-1h4.62	0.00693747	0.422951	0.146	0.318	1	11	si:dkeyp-1h4.6
si:ch211-117l17.62	0.00145392	0.422713	0.202	0.455	1	11	si:ch211-117l17.6
si:ch211-183d5.21	0.000919119	0.418416	0.079	0.263	1	11	si:ch211-183d5.2
cldni2	1.62256e-07	0.403495	0.888	0.722	0.000324512	11	cldni
pfn12	1.11594e-09	0.396324	0.966	0.848	2.23188e-06	11	pfn1
ptgdsb.12	3.40919e-10	0.384772	1	0.972	6.81837e-07	11	ptgdsb.1
si:dkey-183i3.91	0.00161964	0.364046	0.101	0.279	1	11	si:dkey-183i3.9
htra41	0.000479068	0.349733	0.135	0.386	0.958135	11	htra4
sparc2	0.000101698	0.342663	0.685	0.555	0.203396	11	sparc
cycsb3	0.00278035	0.339647	0.64	0.61	1	11	cycsb
icn25	2.4189e-07	0.331014	0.989	0.875	0.000483781	11	icn2
si:dkey-248g15.32	3.41958e-10	0.321095	1	0.98	6.83917e-07	11	si:dkey-248g15.3
ccl25b1	8.91985e-05	0.290384	0.82	0.674	0.178397	11	ccl25b
apoeb2	1.3629e-07	0.282943	0.978	0.842	0.000272579	11	apoeb
tnks1bp12	0.000590851	0.279938	0.157	0.441	1	11	tnks1bp1
isg151	0.00386847	0.274269	0.101	0.335	1	11	isg15
ptgdsb.24	5.69119e-05	0.267925	0.888	0.791	0.113824	11	ptgdsb.2
cfd2	9.80865e-05	0.266856	0.831	0.711	0.196173	11	cfd
igic1s1	6.12691e-14	4.20218	0.549	0.272	1.22538e-10	12	igic1s1		B cell
CU207301.2	5.23952e-23	3.76504	0.592	0.187	1.0479e-19	12	CU207301.2
ighv1-4	1.2626e-12	3.52195	0.423	0.137	2.52521e-09	12	ighv1-4
CU896602.1	5.33701e-40	3.38906	0.479	0.065	1.0674e-36	12	CU896602.1
grn1	1.69242e-19	2.90318	0.507	0.155	3.38485e-16	12	grn1
hsp90aa1.23	2.44525e-40	2.58421	0.958	0.391	4.89049e-37	12	hsp90aa1.2
si:ch211-202a12.43	2.96318e-27	2.51775	0.944	0.58	5.92636e-24	12	si:ch211-202a12.4
hsp70.23	3.91919e-37	2.41745	0.972	0.432	7.83839e-34	12	hsp70.2
hsp70.33	2.05094e-35	2.40687	0.972	0.464	4.10188e-32	12	hsp70.3
CU571382.1	2.95366e-30	2.37997	0.606	0.133	5.90731e-27	12	CU571382.1
hsp70l2	5.3384e-29	2.10624	0.915	0.518	1.06768e-25	12	hsp70l
mcl1a1	1.09104e-31	2.10487	0.986	0.647	2.18209e-28	12	mcl1a
hsp70.13	8.69947e-29	2.09387	0.93	0.521	1.73989e-25	12	hsp70.1
grn2	1.23999e-38	2.08916	0.521	0.096	2.47997e-35	12	grn2
si:dkey-234i14.15	2.49567e-33	2.01658	0.521	0.094	4.99133e-30	12	si:dkey-234i14.15
dnajb1b2	3.03647e-29	1.96145	0.887	0.343	6.07294e-26	12	dnajb1b
fcer1gl	1.16015e-84	1.95017	0.606	0.025	2.3203e-81	12	fcer1gl
srgn3	2.23982e-29	1.90521	0.704	0.184	4.47965e-26	12	srgn
nfkbiaa1	3.99384e-22	1.88682	0.775	0.318	7.98768e-19	12	nfkbiaa
si:dkey-27i16.2	2.22324e-63	1.81059	0.662	0.08	4.44648e-60	12	si:dkey-27i16.2
ccl38a.4	7.30151e-31	1.78762	0.535	0.113	1.4603e-27	12	ccl38a.4
npsn	7.35728e-29	1.7486	0.423	0.034	1.47146e-25	12	npsn
BX649485.4	1.05456e-14	1.74095	0.394	0.06	2.10911e-11	12	BX649485.4
cebpb2	1.7674e-10	1.6413	0.718	0.448	3.5348e-07	12	cebpb
marcksl1b2	6.32068e-17	1.63909	0.535	0.114	1.26414e-13	12	marcksl1b
pdcd4b	1.27296e-24	1.62933	0.662	0.248	2.54592e-21	12	pdcd4b
ckbb1	6.7012e-15	1.6207	0.408	0.063	1.34024e-11	12	ckbb
arg2	3.84336e-11	1.61367	0.577	0.318	7.68671e-08	12	arg2
rgs13	2.92776e-07	1.61146	0.465	0.122	0.000585552	12	rgs13
ubb2	2.67055e-17	1.5853	0.859	0.57	5.34109e-14	12	ubb
NPC2	1.10681e-244	1.57883	0.338	0.002	2.21361e-241	12	NPC2
zgc:775173	7.16365e-09	1.57356	0.521	0.196	1.43273e-05	12	zgc:77517
nr4a11	5.96616e-22	1.57008	0.606	0.177	1.19323e-18	12	nr4a1
ctss2.1	3.49936e-07	1.53993	0.507	0.267	0.000699873	12	ctss2.1
BX649485.2	7.21521e-92	1.50515	0.394	0.01	1.44304e-88	12	BX649485.2
hspbp1	6.27751e-36	1.48209	0.676	0.179	1.2555e-32	12	hspbp1
coro1a	2.25262e-16	1.47575	0.521	0.114	4.50523e-13	12	coro1a
ccl38.6	3.97277e-53	1.45309	0.521	0.064	7.94553e-50	12	ccl38.6
si:dkey-234i14.9	8.42899e-80	1.41387	0.507	0.046	1.6858e-76	12	si:dkey-234i14.9
hmgn22	0.00181328	1.40418	0.465	0.268	1	12	hmgn2
cfl13	3.81277e-07	1.4016	0.507	0.201	0.000762554	12	cfl1
ccr9a	7.76935e-28	1.38119	0.479	0.042	1.55387e-24	12	ccr9a
tspan36	8.50167e-27	1.37728	0.577	0.115	1.70033e-23	12	tspan36
sqstm11	9.88429e-14	1.37071	0.606	0.283	1.97686e-10	12	sqstm1
vsir	7.21386e-26	1.31539	0.521	0.074	1.44277e-22	12	vsir
ccl36.1	5.50885e-11	1.27832	0.423	0.091	1.10177e-07	12	ccl36.1
laptm5	1.41666e-74	1.26541	0.606	0.015	2.83332e-71	12	laptm5
hspa51	1.11328e-13	1.22139	0.69	0.332	2.22656e-10	12	hspa5
spi1b	4.40486e-239	1.20342	0.577	0.003	8.80971e-236	12	spi1b
ahsa1b	1.47029e-21	1.18405	0.592	0.205	2.94058e-18	12	ahsa1b
zgc:171509	5.50723e-41	1.1761	0.282	0.011	1.10145e-37	12	zgc:171509
lgmn	5.34858e-06	1.17401	0.465	0.26	0.0106972	12	lgmn
atf31	6.29216e-16	1.14126	0.606	0.238	1.25843e-12	12	atf3
pcna2	3.01118e-16	1.10756	0.577	0.178	6.02235e-13	12	pcna
wasb	3.8102e-56	1.10739	0.535	0.052	7.6204e-53	12	wasb
ponzr11	6.53416e-21	1.10187	0.592	0.128	1.30683e-17	12	ponzr1
pglyrp51	8.02465e-11	1.10004	0.493	0.226	1.60493e-07	12	pglyrp5
bcl2l10	3.38688e-21	1.0941	0.563	0.094	6.77375e-18	12	bcl2l10
rel	4.7029e-17	1.09221	0.563	0.223	9.40579e-14	12	rel
dusp5	6.49713e-16	1.08512	0.507	0.129	1.29943e-12	12	dusp5
BX571825.5	2.42296e-60	1.06898	0.521	0.043	4.84593e-57	12	BX571825.5
dusp2	7.17846e-10	1.0248	0.465	0.18	1.43569e-06	12	dusp2
atp6v0ca	2.27786e-11	1.00737	0.62	0.317	4.55572e-08	12	atp6v0ca
ncf1	0	0.983847	0.577	0.011	0	12	ncf1
2019-06-02	2.31458e-07	0.983785	0.775	0.606	0.000462917	12	jun
dusp1	3.54693e-07	0.941201	0.465	0.217	0.000709386	12	dusp1
ighz	5.11148e-26	0.921704	0.423	0.024	1.0223e-22	12	ighz
lrrfip1a	2.80491e-10	0.920301	0.549	0.313	5.60982e-07	12	lrrfip1a
tubb2b3	1.15049e-13	0.901264	0.634	0.25	2.30097e-10	12	tubb2b
mt2	0.000217201	0.859753	0.296	0.169	0.434402	12	mt2
ccl35.1	2.8384e-163	0.849796	0.521	0.02	5.67679e-160	12	ccl35.1
cxcr4b1	9.70382e-12	0.839682	0.563	0.229	1.94076e-08	12	cxcr4b
lcp1	5.93177e-210	0.837291	0.521	0.001	1.18635e-206	12	lcp1
ccl34a.4	1.02339e-236	0.830574	0.437	0.01	2.04679e-233	12	ccl34a.4
slc3a2a	2.43891e-79	0.817379	0.352	0.014	4.87781e-76	12	slc3a2a
ctss2.21	0.000469912	0.807305	0.479	0.31	0.939823	12	ctss2.2
hmha1b	1.12162e-137	0.793764	0.521	0.025	2.24324e-134	12	hmha1b
tubb4b3	1.37285e-09	0.792547	0.845	0.619	2.7457e-06	12	tubb4b
tnfb	2.21762e-10	0.781646	0.38	0.022	4.43524e-07	12	tnfb
junba1	2.17598e-09	0.765938	0.775	0.481	4.35195e-06	12	junba
igl3v5	2.05541e-42	0.756856	0.394	0.045	4.11082e-39	12	igl3v5
msna3	4.26144e-18	0.741466	0.606	0.194	8.52289e-15	12	msna
glb1l	2.44987e-06	0.741419	0.408	0.153	0.00489974	12	glb1l
pmp22b1	1.43545e-08	0.737521	0.479	0.178	2.87091e-05	12	pmp22b
hsp90b12	3.56996e-06	0.733528	0.563	0.362	0.00713992	12	hsp90b1
pnp5a1	1.42347e-08	0.727164	0.563	0.337	2.84694e-05	12	pnp5a
si:dkey-5n18.1	9.85225e-99	0.685219	0.423	0.023	1.97045e-95	12	si:dkey-5n18.1
si:ch211-195b13.1	3.16919e-26	0.684605	0.479	0.055	6.33838e-23	12	si:ch211-195b13.1
tppp	5.54722e-11	0.681923	0.338	0.031	1.10944e-07	12	tppp
cfbl	9.5611e-208	0.663238	0.437	0.001	1.91222e-204	12	cfbl
pcyt2	4.69872e-07	0.662755	0.31	0.09	0.000939744	12	pcyt2
mmp9	0.00169589	0.6597	0.282	0.058	1	12	mmp9
sftpbb	9.31718e-30	0.658393	0.535	0.11	1.86344e-26	12	sftpbb
epdl1	2.38375e-21	0.650368	0.352	0.061	4.7675e-18	12	epdl1
zgc:1528631	3.04098e-07	0.635039	0.535	0.391	0.000608196	12	zgc:152863
hsph1	1.14743e-13	0.607834	0.423	0.134	2.29487e-10	12	hsph1
mcm42	5.93608e-05	0.597372	0.394	0.158	0.118722	12	mcm4
plk3	1.62569e-09	0.59345	0.465	0.184	3.25137e-06	12	plk3
actb21	7.60041e-09	0.58843	1	0.947	1.52008e-05	12	actb2
txn2	0.000169405	0.583663	0.507	0.302	0.338811	12	txn
vmp1	3.82216e-07	0.583476	0.352	0.081	0.000764431	12	vmp1
BX120005.1	3.33452e-99	0.557642	0.465	0.029	6.66903e-96	12	BX120005.1
krt83	0.000305632	0.553748	0.451	0.244	0.611264	12	krt8
csrp21	6.45374e-07	0.536374	0.408	0.186	0.00129075	12	csrp2
si:ch211-243a20.31	0.00372203	0.525015	0.282	0.099	1	12	si:ch211-243a20.3
rasgef1ba	8.46611e-05	0.519789	0.338	0.137	0.169322	12	rasgef1ba
si:ch211-102c2.4	2.37851e-75	0.51182	0.507	0.047	4.75701e-72	12	si:ch211-102c2.4
si:ch211-153b23.7	4.15812e-44	0.493876	0.268	0.022	8.31623e-41	12	si:ch211-153b23.7
crip12	0.00151492	0.493873	0.746	0.705	1	12	crip1
rabgap1l	8.58338e-10	0.478823	0.155	0.293	1.71668e-06	12	rabgap1l
mgat4a	1.66733e-38	0.466128	0.451	0.034	3.33466e-35	12	mgat4a
chac14	0.00175267	0.459441	0.606	0.519	1	12	chac1
cx32.2	4.47866e-208	0.450383	0.408	0.01	8.95731e-205	12	cx32.2
fgl11	3.28725e-13	0.44005	0.394	0.101	6.5745e-10	12	fgl1
pnp4a	1.65997e-14	0.432588	0.31	0.016	3.31995e-11	12	pnp4a
dhfr	1.22568e-09	0.431624	0.408	0.118	2.45136e-06	12	dhfr
mibp21	4.39053e-05	0.422962	0.775	0.602	0.0878106	12	mibp2
ndrg1a	3.50881e-26	0.415767	0.479	0.049	7.01763e-23	12	ndrg1a
h2afx1	1.01168e-09	0.405083	0.479	0.192	2.02336e-06	12	h2afx
si:ch73-343g19.4	6.21003e-38	0.40225	0.268	0.008	1.24201e-34	12	si:ch73-343g19.4
dnase1l4.2	3.73378e-16	0.391338	0.352	0.029	7.46756e-13	12	dnase1l4.2
irf71	1.59623e-06	0.386705	0.535	0.383	0.00319246	12	irf7
nfe2l2b	1.81996e-36	0.38473	0.437	0.067	3.63992e-33	12	nfe2l2b
anln	6.72374e-44	0.383467	0.465	0.006	1.34475e-40	12	anln
si:dkeyp-27c8.23	0.000197609	0.377835	0.592	0.452	0.395218	12	si:dkeyp-27c8.2
si:ch211-266a5.12	3.14293e-63	0.372317	0.423	0.037	6.28585e-60	12	si:ch211-266a5.12
inppl1b1	1.70644e-20	0.368714	0.451	0.066	3.41288e-17	12	inppl1b
clic2	5.96495e-44	0.367849	0.493	0.019	1.19299e-40	12	clic2
si:dkey-25e12.3	1.99498e-19	0.363817	0.507	0.105	3.98996e-16	12	si:dkey-25e12.3
slc7a3b	2.01804e-21	0.360872	0.408	0.063	4.03608e-18	12	slc7a3b
si:ch211-194m7.4	1.75258e-65	0.34423	0.338	0.023	3.50515e-62	12	si:ch211-194m7.4
si:dkey-30j10.5	1.44982e-45	0.342044	0.338	0.011	2.89964e-42	12	si:dkey-30j10.5
si:ch211-208k15.1	2.73663e-85	0.340794	0.338	0.001	5.47327e-82	12	si:ch211-208k15.1
pfn13	6.22214e-05	0.337141	0.958	0.848	0.124443	12	pfn1
slbp	5.7488e-14	0.326718	0.507	0.145	1.14976e-10	12	slbp
nol9	5.95489e-09	0.320973	0.437	0.161	1.19098e-05	12	nol9
mcm6	8.92786e-13	0.312294	0.479	0.132	1.78557e-09	12	mcm6
mtmr14	1.22192e-11	0.308702	0.38	0.122	2.44384e-08	12	mtmr14
fosb1	2.84692e-06	0.30675	0.592	0.396	0.00569384	12	fosb
tnfrsf18	6.28928e-22	0.30654	0.268	0.015	1.25786e-18	12	tnfrsf18
cxcr4a1	0.000196308	0.296373	0.577	0.404	0.392616	12	cxcr4a
si:ch73-141c7.1	0.000457147	0.286989	0.423	0.231	0.914294	12	si:ch73-141c7.1
hbegfb	1.38151e-19	0.286896	0.394	0.034	2.76302e-16	12	hbegfb
si:dkey-1h24.6	1.44597e-47	0.282333	0.451	0.059	2.89194e-44	12	si:dkey-1h24.6
aspm	3.58075e-36	0.280504	0.423	0.011	7.1615e-33	12	aspm
map3k4	2.09665e-05	0.273204	0.352	0.166	0.041933	12	map3k4
arhgef1a	1.95641e-18	0.270503	0.38	0.031	3.91282e-15	12	arhgef1a
cdca7a2	0.000117181	0.270243	0.366	0.124	0.234361	12	cdca7a
irak3	1.27115e-24	0.268288	0.366	0.044	2.5423e-21	12	irak3
si:ch211-244o22.2	5.11479e-26	0.266891	0.451	0.061	1.02296e-22	12	si:ch211-244o22.2
rimkla	1.1094e-16	0.265932	0.451	0.077	2.21879e-13	12	rimkla
si:dkey-6i22.51	7.95176e-16	0.264423	0.451	0.093	1.59035e-12	12	si:dkey-6i22.5
cbr4	2.59045e-35	0.26324	0.479	0.067	5.18091e-32	12	cbr4
clec11a	3.0688e-26	0.255639	0.366	0.032	6.1376e-23	12	clec11a
si:ch211-131k2.3	1.59249e-42	0.253727	0.254	0.02	3.18499e-39	12	si:ch211-131k2.3
kpna21	5.55678e-31	2.37337	0.831	0.071	1.11136e-27	13	kpna2		Blastema cell_kpna2 high
hmgn23	8.36342e-30	1.91926	0.938	0.266	1.67268e-26	13	hmgn2
mad2l1	8.6269e-16	1.80512	0.708	0.051	1.72538e-12	13	mad2l1
hmgb2b2	5.52976e-20	1.54359	0.846	0.276	1.10595e-16	13	hmgb2b
ccnb11	6.18165e-17	1.51434	0.677	0.028	1.23633e-13	13	ccnb1
tubb4b4	5.48756e-27	1.46847	0.985	0.618	1.09751e-23	13	tubb4b
tubb2b4	1.58768e-18	1.38602	0.846	0.249	3.17535e-15	13	tubb2b
pcna3	1.10346e-27	1.34381	0.908	0.176	2.20692e-24	13	pcna
cdk1	1.78946e-08	1.33055	0.631	0.085	3.57893e-05	13	cdk1
zgc:194627	5.79942e-09	1.32479	0.369	0.036	1.15988e-05	13	zgc:194627
aurkb1	1.36305e-05	1.27386	0.585	0.044	0.0272609	13	aurkb
tuba8l43	1.00095e-18	1.23382	0.923	0.452	2.00189e-15	13	tuba8l4
tuba8l1	2.17308e-11	1.22855	0.815	0.41	4.34616e-08	13	tuba8l
plk1	3.48127e-27	1.18382	0.723	0.032	6.96254e-24	13	plk1
zgc:775174	3.24396e-09	1.16163	0.754	0.195	6.48792e-06	13	zgc:77517
tuba1a	2.14654e-13	1.13799	0.677	0.067	4.29307e-10	13	tuba1a
npm1a1	3.50242e-14	1.1138	0.815	0.299	7.00484e-11	13	npm1a
si:ch211-69g19.2	8.22971e-10	1.10513	0.369	0.03	1.64594e-06	13	si:ch211-69g19.2
tpx2	4.80825e-08	1.10428	0.6	0.018	9.6165e-05	13	tpx2
kifc1	1.3615e-135	1.02777	0.938	0.008	2.72299e-132	13	kifc1
nutf2l2	3.66136e-09	1.01945	0.692	0.245	7.32272e-06	13	nutf2l
cdca81	2.87574e-15	0.983179	0.369	0.015	5.75147e-12	13	cdca8
ccna21	3.92257e-66	0.972328	0.877	0.034	7.84514e-63	13	ccna2
tnfaip61	0.000545783	0.945426	0.615	0.073	1	13	tnfaip6
tph1b	9.91644e-21	0.917259	0.277	0.023	1.98329e-17	13	tph1b
aurka1	4.05835e-08	0.911923	0.585	0.019	8.1167e-05	13	aurka
bub1bb1	4.59051e-155	0.896405	0.985	0.041	9.18102e-152	13	bub1bb
c1qtnf52	0.000619568	0.895184	0.385	0.074	1	13	c1qtnf5
tp53inp2	1.01719e-10	0.887371	0.677	0.079	2.03439e-07	13	tp53inp2
si:dkey-6i22.52	9.13433e-13	0.88427	0.677	0.092	1.82687e-09	13	si:dkey-6i22.5
col1a1a3	5.93227e-12	0.881147	0.831	0.264	1.18645e-08	13	col1a1a
top2a	1.1689e-15	0.872801	0.354	0.014	2.33779e-12	13	top2a
tpm4a2	0.000317218	0.86177	0.338	0.147	0.634437	13	tpm4a
stmn1a2	1.32631e-41	0.849455	0.985	0.261	2.65262e-38	13	stmn1a
nusap1	1.20846e-21	0.832343	0.323	0.017	2.41692e-18	13	nusap1
h2afx2	0.000128628	0.80688	0.338	0.193	0.257255	13	h2afx
spdl1	6.65529e-101	0.793134	0.985	0.059	1.33106e-97	13	spdl1
si:ch73-281n10.22	0.00713404	0.789659	0.615	0.274	1	13	si:ch73-281n10.2
si:dkey-12l12.12	0.00877664	0.750864	0.415	0.097	1	13	si:dkey-12l12.1
mt21	4.6347e-74	0.738812	0.985	0.165	9.26941e-71	13	mt2
psat12	1.16197e-26	0.721316	1	0.452	2.32395e-23	13	psat1
kif20a	1.20331e-42	0.715392	0.8	0.046	2.40661e-39	13	kif20a
mki67	2.29797e-59	0.707839	0.8	0.031	4.59594e-56	13	mki67
hspd11	1.25198e-12	0.696074	0.8	0.369	2.50396e-09	13	hspd1
crabp2a3	1.6167e-36	0.685376	0.969	0.347	3.2334e-33	13	crabp2a
pmela	0	0.68176	0.969	0.024	0	13	pmela
si:ch211-244o22.21	3.12928e-84	0.671122	0.923	0.058	6.25857e-81	13	si:ch211-244o22.2
fbxo51	2.74635e-31	0.655376	0.292	0.032	5.49271e-28	13	fbxo5
selenom	0.000259998	0.649778	0.354	0.231	0.519995	13	selenom
rrm22	1.00543e-22	0.646012	0.8	0.122	2.01085e-19	13	rrm2
tspan361	6.11004e-27	0.642237	0.8	0.114	1.22201e-23	13	tspan36
fgfbp2a1	1.98378e-29	0.640723	0.923	0.238	3.96756e-26	13	fgfbp2a
tnc	2.58012e-14	0.640706	0.292	0.021	5.16023e-11	13	tnc
col1a23	4.52727e-07	0.622169	0.785	0.283	0.000905453	13	col1a2
pmp22a3	2.41372e-07	0.621913	0.338	0.192	0.000482744	13	pmp22a
cthrc1a	6.30283e-10	0.615947	0.354	0.017	1.26057e-06	13	cthrc1a
dlgap5	3.21895e-30	0.614444	0.277	0.01	6.43789e-27	13	dlgap5
racgap1	1.21487e-187	0.570246	0.985	0.017	2.42974e-184	13	racgap1
kif2c	2.22356e-39	0.56584	0.523	0.005	4.44711e-36	13	kif2c
tubb51	4.82507e-08	0.559001	0.308	0.035	9.65014e-05	13	tubb5
col5a2a	0.000172034	0.539297	0.369	0.186	0.344068	13	col5a2a
ncapd2	1.23797e-109	0.534482	0.969	0.055	2.47595e-106	13	ncapd2
serpinh1b2	0.00680619	0.525773	0.415	0.232	1	13	serpinh1b
smco4	1.98875e-27	0.517737	0.877	0.259	3.9775e-24	13	smco4
mus811	6.51437e-81	0.516117	0.892	0.054	1.30287e-77	13	mus81
gstp13	3.86057e-07	0.508217	1	0.675	0.000772113	13	gstp1
olfml3b	8.02803e-07	0.505288	0.308	0.139	0.00160561	13	olfml3b
rcn32	6.44387e-09	0.503545	0.277	0.213	1.28877e-05	13	rcn3
cycsb4	3.50337e-06	0.500433	0.908	0.609	0.00700674	13	cycsb
cited12	5.43761e-81	0.48817	1	0.136	1.08752e-77	13	cited1
wu:fb72h051	1.65992e-08	0.474958	0.292	0.219	3.31984e-05	13	wu:fb72h05
grhpra	2.32505e-55	0.46411	1	0.234	4.6501e-52	13	grhpra
mtbl1	3.95839e-87	0.461508	0.969	0.145	7.91679e-84	13	mtbl
cart3	1.69698e-05	0.45974	0.6	0.056	0.0339397	13	cart3
mms22l	9.29854e-108	0.4574	0.938	0.074	1.85971e-104	13	mms22l
mis12	2.97295e-66	0.455039	0.892	0.077	5.94591e-63	13	mis12
mibp1	3.31773e-65	0.444482	0.846	0.025	6.63545e-62	13	mibp
u2af2a	1.25473e-44	0.442691	0.908	0.178	2.50946e-41	13	u2af2a
smc41	8.59883e-67	0.43779	0.908	0.067	1.71977e-63	13	smc4
marcksb1	0.000826043	0.436132	0.4	0.039	1	13	marcksb
mfap21	1.40087e-09	0.394915	0.323	0.056	2.80175e-06	13	mfap2
dusp11	2.8109e-06	0.394909	0.292	0.218	0.00562179	13	dusp1
larp7	0.000102435	0.394204	0.631	0.212	0.20487	13	larp7
crip13	0.00753871	0.392809	0.969	0.704	1	13	crip1
ska1	2.80352e-15	0.389389	0.308	0.016	5.60704e-12	13	ska1
bambia2	1.51073e-10	0.385076	0.262	0.181	3.02145e-07	13	bambia
dhfr1	4.31105e-62	0.376118	0.923	0.115	8.62211e-59	13	dhfr
gsta.12	0.00492003	0.373623	0.323	0.226	1	13	gsta.1
slc3a2a1	0	0.371541	0.969	0.01	0	13	slc3a2a
fkbp71	0.00261101	0.370503	0.4	0.181	1	13	fkbp7
col11a1a2	2.80182e-05	0.369761	0.554	0.152	0.0560364	13	col11a1a
zgc:91968	1.42309e-253	0.364505	0.969	0.017	2.84617e-250	13	zgc:91968
mgst1.23	2.24138e-25	0.362825	0.969	0.466	4.48276e-22	13	mgst1.2
lman11	8.16727e-13	0.351082	0.246	0.334	1.63345e-09	13	lman1
crabp2b	1.19096e-16	0.350495	0.292	0.023	2.38192e-13	13	crabp2b
dnph1	1.7908e-28	0.333775	0.815	0.133	3.58159e-25	13	dnph1
myo1ca2	4.11201e-42	0.330965	0.892	0.132	8.22401e-39	13	myo1ca
lum3	6.1903e-19	0.329557	0.846	0.17	1.23806e-15	13	lum
prmt11	1.84863e-15	0.317287	0.231	0.278	3.69725e-12	13	prmt1
dnajb4	2.15722e-103	0.31678	0.892	0.063	4.31444e-100	13	dnajb4
gal3st4	5.884e-86	0.31667	0.969	0.042	1.1768e-82	13	gal3st4
BX908782.2	0.000167066	0.314296	0.615	0.162	0.334132	13	BX908782.2
col1a1b2	0.000138718	0.311111	0.769	0.309	0.277436	13	col1a1b
ubiad1	1.71124e-63	0.303954	0.985	0.196	3.42248e-60	13	ubiad1
copz2	4.63699e-05	0.292811	0.554	0.267	0.0927399	13	copz2
wnt5a	4.85452e-21	0.290156	0.692	0.084	9.70904e-18	13	wnt5a
fstb2	0.000739121	0.273681	0.369	0.08	1	13	fstb
nfyc	6.11718e-53	0.273554	1	0.223	1.22344e-49	13	nfyc
cfl14	1.65916e-06	0.270912	0.723	0.2	0.00331831	13	cfl1
mmp14a1	0.00719293	0.270403	0.4	0.219	1	13	mmp14a
cdh111	3.58969e-153	0.269143	0.923	0.054	7.17937e-150	13	cdh11
abi3bpb2	4.56479e-27	0.262984	0.985	0.264	9.12958e-24	13	abi3bpb
cenpp	0.00120171	0.26235	0.4	0.071	1	13	cenpp
tyrp1b	2.40459e-129	0.260193	0.969	0.079	4.80918e-126	13	tyrp1b
igfbp31	0.000663967	0.259525	0.4	0.128	1	13	igfbp3
cnih1	7.65312e-09	0.25726	0.323	0.26	1.53062e-05	13	cnih1
si:busm1-57f23.1	0.00615389	0.254714	0.354	0.188	1	13	si:busm1-57f23.1
clic41	5.33517e-43	0.253835	0.862	0.119	1.06703e-39	13	clic4
rbmx21	4.40146e-38	0.250775	0.969	0.236	8.80292e-35	13	rbmx2
coro1a1	2.93039e-73	0.250452	0.862	0.112	5.86078e-70	13	coro1a
fabp1b.2	2.21468e-41	5.7751	0.952	0.158	4.42935e-38	14	fabp1b.2		Fat cell
wu:fk65c09	2.31488e-71	4.14276	0.984	0.05	4.62976e-68	14	wu:fk65c09
si:dkey-151j17.4	1.42614e-89	2.98507	0.79	0.017	2.85228e-86	14	si:dkey-151j17.4
CT573383.11	3.86393e-38	2.53	0.855	0.216	7.72786e-35	14	CT573383.1
zgc:158412	1.46576e-161	2.03739	0.871	0.021	2.93152e-158	14	zgc:158412
bik	6.22339e-30	1.47445	0.79	0.284	1.24468e-26	14	bik
zgc:1941011	4.36244e-14	1.20352	0.145	0.277	8.72488e-11	14	zgc:194101
crhbp1	2.72372e-13	1.12339	0.597	0.098	5.44744e-10	14	crhbp
gstm.12	1.67889e-21	1.10247	0.806	0.328	3.35779e-18	14	gstm.1
gnb3a	0	1.09459	0.79	0.001	0	14	gnb3a
nptna	9.30753e-83	1.0539	0.758	0.081	1.86151e-79	14	nptna
tsc22d2	4.8181e-34	0.997811	0.758	0.218	9.63621e-31	14	tsc22d2
wu:fj16a032	0.00738912	0.929401	0.597	0.281	1	14	wu:fj16a03
FP017161.1	0	0.837965	0.758	0	0	14	FP017161.1
optn	6.74919e-17	0.676569	0.694	0.193	1.34984e-13	14	optn
ip6k2a1	1.89018e-24	0.584952	0.71	0.178	3.78035e-21	14	ip6k2a
ckbb2	2.08583e-38	0.571223	0.758	0.062	4.17167e-35	14	ckbb
crabp2a4	9.35435e-06	0.569476	0.274	0.351	0.0187087	14	crabp2a
sqstm12	0.00337224	0.530855	0.226	0.285	1	14	sqstm1
tubb2b5	2.87595e-07	0.526425	0.645	0.25	0.00057519	14	tubb2b
slc51a1	7.75094e-09	0.525343	0.613	0.242	1.55019e-05	14	slc51a
lgmn1	2.55507e-15	0.52216	0.694	0.258	5.11015e-12	14	lgmn
cpped1	1.5402e-37	0.52052	0.726	0.129	3.08041e-34	14	cpped1
si:dkey-188i13.9	2.43129e-14	0.505829	0.629	0.232	4.86258e-11	14	si:dkey-188i13.9
msmo1	3.86642e-17	0.481479	0.742	0.447	7.73285e-14	14	msmo1
hsd3b7	1.56452e-10	0.477324	0.177	0.322	3.12905e-07	14	hsd3b7
zgc:172131	1.87797e-54	0.451004	0.5	0.004	3.75594e-51	14	zgc:172131
grna1	4.0938e-19	0.450142	0.726	0.242	8.18761e-16	14	grna
si:ch211-217k17.102	1.18494e-06	0.435191	0.226	0.332	0.00236987	14	si:ch211-217k17.10
CABZ01020840.1	0.00999933	0.434385	0.532	0.258	1	14	CABZ01020840.1
CU693494.22	9.5191e-08	0.423163	0.71	0.425	0.000190382	14	CU693494.2
si:ch1073-190k2.13	1.56018e-11	0.403232	0.774	0.456	3.12035e-08	14	si:ch1073-190k2.1
dnase1l4.21	2.94669e-41	0.395465	0.597	0.028	5.89338e-38	14	dnase1l4.2
traf6	7.65714e-40	0.391351	0.71	0.108	1.53143e-36	14	traf6
itsn2b	5.27499e-26	0.366792	0.726	0.249	1.055e-22	14	itsn2b
s100z2	0.00392817	0.354104	0.355	0.302	1	14	s100z
rgmd	3.31585e-16	0.341396	0.629	0.147	6.63169e-13	14	rgmd
proser3	1.32067e-31	0.33845	0.726	0.197	2.64135e-28	14	proser3
zgc:1588521	4.43901e-18	0.335712	0.726	0.374	8.87801e-15	14	zgc:158852
krt52	5.13658e-06	0.334603	1	0.994	0.0102732	14	krt5
bop1	1.42814e-34	0.329427	0.726	0.166	2.85628e-31	14	bop1
fhdc3	1.60089e-108	0.325859	0.726	0.029	3.20178e-105	14	fhdc3
ebp1	1.03955e-12	0.325234	0.758	0.444	2.07911e-09	14	ebp
si:ch211-132p1.3	1.1182e-15	0.309811	0.726	0.319	2.23639e-12	14	si:ch211-132p1.3
ndrg4	1.84831e-52	0.301321	0.726	0.11	3.69662e-49	14	ndrg4
snrnp200	2.27309e-23	0.288638	0.71	0.24	4.54619e-20	14	snrnp200
CABZ01081752.2	1.86152e-66	0.285778	0.726	0.089	3.72303e-63	14	CABZ01081752.2
trmt10c	7.25917e-49	0.282487	0.726	0.084	1.45183e-45	14	trmt10c
zbtb11	8.01556e-35	0.28031	0.726	0.171	1.60311e-31	14	zbtb11
pnkd	1.25918e-179	0.275449	0.726	0.015	2.51836e-176	14	pnkd
dhrs3b	9.31841e-33	0.275358	0.726	0.156	1.86368e-29	14	dhrs3b
pomk	2.03616e-37	0.273193	0.726	0.174	4.07233e-34	14	pomk
mgst1.24	1.35461e-05	0.26886	0.758	0.468	0.0270922	14	mgst1.2
zgc:1935054	2.12135e-06	0.268653	0.903	0.617	0.00424269	14	zgc:193505
irak31	9.03514e-89	0.263512	0.694	0.042	1.80703e-85	14	irak3

## Sheet: Caudal Fin_Replicate 2
	p_val	avg_logFC	pct.1	pct.2	p_val_adj	cluster	gene		cell type
cldni	0	2.19076	0.844	0.432	0	1	cldni		Osteoblast
ptgdsb.1	0	2.11754	0.981	0.766	0	1	ptgdsb.1
si:dkey-183i3.5	6.56583e-231	2.10485	0.624	0.452	1.31317e-227	1	si:dkey-183i3.5
zgc:136930	3.22586e-207	1.88879	0.582	0.412	6.45171e-204	1	zgc:136930
apoeb	0	1.88793	0.926	0.536	0	1	apoeb
ptgdsb.2	0	1.69153	0.817	0.546	0	1	ptgdsb.2
si:ch211-76l23.4	4.92683e-162	1.62456	0.594	0.429	9.85367e-159	1	si:ch211-76l23.4
krt15	0	1.56656	0.975	0.764	0	1	krt15
pfn1	0	1.49918	0.958	0.69	0	1	pfn1
cldn1	1.92227e-56	1.40172	0.447	0.333	3.84453e-53	1	cldn1
si:ch211-198c19.3	3.06346e-117	1.34943	0.494	0.319	6.12691e-114	1	si:ch211-198c19.3
si:ch211-241e1.3	4.5547e-73	1.32881	0.477	0.377	9.1094e-70	1	si:ch211-241e1.3
itgb4	3.65427e-72	1.3156	0.457	0.344	7.30854e-69	1	itgb4
cfd	2.7302e-216	1.21312	0.721	0.509	5.46039e-213	1	cfd
ccl27b	3.39414e-120	1.20875	0.58	0.442	6.78828e-117	1	ccl27b
col17a1b	4.14763e-44	1.20619	0.389	0.283	8.29525e-41	1	col17a1b
rac2	1.39383e-98	1.18185	0.431	0.248	2.78765e-95	1	rac2
itga6b	0.00229988	1.13161	0.278	0.303	1	1	itga6b
cotl1	2.3266e-114	1.13145	0.597	0.444	4.65319e-111	1	cotl1
gstm.3	8.35898e-140	1.07538	0.63	0.481	1.6718e-136	1	gstm.3
rbp4	6.4322e-274	1.06591	0.786	0.502	1.28644e-270	1	rbp4
krtt1c19e	2.17279e-98	1.04533	0.616	0.526	4.34559e-95	1	krtt1c19e
si:ch1073-406l10.2	1.16815e-50	1.03967	0.455	0.349	2.33629e-47	1	si:ch1073-406l10.2
epgn	1.39445e-22	0.986933	0.304	0.2	2.7889e-19	1	epgn
sparc	1.74394e-150	0.975776	0.534	0.288	3.48789e-147	1	sparc
lgals1l1	2.68746e-148	0.947418	0.446	0.251	5.37492e-145	1	lgals1l1
thy1	4.76847e-91	0.877353	0.628	0.5	9.53694e-88	1	thy1
mdka	1.60055e-145	0.864697	0.536	0.283	3.20111e-142	1	mdka
lamc2	2.25486e-29	0.820403	0.37	0.28	4.50973e-26	1	lamc2
ccl25b	2.17021e-97	0.818713	0.566	0.392	4.34042e-94	1	ccl25b
hbegfa	2.33612e-34	0.788076	0.393	0.312	4.67224e-31	1	hbegfa
si:ch211-117l17.6	7.37017e-16	0.699155	0.441	0.424	1.47403e-12	1	si:ch211-117l17.6
tmsb4x	0	0.678548	0.991	0.919	0	1	tmsb4x
myh9a	3.58898e-54	0.631434	0.191	0.31	7.17796e-51	1	myh9a
cxcl18a.1	3.51484e-24	0.625089	0.369	0.288	7.02969e-21	1	cxcl18a.1
scinla	1.87691e-07	0.623497	0.412	0.407	0.000375383	1	scinla
lygl1	1.05353e-36	0.600112	0.479	0.391	2.10707e-33	1	lygl1
zgc:101810	0.000688827	0.584346	0.316	0.373	1	1	zgc:101810
tagln2	5.66474e-41	0.560766	0.578	0.495	1.13295e-37	1	tagln2
sat1a.1	5.90638e-42	0.559207	0.321	0.181	1.18128e-38	1	sat1a.1
cxcr4b	9.345e-28	0.549614	0.299	0.213	1.869e-24	1	cxcr4b
phlda2	7.12579e-37	0.537919	0.718	0.684	1.42516e-33	1	phlda2
cd74b	8.97252e-73	0.534924	0.688	0.616	1.7945e-69	1	cd74b
si:dkey-248g15.3	2.61935e-306	0.520845	0.998	0.962	5.23869e-303	1	si:dkey-248g15.3
si:dkey-102c8.3	1.1484e-44	0.516906	0.372	0.285	2.29679e-41	1	si:dkey-102c8.3
arg2	1.73889e-41	0.511204	0.373	0.284	3.47778e-38	1	arg2
foxq1b	1.94722e-40	0.499497	0.43	0.382	3.89445e-37	1	foxq1b
plecb	0.00558155	0.480514	0.276	0.316	1	1	plecb
odc1	1.07196e-05	0.466163	0.245	0.28	0.0214392	1	odc1
mmp30	5.38205e-87	0.464038	0.341	0.145	1.07641e-83	1	mmp30
pnp5a	1.64004e-24	0.436503	0.429	0.376	3.28008e-21	1	pnp5a
tmsb1	7.34056e-233	0.420894	0.996	0.969	1.46811e-229	1	tmsb1
si:dkey-91f15.1	1.03708e-159	0.416007	0.398	0.187	2.07417e-156	1	si:dkey-91f15.1
ch25h	8.35578e-09	0.414817	0.326	0.313	1.67116e-05	1	ch25h
cxcr4a	1.41445e-31	0.413098	0.4	0.345	2.82891e-28	1	cxcr4a
zgc:153911	1.36524e-35	0.402454	0.582	0.557	2.73049e-32	1	zgc:153911
postnb	1.8172e-57	0.399823	0.297	0.156	3.6344e-54	1	postnb
CR855311.1	1.34645e-15	0.392989	0.262	0.198	2.69291e-12	1	CR855311.1
cd44a	9.90212e-06	0.363888	0.51	0.513	0.0198042	1	cd44a
tuba8l4	1.23879e-22	0.356292	0.698	0.65	2.47758e-19	1	tuba8l4
zgc:92360	0.000313938	0.353932	0.239	0.275	0.627877	1	zgc:92360
arpc1b	7.22309e-42	0.337767	0.299	0.204	1.44462e-38	1	arpc1b
cd74a	2.45275e-31	0.320533	0.627	0.59	4.9055e-28	1	cd74a
si:ch211-132p1.3	2.33576e-63	0.300422	0.413	0.328	4.67153e-60	1	si:ch211-132p1.3
her6	4.55686e-74	0.289486	0.409	0.286	9.11371e-71	1	her6
actb1	9.53515e-86	0.284308	0.965	0.925	1.90703e-82	1	actb1
col1a1b	3.84674e-36	0.277291	0.361	0.253	7.69348e-33	1	col1a1b
dusp2	1.85902e-76	0.275939	0.385	0.245	3.71803e-73	1	dusp2
hsp70l	1.28923e-73	0.263532	0.865	0.716	2.57847e-70	1	hsp70l
dnajb1b	2.06259e-26	0.263123	0.504	0.44	4.12518e-23	1	dnajb1b
bhlha9	1.14295e-06	0.260955	0.373	0.355	0.00228591	1	bhlha9
si:busm1-266f07.2	3.72906e-16	0.257158	0.501	0.499	7.45811e-13	1	si:busm1-266f07.2
cfl1l	6.64401e-76	0.253689	0.963	0.944	1.3288e-72	1	cfl1l
apnl	1.00632e-37	0.795776	0.585	0.582	2.01264e-34	2	apnl		Epidemal cell
pcna	8.38427e-34	0.722473	0.554	0.534	1.67685e-30	2	pcna
nccrp1	1.49829e-117	0.718858	0.856	0.772	2.99657e-114	2	nccrp1
fabp3	5.76001e-105	0.571486	0.798	0.677	1.152e-101	2	fabp3
saa	6.58772e-21	0.513605	0.463	0.458	1.31754e-17	2	saa
tubb2b	9.08768e-21	0.511345	0.534	0.513	1.81754e-17	2	tubb2b
krt94	1.00791e-10	0.491683	0.35	0.493	2.01582e-07	2	krt94
gstp1	3.75076e-78	0.488914	0.851	0.781	7.50153e-75	2	gstp1
npm1a	3.70935e-14	0.471533	0.555	0.575	7.4187e-11	2	npm1a
tuba8l	8.35036e-36	0.435571	0.643	0.601	1.67007e-32	2	tuba8l
krt17	3.54826e-25	0.42496	0.716	0.747	7.09651e-22	2	krt17
mgst1.2	0.000983062	0.4238	0.338	0.478	1	2	mgst1.2
anxa2a	6.8296e-76	0.42066	0.881	0.811	1.36592e-72	2	anxa2a
cldna	1.45808e-11	0.413391	0.587	0.636	2.91617e-08	2	cldna
ppdpfb	4.02476e-32	0.407739	0.537	0.482	8.04952e-29	2	ppdpfb
tubb4b	2.44606e-78	0.40568	0.868	0.779	4.89212e-75	2	tubb4b
jac4	6.3744e-22	0.373216	0.223	0.402	1.27488e-18	2	jac4
ice2	6.37357e-10	0.369503	0.264	0.41	1.27471e-06	2	ice2
si:dkeyp-32g11.8	3.84147e-29	0.368104	0.241	0.434	7.68293e-26	2	si:dkeyp-32g11.8
mcm2	1.228e-11	0.353117	0.268	0.428	2.456e-08	2	mcm2
mcm6	8.04923e-14	0.345051	0.268	0.421	1.60985e-10	2	mcm6
krt18	1.26677e-33	0.328177	0.79	0.738	2.53355e-30	2	krt18
tuba8l41	3.25953e-21	0.318977	0.678	0.656	6.51906e-18	2	tuba8l4
hmgn2	2.75769e-16	0.301996	0.387	0.378	5.51538e-13	2	hmgn2
alox5b.2	9.71963e-21	0.288771	0.166	0.27	1.94393e-17	2	alox5b.2
fen1	1.33159e-06	0.287935	0.229	0.281	0.00266319	2	fen1
si:ch211-156b7.4	3.31524e-19	0.281619	0.257	0.273	6.63048e-16	2	si:ch211-156b7.4
si:ch211-117l17.61	8.1614e-14	0.261674	0.295	0.45	1.63228e-10	2	si:ch211-117l17.6
mcm4	3.14629e-26	0.259478	0.184	0.363	6.29257e-23	2	mcm4
krt93	1.41571e-219	2.00553	0.72	0.548	2.83142e-216	3	krt93		Epidemal cell_mal high
si:dkeyp-32g11.81	2.4675e-14	1.76579	0.389	0.409	4.93501e-11	3	si:dkeyp-32g11.8
mal	9.0486e-269	1.72464	0.745	0.543	1.80972e-265	3	mal
jac41	5.06078e-09	1.5924	0.358	0.378	1.01216e-05	3	jac4
CU855711.1	3.22914e-18	1.54205	0.299	0.285	6.45829e-15	3	CU855711.1
krt4	0	1.53102	0.994	0.83	0	3	krt4
krt181	0	1.52658	0.952	0.713	0	3	krt18
agr1	1.48378e-209	1.50841	0.741	0.558	2.96756e-206	3	agr1
si:ch211-153b23.5	2.67621e-23	1.30526	0.375	0.363	5.35242e-20	3	si:ch211-153b23.5
pkp1b	8.71399e-109	1.22052	0.614	0.527	1.7428e-105	3	pkp1b
tgm5l	2.15289e-57	1.20528	0.507	0.474	4.30579e-54	3	tgm5l
krt96	0	1.19988	0.914	0.696	0	3	krt96
krt97	0	1.15683	0.979	0.844	0	3	krt97
zgc:153665	1.02864e-115	1.11456	0.636	0.5	2.05728e-112	3	zgc:153665
krt941	0.000346597	1.11378	0.417	0.481	0.693193	3	krt94
nccrp11	8.67099e-260	1.11086	0.919	0.763	1.7342e-256	3	nccrp1
krt1-19d	0.00418449	1.03533	0.421	0.476	1	3	krt1-19d
abl2	9.5571e-24	0.957789	0.457	0.455	1.91142e-20	3	abl2
cd9b	1.86062e-98	0.919911	0.652	0.544	3.72123e-95	3	cd9b
zgc:111983	0.000211888	0.91933	0.408	0.453	0.423775	3	zgc:111983
anxa1b	3.91911e-20	0.871489	0.503	0.53	7.83822e-17	3	anxa1b
crip1	3.21323e-141	0.852574	0.72	0.466	6.42646e-138	3	crip1
zgc:173729	1.08962e-39	0.830525	0.532	0.526	2.17923e-36	3	zgc:173729
anxa1c	4.23805e-26	0.827429	0.507	0.504	8.47609e-23	3	anxa1c
txn	2.72958e-140	0.802236	0.731	0.52	5.45916e-137	3	txn
si:ch211-195b11.3	2.96186e-13	0.799691	0.487	0.52	5.92371e-10	3	si:ch211-195b11.3
selenow2b	7.39695e-35	0.799406	0.527	0.516	1.47939e-31	3	selenow2b
si:ch211-157c3.4	2.18122e-06	0.784459	0.36	0.41	0.00436244	3	si:ch211-157c3.4
zgc:193505	4.8729e-19	0.759101	0.558	0.576	9.74579e-16	3	zgc:193505
ywhaz	8.85839e-203	0.745343	0.941	0.838	1.77168e-199	3	ywhaz
degs2	0.00915563	0.706756	0.312	0.366	1	3	degs2
CABZ01101977.1	3.4898e-24	0.689977	0.323	0.313	6.9796e-21	3	CABZ01101977.1
ap1s3b	7.99698e-06	0.68117	0.37	0.419	0.015994	3	ap1s3b
gsto2	2.09335e-29	0.668744	0.531	0.516	4.18671e-26	3	gsto2
gmds	0.000263395	0.657827	0.262	0.302	0.526791	3	gmds
ppdpfb1	1.20643e-105	0.65518	0.662	0.463	2.41286e-102	3	ppdpfb
krt171	9.1967e-59	0.648904	0.768	0.739	1.83934e-55	3	krt17
si:dkey-87o1.2	2.47118e-08	0.627416	0.24	0.343	4.94237e-05	3	si:dkey-87o1.2
apnl1	5.53123e-24	0.578939	0.578	0.583	1.10625e-20	3	apnl
si:dkeyp-27c8.2	1.04092e-06	0.554358	0.335	0.384	0.00208185	3	si:dkeyp-27c8.2
evpla	5.25642e-05	0.541067	0.271	0.379	0.105128	3	evpla
anxa2a1	3.62703e-107	0.532533	0.909	0.807	7.25405e-104	3	anxa2a
krt8	5.20662e-74	0.514192	0.525	0.366	1.04132e-70	3	krt8
cxcl14	4.60064e-26	0.487378	0.282	0.28	9.20128e-23	3	cxcl14
mbd2	3.05528e-09	0.485354	0.312	0.36	6.11056e-06	3	mbd2
rhcgl1	0.00014848	0.473006	0.234	0.332	0.29696	3	rhcgl1
CR382370.2	0.00109574	0.446941	0.272	0.38	1	3	CR382370.2
gstp11	1.62796e-22	0.396868	0.785	0.792	3.25592e-19	3	gstp1
ezra	3.58629e-12	0.38288	0.175	0.266	7.17257e-09	3	ezra
phlda21	8.81033e-27	0.376394	0.706	0.688	1.76207e-23	3	phlda2
anxa1a	2.14874e-70	0.375468	0.943	0.901	4.29748e-67	3	anxa1a
ice21	3.67544e-06	0.373609	0.271	0.408	0.00735088	3	ice2
anxa3a	0.00771358	0.372701	0.266	0.363	1	3	anxa3a
cldna1	4.5433e-07	0.371065	0.577	0.637	0.000908659	3	cldna
si:ch211-117m20.5	0.000123177	0.357793	0.259	0.303	0.246354	3	si:ch211-117m20.5
CR318588.1	1.04939e-108	0.353236	0.962	0.923	2.09878e-105	3	CR318588.1
si:ch211-161h7.8	0.0014388	0.352397	0.264	0.282	1	3	si:ch211-161h7.8
hpgd	9.61849e-21	0.328765	0.249	0.254	1.9237e-17	3	hpgd
cldnb	1.31667e-27	0.326094	0.71	0.692	2.63334e-24	3	cldnb
slc25a5	7.66189e-91	0.319856	0.992	0.973	1.53238e-87	3	slc25a5
igfbp1a	0.0024671	0.308911	0.259	0.373	1	3	igfbp1a
sult6b1	4.94819e-14	0.307319	0.312	0.313	9.89638e-11	3	sult6b1
TSTA3	5.82737e-19	0.302487	0.2	0.342	1.16547e-15	3	TSTA3
npm1a1	1.86457e-10	0.301985	0.553	0.575	3.72915e-07	3	npm1a
si:busm1-57f23.1	0.00232924	0.291116	0.283	0.4	1	3	si:busm1-57f23.1
plscr3b	9.89208e-17	0.282264	0.258	0.276	1.97842e-13	3	plscr3b
adipor2	6.47352e-11	0.281387	0.227	0.253	1.2947e-07	3	adipor2
serpinb1l4	5.61248e-06	0.277993	0.433	0.57	0.011225	3	serpinb1l4
CR318588.3	0.00850462	0.26915	0.4	0.544	1	3	CR318588.3
dusp5	0.00789021	0.251056	0.251	0.346	1	3	dusp5
cfl1	3.7445e-97	0.808197	0.696	0.205	7.48901e-94	4	cfl1		Blastema cell
tuba8l3	1.90214e-94	0.77843	0.296	0.1	3.80427e-91	4	tuba8l3
hmgn21	4.23432e-27	0.739234	0.662	0.344	8.46863e-24	4	hmgn2
tuba1c	2.24777e-81	0.713817	0.305	0.163	4.49554e-78	4	tuba1c
h2afx	0.00302061	0.705947	0.489	0.21	1	4	h2afx
pcna1	4.92002e-182	0.689567	0.907	0.49	9.84003e-179	4	pcna
tyrp1b	0	0.669669	0.823	0.126	0	4	tyrp1b
and1	4.44146e-35	0.664219	0.339	0.042	8.88291e-32	4	and1
rrm2	9.24452e-170	0.646777	0.791	0.337	1.8489e-166	4	rrm2
si:ch211-214p16.1	0	0.635759	0.845	0.158	0	4	si:ch211-214p16.1
hmgb1b	1.60257e-125	0.579018	0.271	0.199	3.20515e-122	4	hmgb1b
ccnb1	4.75744e-19	0.568405	0.438	0.055	9.51488e-16	4	ccnb1
psmb7	1.72067e-36	0.566491	0.353	0.138	3.44133e-33	4	psmb7
si:ch211-156b7.41	2.45242e-63	0.566005	0.337	0.263	4.90484e-60	4	si:ch211-156b7.4
tuba8l1	7.71757e-85	0.562944	0.937	0.566	1.54351e-81	4	tuba8l
dkk3b	4.2183e-38	0.552715	0.353	0.096	8.4366e-35	4	dkk3b
msna	1.06695e-66	0.54854	0.289	0.134	2.13391e-63	4	msna
tubb4b1	7.51651e-41	0.541695	0.971	0.769	1.5033e-37	4	tubb4b
tnfaip6	1.3216e-90	0.53932	0.29	0.086	2.6432e-87	4	tnfaip6
BX323793.1	0	0.537707	0.669	0.054	0	4	BX323793.1
tuba1a	3.7155e-38	0.532625	0.365	0.124	7.43101e-35	4	tuba1a
mad2l1	1.30999e-46	0.524317	0.371	0.172	2.61999e-43	4	mad2l1
c1qtnf5	4.47004e-33	0.483539	0.542	0.055	8.94007e-30	4	c1qtnf5
postnb1	5.54292e-21	0.481438	0.386	0.156	1.10858e-17	4	postnb
gsta.1	5.6445e-113	0.477817	0.277	0.222	1.1289e-109	4	gsta.1
col1a2	9.29038e-12	0.474042	0.553	0.197	1.85808e-08	4	col1a2
npm1a2	6.72588e-136	0.439036	0.93	0.527	1.34518e-132	4	npm1a
zgc:110540	0	0.428854	0.811	0.142	0	4	zgc:110540
and2	6.7325e-12	0.42678	0.384	0.035	1.3465e-08	4	and2
ecrg4a	4.75969e-89	0.413645	0.292	0.106	9.51938e-86	4	ecrg4a
msx1b	1.99531e-134	0.398769	0.26	0.088	3.99062e-131	4	msx1b
tpm4a	2.39152e-25	0.394264	0.534	0.134	4.78304e-22	4	tpm4a
cd81a	6.6024e-112	0.392709	0.276	0.206	1.32048e-108	4	cd81a
fibinb	7.23707e-40	0.390431	0.338	0.088	1.44741e-36	4	fibinb
zgc:194627	1.27687e-09	0.383145	0.381	0.015	2.55374e-06	4	zgc:194627
fen11	0.00732248	0.379973	0.473	0.248	1	4	fen1
cdk1	1.33763e-08	0.372684	0.352	0.071	2.67527e-05	4	cdk1
CT573383.1	0	0.357444	0.91	0.321	0	4	CT573383.1
msx2b	1.55082e-60	0.350517	0.298	0.139	3.10163e-57	4	msx2b
cdc20	9.67415e-23	0.349582	0.357	0.03	1.93483e-19	4	cdc20
lgals2a	1.02371e-124	0.347317	0.264	0.149	2.04742e-121	4	lgals2a
tuba8l42	1.2151e-40	0.341565	0.926	0.626	2.4302e-37	4	tuba8l4
pcp4a	2.24401e-06	0.338192	0.409	0.056	0.00448803	4	pcp4a
aurkb	1.04096e-13	0.336498	0.386	0.176	2.08192e-10	4	aurkb
pmela	0	0.328403	0.76	0.11	0	4	pmela
zgc:77517	1.54583e-08	0.327188	0.555	0.179	3.09166e-05	4	zgc:77517
si:dkeyp-93a5.3	0	0.326438	0.338	0.01	0	4	si:dkeyp-93a5.3
ogn	1.19303e-123	0.319729	0.266	0.063	2.38605e-120	4	ogn
mki67	1.42935e-148	0.304287	0.583	0.101	2.8587e-145	4	mki67
tmsb	8.09955e-20	0.304177	0.435	0.033	1.61991e-16	4	tmsb
bub3	1.07992e-87	0.303524	0.674	0.264	2.15985e-84	4	bub3
col1a1a	6.28082e-48	0.302712	0.647	0.233	1.25616e-44	4	col1a1a
coro1a	0	0.297934	0.855	0.067	0	4	coro1a
jpt1b	1.75043e-102	0.291814	0.292	0.185	3.50086e-99	4	jpt1b
si:dkey-6i22.5	1.80979e-53	0.284463	0.338	0.209	3.61958e-50	4	si:dkey-6i22.5
dck	6.30814e-159	0.284443	0.596	0.122	1.26163e-155	4	dck
nusap1	1.75211e-242	0.284255	0.288	0.02	3.50422e-239	4	nusap1
mtbl	0	0.28343	0.708	0.081	0	4	mtbl
isg20	1.32155e-259	0.27735	0.778	0.234	2.64311e-256	4	isg20
rbp5	1.34921e-156	0.274399	0.258	0.094	2.69842e-153	4	rbp5
ctsk	3.31155e-19	0.268581	0.392	0.174	6.6231e-16	4	ctsk
hspa5	3.3842e-12	0.258742	0.492	0.398	6.76839e-09	4	hspa5
cdca8	1.80124e-57	0.251749	0.471	0.056	3.60247e-54	4	cdca8
anxa1c1	1.10615e-90	1.19176	0.617	0.491	2.2123e-87	5	anxa1c		Keratinocyte
krt961	1.32106e-217	1.19017	0.877	0.707	2.64212e-214	5	krt96
krt971	2.47272e-237	1.07538	0.952	0.851	4.94544e-234	5	krt97
si:dkey-193p11.2	6.63434e-258	0.999676	0.992	0.905	1.32687e-254	5	si:dkey-193p11.2
mal1	5.33609e-91	0.91837	0.662	0.559	1.06722e-87	5	mal
si:dkey-247k7.2	2.06471e-07	0.821656	0.335	0.338	0.000412943	5	Fabp1b.2
zgc:1737291	1.10464e-39	0.797231	0.554	0.523	2.20928e-36	5	zgc:173729
ccl27a	6.72003e-52	0.778984	0.665	0.609	1.34401e-48	5	ccl27a
anxa1b1	1.40423e-33	0.719158	0.541	0.524	2.80845e-30	5	anxa1b
zgc:162941	5.07445e-12	0.712934	0.471	0.499	1.01489e-08	5	zgc:162941
zgc:1935051	1.98865e-29	0.696697	0.599	0.571	3.97729e-26	5	zgc:193505
anxa3a1	6.60938e-08	0.680429	0.345	0.351	0.000132188	5	anxa3a
si:ch211-207n23.2	0.0062805	0.664462	0.242	0.261	1	5	si:ch211-207n23.2
selenow2b1	5.94243e-10	0.652527	0.489	0.521	1.18849e-06	5	selenow2b
agr11	1.53503e-55	0.635924	0.65	0.574	3.07006e-52	5	agr1
zgc:1536651	2.86932e-13	0.62654	0.516	0.519	5.73865e-10	5	zgc:153665
mid1ip1a	9.66139e-12	0.622319	0.453	0.473	1.93228e-08	5	mid1ip1a
pkp1b1	1.10448e-17	0.617602	0.531	0.54	2.20897e-14	5	pkp1b
gsto21	3.52975e-25	0.613505	0.548	0.514	7.0595e-22	5	gsto2
icn2	7.63244e-182	0.593889	0.998	0.959	1.52649e-178	5	icn2
saa1	2.20291e-06	0.585082	0.443	0.461	0.00440583	5	saa
nkx3-1	1.79601e-08	0.520022	0.338	0.324	3.59203e-05	5	nkx3-1
dsc2l	0.00434102	0.518896	0.341	0.382	1	5	dsc2l
CR318588.11	4.50647e-108	0.513447	0.973	0.923	9.01293e-105	5	CR318588.1
krt1-19d1	0.000497683	0.509378	0.43	0.473	0.995367	5	krt1-19d
cldnb1	1.52544e-45	0.496728	0.728	0.69	3.05089e-42	5	cldnb
elf3	6.57886e-07	0.487032	0.28	0.399	0.00131577	5	elf3
CR318588.31	4.86392e-08	0.464893	0.478	0.53	9.72784e-05	5	CR318588.3
cldna2	6.09286e-05	0.430845	0.569	0.636	0.121857	5	cldna
jac1	4.85569e-08	0.420283	0.269	0.383	9.71139e-05	5	jac1
cd74a1	1.82778e-07	0.411518	0.576	0.6	0.000365556	5	cd74a
si:ch211-79k12.1	3.21437e-31	0.391286	0.223	0.395	6.42875e-28	5	si:ch211-79k12.1
krt172	5.03949e-13	0.390015	0.723	0.745	1.0079e-09	5	krt17
ywhaz1	7.58723e-40	0.386969	0.884	0.848	1.51745e-36	5	ywhaz
si:dkey-248g15.31	4.20449e-87	0.380269	0.991	0.965	8.40899e-84	5	si:dkey-248g15.3
cd74b1	0.00838127	0.36679	0.595	0.634	1	5	cd74b
plekhf1	3.99922e-24	0.358394	0.157	0.291	7.99845e-21	5	plekhf1
gmds1	3.14438e-16	0.35832	0.17	0.312	6.28876e-13	5	gmds
rab25a	0.00178997	0.356328	0.336	0.45	1	5	rab25a
si:dkey-16l2.20	0.00856698	0.31958	0.245	0.286	1	5	si:dkey-16l2.20
irf1b	0.000122343	0.292197	0.359	0.463	0.244685	5	irf1b
grhl3	3.07221e-07	0.291894	0.229	0.324	0.000614443	5	grhl3
hpgd1	1.12719e-32	0.290681	0.3	0.248	2.25439e-29	5	hpgd
zgc:152791	6.78459e-09	0.28009	0.346	0.462	1.35692e-05	5	zgc:152791
mgst1.21	1.0373e-31	0.277068	0.279	0.48	2.0746e-28	5	mgst1.2
krt5	4.83511e-81	0.275788	1	0.998	9.67022e-78	5	krt5
zgc:173443	0.00934808	0.274093	0.257	0.261	1	5	zgc:173443
si:ch211-212k18.7	2.79835e-05	0.267633	0.186	0.288	0.0559671	5	si:ch211-212k18.7
CR762483.1	5.41755e-07	0.266626	0.253	0.377	0.00108351	5	CR762483.1
gig2l	1.11244e-11	0.266488	0.303	0.415	2.22488e-08	5	gig2l
si:busm1-266f07.21	1.15425e-10	0.264553	0.384	0.514	2.3085e-07	5	si:busm1-266f07.2
cxcl141	1.63599e-10	0.259764	0.276	0.28	3.27198e-07	5	cxcl14
fabp1b.2	0.000227794	2.13418	0.401	0.525	0.455587	6	fabp1b.2		Fat cell
wu:fk65c09	0.00186611	1.36019	0.288	0.309	1	6	wu:fk65c09
zgc:172053	2.69252e-23	1.2817	0.176	0.362	5.38504e-20	6	zgc:172053
hsd17b7	9.84993e-05	0.934245	0.399	0.463	0.196999	6	hsd17b7
agr2	5.22003e-35	0.79677	0.053	0.258	1.04401e-31	6	agr2
zgc:1629411	3.47791e-09	0.743143	0.451	0.501	6.95582e-06	6	zgc:162941
icn21	3.06893e-262	0.735008	0.998	0.96	6.13786e-259	6	icn2
aldob	2.67746e-11	0.642722	0.334	0.352	5.35491e-08	6	aldob
cd74a2	6.88229e-28	0.64113	0.598	0.597	1.37646e-24	6	cd74a
thy11	4.87884e-27	0.599185	0.543	0.521	9.75768e-24	6	thy1
cfd1	2.55046e-19	0.577605	0.547	0.549	5.10092e-16	6	cfd
si:busm1-266f07.22	0.000401175	0.576461	0.439	0.507	0.80235	6	si:busm1-266f07.2
cd74b2	1.07579e-24	0.573089	0.622	0.63	2.15157e-21	6	cd74b
saa2	1.31226e-15	0.562851	0.449	0.46	2.62452e-12	6	saa
si:dkey-193p11.21	2.47812e-107	0.543885	0.953	0.91	4.95623e-104	6	si:dkey-193p11.2
gstp12	3.48823e-75	0.520341	0.864	0.782	6.97647e-72	6	gstp1
cldna3	1.36219e-05	0.488768	0.56	0.637	0.0272438	6	cldna
CR318588.32	0.000429464	0.430542	0.413	0.537	0.858928	6	CR318588.3
CR318588.12	1.16497e-81	0.420486	0.94	0.927	2.32994e-78	6	CR318588.1
krt91	5.34956e-174	0.410367	0.999	0.997	1.06991e-170	6	krt91
stmn1a	1.25424e-11	0.397012	0.358	0.368	2.50848e-08	6	stmn1a
icn	2.12718e-280	0.391722	1	1	4.25437e-277	6	icn
ifi30	1.40367e-05	0.372289	0.287	0.321	0.0280734	6	ifi30
CR762483.11	2.36455e-12	0.334232	0.22	0.381	4.72911e-09	6	CR762483.1
krt173	4.25325e-08	0.33127	0.681	0.75	8.5065e-05	6	krt17
cldnb2	1.89437e-07	0.305869	0.628	0.703	0.000378874	6	cldnb
serpinb1l41	0.00185797	0.297211	0.418	0.567	1	6	serpinb1l4
CABZ01073795.1	2.57969e-09	0.295975	0.29	0.428	5.15939e-06	6	CABZ01073795.1
irf1b1	4.19225e-11	0.279075	0.315	0.467	8.38449e-08	6	irf1b
cxcl18a.11	0.00964489	0.271974	0.253	0.309	1	6	cxcl18a.1
krt51	2.53462e-85	0.269455	1	0.998	5.06925e-82	6	krt5
si:ch211-106h4.12	9.98902e-133	1.88504	0.605	0.225	1.9978e-129	7	si:ch211-106h4.12		Blastema cell_rgs5b high
rgs5b	5.2056e-31	1.56568	0.459	0.166	1.04112e-27	7	rgs5b
bhmt	3.22446e-43	1.55036	0.488	0.146	6.44891e-40	7	bhmt
hsp70.1	8.72589e-120	1.40598	0.858	0.573	1.74518e-116	7	hsp70.1
rbp41	4.63906e-262	1.3855	0.907	0.525	9.27812e-259	7	rbp4
hsp90aa1.2	2.09973e-142	1.36705	0.845	0.541	4.19945e-139	7	hsp90aa1.2
hgd	2.4107e-07	1.35079	0.394	0.13	0.00048214	7	hgd
gyg1b	5.35469e-20	1.33557	0.444	0.21	1.07094e-16	7	gyg1b
cyr61	6.19735e-60	1.3281	0.52	0.249	1.23947e-56	7	cyr61
angptl7	0.000124564	1.30909	0.359	0.117	0.249128	7	angptl7
hpdb	1.09844e-278	1.30045	0.66	0.199	2.19687e-275	7	hpdb
wu:fj16a03	3.3812e-32	1.26869	0.565	0.379	6.76241e-29	7	wu:fj16a03
gstm.1	1.63141e-115	1.23429	0.62	0.296	3.26282e-112	7	gstm.1
cyp26b1	4.07215e-103	1.21915	0.545	0.165	8.14431e-100	7	cyp26b1
hapln1a	2.00132e-198	1.20794	0.653	0.203	4.00264e-195	7	hapln1a
lgals2a1	1.56382e-17	1.18082	0.396	0.142	3.12764e-14	7	lgals2a
hsp70.2	6.26901e-96	1.18034	0.86	0.639	1.2538e-92	7	hsp70.2
hsp70l1	2.48158e-124	1.09847	0.942	0.727	4.96317e-121	7	hsp70l
ptgdsb.21	8.31259e-147	1.05917	0.847	0.574	1.66252e-143	7	ptgdsb.2
rsrp1	4.39878e-109	1.0199	0.724	0.407	8.79756e-106	7	rsrp1
f3b	9.24646e-191	0.996686	0.575	0.164	1.84929e-187	7	f3b
cxcl12a	3.4413e-61	0.995623	0.495	0.141	6.88261e-58	7	cxcl12a
hsp70.3	3.9614e-59	0.993375	0.8	0.609	7.9228e-56	7	hsp70.3
fosab	2.41305e-85	0.974552	0.833	0.621	4.8261e-82	7	fosab
abi3bpb	2.97095e-18	0.965346	0.255	0.168	5.94191e-15	7	abi3bpb
pah	8.44488e-06	0.948631	0.369	0.124	0.0168898	7	pah
si:dkey-4p15.3	3.80836e-191	0.93178	0.508	0.088	7.61673e-188	7	si:dkey-4p15.3
col1a1b1	2.26484e-74	0.911578	0.602	0.245	4.52968e-71	7	col1a1b
dnajb1b1	5.26332e-74	0.907035	0.717	0.429	1.05266e-70	7	dnajb1b
clec3ba	3.66589e-06	0.898605	0.332	0.072	0.00733177	7	clec3ba
zgc:775171	2.91564e-07	0.878946	0.418	0.204	0.000583128	7	zgc:77517
GSTZ1	0.00415153	0.877947	0.328	0.135	1	7	GSTZ1
serpinh1b	7.35881e-149	0.859028	0.557	0.115	1.47176e-145	7	serpinh1b
selenop	8.65666e-08	0.845513	0.38	0.197	0.000173133	7	selenop
gsta.11	6.78332e-139	0.842482	0.594	0.197	1.35666e-135	7	gsta.1
cd81a1	0.00707345	0.837508	0.372	0.2	1	7	cd81a
si:ch211-1a19.3	1.83443e-41	0.821987	0.256	0.257	3.66886e-38	7	si:ch211-1a19.3
f13a1b	8.45764e-87	0.813229	0.456	0.063	1.69153e-83	7	f13a1b
col1a1a1	6.06133e-20	0.782899	0.491	0.261	1.21227e-16	7	col1a1a
thbs3a	3.15434e-89	0.761879	0.488	0.108	6.30868e-86	7	thbs3a
si:dkey-8k3.2	2.73916e-35	0.757935	0.266	0.197	5.47831e-32	7	si:dkey-8k3.2
rgs5a	0.0081708	0.757507	0.351	0.139	1	7	rgs5a
alpi.1	7.67229e-05	0.755389	0.255	0.082	0.153446	7	alpi.1
si:dkey-282h22.5	4.08066e-11	0.743544	0.268	0.029	8.16131e-08	7	si:dkey-282h22.5
dio1	2.57198e-32	0.739451	0.418	0.143	5.14395e-29	7	dio1
ifitm1	1.65611e-116	0.725372	0.506	0.073	3.31222e-113	7	ifitm1
tat	0	0.719066	0.637	0.098	0	7	tat
krt81	8.6033e-27	0.708258	0.588	0.371	1.72066e-23	7	krt8
jun	9.00928e-33	0.703368	0.704	0.519	1.80186e-29	7	jun
mcl1a	2.14862e-11	0.698847	0.675	0.618	4.29724e-08	7	mcl1a
postna	5.08592e-67	0.681162	0.471	0.129	1.01718e-63	7	postna
mfap5	0	0.667254	0.606	0.115	0	7	mfap5
zfp36l1b	1.56694e-47	0.659592	0.231	0.28	3.13388e-44	7	zfp36l1b
cxcl18b	8.65014e-07	0.658916	0.348	0.311	0.00173003	7	cxcl18b
vim	1.1951e-24	0.626527	0.275	0.149	2.39021e-21	7	vim
ppp1r3ca	1.23191e-39	0.611853	0.397	0.054	2.46383e-36	7	ppp1r3ca
olfml3b	0.00769866	0.604427	0.292	0.096	1	7	olfml3b
lxn	4.2059e-23	0.598069	0.396	0.133	8.4118e-20	7	lxn
aspn	5.97196e-138	0.5849	0.509	0.084	1.19439e-134	7	aspn
col12a1a	3.16329e-06	0.583451	0.313	0.116	0.00632658	7	col12a1a
ccl25b1	7.29839e-08	0.566743	0.4	0.426	0.000145968	7	ccl25b
col6a1	0.000172623	0.557336	0.268	0.097	0.345246	7	col6a1
sparc1	3.15031e-08	0.556543	0.488	0.32	6.30062e-05	7	sparc
tspan4b	3.03459e-13	0.549445	0.352	0.069	6.06918e-10	7	tspan4b
fhl1a	8.82604e-252	0.538296	0.605	0.166	1.76521e-248	7	fhl1a
col5a1	4.7969e-52	0.528978	0.443	0.121	9.5938e-49	7	col5a1
zgc:56585	4.10179e-55	0.498285	0.398	0.044	8.20358e-52	7	zgc:56585
im:7152348	0.000509243	0.495572	0.389	0.212	1	7	im:7152348
ptgdsb.11	1.47186e-149	0.491297	0.975	0.791	2.94372e-146	7	ptgdsb.1
fibinb1	2.5163e-37	0.486205	0.4	0.092	5.0326e-34	7	fibinb
tpm4a1	3.82008e-07	0.47397	0.284	0.169	0.000764016	7	tpm4a
tagln	1.1362e-73	0.46973	0.33	0.087	2.27239e-70	7	tagln
lrrc15	4.29458e-153	0.462803	0.465	0.046	8.58916e-150	7	lrrc15
cfl11	4.34207e-06	0.452302	0.316	0.255	0.00868414	7	cfl1
msna1	0.00533775	0.451504	0.302	0.138	1	7	msna
mustn1a	5.54402e-244	0.451088	0.526	0.047	1.1088e-240	7	mustn1a
gstm.31	9.97773e-92	0.450951	0.741	0.488	1.99555e-88	7	gstm.3
igf2a	2.4279e-27	0.443724	0.251	0.218	4.85581e-24	7	igf2a
gas1a	1.433e-20	0.419312	0.409	0.176	2.86599e-17	7	gas1a
cav2	3.42617e-112	0.417327	0.176	0.301	6.85233e-109	7	cav2
loxl2b	5.59089e-06	0.416995	0.26	0.037	0.0111818	7	loxl2b
igfbp2a	1.38368e-220	0.415102	0.463	0.074	2.76736e-217	7	igfbp2a
si:ch211-67e16.11	5.0717e-96	0.407568	0.363	0.113	1.01434e-92	7	si:ch211-67e16.11
mgp	3.87676e-24	0.395687	0.38	0.194	7.75351e-21	7	mgp
CR855311.11	7.06377e-35	0.394433	0.465	0.188	1.41275e-31	7	CR855311.1
id2a	2.90427e-07	0.388758	0.52	0.376	0.000580854	7	id2a
col5a2a	1.88795e-30	0.384524	0.376	0.084	3.7759e-27	7	col5a2a
fhl1b	2.9492e-62	0.383606	0.418	0.064	5.8984e-59	7	fhl1b
jpt1b1	4.54922e-05	0.382628	0.262	0.191	0.0909844	7	jpt1b
ryr3	2.51522e-218	0.382618	0.525	0.097	5.03044e-215	7	ryr3
thbs4b	4.80078e-68	0.382368	0.382	0.043	9.60157e-65	7	thbs4b
ttc36	8.49492e-202	0.37687	0.579	0.152	1.69898e-198	7	ttc36
mknk2b	1.01287e-07	0.371661	0.275	0.183	0.000202574	7	mknk2b
hmox1a	2.65689e-21	0.370897	0.26	0.234	5.31378e-18	7	hmox1a
ecrg4a1	1.38529e-33	0.368644	0.387	0.104	2.77058e-30	7	ecrg4a
crabp1b	1.17357e-36	0.365263	0.327	0.113	2.34715e-33	7	crabp1b
ucmaa	3.64159e-86	0.359246	0.514	0.25	7.28318e-83	7	ucmaa
ckba	1.68519e-28	0.350582	0.26	0.275	3.37037e-25	7	ckba
gch1	8.1159e-285	0.343251	0.558	0.059	1.62318e-281	7	gch1
twist2	8.27089e-155	0.339485	0.492	0.068	1.65418e-151	7	twist2
NC-002333.4	6.95157e-51	0.338143	0.985	0.943	1.39031e-47	7	NC-002333.4
krt151	2.70461e-42	0.322655	0.937	0.791	5.40922e-39	7	krt15
fosl1a	1.14829e-27	0.315239	0.275	0.256	2.29658e-24	7	fosl1a
myo1ca	4.8837e-62	0.310025	0.436	0.108	9.76739e-59	7	myo1ca
hoxc13b	8.01978e-66	0.297691	0.407	0.062	1.60396e-62	7	hoxc13b
htra1a	2.45245e-189	0.291152	0.516	0.078	4.9049e-186	7	htra1a
amotl2a	1.37865e-65	0.287954	0.489	0.193	2.7573e-62	7	amotl2a
cd63	0.00114525	0.277954	0.489	0.339	1	7	cd63
scinla1	2.72073e-84	0.27143	0.652	0.387	5.44145e-81	7	scinla
tmsb4x1	1.44405e-20	0.266185	0.968	0.929	2.8881e-17	7	tmsb4x
fstl3	4.49097e-16	0.265936	0.41	0.17	8.98194e-13	7	fstl3
crip11	1.07663e-05	0.265324	0.597	0.493	0.0215326	7	crip1
wif1	1.77216e-80	0.262736	0.41	0.163	3.54433e-77	7	wif1
fstl1b	1.08533e-96	0.258884	0.424	0.041	2.17065e-93	7	fstl1b
zfand2a	1.47744e-102	0.253699	0.575	0.261	2.95487e-99	7	zfand2a
cyp26b11	1.82982e-52	1.56771	0.61	0.175	3.65965e-49	8	cyp26b1		Blastema cell_cyp26b1 high
cygb1	2.79762e-11	1.301	0.451	0.062	5.59525e-08	8	cygb1
wu:fj16a031	4.46826e-180	1.26887	0.872	0.37	8.93652e-177	8	wu:fj16a03
zgc:775172	2.06004e-90	1.18474	0.726	0.196	4.12009e-87	8	zgc:77517
col6a3	9.7064e-19	1.09497	0.493	0.089	1.94128e-15	8	col6a3
col12a1a1	0.000100612	1.0879	0.442	0.117	0.201223	8	col12a1a
lum	5.50117e-15	1.06631	0.496	0.127	1.10023e-11	8	lum
hapln1a1	3.0719e-246	1.04433	0.821	0.21	6.14379e-243	8	hapln1a
cd81a2	0.00304321	1.04422	0.466	0.201	1	8	cd81a
mdka1	4.97261e-143	1.0255	0.861	0.304	9.94522e-140	8	mdka
angptl71	2.52577e-13	1.02049	0.46	0.12	5.05154e-10	8	angptl7
tuba1c1	1.00082e-14	0.976628	0.496	0.163	2.00164e-11	8	tuba1c
zgc:92630	1.72132e-30	0.957391	0.514	0.116	3.44265e-27	8	zgc:92630
tuba8l31	7.63718e-10	0.955769	0.462	0.105	1.52744e-06	8	tuba8l3
col1a1b2	1.40642e-101	0.946771	0.769	0.249	2.81284e-98	8	col1a1b
thbs3a1	0.00330946	0.92893	0.446	0.123	1	8	thbs3a
jpt1b2	0.000408644	0.892374	0.462	0.184	0.817288	8	jpt1b
cd631	3.43302e-76	0.884818	0.792	0.329	6.86603e-73	8	cd63
dcn	6.33521e-08	0.882727	0.312	0.073	0.000126704	8	dcn
cyr611	1.30583e-53	0.875709	0.648	0.252	2.61165e-50	8	cyr61
ponzr1	1.16521e-26	0.874779	0.542	0.109	2.33041e-23	8	ponzr1
psmb71	1.54548e-05	0.852051	0.439	0.149	0.0309096	8	psmb7
prrx1a	0.000788591	0.851356	0.439	0.106	1	8	prrx1a
col1a1a2	1.58736e-90	0.814822	0.76	0.255	3.17472e-87	8	col1a1a
crabp2b	1.30593e-15	0.802297	0.312	0.09	2.61186e-12	8	crabp2b
tagln1	0.000886977	0.798845	0.365	0.093	1	8	tagln
abi3bpb1	2.62583e-114	0.793387	0.677	0.151	5.25165e-111	8	abi3bpb
tnfaip61	8.28731e-17	0.781065	0.502	0.089	1.65746e-13	8	tnfaip6
col5a2a1	3.77375e-05	0.770857	0.338	0.096	0.0754749	8	col5a2a
fn1b	1.83025e-25	0.768562	0.523	0.163	3.66051e-22	8	fn1b
col1a21	3.90507e-84	0.754881	0.729	0.213	7.81014e-81	8	col1a2
si:ch211-106h4.121	3.06689e-222	0.747677	0.823	0.227	6.13378e-219	8	si:ch211-106h4.12
ecrg4a2	4.30708e-21	0.74556	0.505	0.108	8.61416e-18	8	ecrg4a
postna1	2.05088e-111	0.744829	0.634	0.133	4.10175e-108	8	postna
col6a11	4.6849e-20	0.739369	0.478	0.092	9.36981e-17	8	col6a1
fhl1b1	9.79765e-22	0.737278	0.291	0.082	1.95953e-18	8	fhl1b
aspn1	9.98654e-13	0.728571	0.31	0.108	1.99731e-09	8	aspn
msx3	8.43122e-18	0.7191	0.273	0.065	1.68624e-14	8	msx3
fhl1a1	0	0.715903	0.827	0.17	0	8	fhl1a
dkk3b1	0.00418384	0.708245	0.428	0.11	1	8	dkk3b
mfap2	7.72479e-16	0.708145	0.296	0.087	1.54496e-12	8	mfap2
cfl12	8.28367e-66	0.708141	0.726	0.237	1.65673e-62	8	cfl1
ifitm11	6.04675e-21	0.700533	0.285	0.098	1.20935e-17	8	ifitm1
htra1b	3.8226e-05	0.696109	0.345	0.142	0.0764521	8	htra1b
fkbp9	1.13512e-11	0.680687	0.307	0.146	2.27023e-08	8	fkbp9
pdgfrl	3.05573e-18	0.679894	0.28	0.058	6.11145e-15	8	pdgfrl
msna2	1.78764e-05	0.675214	0.446	0.137	0.0357528	8	msna
ctsla	1.71735e-86	0.672032	0.78	0.301	3.4347e-83	8	ctsla
tpm4a2	2.48036e-100	0.669492	0.664	0.154	4.96073e-97	8	tpm4a
lepb	4.19343e-20	0.667434	0.283	0.02	8.38687e-17	8	lepb
thbs4b1	1.25042e-05	0.663419	0.421	0.053	0.0250085	8	thbs4b
pmp22a	2.10032e-27	0.658465	0.251	0.101	4.20064e-24	8	pmp22a
krt82	2.89419e-19	0.657831	0.668	0.374	5.78839e-16	8	krt8
si:ch211-243a20.3	3.57862e-15	0.656743	0.285	0.062	7.15724e-12	8	si:ch211-243a20.3
timp2b	2.96205e-34	0.641117	0.576	0.247	5.9241e-31	8	timp2b
hsp70l2	6.22197e-49	0.624052	0.958	0.733	1.24439e-45	8	hsp70l
si:ch211-1a19.31	1.63971e-182	0.619315	0.765	0.232	3.27941e-179	8	si:ch211-1a19.3
zgc:123068	5.1969e-87	0.61564	0.711	0.312	1.03938e-83	8	zgc:123068
hmgb1b1	9.19237e-14	0.614469	0.312	0.202	1.83847e-10	8	hmgb1b
slit3	6.61001e-214	0.596854	0.708	0.109	1.322e-210	8	slit3
cx43	4.45605e-26	0.588364	0.278	0.088	8.91209e-23	8	cx43
tcima	1.71535e-39	0.584058	0.612	0.235	3.43071e-36	8	tcima
hgd1	4.62804e-12	0.582501	0.466	0.136	9.25609e-09	8	hgd
fibinb2	0.00762986	0.571043	0.421	0.101	1	8	fibinb
zfp36l1b1	4.3308e-66	0.57022	0.666	0.257	8.6616e-63	8	zfp36l1b
serpinh1b1	1.11766e-15	0.570107	0.301	0.143	2.23532e-12	8	serpinh1b
ttc361	4.93059e-73	0.555219	0.601	0.165	9.86119e-70	8	ttc36
twist1a	9.13968e-31	0.543617	0.251	0.099	1.82794e-27	8	twist1a
hspa51	1.14418e-08	0.536979	0.617	0.399	2.28836e-05	8	hspa5
rbp51	1.70912e-12	0.530082	0.462	0.095	3.41824e-09	8	rbp5
serpine1	1.11104e-08	0.527811	0.339	0.215	2.22208e-05	8	serpine1
dlx5a	3.21094e-37	0.520412	0.529	0.137	6.42189e-34	8	dlx5a
crabp1b1	9.84505e-237	0.519563	0.715	0.101	1.96901e-233	8	crabp1b
clu	2.56653e-08	0.517541	0.327	0.114	5.13306e-05	8	clu
pah1	4.5898e-24	0.505348	0.514	0.125	9.1796e-21	8	pah
sparc2	9.27021e-51	0.505039	0.758	0.312	1.85404e-47	8	sparc
hsp70.21	7.58221e-41	0.496551	0.903	0.645	1.51644e-37	8	hsp70.2
rgs5a1	5.5489e-26	0.463807	0.522	0.137	1.10978e-22	8	rgs5a
hsp70.31	2.27345e-44	0.454177	0.908	0.61	4.5469e-41	8	hsp70.3
and21	0.00073665	0.448864	0.406	0.057	1	8	and2
pcp4a1	1.32831e-38	0.444154	0.523	0.075	2.65663e-35	8	pcp4a
tph1b	2.24408e-12	0.442475	0.298	0.018	4.48815e-09	8	tph1b
spon2b	0.000425169	0.414399	0.357	0.13	0.850339	8	spon2b
wnt5a	1.54703e-89	0.407788	0.579	0.08	3.09405e-86	8	wnt5a
snai2	3.45582e-09	0.402191	0.31	0.105	6.91164e-06	8	snai2
pcolcea	0.000262994	0.400032	0.336	0.13	0.525988	8	pcolcea
CABZ01118001.1	5.88173e-141	0.386507	0.664	0.134	1.17635e-137	8	CABZ01118001.1
rnd3b	1.58398e-07	0.375562	0.444	0.123	0.000316795	8	rnd3b
npm1a3	5.88644e-57	0.37443	0.863	0.558	1.17729e-53	8	npm1a
ckba1	3.10914e-11	0.351494	0.339	0.271	6.21829e-08	8	ckba
mgp1	4.29892e-292	0.351341	0.803	0.179	8.59784e-289	8	mgp
postnb2	1.06461e-19	0.350435	0.536	0.165	2.12922e-16	8	postnb
cdo1	1.02958e-13	0.347778	0.289	0.119	2.05917e-10	8	cdo1
myo1ca1	5.63371e-107	0.346367	0.587	0.112	1.12674e-103	8	myo1ca
serpine2	4.58098e-22	0.344851	0.271	0.143	9.16196e-19	8	serpine2
thbs4a	1.18965e-307	0.34237	0.794	0.123	2.37931e-304	8	thbs4a
lrp1aa	1.05402e-28	0.342203	0.498	0.091	2.10805e-25	8	lrp1aa
mustn1a1	4.20143e-48	0.342078	0.262	0.076	8.40287e-45	8	mustn1a
rbp42	5.56362e-57	0.339636	0.913	0.537	1.11272e-53	8	rbp4
hsp90aa1.21	1.4314e-61	0.330894	0.881	0.55	2.8628e-58	8	hsp90aa1.2
cxcl18b1	6.21327e-16	0.326011	0.587	0.3	1.24265e-12	8	cxcl18b
twist21	1.62534e-30	0.325442	0.256	0.094	3.25069e-27	8	twist2
dpt	1.6366e-133	0.324272	0.671	0.133	3.2732e-130	8	dpt
zgc:109934	1.99187e-08	0.319872	0.283	0.115	3.98374e-05	8	zgc:109934
ugdh	2.11865e-28	0.309756	0.258	0.112	4.2373e-25	8	ugdh
igf2a1	9.23981e-66	0.3091	0.605	0.202	1.84796e-62	8	igf2a
vim1	3.1098e-180	0.309052	0.677	0.134	6.21959e-177	8	vim
c1qtnf51	6.87213e-14	0.307374	0.475	0.092	1.37443e-10	8	c1qtnf5
gchfr	2.19956e-33	0.301493	0.251	0.193	4.39912e-30	8	gchfr
sfrp2	0	0.29291	0.753	0.078	0	8	sfrp2
tcf12	6.09255e-176	0.292838	0.65	0.062	1.21851e-172	8	tcf12
crhbp	2.24818e-280	0.291408	0.744	0.13	4.49635e-277	8	crhbp
hsp70.11	6.90601e-46	0.287541	0.894	0.581	1.3812e-42	8	hsp70.1
kctd4	0	0.28647	0.579	0.064	0	8	kctd4
fstl31	1.08962e-26	0.283127	0.301	0.183	2.17925e-23	8	fstl3
mfap51	0	0.283007	0.785	0.123	0	8	mfap5
wnt11r	0	0.27528	0.783	0.115	0	8	wnt11r
bmp7b	2.25314e-30	0.274599	0.475	0.086	4.50627e-27	8	bmp7b
snai1a	1.08816e-11	0.272614	0.332	0.126	2.17632e-08	8	snai1a
si:ch211-156j16.1	1.65692e-254	0.272515	0.704	0.093	3.31384e-251	8	si:ch211-156j16.1
csf1a	2.12373e-05	0.267392	0.359	0.08	0.0424746	8	csf1a
adamtsl7	0	0.26491	0.762	0.118	0	8	adamtsl7
sh3gl1b	0	0.263899	0.681	0.094	0	8	sh3gl1b
rgs5b1	1.00838e-17	0.257255	0.507	0.173	2.01675e-14	8	rgs5b
svep1	1.69438e-153	0.256171	0.601	0.086	3.38877e-150	8	svep1
hpdb1	4.09789e-07	0.255587	0.502	0.222	0.000819578	8	hpdb
c7a	2.15207e-13	0.254944	0.462	0.095	4.30414e-10	8	c7a
si:dkey-12l12.1	1.50257e-24	0.254939	0.509	0.135	3.00515e-21	8	si:dkey-12l12.1
ecm1b	3.6292e-190	0.253497	0.659	0.104	7.25839e-187	8	ecm1b
carhsp1	3.69189e-15	0.251939	0.439	0.121	7.38378e-12	8	carhsp1
ccl44	4.07224e-301	0.250195	0.626	0.082	8.14448e-298	8	ccl44
cfd2	2.80848e-07	0.589588	0.561	0.548	0.000561697	9	cfd		Epidemal cell_cfd high
krt152	1.69478e-17	0.563062	0.849	0.801	3.38956e-14	9	krt15
ccl25b2	2.00742e-05	0.465429	0.439	0.423	0.0401483	9	ccl25b
thy12	0.000441767	0.418397	0.516	0.524	0.883534	9	thy1
si:dkey-238o13.4	0.000290227	0.393791	0.246	0.398	0.580453	9	si:dkey-238o13.4
icn22	3.1228e-21	0.384993	0.982	0.963	6.2456e-18	9	icn2
ccl19a.2	0.000757163	0.356849	0.253	0.405	1	9	ccl19a.2
CR318588.33	0.000265302	0.328162	0.354	0.528	0.530605	9	CR318588.3
cyp1a	7.59746e-05	0.31308	0.158	0.31	0.151949	9	cyp1a
ptgs2b	0.000102211	0.307001	0.235	0.375	0.204423	9	ptgs2b
hsd17b71	0.00454238	0.291685	0.295	0.461	1	9	hsd17b7
si:dkey-193p11.22	1.00712e-08	0.279969	0.951	0.913	2.01423e-05	9	si:dkey-193p11.2
tppp3	7.35232e-05	0.274565	0.158	0.3	0.147046	9	tppp3
capgb	0.00320994	0.273453	0.379	0.536	1	9	capgb
si:dkey-16l2.201	0.00213084	0.26673	0.13	0.285	1	9	si:dkey-16l2.20
prg4a	5.49889e-186	5.69463	0.964	0.387	1.09978e-182	10	prg4a		Blastema cell_prg4a high
si:ch1073-441p17.1	6.50896e-253	4.25144	0.968	0.268	1.30179e-249	10	si:ch1073-441p17.1
si:dkey-12l12.11	3.0463e-116	2.26064	0.819	0.137	6.09259e-113	10	si:dkey-12l12.1
serpine21	2.16147e-59	2.02827	0.729	0.135	4.32295e-56	10	serpine2
col10a1a	1.25707e-63	1.69844	0.657	0.025	2.51414e-60	10	col10a1a
tnfaip62	5.9689e-06	1.55413	0.52	0.099	0.0119378	10	tnfaip6
ifitm5	6.70618e-25	1.38619	0.578	0.009	1.34124e-21	10	ifitm5
si:ch211-76l23.41	3.10672e-118	1.21314	0.949	0.448	6.21345e-115	10	si:ch211-76l23.4
si:ch211-251b21.1	1.72532e-79	1.19632	0.661	0.054	3.45063e-76	10	si:ch211-251b21.1
col1a22	1.71753e-50	1.17462	0.758	0.225	3.43506e-47	10	col1a2
defbl1	9.51762e-79	1.16144	0.451	0.07	1.90352e-75	10	defbl1
cfl13	5.63527e-27	1.15861	0.671	0.25	1.12705e-23	10	cfl1
col1a1a3	1.9347e-47	1.0936	0.769	0.267	3.8694e-44	10	col1a1a
col1a1b3	1.28434e-53	1.06881	0.798	0.26	2.56868e-50	10	col1a1b
si:dkey-238o13.41	7.25533e-139	1.04097	0.888	0.382	1.45107e-135	10	si:dkey-238o13.4
clu1	2.00644e-29	1.0409	0.621	0.112	4.01289e-26	10	clu
sparc3	1.46394e-65	1.02753	0.877	0.32	2.92788e-62	10	sparc
mgp2	4.40174e-236	0.989428	0.899	0.192	8.80348e-233	10	mgp
phex	3.31481e-16	0.910007	0.318	0.016	6.62963e-13	10	phex
bgna	3.62047e-96	0.886651	0.289	0.001	7.24093e-93	10	bgna
serpine11	2.10536e-27	0.884976	0.657	0.211	4.21072e-24	10	serpine1
tnmd	1.18081e-10	0.859223	0.484	0.001	2.36162e-07	10	tnmd
bglap	0	0.853718	0.693	0.012	0	10	bglap
tuba8l32	4.30352e-11	0.831031	0.552	0.112	8.60704e-08	10	tuba8l3
rbfox1	1.42078e-151	0.830207	0.852	0.196	2.84157e-148	10	rbfox1
zgc:775173	8.42403e-64	0.828247	0.809	0.207	1.68481e-60	10	zgc:77517
si:busm1-57f23.11	0.000514066	0.827859	0.574	0.38	1	10	si:busm1-57f23.1
cd81b	9.81738e-18	0.824744	0.282	0.001	1.96348e-14	10	cd81b
scinla2	1.62348e-135	0.823321	0.924	0.395	3.24697e-132	10	scinla
fibina	3.59948e-226	0.814625	0.83	0.124	7.19896e-223	10	fibina
wif11	9.04756e-243	0.812982	0.892	0.166	1.80951e-239	10	wif1
fpr1	3.38422e-20	0.811532	0.513	0.019	6.76843e-17	10	fpr1
serpinh1b2	0.00603715	0.797746	0.491	0.142	1	10	serpinh1b
pmp22a1	1.16706e-58	0.773328	0.69	0.094	2.33413e-55	10	pmp22a
ndnf	4.59539e-302	0.767524	0.776	0.062	9.19078e-299	10	ndnf
krt83	2.59316e-33	0.752782	0.801	0.378	5.18632e-30	10	krt8
alcama	2.48374e-30	0.734447	0.621	0.186	4.96748e-27	10	alcama
svep11	1.28461e-301	0.714103	0.892	0.091	2.56922e-298	10	svep1
nog3	2.586e-270	0.712059	0.877	0.147	5.17201e-267	10	nog3
msna3	0.00291168	0.691596	0.502	0.143	1	10	msna
cthrc1a	7.30246e-40	0.690395	0.578	0.008	1.46049e-36	10	cthrc1a
ifitm12	4.98319e-17	0.676517	0.256	0.103	9.96639e-14	10	ifitm1
si:ch211-133n4.4	1.25847e-15	0.652509	0.278	0.065	2.51693e-12	10	si:ch211-133n4.4
dkk3b2	1.11213e-05	0.639646	0.35	0.12	0.0222426	10	dkk3b
jpt1b3	1.01085e-08	0.626389	0.542	0.189	2.02169e-05	10	jpt1b
timp2b1	4.30484e-76	0.621968	0.783	0.25	8.60967e-73	10	timp2b
fkbp91	5.8536e-07	0.618869	0.332	0.149	0.00117072	10	fkbp9
col14a1a	0	0.604714	0.874	0.008	0	10	col14a1a
htra1a1	1.70074e-39	0.588179	0.26	0.109	3.40147e-36	10	htra1a
loxa	2.81015e-16	0.554148	0.527	0.022	5.6203e-13	10	loxa
abi3bpb2	2.97525e-13	0.550097	0.588	0.165	5.95051e-10	10	abi3bpb
prss35	6.31102e-122	0.542057	0.56	0.033	1.2622e-118	10	prss35
psmb72	5.35863e-05	0.537106	0.365	0.157	0.107173	10	psmb7
id2b	3.61835e-45	0.525429	0.635	0.135	7.2367e-42	10	id2b
kcne4	3.5111e-32	0.52515	0.278	0.001	7.0222e-29	10	kcne4
ctgfa	3.86435e-135	0.521049	0.52	0.031	7.72869e-132	10	ctgfa
dpt1	1.33884e-12	0.51226	0.56	0.148	2.67767e-09	10	dpt
mxra8b	8.38246e-26	0.511355	0.599	0.109	1.67649e-22	10	mxra8b
rgcc	7.59078e-26	0.508892	0.588	0.138	1.51816e-22	10	rgcc
apoda.1	3.06406e-70	0.505696	0.419	0.077	6.12811e-67	10	apoda.1
selenon	1.81376e-18	0.489809	0.505	0.032	3.62752e-15	10	selenon
tspan36	1.15232e-07	0.487273	0.256	0.139	0.000230464	10	tspan36
cyp24a1	1.59538e-104	0.487036	0.614	0.018	3.19077e-101	10	cyp24a1
vdac3	0.00191794	0.486776	0.379	0.067	1	10	vdac3
hsp70.32	2.28647e-16	0.484804	0.877	0.618	4.57294e-13	10	hsp70.3
smim7	3.63826e-35	0.469232	0.639	0.169	7.27652e-32	10	smim7
si:ch1073-459j12.1	1.80241e-49	0.46501	0.264	0.06	3.60482e-46	10	si:ch1073-459j12.1
col6a12	8.00868e-08	0.457015	0.516	0.101	0.000160174	10	col6a1
fosab1	8.32314e-19	0.432453	0.949	0.63	1.66463e-15	10	fosab
lypc	2.2115e-53	0.429101	0.386	0.076	4.423e-50	10	lypc
pdgfrl1	6.1384e-17	0.426549	0.256	0.064	1.22768e-13	10	pdgfrl
hsp70.22	1.74142e-22	0.426317	0.953	0.65	3.48285e-19	10	hsp70.2
NC-002333.41	1.17077e-16	0.422713	0.989	0.946	2.34153e-13	10	NC-002333.4
crip12	0.00753109	0.420726	0.646	0.497	1	10	crip1
bhmt1	1.02944e-57	0.419131	0.744	0.16	2.05888e-54	10	bhmt
acvrl1	1.31716e-14	0.418101	0.329	0.108	2.63431e-11	10	acvrl1
twist1a1	1.41586e-72	0.410572	0.722	0.091	2.83173e-69	10	twist1a
tpm4a3	3.81604e-07	0.408148	0.527	0.17	0.000763208	10	tpm4a
dlx5a1	1.48977e-12	0.40478	0.307	0.152	2.97954e-09	10	dlx5a
si:ch211-156j16.11	1.96578e-236	0.404358	0.848	0.104	3.93157e-233	10	si:ch211-156j16.1
si:ch211-1a19.32	4.22227e-17	0.400271	0.61	0.248	8.44455e-14	10	si:ch211-1a19.3
crip2	1.04064e-07	0.396815	0.357	0.035	0.000208127	10	crip2
ctsz	1.38787e-08	0.382285	0.495	0.095	2.77574e-05	10	ctsz
clic2	2.81192e-184	0.379566	0.838	0.148	5.62384e-181	10	clic2
ckbb	1.32669e-20	0.377135	0.274	0.136	2.65339e-17	10	ckbb
srgn	5.48408e-89	0.376306	0.834	0.208	1.09682e-85	10	srgn
f13a1b1	7.69904e-20	0.368788	0.253	0.09	1.53981e-16	10	f13a1b
zgc:1099341	3.05886e-15	0.365984	0.26	0.12	6.11772e-12	10	zgc:109934
cd151	6.27113e-106	0.360006	0.747	0.17	1.25423e-102	10	cd151
lamb1b	6.67547e-271	0.354052	0.798	0.095	1.33509e-267	10	lamb1b
myl9a	4.68475e-10	0.351789	0.491	0.162	9.36951e-07	10	myl9a
rgs4	1.91167e-143	0.350135	0.57	0.063	3.82334e-140	10	rgs4
inhbaa	7.68559e-24	0.347885	0.538	0.055	1.53712e-20	10	inhbaa
pdia4	2.12554e-18	0.346704	0.585	0.212	4.25108e-15	10	pdia4
2019-06-01	1.03722e-06	0.340824	0.769	0.528	0.00207444	10	jun
si:ch211-214p16.11	1.6369e-57	0.335952	0.599	0.226	3.27381e-54	10	si:ch211-214p16.1
crabp2b1	1.30815e-79	0.334122	0.708	0.086	2.61629e-76	10	crabp2b
gpc1b	3.25004e-07	0.332986	0.466	0.054	0.000650008	10	gpc1b
wnt11r1	2.21542e-21	0.324636	0.581	0.136	4.43085e-18	10	wnt11r
scxa	0	0.30842	0.798	0.028	0	10	scxa
fstl32	5.72771e-96	0.307521	0.787	0.175	1.14554e-92	10	fstl3
si:dkey-21e2.13	0	0.307227	0.856	0.061	0	10	si:dkey-21e2.13
gorab	2.81804e-216	0.293209	0.859	0.091	5.63609e-213	10	gorab
ckba2	0.00131189	0.292432	0.563	0.267	1	10	ckba
smkr1	0	0.284658	0.729	0.026	0	10	smkr1
hsp70l3	2.38685e-10	0.281091	0.964	0.739	4.7737e-07	10	hsp70l
fstl1b1	0.000609764	0.265288	0.375	0.064	1	10	fstl1b
nuak1b	3.28152e-162	0.263455	0.711	0.136	6.56304e-159	10	nuak1b
tfb2m	4.07273e-129	0.2621	0.834	0.198	8.14547e-126	10	tfb2m
rbp52	1.47988e-05	0.259858	0.314	0.108	0.0295975	10	rbp5
im:7151449	0	0.256153	0.614	0.037	0	10	im:7151449
nr4a1	6.35569e-80	0.254984	0.856	0.344	1.27114e-76	10	nr4a1
grn1	4.34952e-114	4.33493	0.867	0.211	8.69904e-111	11	grn1		Granulocyte
marcksl1b	9.53076e-105	3.08621	0.836	0.155	1.90615e-101	11	marcksl1b
grn2	1.08836e-67	3.04481	0.606	0.131	2.17672e-64	11	grn2
BX908782.2	7.14623e-58	2.87052	0.77	0.145	1.42925e-54	11	BX908782.2
fcer1gl	1.60317e-99	2.72858	0.812	0.169	3.20634e-96	11	fcer1gl
zgc:775174	3.03993e-21	2.42994	0.624	0.215	6.07985e-18	11	zgc:77517
nfkbiaa	3.01294e-70	2.39293	0.891	0.42	6.02588e-67	11	nfkbiaa
BX649485.2	1.08576e-107	2.35367	0.564	0.048	2.17152e-104	11	BX649485.2
BX649485.4	0	2.28634	0.552	0.01	0	11	BX649485.4
cxcl8a	2.28495e-63	2.22324	0.733	0.217	4.5699e-60	11	cxcl8a
ckbb1	2.9088e-32	2.04154	0.6	0.133	5.8176e-29	11	ckbb
srgn1	1.00492e-31	1.94559	0.667	0.217	2.00984e-28	11	srgn
ccl34a.4	1.2862e-23	1.89976	0.352	0.013	2.57241e-20	11	ccl34a.4
lect2l	3.30809e-49	1.88511	0.618	0.118	6.61617e-46	11	lect2l
hsp90aa1.22	3.88371e-60	1.88172	0.945	0.56	7.76741e-57	11	hsp90aa1.2
hsp70.12	1.33201e-50	1.87866	0.927	0.591	2.66402e-47	11	hsp70.1
hsp70.23	6.57422e-59	1.8699	0.994	0.652	1.31484e-55	11	hsp70.2
mmp9	3.18261e-22	1.86043	0.497	0.085	6.36523e-19	11	mmp9
lgals2a2	8.56191e-22	1.80785	0.588	0.156	1.71238e-18	11	lgals2a
arl5c	1.51726e-58	1.7946	0.715	0.24	3.03451e-55	11	arl5c
pglyrp5	3.4878e-07	1.78159	0.497	0.226	0.000697561	11	pglyrp5
si:ch211-147m6.2	0	1.77828	0.545	0	0	11	si:ch211-147m6.2
ncf1	0	1.73911	0.618	0.019	0	11	ncf1
tppp	2.10591e-13	1.73655	0.388	0.019	4.21182e-10	11	tppp
cd632	9.16019e-22	1.71204	0.727	0.345	1.83204e-18	11	cd63
spi1b	2.90892e-160	1.70779	0.588	0.001	5.81783e-157	11	spi1b
tnfb	5.17555e-17	1.70307	0.43	0.058	1.03511e-13	11	tnfb
rsrp11	8.89609e-45	1.6795	0.842	0.426	1.77922e-41	11	rsrp1
si:ch211-284o19.8	1.12314e-229	1.65983	0.564	0.022	2.24627e-226	11	si:ch211-284o19.8
NPC2	0.0001376	1.65231	0.279	0.02	0.275201	11	NPC2
npsn	0.000272249	1.64953	0.303	0.01	0.544498	11	npsn
sqstm1	1.36652e-30	1.6358	0.63	0.205	2.73304e-27	11	sqstm1
hsp70.33	5.91024e-43	1.63331	0.903	0.62	1.18205e-39	11	hsp70.3
nfkbiab	3.24796e-44	1.63115	0.897	0.574	6.49592e-41	11	nfkbiab
coro1a1	4.17772e-08	1.62462	0.473	0.15	8.35543e-05	11	coro1a
ctsla1	4.32326e-11	1.59405	0.533	0.321	8.64653e-08	11	ctsla
mmp13a	3.92929e-38	1.59299	0.479	0.031	7.85859e-35	11	mmp13a
cfl14	1.58248e-29	1.58745	0.691	0.253	3.16495e-26	11	cfl1
illr4	1.1637e-169	1.54474	0.594	0.002	2.32741e-166	11	illr4
hsp70l4	6.86178e-48	1.49762	0.994	0.74	1.37236e-44	11	hsp70l
lygl11	2.00644e-33	1.45278	0.794	0.401	4.01288e-30	11	lygl1
ctsba	1.33582e-08	1.44287	0.424	0.157	2.67164e-05	11	ctsba
si:ch211-117m20.51	2.51876e-23	1.43272	0.642	0.292	5.03751e-20	11	si:ch211-117m20.5
dnajb1b2	2.29556e-22	1.3968	0.715	0.448	4.59112e-19	11	dnajb1b
si:dkey-102g19.3	0	1.34657	0.594	0.002	0	11	si:dkey-102g19.3
c1qc	4.82741e-44	1.33873	0.467	0.029	9.65483e-41	11	c1qc
lgmn	0.00841652	1.32856	0.309	0.092	1	11	lgmn
cdaa	3.7927e-41	1.32438	0.57	0.121	7.5854e-38	11	cdaa
si:ch211-9d9.1	1.43342e-23	1.30664	0.491	0.046	2.86684e-20	11	si:ch211-9d9.1
cd7al	1.82019e-73	1.30013	0.509	0.028	3.64038e-70	11	cd7al
atf3	1.12327e-14	1.29599	0.552	0.276	2.24655e-11	11	atf3
vsir	3.95325e-08	1.29369	0.382	0.028	7.90649e-05	11	vsir
rac21	1.14184e-11	1.27634	0.558	0.278	2.28367e-08	11	rac2
si:dkey-5n18.1	1.80263e-09	1.269	0.285	0.018	3.60527e-06	11	si:dkey-5n18.1
spi1a	0	1.26652	0.648	0.001	0	11	spi1a
hspa4a	5.56062e-08	1.25536	0.552	0.384	0.000111212	11	hspa4a
ctsd	0.000126452	1.24208	0.388	0.113	0.252904	11	ctsd
c1qb	0.00244248	1.23775	0.303	0.032	1	11	c1qb
si:dkey-27i16.2	1.14185e-34	1.23631	0.503	0.082	2.2837e-31	11	si:dkey-27i16.2
hspa52	6.09783e-35	1.19821	0.842	0.403	1.21957e-31	11	hspa5
zfand2a1	8.64705e-44	1.18947	0.685	0.28	1.72941e-40	11	zfand2a
ANPEP	1.65005e-56	1.18524	0.412	0.001	3.3001e-53	11	ANPEP
f3b1	1.89029e-79	1.13672	0.691	0.189	3.78057e-76	11	f3b
laptm5	0.00458401	1.1228	0.309	0.081	1	11	laptm5
arpc1b1	1.32117e-11	1.11621	0.545	0.217	2.64234e-08	11	arpc1b
pmaip1	2.84668e-43	1.07227	0.715	0.283	5.69336e-40	11	pmaip1
ponzr11	8.43524e-05	1.0695	0.394	0.125	0.168705	11	ponzr1
si:ch211-102c2.4	3.50942e-22	1.06751	0.406	0.018	7.01885e-19	11	si:ch211-102c2.4
pim2	5.9142e-27	1.04738	0.539	0.175	1.18284e-23	11	pim2
rgs2	1.00199e-36	1.03794	0.467	0.028	2.00398e-33	11	rgs2
mcl1a1	8.81264e-25	1.01971	0.861	0.619	1.76253e-21	11	mcl1a
fgl2a	3.12703e-27	1.01632	0.479	0.147	6.25406e-24	11	fgl2a
zgc:198419	1.19781e-30	1.01255	0.461	0.04	2.39561e-27	11	zgc:198419
cfbl	1.5662e-70	1.00831	0.491	0.042	3.1324e-67	11	cfbl
sgk1	7.3987e-67	1.00547	0.667	0.075	1.47974e-63	11	sgk1
gpr84	7.14425e-15	0.991185	0.376	0.011	1.42885e-11	11	gpr84
si:dkey-262k9.4	0.00896105	0.987834	0.273	0.013	1	11	si:dkey-262k9.4
stoml3b	0	0.982578	0.455	0.002	0	11	stoml3b
si:ch211-194m7.4	1.04993e-33	0.969898	0.279	0	2.09987e-30	11	si:ch211-194m7.4
si:ch211-264f5.2	0.00160174	0.948166	0.297	0	1	11	si:ch211-264f5.2
msna4	2.50408e-10	0.941098	0.485	0.146	5.00816e-07	11	msna
crip13	6.62042e-25	0.921765	0.842	0.496	1.32408e-21	11	crip1
pfn11	2.79367e-39	0.892873	0.958	0.736	5.58734e-36	11	pfn1
parvg	0	0.891011	0.6	0.016	0	11	parvg
ckba3	1.22301e-08	0.890276	0.552	0.27	2.44602e-05	11	ckba
ppdpfa	0.000476875	0.872722	0.394	0.116	0.95375	11	ppdpfa
ifi301	0.00121209	0.864026	0.503	0.315	1	11	ifi30
clic21	1.8761e-10	0.862597	0.424	0.16	3.7522e-07	11	clic2
CR855311.12	1.75827e-09	0.858451	0.521	0.205	3.51654e-06	11	CR855311.1
pnp5a1	4.1029e-06	0.841333	0.552	0.383	0.0082058	11	pnp5a
nr4a11	3.69082e-10	0.830417	0.57	0.353	7.38163e-07	11	nr4a1
skap2	4.82288e-144	0.826343	0.539	0.019	9.64577e-141	11	skap2
hopx	1.1181e-05	0.81876	0.485	0.326	0.0223621	11	hopx
pmp22b	3.24105e-11	0.811729	0.248	0.28	6.4821e-08	11	pmp22b
fth1a	2.62299e-12	0.810151	0.818	0.667	5.24599e-09	11	fth1a
si:ch211-147m6.1	1.02501e-241	0.807399	0.424	0.02	2.05002e-238	11	si:ch211-147m6.1
cxcr4b1	0.00120443	0.797237	0.291	0.228	1	11	cxcr4b
ctsz1	0.00902731	0.790945	0.315	0.102	1	11	ctsz
krt84	0.000140132	0.778763	0.558	0.386	0.280264	11	krt8
mpx	8.71323e-59	0.755869	0.4	0.043	1.74265e-55	11	mpx
zgc:92066	1.3056e-06	0.74745	0.788	0.61	0.00261121	11	zgc:92066
rasgef1ba	6.44882e-25	0.741769	0.485	0.116	1.28976e-21	11	rasgef1ba
dram1	0.0078906	0.738084	0.315	0.001	1	11	dram1
nfkbie	1.94004e-44	0.700847	0.655	0.25	3.88008e-41	11	nfkbie
wasb	0.00026632	0.689425	0.279	0.111	0.53264	11	wasb
BX649485.1	1.68052e-126	0.683631	0.376	0	3.36103e-123	11	BX649485.1
cd81a3	9.6886e-11	0.681567	0.497	0.209	1.93772e-07	11	cd81a
cst14b.2	3.40984e-157	0.651427	0.509	0.002	6.81967e-154	11	cst14b.2
wipf1b	1.2795e-27	0.637268	0.412	0.081	2.55901e-24	11	wipf1b
si:ch211-153b23.7	1.65953e-210	0.628241	0.612	0.047	3.31906e-207	11	si:ch211-153b23.7
plxnc1	2.008e-10	0.623061	0.352	0.035	4.016e-07	11	plxnc1
pisd	7.13843e-88	0.615067	0.576	0.075	1.42769e-84	11	pisd
txn1	3.97511e-11	0.608607	0.812	0.545	7.95023e-08	11	txn
mapk11	1.08577e-167	0.595696	0.412	0.001	2.17154e-164	11	mapk11
grna	2.34875e-08	0.592628	0.267	0.229	4.69749e-05	11	grna
ltb4r	6.90647e-40	0.587254	0.303	0.003	1.38129e-36	11	ltb4r
plekhf11	0.00012774	0.581683	0.455	0.274	0.255479	11	plekhf1
rassf2a	1.23415e-51	0.575957	0.539	0.102	2.46831e-48	11	rassf2a
tmsb4x2	3.11488e-29	0.565211	1	0.931	6.22976e-26	11	tmsb4x
prdx1	1.61646e-08	0.557689	0.618	0.397	3.23291e-05	11	prdx1
csf3b	2.22518e-224	0.53512	0.588	0.025	4.45037e-221	11	csf3b
si:dkey-247k7.21	5.07981e-24	0.5315	0.661	0.333	1.01596e-20	11	si:dkey-247k7.2
arg21	7.24807e-39	0.531	0.661	0.296	1.44961e-35	11	arg2
si:cabz01074946.1	1.99583e-24	0.515693	0.321	0.001	3.99166e-21	11	si:cabz01074946.1
ncf2	0	0.512338	0.564	0	0	11	ncf2
ndrg1a	0.00410844	0.505569	0.352	0.123	1	11	ndrg1a
psmb73	4.31854e-05	0.501594	0.4	0.159	0.0863708	11	psmb7
si:dkey-42l23.4	6.36863e-113	0.49446	0.436	0.016	1.27373e-109	11	si:dkey-42l23.4
foxo1a	2.54277e-50	0.478296	0.576	0.108	5.08555e-47	11	foxo1a
tuba8l43	5.01391e-08	0.465035	0.842	0.656	0.000100278	11	tuba8l4
bcl10	5.68158e-48	0.426437	0.418	0.068	1.13632e-44	11	bcl10
cd9b1	1.44838e-15	0.410484	0.782	0.556	2.89677e-12	11	cd9b
btk	3.93834e-10	0.409924	0.358	0.02	7.87668e-07	11	btk
sult6b11	2.37082e-20	0.402624	0.673	0.308	4.74164e-17	11	sult6b1
antxr2a	1.73907e-09	0.399861	0.424	0.129	3.47813e-06	11	antxr2a
ms4a17a.6	9.61065e-19	0.393115	0.467	0.172	1.92213e-15	11	ms4a17a.6
myh9a1	3.24858e-29	0.391573	0.63	0.283	6.49716e-26	11	myh9a
hspbp1	4.52695e-33	0.390107	0.636	0.336	9.0539e-30	11	hspbp1
CT573383.11	1.18966e-12	0.387404	0.285	0.388	2.37932e-09	11	CT573383.1
snx10b	4.05564e-38	0.37656	0.418	0.114	8.11128e-35	11	snx10b
oser1	1.35053e-10	0.362825	0.521	0.264	2.70106e-07	11	oser1
stk24b	4.83032e-16	0.357342	0.473	0.197	9.66064e-13	11	stk24b
s100a10b	6.66261e-05	0.347349	0.994	0.983	0.133252	11	s100a10b
hsd3b7	8.82104e-11	0.345305	0.461	0.197	1.76421e-07	11	hsd3b7
tcima1	0.00649861	0.330372	0.285	0.252	1	11	tcima
si:zfos-741a10.3	2.38924e-10	0.324766	0.303	0.001	4.77849e-07	11	si:zfos-741a10.3
actb11	2.65649e-11	0.32418	0.97	0.932	5.31297e-08	11	actb1
cxcl8b.1	5.76097e-28	0.315085	0.648	0.371	1.15219e-24	11	cxcl8b.1
slc38a2	6.09201e-29	0.311136	0.642	0.306	1.2184e-25	11	slc38a2
slc45a3	1.37664e-224	0.310187	0.406	0.002	2.75327e-221	11	slc45a3
lonrf1l	9.54534e-69	0.304518	0.455	0.048	1.90907e-65	11	lonrf1l
vamp8	0.0045199	0.303186	0.291	0.186	1	11	vamp8
efhd2	3.84222e-35	0.303047	0.564	0.201	7.68444e-32	11	efhd2
ch25hl2	0	0.295121	0.497	0.003	0	11	ch25hl2
entpd1	7.70691e-18	0.294224	0.333	0.098	1.54138e-14	11	entpd1
cyp1a1	2.8672e-33	0.294187	0.63	0.302	5.7344e-30	11	cyp1a
stk17al	7.80528e-56	0.290368	0.497	0.089	1.56106e-52	11	stk17al
mt2	6.50736e-11	0.284617	0.321	0.018	1.30147e-07	11	mt2
cd74a3	1.02002e-11	0.277371	0.806	0.594	2.04004e-08	11	cd74a
dhrs9	1.41065e-06	0.275581	0.315	0.349	0.00282129	11	dhrs9
plscr3b1	5.38719e-29	0.26337	0.618	0.269	1.07744e-25	11	plscr3b
nfil3-6	1.74143e-14	0.262132	0.321	0.055	3.48285e-11	11	nfil3-6
tnpo3	7.10655e-54	0.261058	0.6	0.128	1.42131e-50	11	tnpo3
si:dkey-7c18.24	5.85597e-77	3.4527	0.982	0.439	1.17119e-73	12	si:dkey-7c18.24		Keratinocyte_cldne high
krt1-19d2	2.47164e-65	3.03088	0.956	0.463	4.94328e-62	12	krt1-19d
si:dkey-247k7.22	8.56321e-73	2.87761	0.956	0.332	1.71264e-69	12	si:dkey-247k7.2
zgc:1119831	5.55423e-69	2.78476	0.965	0.442	1.11085e-65	12	zgc:111983
si:ch211-207n23.21	1.31207e-70	2.62577	0.929	0.253	2.62415e-67	12	si:ch211-207n23.2
si:ch211-217k17.10	7.56993e-65	2.4316	0.841	0.289	1.51399e-61	12	si:ch211-217k17.10
AL929237.1	2.4384e-28	2.40131	0.708	0.261	4.8768e-25	12	AL929237.1
si:dkeyp-1h4.6	1.40538e-44	2.33565	0.752	0.241	2.81077e-41	12	si:dkeyp-1h4.6
si:ch211-157c3.41	1.70467e-32	2.24709	0.752	0.399	3.40933e-29	12	si:ch211-157c3.4
zgc:1935052	1.03034e-46	2.24518	0.912	0.57	2.06068e-43	12	zgc:193505
zgc:1230681	3.29285e-59	2.2038	0.876	0.325	6.5857e-56	12	zgc:123068
cldne	9.38397e-17	1.9626	0.593	0.147	1.87679e-13	12	cldne
agr12	4.95998e-40	1.94292	0.912	0.58	9.91995e-37	12	agr1
soul2	7.71409e-10	1.86292	0.504	0.103	1.54282e-06	12	soul2
ogfrl2	1.55784e-56	1.76243	0.858	0.369	3.11567e-53	12	ogfrl2
gig2l1	8.22462e-51	1.70476	0.823	0.399	1.64492e-47	12	gig2l
zgc:1527911	3.24971e-43	1.62496	0.832	0.446	6.49942e-40	12	zgc:152791
elf31	2.08948e-22	1.59496	0.708	0.383	4.17896e-19	12	elf3
tnks1bp1	5.13655e-41	1.58749	0.788	0.354	1.02731e-37	12	tnks1bp1
si:ch73-347e22.8	2.01409e-21	1.5573	0.637	0.273	4.02817e-18	12	si:ch73-347e22.8
si:ch211-153b23.51	1.94493e-29	1.55669	0.708	0.361	3.88986e-26	12	si:ch211-153b23.5
zgc:194101	1.26267e-53	1.542	0.77	0.295	2.52535e-50	12	zgc:194101
zgc:1720531	1.29839e-06	1.4736	0.566	0.34	0.00259677	12	zgc:172053
eps8l1	2.27441e-40	1.46691	0.708	0.263	4.54882e-37	12	eps8l1
si:ch211-195b11.31	7.4012e-20	1.42133	0.796	0.512	1.48024e-16	12	si:ch211-195b11.3
si:dkey-193p11.23	9.4073e-36	1.38587	0.991	0.914	1.88146e-32	12	si:dkey-193p11.2
nkx3-11	4.4577e-46	1.38281	0.761	0.322	8.9154e-43	12	nkx3-1
si:dkey-239b22.1	0.0001249	1.36505	0.301	0.022	0.249799	12	si:dkey-239b22.1
si:dkey-56e3.2	3.54653e-40	1.32865	0.717	0.292	7.09307e-37	12	si:dkey-56e3.2
cd74b3	4.78855e-18	1.32276	0.867	0.627	9.5771e-15	12	cd74b
plekhf12	8.17015e-07	1.31744	0.531	0.274	0.00163403	12	plekhf1
mid1ip1a1	1.15432e-18	1.28291	0.779	0.467	2.30864e-15	12	mid1ip1a
cd74a4	1.18429e-09	1.25101	0.77	0.595	2.36858e-06	12	cd74a
zgc:163079	0.00108786	1.19621	0.407	0.066	1	12	zgc:163079
uraha	5.02326e-27	1.18584	0.522	0.075	1.00465e-23	12	uraha
irf1b2	6.67804e-33	1.15701	0.77	0.448	1.33561e-29	12	irf1b
si:ch211-98n17.5	1.37619e-18	1.14138	0.522	0.135	2.75238e-15	12	si:ch211-98n17.5
CR774195.1	1.92334e-26	1.13908	0.549	0.093	3.84668e-23	12	CR774195.1
si:ch211-79k12.11	2.9938e-07	1.13627	0.558	0.374	0.000598761	12	si:ch211-79k12.1
si:ch73-204p21.2	8.12504e-12	1.12352	0.628	0.401	1.62501e-08	12	si:ch73-204p21.2
zgc:100868	0.00162215	1.11923	0.301	0.027	1	12	zgc:100868
ppl	5.67349e-29	1.10361	0.726	0.407	1.1347e-25	12	ppl
sqstm11	0.00629409	1.10011	0.46	0.209	1	12	sqstm1
si:ch211-117m20.52	6.94652e-21	1.08823	0.699	0.293	1.3893e-17	12	si:ch211-117m20.5
lgals3bpa	7.80598e-170	1.07183	0.743	0.076	1.5612e-166	12	lgals3bpa
si:ch211-173d10.1	2.63148e-31	1.04843	0.735	0.372	5.26296e-28	12	si:ch211-173d10.1
tmem45b	1.23575e-41	1.02871	0.726	0.294	2.47151e-38	12	tmem45b
evpla1	2.03848e-40	1.02187	0.761	0.361	4.07697e-37	12	evpla
abcb5	5.34278e-06	1.01152	0.372	0.013	0.0106856	12	abcb5
anxa1b2	2.32152e-30	1.01048	0.85	0.523	4.64304e-27	12	anxa1b
si:busm1-266f07.23	4.34544e-07	1.0098	0.673	0.498	0.000869088	12	si:busm1-266f07.2
scel	4.84031e-35	0.997241	0.735	0.363	9.68062e-32	12	scel
krt41	2.01967e-23	0.99272	1	0.851	4.03934e-20	12	krt4
CR318588.13	1.87226e-14	0.992115	1	0.928	3.74452e-11	12	CR318588.1
si:ch73-359m17.5	1.90958e-41	0.97899	0.681	0.255	3.81916e-38	12	si:ch73-359m17.5
zgc:1539111	1.12926e-11	0.961215	0.761	0.56	2.25851e-08	12	zgc:153911
tmprss13b	0.00291494	0.955379	0.442	0.2	1	12	tmprss13b
tmem176l.4	1.46672e-24	0.952874	0.805	0.451	2.93344e-21	12	tmem176l.4
agr21	7.91437e-12	0.952518	0.549	0.233	1.58287e-08	12	agr2
si:dkeyp-51b9.3	0.00259079	0.943744	0.407	0.059	1	12	si:dkeyp-51b9.3
selenow2b2	2.16092e-05	0.941174	0.646	0.517	0.0432183	12	selenow2b
ccl19a.1	2.73566e-75	0.920473	0.717	0.16	5.47131e-72	12	ccl19a.1
epdl1	2.08552e-09	0.913088	0.442	0.033	4.17105e-06	12	epdl1
anxa3a2	0.000156612	0.911976	0.522	0.348	0.313225	12	anxa3a
si:ch211-212k18.71	1.14677e-20	0.90493	0.664	0.273	2.29354e-17	12	si:ch211-212k18.7
styk1	0.00800482	0.890422	0.327	0.225	1	12	styk1
zgc:1536652	0.000309375	0.877285	0.611	0.518	0.618749	12	zgc:153665
tprg1	2.38191e-25	0.862849	0.619	0.233	4.76383e-22	12	tprg1
hsd17b12a	4.60135e-17	0.848289	0.602	0.286	9.2027e-14	12	hsd17b12a
nos2a	4.74095e-96	0.82086	0.699	0.109	9.48191e-93	12	nos2a
zgc:152670	0	0.791473	0.717	0.016	0	12	zgc:152670
nfkbiab1	1.08489e-11	0.755954	0.805	0.576	2.16977e-08	12	nfkbiab
si:ch211-69b7.6	9.88123e-45	0.755544	0.699	0.243	1.97625e-41	12	si:ch211-69b7.6
paqr5b	9.10446e-140	0.744896	0.69	0.07	1.82089e-136	12	paqr5b
tnfrsf11b	7.03149e-20	0.73729	0.522	0.139	1.4063e-16	12	tnfrsf11b
icn23	9.68013e-23	0.713445	1	0.963	1.93603e-19	12	icn2
vamp81	6.92665e-12	0.69926	0.522	0.184	1.38533e-08	12	vamp8
il20ra	0	0.69322	0.664	0.007	0	12	il20ra
si:ch211-183d5.2	1.15277e-39	0.692806	0.735	0.341	2.30555e-36	12	si:ch211-183d5.2
zgc:194655	5.02005e-27	0.691077	0.602	0.206	1.00401e-23	12	zgc:194655
grhl31	0.000348709	0.687958	0.319	0.314	0.697417	12	grhl3
si:dkey-188i13.6	7.837e-35	0.673722	0.611	0.166	1.5674e-31	12	si:dkey-188i13.6
zgc:158852	3.40043e-07	0.658813	0.487	0.245	0.000680086	12	zgc:158852
krt174	1.09932e-08	0.655126	0.912	0.741	2.19865e-05	12	krt17
krt962	3.29463e-06	0.644955	0.85	0.725	0.00658927	12	krt96
si:ch73-306e8.2	0	0.641288	0.611	0.021	0	12	si:ch73-306e8.2
si:dkey-16l2.202	2.38236e-32	0.615682	0.726	0.277	4.76472e-29	12	si:dkey-16l2.20
hbba1	3.37657e-12	0.588003	0.478	0.118	6.75315e-09	12	hbba1
cldnh	1.45732e-83	0.574724	0.655	0.074	2.91464e-80	12	cldnh
hopx1	0.00108789	0.574453	0.336	0.328	1	12	hopx
rgs13	4.26639e-62	0.562613	0.681	0.148	8.53277e-59	12	rgs13
TSTA31	2.50821e-16	0.561058	0.637	0.32	5.01643e-13	12	TSTA3
si:ch211-250m6.4	3.9261e-67	0.558987	0.664	0.146	7.85219e-64	12	si:ch211-250m6.4
zgc:110366	8.42379e-14	0.54898	0.469	0.082	1.68476e-10	12	zgc:110366
si:ch211-229n2.7	1.50342e-05	0.547254	0.478	0.202	0.0300684	12	si:ch211-229n2.7
gnpnat1	9.61626e-25	0.544092	0.628	0.245	1.92325e-21	12	gnpnat1
si:ch73-338o16.4	5.56171e-34	0.540293	0.469	0.001	1.11234e-30	12	si:ch73-338o16.4
si:ch211-39f2.3	1.27379e-51	0.535823	0.522	0.002	2.54758e-48	12	si:ch211-39f2.3
elovl1a	1.07032e-26	0.520348	0.142	0.282	2.14065e-23	12	elovl1a
si:dkey-52p2.5	6.5399e-23	0.519302	0.451	0.046	1.30798e-19	12	si:dkey-52p2.5
ptger2b	4.65784e-22	0.514341	0.558	0.162	9.31568e-19	12	ptger2b
si:ch73-196i15.3	3.85571e-24	0.513735	0.274	0.003	7.71143e-21	12	si:ch73-196i15.3
zgc:91908	1.97458e-15	0.502004	0.195	0.269	3.94915e-12	12	zgc:91908
ifi302	0.000556205	0.501149	0.301	0.317	1	12	ifi30
alcama1	5.2886e-11	0.496751	0.513	0.193	1.05772e-07	12	alcama
dusp51	3.6646e-20	0.461558	0.168	0.335	7.3292e-17	12	dusp5
si:ch211-285c6.3	7.4817e-63	0.461175	0.637	0.109	1.49634e-59	12	si:ch211-285c6.3
cldnb3	3.2415e-05	0.451709	0.77	0.694	0.06483	12	cldnb
pmaip11	0.000161915	0.449773	0.283	0.289	0.32383	12	pmaip1
adgrf11	1.80063e-150	0.435143	0.637	0.036	3.60126e-147	12	adgrf11
nr4a12	7.54549e-09	0.434737	0.637	0.353	1.5091e-05	12	nr4a1
krt972	1.79453e-05	0.429122	0.965	0.861	0.0358905	12	krt97
nfkbie1	2.72041e-08	0.420634	0.531	0.253	5.44082e-05	12	nfkbie
cyp1a2	1.49887e-12	0.407671	0.212	0.307	2.99775e-09	12	cyp1a
foxq1b1	4.08679e-21	0.406682	0.681	0.388	8.17358e-18	12	foxq1b
fut9b	3.04239e-235	0.390973	0.566	0.01	6.08477e-232	12	fut9b
krt222	3.19696e-60	0.385815	0.619	0.078	6.39393e-57	12	krt222
fam43a	1.11135e-15	0.374651	0.549	0.208	2.22271e-12	12	fam43a
CR318588.4	4.28532e-15	0.365849	1	0.999	8.57064e-12	12	CR318588.4
si:ch211-161h7.81	2.63143e-08	0.361928	0.257	0.28	5.26286e-05	12	si:ch211-161h7.8
irf7	2.25769e-34	0.355985	0.681	0.31	4.51539e-31	12	irf7
ap1s3b1	4.24725e-17	0.353446	0.681	0.41	8.49449e-14	12	ap1s3b
atf31	1.09854e-17	0.351399	0.142	0.281	2.19708e-14	12	atf3
etnk1	8.11124e-15	0.346889	0.584	0.257	1.62225e-11	12	etnk1
zgc:1629412	1.26526e-19	0.344764	0.752	0.493	2.53052e-16	12	zgc:162941
fam129aa	0.00291687	0.34435	0.31	0.051	1	12	fam129aa
rab25a1	1.58073e-06	0.328514	0.628	0.436	0.00316146	12	rab25a
si:ch211-282j17.13	2.58666e-44	0.327254	0.257	0.002	5.17331e-41	12	si:ch211-282j17.13
marcksl1b1	3.57842e-43	0.321269	0.69	0.159	7.15684e-40	12	marcksl1b
notch2	0.00847806	0.319744	0.345	0.131	1	12	notch2
mbd21	6.06845e-15	0.316652	0.664	0.351	1.21369e-11	12	mbd2
prdx11	7.97228e-06	0.314692	0.31	0.401	0.0159446	12	prdx1
pglyrp51	2.3568e-41	0.314498	0.681	0.225	4.71361e-38	12	pglyrp5
cfl1l1	0.00095938	0.31401	0.956	0.947	1	12	cfl1l
gadd45bb	1.3148e-07	0.310575	0.265	0.314	0.000262961	12	gadd45bb
marveld3	9.37693e-44	0.309646	0.602	0.1	1.87539e-40	12	marveld3
CR382370.21	0.00142849	0.293457	0.381	0.365	1	12	CR382370.2
crp7	0	0.280051	0.673	0.021	0	12	crp7
CABZ01098670.1	2.40278e-31	0.268897	0.646	0.207	4.80555e-28	12	CABZ01098670.1
dtnbp1a	5.16748e-12	0.267196	0.487	0.13	1.0335e-08	12	dtnbp1a
pou2f3	1.10921e-168	0.266227	0.646	0.034	2.21842e-165	12	pou2f3
degs21	1.91244e-10	0.264784	0.619	0.356	3.82488e-07	12	degs2
chchd7	4.36197e-23	0.263175	0.628	0.255	8.72393e-20	12	chchd7
si:ch211-113e8.5	3.7026e-31	0.263003	0.513	0.071	7.4052e-28	12	si:ch211-113e8.5
cxcl142	1.00404e-28	0.2621	0.664	0.276	2.00808e-25	12	cxcl14
pdlim2	1.13548e-41	0.255863	0.664	0.159	2.27096e-38	12	pdlim2
si:ch211-132p1.31	1.69538e-21	0.252678	0.708	0.34	3.39076e-18	12	si:ch211-132p1.3
hmgn22	2.57165e-40	1.59196	0.853	0.375	5.1433e-37	13	hmgn2		Proliferating cell
kpna2	1.84309e-10	1.54129	0.404	0.226	3.68618e-07	13	kpna2
stmn1a1	1.45494e-16	1.48083	0.587	0.365	2.90988e-13	13	stmn1a
mad2l11	2.12484e-06	1.36951	0.312	0.193	0.00424969	13	mad2l1
wu:fk65c091	0.000852258	1.2998	0.119	0.309	1	13	wu:fk65c09
cdk11	1.13549e-08	1.27721	0.257	0.101	2.27098e-05	13	cdk1
birc5a	1.04328e-07	1.23299	0.303	0.177	0.000208657	13	birc5a
tubb2b1	2.30473e-22	1.12739	0.789	0.514	4.60947e-19	13	tubb2b
rrm21	0.00811651	1.06795	0.376	0.388	1	13	rrm2
tuba8l2	1.84453e-09	0.872733	0.697	0.607	3.68905e-06	13	tuba8l
si:busm1-266f07.24	0.00765944	0.802513	0.477	0.5	1	13	si:busm1-266f07.2
pcna2	2.55563e-05	0.780431	0.569	0.536	0.0511126	13	pcna
si:ch211-156b7.42	0.00924213	0.719229	0.248	0.271	1	13	si:ch211-156b7.4
fabp1b.21	0.00113397	0.690696	0.275	0.514	1	13	fabp1b.2
cd74a5	1.34648e-05	0.654232	0.624	0.597	0.0269296	13	cd74a
cd74b4	7.06724e-05	0.648664	0.642	0.629	0.141345	13	cd74b
tuba8l44	2.489e-06	0.621191	0.725	0.658	0.004978	13	tuba8l4
icn24	7.78397e-21	0.582688	1	0.963	1.55679e-17	13	icn2
tubb4b2	9.70458e-11	0.564151	0.862	0.791	1.94092e-07	13	tubb4b
gstp13	2.68146e-15	0.53576	0.936	0.79	5.36291e-12	13	gstp1
gig2l2	2.22418e-06	0.517143	0.138	0.405	0.00444836	13	gig2l
zgc:1720532	0.0007134	0.459965	0.119	0.344	1	13	zgc:172053
krt175	0.00397787	0.45553	0.706	0.743	1	13	krt17
cldnb4	5.31855e-07	0.433733	0.78	0.694	0.00106371	13	cldnb
si:ch211-79k12.12	0.000156804	0.358332	0.128	0.378	0.313608	13	si:ch211-79k12.1
si:dkey-79f11.10	0.000765954	0.344848	0.128	0.295	1	13	si:dkey-79f11.10
zgc:1941011	8.65008e-07	0.3418	0.064	0.302	0.00173002	13	zgc:194101
arl4d	0.00685218	0.329981	0.119	0.292	1	13	arl4d
mxc	6.28961e-06	0.327266	0.119	0.361	0.0125792	13	mxc
si:ch211-173d10.11	0.000422231	0.320929	0.156	0.377	0.844461	13	si:ch211-173d10.1
mcm21	2.77257e-06	0.320818	0.119	0.407	0.00554514	13	mcm2
jac11	0.000185373	0.311216	0.138	0.373	0.370746	13	jac1
FO818711.1	0.00114713	0.300885	0.165	0.379	1	13	FO818711.1
si:dkey-193p11.24	1.85119e-10	0.293161	0.945	0.914	3.70238e-07	13	si:dkey-193p11.2
bhlha91	2.57436e-05	0.275515	0.11	0.36	0.0514872	13	bhlha9
selenow2b3	0.0018426	0.255716	0.275	0.52	1	13	selenow2b
