# Supplementary material for: Characterization of the Zebrafish Cell Landscape at Single-Cell Resolution
Source: Front Cell Dev Biol. 2021 Oct 1;9:743421. doi: 10.3389/fcell.2021.743421 (PMC8517238; doi:10.3389/fcell.2021.743421)
Supplement: Supplementary Table 5 — Genetic regulation during tissue regeneration. Sheets 1 and 2: The transcription factor-activity of caudal fin regeneration module. Sheet 3: Activated and repressed transcription factors in caudal fin regeneration module, as well as its target genes. Sheets 4 and 5: Gene set enrichment analysis of caudal fin regeneration module. [file Data_Sheet_5.XLSX]

## Sheet: Repilcate 1_TF Activation
Regulon	Size	NES	p.value	FDR
plscr3b	169	7.54	4.86e-14	7.88e-12
zfp36l1b	293	7.17	7.26e-13	5.88e-11
atoh8	35	6.28	3.46e-10	1.87e-08
twist2	37	5.71	1.13e-08	3.05e-07
snai1a	46	5.68	1.32e-08	3.05e-07
twist3	36	5.62	1.87e-08	3.79e-07
prrx1a	101	5.3	1.18e-07	2.13e-06
msx1b	184	5.25	1.52e-07	2.46e-06
hmgb1b	185	5.12	3.1e-07	4.56e-06
xbp1	197	5.06	4.17e-07	5.63e-06
msx3	95	4.99	6.1e-07	7.6e-06
pax9	36	4.88	1.04e-06	1.21e-05
carhsp1	40	4.82	1.45e-06	1.44e-05
prrx1b	46	4.75	1.99e-06	1.79e-05
sox4a	107	4.57	4.92e-06	4.2e-05
hmgb3a	236	4.49	7.13e-06	5.5e-05
hoxa9b	28	4.42	9.95e-06	7.01e-05
hmgb1a	272	4.29	1.77e-05	0.00011
sox11b	98	4.2	2.64e-05	0.000159
hoxc13b	42	4.17	2.99e-05	0.000173
id2b	35	4.16	3.15e-05	0.000176
twist1a	248	4.06	4.85e-05	0.000245
smarce1	291	3.94	8.1e-05	0.000386
fosab	141	3.82	0.000135	0.000594
jun	112	3.81	0.000139	0.000594
zic2a	26	3.72	0.000197	0.000759
atf3	77	3.66	0.000253	0.000931
sub1a	252	3.55	0.000386	0.00139
yeats4	86	3.54	0.000405	0.0014
hoxa13a	70	3.44	0.000586	0.00182
junba	89	3.23	0.00123	0.00327
her6	135	3.18	0.00148	0.00371
hmgb2b	291	3.14	0.00169	0.00414
egr1	186	3.09	0.002	0.00477
dnajc1	64	3.01	0.00262	0.00608
junbb	171	3.01	0.00263	0.00608
sox11a	94	2.99	0.00277	0.00632
dlx4b	65	2.95	0.00319	0.00718
hoxc13a	93	2.58	0.00997	0.0198
id3	203	2.52	0.0118	0.0225
ybx1	64	2.52	0.0118	0.0225
znf410	78	2.45	0.0144	0.0265
mta3	29	2.41	0.0161	0.0289
dlx5a	125	2.32	0.0201	0.0343
sub1b	180	2.06	0.0393	0.063
msx2b	90	2.03	0.0419	0.0661
fosl2	100	2.03	0.042	0.0661
dlx2a	69	2.03	0.0427	0.0665
jund	90	1.96	0.0495	0.0756
atf4b	152	1.75	0.0797	0.117
creb3l3l	38	1.67	0.095	0.135
bhlhe41	31	1.56	0.12	0.164
hoxa13b	129	1.48	0.14	0.189
hmgb3b	166	1.33	0.182	0.242
selenoh	237	1.27	0.205	0.267
mycb	240	1.24	0.216	0.276
znf622	29	1.24	0.217	0.276
phb	161	1.1	0.273	0.342
tgif1	51	1.04	0.298	0.369
ubald1a	53	0.93	0.351	0.422
nfil3	42	0.88	0.379	0.451
zgc:91910	206	0.85	0.396	0.468
cnbpb	253	0.67	0.5	0.57
ubtfl	30	0.56	0.578	0.651
arl14ep	67	0.54	0.592	0.662
hopx	157	0.32	0.746	0.806
dlx3b	174	0.26	0.792	0.831
terfa	99	0.25	0.803	0.834
hmgb2a	107	0.23	0.821	0.842
max	209	-0.01	0.99	0.99
mych	101	-0.05	0.96	0.966
zgc:162730	90	-0.07	0.942	0.954
id1	106	-0.09	0.93	0.947
smad5	77	-0.24	0.814	0.84
mbd3a	106	-0.26	0.796	0.831
bhlhe40	102	-0.26	0.793	0.831
hmga1a	182	-0.26	0.793	0.831
mafba	114	-0.29	0.77	0.826
tcf25	150	-0.36	0.72	0.783
etv4	77	-0.43	0.67	0.733
tfap2a	102	-0.48	0.635	0.699
fosb	153	-0.52	0.605	0.672
hbp1	34	-0.63	0.528	0.598
zgc:112356	40	-0.7	0.483	0.555
cdc5l	42	-0.74	0.459	0.531
yy1a	44	-0.76	0.447	0.521
snai2	193	-0.83	0.407	0.478
tax1bp1b	91	-0.95	0.344	0.416
preb	50	-0.98	0.327	0.399
hoxa3a	73	-1.03	0.302	0.37
elf1	48	-1.06	0.289	0.361
sp9	61	-1.15	0.25	0.316
nr1d2a	123	-1.25	0.21	0.273
usf1l	137	-1.33	0.185	0.244
irf9	94	-1.38	0.167	0.224
klf11b	69	-1.54	0.123	0.167
crebzf	255	-1.58	0.113	0.156
litaf	83	-1.59	0.111	0.155
cebpg	125	-1.65	0.0983	0.138
tsc22d1	110	-1.7	0.0898	0.129
lrrfip2	224	-1.72	0.0849	0.123
myca	26	-1.74	0.0811	0.118
atf1	44	-1.76	0.0789	0.117
tp53	110	-1.76	0.0783	0.117
nr3c1	41	-1.84	0.0659	0.0997
mbd2	104	-1.98	0.0475	0.0734
nkx3-1	103	-2.06	0.039	0.063
srebf2	74	-2.07	0.0387	0.063
klf6a	235	-2.1	0.0357	0.059
smad3a	105	-2.17	0.0296	0.0495
id2a	112	-2.25	0.0246	0.0415
myef2	136	-2.32	0.0201	0.0343
hif1ab	253	-2.39	0.0169	0.0294
nfe2l2a	226	-2.39	0.0168	0.0294
irx3a	86	-2.4	0.0165	0.0294
meis1b	36	-2.43	0.0153	0.0279
her9	275	-2.47	0.0136	0.0254
irf2	78	-2.51	0.0121	0.0227
atf5b	98	-2.55	0.0108	0.0211
sp6	228	-2.58	0.01	0.0198
dlx4a	44	-2.58	0.00991	0.0198
myb	39	-2.65	0.00808	0.0166
smarcc1a	33	-2.65	0.00802	0.0166
klf17	56	-2.67	0.00766	0.0161
myclb	73	-2.72	0.00661	0.0141
pbx2	64	-2.84	0.00447	0.00965
sox9b	49	-2.87	0.00413	0.00904
zgc:175264	114	-2.88	0.00398	0.00884
cebpd	165	-3.11	0.00189	0.00457
sfpq	317	-3.18	0.00149	0.00371
ets2	105	-3.19	0.00144	0.00369
irf7	113	-3.21	0.00131	0.00343
foxp4	46	-3.24	0.0012	0.00323
zgc:171506	47	-3.25	0.00117	0.0032
bcl6ab	54	-3.28	0.00102	0.00285
sox3	69	-3.29	0.00101	0.00285
tsc22d3	205	-3.34	0.000837	0.00242
klf5a	67	-3.35	0.000813	0.0024
klf3	66	-3.35	0.000812	0.0024
foxq1a	101	-3.41	0.00064	0.00196
tefa	186	-3.44	0.000576	0.00182
klf5l	112	-3.45	0.000559	0.00181
hoxc10a	52	-3.46	0.000532	0.00176
cebpb	159	-3.49	0.000483	0.00163
klf2a	202	-3.54	0.000406	0.0014
stat1a	62	-3.7	0.000217	0.000816
irf1b	208	-3.73	0.000193	0.000759
cebpa	135	-3.76	0.000167	0.000675
klf2b	60	-3.77	0.000165	0.000675
atf4a	228	-3.81	0.000137	0.000594
elf3	181	-3.89	0.000101	0.000466
stat1b	135	-4	6.27e-05	0.000308
foxc1b	78	-4.08	4.47e-05	0.000233
bhlha9	36	-4.1	4.17e-05	0.000225
hoxc11a	67	-4.3	1.67e-05	0.000108
tfap2c	186	-4.32	1.55e-05	0.000104
sp8a	128	-4.42	9.7e-06	7.01e-05
csde1	309	-4.5	6.81e-06	5.5e-05
tp63	259	-4.81	1.51e-06	1.44e-05
foxq1b	58	-4.85	1.22e-06	1.32e-05
CABZ01056279.1	148	-5.97	2.32e-09	7.51e-08
emx3	91	-6.02	1.74e-09	7.06e-08

## Sheet: Replicate 2_TF Activation
Regulon	Size	NES	p.value	FDR
twist1a	94	4.95	7.39e-07	2.88e-05
bnc2	32	4.72	2.37e-06	4.79e-05
prrx1a	152	4.71	2.46e-06	4.79e-05
hoxc13b	81	4.5	6.78e-06	0.000106
twist2	67	4.48	7.62e-06	0.000108
snai2	106	4.45	8.52e-06	0.000111
hoxa9b	101	4.34	1.45e-05	0.000143
twist3	98	4.31	1.64e-05	0.000143
hoxa13a	138	4.29	1.78e-05	0.000146
dlx5a	120	4.24	2.23e-05	0.000166
hmgb3a	125	4.24	2.24e-05	0.000166
sub1a	151	4.14	3.41e-05	0.000211
msx1b	134	4.13	3.62e-05	0.000211
hmgb2b	339	4.13	3.71e-05	0.000211
hmgb1b	111	4.06	4.95e-05	0.000258
selenoh	509	4.01	6.06e-05	0.000305
prrx1b	31	3.91	9.39e-05	0.000431
sub1b	363	3.88	0.000105	0.000468
nfyba	31	3.83	0.000126	0.000548
dachc	39	3.82	0.000135	0.000569
dlx2a	32	3.76	0.00017	0.000665
snai1a	27	3.68	0.000235	0.00084
sox11a	36	3.67	0.000245	0.00084
zic2a	26	3.64	0.00027	0.00084
znf511	47	3.64	0.000274	0.00084
zfp36l1b	199	3.61	0.000303	0.000908
klf12a	33	3.59	0.000336	0.00099
hmgb2a	87	3.58	0.000344	0.000994
msx3	68	3.56	0.000372	0.00106
hmgb1a	261	3.55	0.000382	0.00107
sox4a	61	3.48	0.000497	0.00134
carhsp1	80	3.42	0.000635	0.00168
hoxa3a	27	3.27	0.00106	0.00252
atf4b	326	3.27	0.00109	0.00253
hmgb3b	221	3.22	0.0013	0.00296
her6	197	3.1	0.00196	0.00424
xbp1	284	2.97	0.00296	0.00616
tfam	64	2.96	0.00306	0.00628
hoxa13b	62	2.95	0.00321	0.0065
id1	100	2.62	0.00871	0.0162
msx2b	104	2.29	0.0221	0.0366
cbfb	48	2.1	0.0361	0.058
bhlhe40	77	1.99	0.0462	0.0736
ybx1	69	1.96	0.0501	0.0772
etv4	80	1.96	0.0505	0.0772
glmp	66	1.95	0.0515	0.078
zgc:91910	224	1.68	0.0926	0.138
mbd3a	40	1.65	0.0991	0.145
dnajc1	38	1.62	0.104	0.151
jun	57	1.59	0.111	0.159
yeats4	89	1.56	0.12	0.168
fosl1a	27	1.5	0.133	0.185
litaf	84	1.48	0.138	0.19
junbb	226	1.48	0.139	0.19
max	228	1.45	0.146	0.198
smarce1	304	1.43	0.153	0.206
myca	26	1.4	0.162	0.216
khsrp	60	1.35	0.176	0.232
smarcc1a	96	1.24	0.216	0.279
plscr3b	226	1.22	0.224	0.285
id3	99	1.21	0.225	0.285
cdc5l	84	1.14	0.253	0.316
arl14ep	73	1.06	0.289	0.358
atf3	78	1.03	0.302	0.371
dlx4b	57	1.01	0.312	0.38
mafba	72	0.71	0.477	0.555
tfap2a	41	0.68	0.494	0.566
hmg20b	55	0.66	0.509	0.576
zgc:162730	157	0.65	0.513	0.576
atf1	41	0.57	0.57	0.635
sfpq	255	0.53	0.599	0.663
myef2	92	0.48	0.633	0.691
cenps	45	0.31	0.756	0.808
junba	92	0.23	0.818	0.862
phb	250	0.17	0.862	0.897
cebpg	95	0.09	0.932	0.956
cebpd	238	0.06	0.951	0.958
fosl2	110	0.04	0.967	0.967
tsc22d3	102	-0.07	0.948	0.958
bhlhe41	25	-0.07	0.947	0.958
tax1bp1b	53	-0.12	0.902	0.932
mycb	234	-0.2	0.839	0.878
nr1d2a	49	-0.24	0.807	0.856
tp53	117	-0.31	0.753	0.808
smarca5	49	-0.36	0.719	0.778
znf622	46	-0.49	0.624	0.686
mych	132	-0.66	0.509	0.576
tcf25	160	-0.69	0.488	0.564
smad5	61	-0.79	0.432	0.506
crebzf	127	-0.82	0.41	0.484
stat1a	63	-0.9	0.369	0.439
terfa	43	-0.96	0.335	0.402
tsc22d1	92	-1	0.32	0.386
hif1ab	112	-1.19	0.233	0.293
nr3c1	28	-1.3	0.194	0.253
lrrfip2	75	-1.33	0.183	0.24
preb	74	-1.56	0.119	0.168
id2a	112	-1.65	0.0995	0.145
irx3a	138	-1.75	0.0797	0.12
klf6a	152	-1.97	0.0488	0.0761
irf2	56	-1.98	0.0476	0.075
atf4a	314	-2.22	0.0261	0.0424
egr1	155	-2.26	0.0235	0.0386
tfap2c	115	-2.4	0.0164	0.0274
hmga1a	213	-2.42	0.0155	0.0263
sp9	155	-2.48	0.0132	0.0227
ssrp1a	132	-2.49	0.0129	0.0223
sp6	102	-2.52	0.0118	0.0207
zgc:171506	37	-2.52	0.0117	0.0207
nr4a1	56	-2.54	0.0112	0.0201
fosb	215	-2.55	0.0109	0.0197
klf2a	89	-2.58	0.00996	0.0183
tefa	128	-2.7	0.00691	0.013
lrrfip1a	85	-2.7	0.00687	0.013
irf9	165	-2.71	0.00665	0.0128
usf1l	82	-2.82	0.00483	0.00943
nfe2l2a	193	-2.87	0.0041	0.00809
irf1b	101	-2.92	0.00354	0.00709
csde1	236	-3.04	0.0024	0.00505
zbtb7b	34	-3.04	0.00234	0.005
jdp2b	234	-3.16	0.00157	0.00345
bhlha9	33	-3.18	0.00145	0.00323
nkx3-1	55	-3.21	0.00131	0.00296
dlx3b	303	-3.28	0.00104	0.0025
bcl6ab	50	-3.29	0.00101	0.00246
emx3	42	-3.29	0.00101	0.00246
cnbpb	262	-3.38	0.000724	0.00182
ets2	98	-3.4	0.000671	0.00172
sox3	44	-3.41	0.000647	0.00168
sp8a	72	-3.52	0.000431	0.00118
stat1b	123	-3.64	0.000275	0.00084
grhl3	89	-3.64	0.000271	0.00084
klf5a	37	-3.65	0.000264	0.00084
foxq1b	45	-3.66	0.000257	0.00084
grhl2a	41	-3.67	0.000247	0.00084
klf17	30	-3.67	0.000242	0.00084
foxq1a	90	-3.75	0.000175	0.000668
srebf2	72	-3.79	0.000154	0.000615
yy1b	30	-3.81	0.000139	0.000569
fosab	149	-3.93	8.37e-05	0.000396
mbd2	137	-3.99	6.63e-05	0.000323
id4	28	-4.06	4.96e-05	0.000258
jund	124	-4.12	3.78e-05	0.000211
irf6	49	-4.15	3.35e-05	0.000211
cebpa	81	-4.17	3.11e-05	0.000211
dlx4a	54	-4.2	2.71e-05	0.000192
elf3	127	-4.31	1.65e-05	0.000143
znf750	70	-4.32	1.53e-05	0.000143
klf5l	100	-4.36	1.28e-05	0.000142
klf3	78	-4.42	9.86e-06	0.000118
tp63	151	-4.58	4.64e-06	8.04e-05
myb	82	-4.77	1.83e-06	4.76e-05
cebpb	150	-4.84	1.31e-06	4.09e-05
klf2b	164	-4.96	7.04e-07	2.88e-05
hopx	76	-5.31	1.11e-07	8.64e-06
her9	157	-5.73	9.93e-09	1.55e-06

## Sheet: TF Target genes
TF	target genes
twist2	stx18
twist2	col6a1
twist2	fhl3b
twist2	tmsb1
twist2	tuba1a
twist2	rspo1
twist2	pcolce2b
twist2	capza1a
twist2	cttn
twist2	hmgb3a
twist2	epcam
twist2	si:dkeyp-32g11.8
twist2	jpt1b
twist2	cyp26b1
twist2	thbs3a
twist2	rpl28
twist2	plpp3
twist2	thbs4a
twist2	nccrp1
twist2	hddc2
twist2	zgc:100829
twist2	cox17
twist2	nt5e
twist2	cd81a
twist2	cfl1l
twist2	CR318588.1
twist2	capns1a
twist2	hmgb1b
twist2	aebp1
twist2	mob1ba
twist2	hnrnpa0l
twist2	arl6ip5b
twist2	srgn
twist2	gpc1b
twist2	krt97
twist2	krt8
twist2	mcfd2
hoxc13b	lum
hoxc13b	tmsb1
hoxc13b	lrrc15
hoxc13b	cd74b
hoxc13b	si:dkey-9i23.15
hoxc13b	cyp1c1
hoxc13b	fth1a
hoxc13b	cited2
hoxc13b	cd81a
hoxc13b	cfl1l
hoxc13b	si:dkeyp-75h12.5
hoxc13b	dpy30
hoxc13b	gsto2
hoxc13b	CR855311.1
hoxc13b	col1a2
hoxc13b	serpinf1
hoxc13b	si:ch211-57n23.1
hoxc13b	col12a1b
hoxc13b	krt94
hoxc13b	krt8
hoxc13b	krt5
hoxc13b	krt91
hoxc13b	myo1ca
hoxc13b	col6a3
hoxc13b	rps27.2
hoxc13b	si:dkey-248g15.3
hoxc13b	epcam
hoxc13b	ckba
hoxc13b	cyp26b1
hoxc13b	tnfaip6
hoxc13b	twist1a
hoxc13b	wif1
hoxc13b	med30
hoxc13b	postna
hoxc13b	rgs4
hoxc13b	wu:fj16a03
hoxc13b	CR318588.1
hoxc13b	spaca4l
hoxc13b	kpnb1
hoxc13b	ecm1b
hoxc13b	zgc:77517
hoxc13b	dkk3b
elf3	zgc:152791
elf3	si:dkey-286j15.1
elf3	adh5
elf3	glod5
elf3	pdha1a
elf3	ier5
elf3	rpl4
elf3	rps27a
elf3	tcp1
elf3	sqstm1
elf3	vdac1
elf3	pdcd10a
elf3	mt-co3
elf3	porb
elf3	sparc
elf3	RPL41
elf3	rtn4a
elf3	mt-co1
elf3	chac1
elf3	glulb
elf3	rps26
elf3	agr1
elf3	pet100
elf3	nedd8
elf3	atic
elf3	tmem14ca
elf3	jak1
elf3	jpt1b
elf3	lmo7a
elf3	krt17
elf3	rps6
elf3	ivd
elf3	tmed10
elf3	rps2
elf3	si:ch211-210b2.3
elf3	zbtb7b
elf3	odc1
elf3	zgc:85777
elf3	si:dkey-247k7.2
elf3	sqor
elf3	mycbp
elf3	cox14
elf3	prkab1b
elf3	selenow2b
elf3	xaf1
elf3	eif4ebp2
elf3	csnk1a1
elf3	fam133b
elf3	si:dkey-262k9.2
elf3	mhc2dab
elf3	rpl13a
elf3	ly6m2
elf3	banf1
elf3	sms
elf3	hmgb1b
elf3	mal
elf3	vbp1
elf3	si:ch211-117m20.5
elf3	si:ch211-226h7.5
elf3	paics
elf3	uqcr10
elf3	snrpd1
elf3	si:dkey-79f11.5
elf3	tuba8l2
elf3	esd
elf3	mmgt1
elf3	crtap
elf3	si:dkey-87o1.2
elf3	tmem176l.1
elf3	tpt1
elf3	limk2
elf3	ndufa2
elf3	ndufa5
elf3	elovl7a
elf3	psma6b
elf3	zfp36l2
elf3	actb2
elf3	psmb8a
elf3	NDUFC1
elf3	cldnb
elf3	trim16
elf3	CR774195.1
elf3	fuca2
elf3	si:ch211-207n23.2
elf3	cldne
elf3	gtf2a2
elf3	hirip3
elf3	FO704736.1
elf3	si:dkeyp-1h4.6
elf3	hm13
elf3	FP102192.2
elf3	krt93
elf3	pa2g4a
elf3	gabarapb
elf3	msna
elf3	cdo1
elf3	fabp1b.2
elf3	gpd1c
elf3	s100w
elf3	mt-cyb
elf3	lsm12b
elf3	mcts1
elf3	rsl24d1
elf3	sytl3
elf3	psmc2
elf3	gnb1a
elf3	tprg1
elf3	psmb1
elf3	map1lc3b
elf3	ptgr1
elf3	scinlb
elf3	rbm8a
elf3	evplb
elf3	rplp1
elf3	col5a1
elf3	mlf2
elf3	tmem173
elf3	psma2
elf3	rnf128a
elf3	jag1b
elf3	msra
elf3	cep85
elf3	selenok
elf3	acin1a
elf3	nlrp16
elf3	prr13
elf3	cct4
elf3	tjp3
elf3	SERP1
elf3	nt5c3a
elf3	nqo1
elf3	smx5
elf3	gstm.2
elf3	si:dkeyp-32g11.8
elf3	uqcrfs1
elf3	rpl32
elf3	vamp3
elf3	dlx3b
elf3	psme3
elf3	litaf
elf3	aldh9a1a.1
elf3	rpl11
elf3	mid1ip1a
elf3	fam84a
elf3	grhl3
elf3	huwe1
elf3	anxa11b
elf3	arl6ip1
elf3	snrpg
elf3	anxa3a
elf3	rhoub
elf3	nfe2l2a
elf3	sdhb
elf3	dynll2b
elf3	chmp5b
elf3	ms4a17a.12
elf3	hint1
elf3	anxa1b
elf3	eevs
elf3	copa
elf3	zgc:153284
elf3	agpat9l
elf3	cebpb
elf3	apaf1
elf3	ca6
elf3	arpc4l
elf3	reep5
elf3	BX901957.1
elf3	arpc5b
elf3	sox4a
elf3	htra1b
elf3	si:ch211-219a4.3
elf3	lsr
elf3	park7
elf3	si:dkey-188i13.6
elf3	gale
elf3	paip2b
elf3	her9
elf3	sgta
elf3	taf9
elf3	tmem176l.3b
cebpa	si:ch73-86n18.1
cebpa	zgc:195173
cebpa	si:ch211-166a6.5
cebpa	thy1
cebpa	gsk3ab
cebpa	si:ch211-107o10.3
cebpa	rps29
cebpa	rps17
cebpa	rps13
cebpa	rps10
cebpa	zgc:114188
cebpa	nudt9
cebpa	flna
cebpa	hif1ab
cebpa	cd82b
cebpa	zgc:113223
cebpa	selenow2a
cebpa	ndfip2
cebpa	ppdpfb
cebpa	sars
cebpa	pinx1
cebpa	ncl
cebpa	cotl1
cebpa	pkp3a
cebpa	pxna
cebpa	metrnl
cebpa	CABZ01056279.1
cebpa	cldnb
cebpa	cldni
cebpa	tmem106ba
cebpa	lasp1
cebpa	srsf6b
cebpa	ndufb10
cebpa	atp5fa1
cebpa	GSTZ1
cebpa	tmem263
cebpa	c1s
cebpa	net1
cebpa	ptk2bb
cebpa	CU693494.2
cebpa	scinla
cebpa	appa
cebpa	snap23.2
cebpa	rplp1
cebpa	psma3
cebpa	msra
cebpa	snx5
cebpa	si:dkey-102m7.3
cebpa	acin1a
cebpa	ccdc6a
cebpa	CCT2
cebpa	dhrs9
cebpa	foxc1b
cebpa	rpl37
cebpa	rpl34
cebpa	psme1
cebpa	aldh9a1a.1
cebpa	nipa2
cebpa	cavin2a
cebpa	supt4h1
cebpa	apoeb
cebpa	sfpq
cebpa	col5a2a
cebpa	zgc:77517
cebpa	tmc6b
cebpa	hoxa13b
cebpa	taf9
cebpa	gtpbp4
cebpa	rpl3
cebpa	npm1a
cebpa	rpl7
cebpa	rpl6
cebpa	btg2
cebpa	klhl24b
cebpa	ndufb6
cebpa	zgc:86896
cebpa	dynlrb1
cebpa	cart3
cebpa	fosb
cebpa	si:ch211-210b2.3
cebpa	tmed9
cebpa	lygl1
cebpa	mpzl2b
cebpa	tmem79b
cebpa	hist2h2l
cebpa	s100a10b
cebpa	lsm14ab
cebpa	si:ch211-117m20.5
cebpa	myl12.1
cebpa	ndufa2
cebpa	ndufa3
cebpa	LO018013.1
cebpa	bhlhe40
cebpa	selenot1b
cebpa	pfn1
cebpa	nipsnap3a
cebpa	ptgdsb.1
cebpa	aldh3b1
cebpa	si:ch211-226m16.2
cebpa	si:dkey-31f5.8
cebpa	srd5a2a
cebpa	trim35-28
cebpa	zgc:101640
cebpa	tjp2a
cebpa	si:ch211-173d10.1
cebpa	si:dkey-248g15.3
cebpa	cldn1
cebpa	itpkcb
cebpa	crlf3
cebpa	nkap
cebpa	ptmaa
cebpa	fam212aa
cebpa	cdv3
cebpa	erp44
cebpa	emc6
cebpa	mid1ip1a
cebpa	mid1ip1b
cebpa	foxp4
cebpa	si:ch1073-406l10.2
cebpa	mmp30
cebpa	cdc42ep5
cebpa	chmp5b
cebpa	ms4a17a.12
cebpa	tecrb
cebpa	ccdc124
cebpa	arpc4
cebpa	hoxa3a
cebpa	oaz1b
cebpa	gsnb
cebpa	neu3.2
cebpa	birc2
cebpa	zgc:136930
cebpa	her9
cebpa	sgta
cebpa	tdh
fosab	lum
fosab	ldhba
fosab	CU469568.1
fosab	adh5
fosab	ywhaz
fosab	c4
fosab	rpl7
fosab	tmsb1
fosab	rps27a
fosab	bhmt
fosab	mcl1a
fosab	jupa
fosab	cfd
fosab	RPL41
fosab	mt-co1
fosab	rps25
fosab	cd74b
fosab	rps15
fosab	rps14
fosab	gdpd3a
fosab	hmgb2a
fosab	rps18
fosab	hsp70.1
fosab	hsp70.3
fosab	hsp70.2
fosab	myof
fosab	cfl1
fosab	krt15
fosab	rps9
fosab	pcolcea
fosab	rps7
fosab	rps2
fosab	fth1a
fosab	id2b
fosab	eef1da
fosab	ptpn13
fosab	uqcc2
fosab	mdka
fosab	cd81a
fosab	cfl1l
fosab	clu
fosab	mhc2dab
fosab	rps3a
fosab	CR855311.1
fosab	cxcl18a.1
fosab	msmo1
fosab	dpt
fosab	cotl1
fosab	myl12.1
fosab	tuba8l3
fosab	rpl23a
fosab	serpine1
fosab	tmem176l.1
fosab	gsta.1
fosab	dad1
fosab	ece1
fosab	cldni
fosab	vaspb
fosab	igfbp2a
fosab	wipf2a
fosab	dnajb11
fosab	si:dkey-193p11.2
fosab	pfn1
fosab	col12a1a
fosab	cxcl18b
fosab	hsp70l
fosab	col12a1b
fosab	krt94
fosab	krt8
fosab	krt5
fosab	krt91
fosab	ptgdsb.1
fosab	ptgdsb.2
fosab	tmem147
fosab	GSTZ1
fosab	zcchc17
fosab	junba
fosab	tp63
fosab	ppiab
fosab	cox7a3
fosab	arhgdia
fosab	skp1
fosab	sat2b
fosab	col5a1
fosab	b2m
fosab	col1a1a
fosab	rgs5b
fosab	serf2
fosab	atp5f1e
fosab	NC-002333.4
fosab	si:dkey-248g15.3
fosab	pmp22a
fosab	igf2a
fosab	prdx5
fosab	epcam
fosab	rpl18a
fosab	ckba
fosab	ch25hl1.1
fosab	icn
fosab	ifitm1
fosab	gstm.1
fosab	ptmaa
fosab	CR383676.1
fosab	cyp26b1
fosab	rpl22
fosab	rpl23
fosab	ppp2cb
fosab	sec61g
fosab	rpl13
fosab	rpl19
fosab	rpl12
fosab	rpl10
fosab	hapln1a
fosab	rpl7a
fosab	lgals2a
fosab	gyg1b
fosab	wu:fj16a03
fosab	CR318588.1
fosab	spaca4l
fosab	ppib
fosab	CR318588.4
fosab	si:ch211-202a12.4
fosab	apoeb
fosab	rpl5b
fosab	hgd
fosab	tmem119b
fosab	eif5a
fosab	mmp2
fosab	tmsb4x
fosab	rbfox1
fosab	cdc42
fosab	si:ch211-222l21.1
fosab	ecm1b
fosab	hpdb
fosab	rbp4
fosab	myl6
fosab	zgc:77517
fosab	cyb5a
fosab	cyr61
fosab	si:busm1-266f07.2
fosab	hspa4b
hmgb3a	mrpl23
hmgb3a	si:dkey-286j15.1
hmgb3a	tes
hmgb3a	ywhaz
hmgb3a	tmsb1
hmgb3a	cd44a
hmgb3a	tuba1c
hmgb3a	ywhah
hmgb3a	lrrc15
hmgb3a	phgdh
hmgb3a	chac1
hmgb3a	thy1
hmgb3a	mbd2
hmgb3a	igfbp3
hmgb3a	jpt1b
hmgb3a	pitpnaa
hmgb3a	krt15
hmgb3a	krt17
hmgb3a	angptl2b
hmgb3a	ube2g1b
hmgb3a	ucp2
hmgb3a	lmcd1
hmgb3a	ppp1r1c
hmgb3a	eif4ebp2
hmgb3a	eif4ebp1
hmgb3a	cox17
hmgb3a	lepb
hmgb3a	rab34a
hmgb3a	tpm4a
hmgb3a	serpinh1b
hmgb3a	zgc:194246
hmgb3a	serpinh1a
hmgb3a	vbp1
hmgb3a	twist2
hmgb3a	pycard
hmgb3a	ms4a17a.8
hmgb3a	tax1bp3
hmgb3a	pkp3a
hmgb3a	pxna
hmgb3a	ccl27b
hmgb3a	cldnb
hmgb3a	cldna
hmgb3a	palm1b
hmgb3a	SMIM30
hmgb3a	krt91
hmgb3a	lrrc59
hmgb3a	srsf6a
hmgb3a	cd151l
hmgb3a	msna
hmgb3a	fabp1b.2
hmgb3a	golt1bb
hmgb3a	asap1b
hmgb3a	laptm4a
hmgb3a	rdh12l
hmgb3a	egr1
hmgb3a	xbp1
hmgb3a	col6a3
hmgb3a	loxl3b
hmgb3a	sub1a
hmgb3a	ier2b
hmgb3a	trappc5
hmgb3a	plscr3b
hmgb3a	psmb7
hmgb3a	aars
hmgb3a	rbm8a
hmgb3a	snap23.2
hmgb3a	col1a1a
hmgb3a	col1a1b
hmgb3a	psma5
hmgb3a	si:ch211-243a20.3
hmgb3a	sp100.3
hmgb3a	ackr3b
hmgb3a	oclna
hmgb3a	calm1a
hmgb3a	fkbp10b
hmgb3a	zgc:162944
hmgb3a	dhrs9
hmgb3a	cct3
hmgb3a	perp
hmgb3a	tnfaip6
hmgb3a	COX5B
hmgb3a	xiap
hmgb3a	crabp1b
hmgb3a	aldh9a1a.1
hmgb3a	apol1
hmgb3a	si:ch211-202f3.3
hmgb3a	arl6ip4
hmgb3a	pcbd1
hmgb3a	fkbp9
hmgb3a	tmem238a
hmgb3a	cops9
hmgb3a	lgals2a
hmgb3a	cavin2a
hmgb3a	postnb
hmgb3a	snai1a
hmgb3a	cygb1
hmgb3a	cd276
hmgb3a	rcn3
hmgb3a	hgd
hmgb3a	timm8b
hmgb3a	psmb12
hmgb3a	nasp
hmgb3a	gdpd5b
hmgb3a	h1fx
hmgb3a	calm2b
hmgb3a	chchd2
hmgb3a	uba52
hmgb3a	hnrnpa0a
hmgb3a	eif3i
hmgb3a	sept9a
hmgb3a	si:ch211-106h4.12
hmgb3a	htra1b
hmgb3a	col5a2a
hmgb3a	zgc:77517
hmgb3a	pdcd6
hmgb3a	mfap3l
hmgb3a	suz12b
hmgb3a	pdk2b
hmgb3a	lum
hmgb3a	stx12
hmgb3a	adh5
hmgb3a	eno3
hmgb3a	LO017965.1
hmgb3a	bzw1b
hmgb3a	ier5
hmgb3a	icn2
hmgb3a	pax9
hmgb3a	jupa
hmgb3a	ssr2
hmgb3a	ssr3
hmgb3a	rpn2
hmgb3a	cd74a
hmgb3a	cd74b
hmgb3a	pof1b
hmgb3a	ubtd2
hmgb3a	waslb
hmgb3a	hvcn1
hmgb3a	hsp70.3
hmgb3a	slc12a4
hmgb3a	cdh1
hmgb3a	cfl1
hmgb3a	dio1
hmgb3a	thbs3a
hmgb3a	fzd7b
hmgb3a	hmgn6
hmgb3a	thbs4b
hmgb3a	nccrp1
hmgb3a	eef1da
hmgb3a	abl2
hmgb3a	ppp1r15a
hmgb3a	lygl1
hmgb3a	prelid3b
hmgb3a	fkbp14
hmgb3a	rab22a
hmgb3a	mpzl2b
hmgb3a	cfl1l
hmgb3a	mhc2dab
hmgb3a	aqp3a
hmgb3a	hcls1
hmgb3a	si:ch211-117m20.5
hmgb3a	histh1l
hmgb3a	col1a2
hmgb3a	uqcr10
hmgb3a	myl12.2
hmgb3a	cxcl12a
hmgb3a	ap2m1b
hmgb3a	si:dkey-79f11.5
hmgb3a	tuba8l3
hmgb3a	tuba8l2
hmgb3a	si:dkey-7j14.6
hmgb3a	prrx1a
hmgb3a	serpine2
hmgb3a	prrx1b
hmgb3a	tmem176l.4
hmgb3a	psmb9a
hmgb3a	tmem176l.1
hmgb3a	ogn
hmgb3a	gipc2
hmgb3a	rrbp1b
hmgb3a	CABZ01026681.1
hmgb3a	col12a1a
hmgb3a	itm2bb
hmgb3a	krt8
hmgb3a	krt5
hmgb3a	pdhb
hmgb3a	taf10
hmgb3a	srd5a2a
hmgb3a	bcl11ba
hmgb3a	arhgdig
hmgb3a	klf2a
hmgb3a	ddit3
hmgb3a	b2m
hmgb3a	si:ch211-173d10.1
hmgb3a	si:dkey-248g15.3
hmgb3a	capza1b
hmgb3a	selenok
hmgb3a	hspb1
hmgb3a	pmp22a
hmgb3a	pmp22b
hmgb3a	slc30a7
hmgb3a	ckba
hmgb3a	si:dkey-180p18.9
hmgb3a	cnn3a
hmgb3a	gulp1a
hmgb3a	zgc:193505
hmgb3a	cyp26b1
hmgb3a	cox6a1
hmgb3a	cd63
hmgb3a	cox6b1
hmgb3a	dusp1
hmgb3a	snrpe
hmgb3a	CR318588.1
hmgb3a	spaca4l
hmgb3a	CR318588.4
hmgb3a	zgc:163030
hmgb3a	gramd1c
hmgb3a	tubb5
hmgb3a	ndrg3b
hmgb3a	acat1
hmgb3a	c1qtnf6b
hmgb3a	calua
hmgb3a	mfap5
hmgb3a	gsnb
hmgb3a	pdgfrl
hmgb3a	rbm5
hmgb3a	ifi35
hmgb3a	napab
hmgb3a	ube2nb
hmgb3a	hsd3b7
hmgb3a	cyr61
hmgb3a	aim1a
hmgb3a	nop58
hmgb3a	nop56
hmgb3a	her9
hmgb3a	pon1
hmgb3a	olfml3b
hmgb1b	lipg
hmgb1b	gmfb
hmgb1b	tsku
hmgb1b	ywhaz
hmgb1b	btf3l4
hmgb1b	col11a1a
hmgb1b	mrpl12
hmgb1b	tmsb1
hmgb1b	si:ch73-86n18.1
hmgb1b	mapk14b
hmgb1b	zgc:63831
hmgb1b	cisd2
hmgb1b	rcor1
hmgb1b	arf5
hmgb1b	zgc:162025
hmgb1b	rida
hmgb1b	sult2st1
hmgb1b	fryl
hmgb1b	cd82a
hmgb1b	ptp4a3
hmgb1b	ndfip1
hmgb1b	arl14ep
hmgb1b	tnc
hmgb1b	cox5ab
hmgb1b	tpm4a
hmgb1b	gsto2
hmgb1b	krtcap2
hmgb1b	vps37a
hmgb1b	snrpd2
hmgb1b	lrrfip2
hmgb1b	ms4a17a.8
hmgb1b	si:ch73-46j18.5
hmgb1b	calr3a
hmgb1b	fstl1b
hmgb1b	pam16
hmgb1b	fxyd1
hmgb1b	cldna
hmgb1b	txnipa
hmgb1b	myl9b
hmgb1b	aktip
hmgb1b	chmp7
hmgb1b	gabarapb
hmgb1b	abcf1
hmgb1b	fabp1b.2
hmgb1b	net1
hmgb1b	ap1s2
hmgb1b	lmf2b
hmgb1b	c1qtnf5
hmgb1b	psmc2
hmgb1b	psmc3
hmgb1b	cthrc1a
hmgb1b	h2afx
hmgb1b	ctnnb2
hmgb1b	col1a1a
hmgb1b	snx3
hmgb1b	CU694197.1
hmgb1b	si:dkey-102m7.3
hmgb1b	glrx5
hmgb1b	glrx3
hmgb1b	rpa3
hmgb1b	cct5
hmgb1b	cpn1
hmgb1b	uqcrfs1
hmgb1b	mrps36
hmgb1b	cgref1
hmgb1b	eif4a1b
hmgb1b	ctsla
hmgb1b	dhrs1
hmgb1b	perp
hmgb1b	BX957362.1
hmgb1b	vamp3
hmgb1b	mrps26
hmgb1b	psme2
hmgb1b	irf2bp2b
hmgb1b	si:ch211-202f3.3
hmgb1b	prickle1b
hmgb1b	ivns1abpa
hmgb1b	stau1
hmgb1b	aldh18a1
hmgb1b	rcn3
hmgb1b	FO704772.1
hmgb1b	slc35b1
hmgb1b	mmp9
hmgb1b	ndufab1a
hmgb1b	aldh6a1
hmgb1b	fkbp2
hmgb1b	rtn3
hmgb1b	aebp1
hmgb1b	fibinb
hmgb1b	eif3c
hmgb1b	eif3g
hmgb1b	eif3m
hmgb1b	sept9a
hmgb1b	htra1a
hmgb1b	dcn
hmgb1b	saa
hmgb1b	adrm1
hmgb1b	rpl7l1
hmgb1b	grnb
hmgb1b	lgals3b
hmgb1b	sumo3a
hmgb1b	rnf7
hmgb1b	eno3
hmgb1b	icn2
hmgb1b	capn2a
hmgb1b	si:ch211-213d14.2
hmgb1b	ssr4
hmgb1b	ndufc2
hmgb1b	dcun1d5
hmgb1b	rrs1
hmgb1b	rpn1
hmgb1b	hsp70.3
hmgb1b	hmgb2b
hmgb1b	vps26c
hmgb1b	cdh1
hmgb1b	cfl1
hmgb1b	tmed10
hmgb1b	ilf2
hmgb1b	mycbp
hmgb1b	otub1a
hmgb1b	pgam1a
hmgb1b	si:ch211-276i12.9
hmgb1b	lsm5
hmgb1b	enpp1
hmgb1b	tcta
hmgb1b	mhc2dab
hmgb1b	aqp3a
hmgb1b	serpinf1
hmgb1b	iars
hmgb1b	cwc15
hmgb1b	serpine1
hmgb1b	tmem176l.4
hmgb1b	polr2f
hmgb1b	ndufa3
hmgb1b	klf3
hmgb1b	psmb8a
hmgb1b	TST
hmgb1b	krt5
hmgb1b	sri
hmgb1b	mmp14a
hmgb1b	kdelr2a
hmgb1b	srd5a2a
hmgb1b	bsg
hmgb1b	selenom
hmgb1b	thyn1
hmgb1b	ckba
hmgb1b	si:dkey-30c15.2
hmgb1b	ube2v1
hmgb1b	ss18l2
hmgb1b	klf5l
hmgb1b	zgc:92630
hmgb1b	sf3b1
hmgb1b	si:ch1073-190k2.1
hmgb1b	twist1a
hmgb1b	atp5mea
hmgb1b	ndufv3
hmgb1b	sec61a1
hmgb1b	mid1ip1b
hmgb1b	tnfrsf9a
hmgb1b	CR318588.1
hmgb1b	anxa3b
hmgb1b	CR318588.4
hmgb1b	pnrc2
hmgb1b	psmc1a
hmgb1b	myg1
hmgb1b	si:dkey-244a7.1
hmgb1b	cirbpa
hmgb1b	nop16
hmgb1b	mfap2
hmgb1b	zgc:153284
hmgb1b	NC-002333.7
hmgb1b	arpp19a
hmgb1b	gcshb
hmgb1b	ehd2b
hmgb1b	si:ch211-222l21.1
hmgb1b	sat1a.2
hmgb1b	cox7a2a
hmgb1b	sar1b
hmgb1b	zgc:110339
hmgb1b	myl6
hmgb1b	napab
hmgb1b	bcas2
hmgb1b	snd1
hmgb1b	atp6v0ca
hmgb1b	casp6l1
stat1b	eif5
stat1b	eif2s2
stat1b	cnbpa
stat1b	ngdn
stat1b	mrpl12
stat1b	mrpl11
stat1b	mrpl15
stat1b	cdc26
stat1b	mcl1b
stat1b	rnd3a
stat1b	hmga1a
stat1b	tspo
stat1b	mbd2
stat1b	rps12
stat1b	si:ch211-282b22.1
stat1b	odc1
stat1b	arl1
stat1b	fam133b
stat1b	hsbp1b
stat1b	elovl1b
stat1b	aco2
stat1b	rnaseka
stat1b	cnot6l
stat1b	tmem106ba
stat1b	lasp1
stat1b	srsf7a
stat1b	gabarapb
stat1b	fabp1b.2
stat1b	GSTZ1
stat1b	mcts1
stat1b	xbp1
stat1b	brd2a
stat1b	col6a1
stat1b	sub1a
stat1b	rcc1
stat1b	trappc2
stat1b	rnf213a
stat1b	ufc1
stat1b	msra
stat1b	pgam5
stat1b	acin1a
stat1b	anxa4
stat1b	CU984600.2
stat1b	zgc:162941
stat1b	vamp5
stat1b	psme1
stat1b	ppp2cb
stat1b	litaf
stat1b	wdr83os
stat1b	nipa2
stat1b	phb2b
stat1b	fkbp9
stat1b	ppardb
stat1b	arpc1a
stat1b	ice2
stat1b	sdhc
stat1b	gadd45bb
stat1b	irf7
stat1b	psmb10
stat1b	ndufab1a
stat1b	ubc
stat1b	esrp1
stat1b	lsr
stat1b	wsb1
stat1b	higd2a
stat1b	rpia
stat1b	fam192a
stat1b	sumo3a
stat1b	lgals3a
stat1b	bzw1b
stat1b	npm1a
stat1b	aimp1
stat1b	tardbpl
stat1b	neil1
stat1b	rnf121
stat1b	morf4l1
stat1b	chl1a
stat1b	tmem50a
stat1b	ip6k2b
stat1b	vrk1
stat1b	wbp2nl
stat1b	hmgn3
stat1b	gnmt
stat1b	uchl3
stat1b	ik
stat1b	mpc1
stat1b	mpzl2b
stat1b	ly6m2
stat1b	chtopa
stat1b	sos2
stat1b	cst14a.2
stat1b	uqcr10
stat1b	suds3
stat1b	pfdn5
stat1b	glo1
stat1b	si:ch211-207n23.2
stat1b	vaspb
stat1b	ugt2a4
stat1b	naa38
stat1b	socs3a
stat1b	ywhaqa
stat1b	eif4a2
stat1b	eif4a3
stat1b	st14a
stat1b	vars
stat1b	tmem39a
stat1b	f11r.1
stat1b	ndufs4
stat1b	ndufs7
stat1b	si:ch1073-340i21.3
stat1b	plecb
stat1b	selenok
stat1b	capza1a
stat1b	crlf3
stat1b	prdx3
stat1b	echs1
stat1b	kctd5a
stat1b	erp44
stat1b	cox6b1
stat1b	cd9b
stat1b	chmp5b
stat1b	ms4a17a.12
stat1b	ccdc125
stat1b	ccdc124
stat1b	commd7
stat1b	mtdha
stat1b	pabpn1
stat1b	ube2ia
stat1b	ube2ib
stat1b	ebp
stat1b	sat1a.1
stat1b	u2af1
stat1b	samhd1
stat1b	sar1b
stat1b	rbmx
prrx1a	cox8a
prrx1a	c4
prrx1a	tmsb1
prrx1a	bckdhbl
prrx1a	bhmt
prrx1a	jupa
prrx1a	si:ch211-207i1.2
prrx1a	phlda3
prrx1a	ndufb8
prrx1a	parp4
prrx1a	cd74a
prrx1a	hmgb3a
prrx1a	si:ch211-107o10.3
prrx1a	rps23
prrx1a	ccng1
prrx1a	faua
prrx1a	mustn1a
prrx1a	rps13
prrx1a	serpina10a
prrx1a	antxr1c
prrx1a	cfl1
prrx1a	eif4ebp3l
prrx1a	rps7
prrx1a	zgc:92066
prrx1a	itgb1b.2
prrx1a	gnmt
prrx1a	atf4a
prrx1a	mxra8b
prrx1a	cish
prrx1a	lygl1
prrx1a	ttc36
prrx1a	cd81a
prrx1a	cfl1l
prrx1a	fn1a
prrx1a	mhc2dab
prrx1a	praf2
prrx1a	ppdpfa
prrx1a	amd1
prrx1a	xirp2a
prrx1a	cbx7a
prrx1a	si:dkey-12l12.1
prrx1a	ms4a17a.2
prrx1a	ms4a17a.5
prrx1a	ms4a17a.7
prrx1a	capgb
prrx1a	si:ch211-212k18.9
prrx1a	fstl1b
prrx1a	ccl27a
prrx1a	ugp2b
prrx1a	col12a1a
prrx1a	krt97
prrx1a	krt8
prrx1a	krt5
prrx1a	mesd
prrx1a	krt91
prrx1a	sdcbp2
prrx1a	fgl1
prrx1a	mmp14b
prrx1a	mmp14a
prrx1a	col17a1b
prrx1a	sptlc3
prrx1a	ywhabl
prrx1a	tph1b
prrx1a	cx35.4
prrx1a	mex3b
prrx1a	si:dkey-248g15.3
prrx1a	fhl1b
prrx1a	ckba
prrx1a	zgc:194948
prrx1a	hspa5
prrx1a	rpa1
prrx1a	gstm.3
prrx1a	si:dkey-19b23.8
prrx1a	ctsla
prrx1a	spint1a
prrx1a	perp
prrx1a	rpl24
prrx1a	rpl28
prrx1a	rpl23
prrx1a	psme2
prrx1a	sec61g
prrx1a	cd63
prrx1a	col2a1b
prrx1a	snx9b
prrx1a	sae1
prrx1a	ets2
prrx1a	CR318588.1
prrx1a	spaca4l
prrx1a	si:ch211-39k3.2
prrx1a	msx1b
prrx1a	aebp1
prrx1a	si:ch211-204c21.1
prrx1a	ecm1b
prrx1a	tat
prrx1a	znf296
prrx1a	rbp5
prrx1a	zgc:77517
prrx1a	cyr61
prrx1a	casp6l1
prrx1a	olfml3b
prrx1a	tdh
tp63	idh3b
tp63	fam204a
tp63	mrpl20
tp63	cnbpa
tp63	si:ch1073-67j19.2
tp63	si:ch211-222k6.3
tp63	bhmt
tp63	rab6a
tp63	arf1
tp63	ubl7b
tp63	si:rp71-1g18.13
tp63	zgc:195173
tp63	zgc:63831
tp63	si:ch211-166a6.5
tp63	pcf11
tp63	phlda2
tp63	pigbos1
tp63	rps26
tp63	lgals1l1
tp63	tapbp.1
tp63	pet100
tp63	mapk12a
tp63	atic
tp63	rps19
tp63	arf5
tp63	rps12
tp63	jpt1b
tp63	mrpl52
tp63	flna
tp63	ist1
tp63	coro1ca
tp63	si:dkey-247k7.2
tp63	clint1a
tp63	zgc:113223
tp63	h2afx1
tp63	caspa
tp63	slc25a11
tp63	zgc:153911
tp63	rab11a
tp63	cox5ab
tp63	krtcap2
tp63	cxcl18a.1
tp63	elovl1b
tp63	si:dkey-12l12.1
tp63	zgc:158343
tp63	si:zfos-1011f11.1
tp63	ms4a17a.8
tp63	tax1bp3
tp63	pho
tp63	pkp3a
tp63	dnaja2
tp63	dnajc15
tp63	golgb1
tp63	psma6l
tp63	cyp20a1
tp63	myo1eb
tp63	srsf3b
tp63	ech1
tp63	NDUFB1
tp63	abce1
tp63	FO704736.1
tp63	si:dkey-276j7.1
tp63	znf706
tp63	ndufb10
tp63	ptgs2a
tp63	GSTZ1
tp63	mapkapk2a
tp63	mbd3a
tp63	asap2b
tp63	col6a1
tp63	psmc5
tp63	eif4eb
tp63	PYURF
tp63	ier2b
tp63	scinla
tp63	rplp0
tp63	psma4
tp63	ppp4cb
tp63	snx3
tp63	CU694197.1
tp63	glud1a
tp63	sdc4
tp63	si:dkey-102c8.3
tp63	cct4
tp63	cct5
tp63	si:ch1073-314i13.4
tp63	gtf2h5
tp63	dhrs9
tp63	luc7l
tp63	rab7
tp63	clk2a
tp63	eif4a1b
tp63	si:dkeyp-94b4.1
tp63	rpl28
tp63	rplp2l
tp63	ap1s3b
tp63	aldh9a1a.1
tp63	dspa
tp63	ivns1abpa
tp63	mrps15
tp63	hypk
tp63	cnn2
tp63	slc25a55a
tp63	nars
tp63	ldlrap1a
tp63	cast
tp63	lgals2a
tp63	cavin2a
tp63	si:ch211-288g17.3
tp63	sesn1
tp63	h1f0
tp63	gyg1a
tp63	ppih
tp63	aldoaa
tp63	zgc:63587
tp63	sdha
tp63	mmp2
tp63	plcd1b
tp63	mdh1aa
tp63	eef1a1l1
tp63	chchd1
tp63	rbm4.3
tp63	eif3g
tp63	eif3m
tp63	sod2
tp63	msrb1a
tp63	si:ch211-106h4.12
tp63	vps29
tp63	atp5if1b
tp63	eif4e1c
tp63	col5a2a
tp63	lsr
tp63	sypl2a
tp63	fdx1
tp63	si:busm1-266f07.2
tp63	lgals3b
tp63	gnai2a
tp63	zgc:152791
tp63	lum
tp63	ube2l3b
tp63	adh5
tp63	lysmd2
tp63	tmcc3
tp63	capn2b
tp63	rpl7
tp63	pabpc1b
tp63	zgc:85975
tp63	ndufb6
tp63	ubtd2
tp63	s100v2
tp63	tomm7
tp63	tomm5
tp63	tomm6
tp63	hmgb2b
tp63	cdh1
tp63	cfl1
tp63	eppk1
tp63	thbs3a
tp63	acadm
tp63	tpm3
tp63	tram2
tp63	hmgn7
tp63	si:ch211-210b2.3
tp63	myo9b
tp63	lsm4
tp63	mpc2
tp63	ccl19b
tp63	atp5mc3a
tp63	gnptg
tp63	aqp3a
tp63	edf1
tp63	hcls1
tp63	grinab
tp63	ccdc59
tp63	srp19
tp63	abracl
tp63	cst14a.2
tp63	rhoca
tp63	max
tp63	pfdn6
tp63	cxcl12a
tp63	zgc:112271
tp63	ppp2r2d
tp63	bccip
tp63	serpine2
tp63	asph
tp63	gsta.1
tp63	limk2
tp63	polr2f
tp63	aspn
tp63	zgc:92481
tp63	psmb8a
tp63	hexim1
tp63	vaspb
tp63	bnip4
tp63	si:zfos-2070c2.1
tp63	p2ry2.1
tp63	col12a1a
tp63	ccdc12
tp63	krt8
tp63	igfbp1a
tp63	cdo1
tp63	eif4a3
tp63	fzd10
tp63	kdelr2a
tp63	fis1
tp63	si:dkey-31f5.8
tp63	si:ch211-117l17.6
tp63	pbdc1
tp63	tjp2a
tp63	ndufs4
tp63	ndufs6
tp63	tspan37
tp63	col5a1
tp63	mlf2
tp63	eif3ba
tp63	capza1a
tp63	ckba
tp63	plek2
tp63	ube2v2
tp63	hspa9
tp63	irf1b
tp63	cnn3a
tp63	elocb
tp63	sf3b1
tp63	PPP2CA
tp63	anp32a
tp63	dpm2
tp63	pak2a
tp63	ndufv3
tp63	tpi1b
tp63	cd63
tp63	si:dkey-42l23.7
tp63	cox6b2
tp63	nol7
tp63	sem1
tp63	ddost
tp63	cyp1a
tp63	snrpe
tp63	bckdhb
tp63	keap1a
tp63	ms4a17a.12
tp63	psmc1a
tp63	FAM83G
tp63	si:ch211-129c21.1
tp63	ndufa9a
tp63	eif3ja
tp63	psmb13a
tp63	zgc:153284
tp63	actr1
tp63	pdgfrl
tp63	rbm5
tp63	srgn
tp63	zgc:110339
tp63	tmem176l.3a
tp63	si:ch1073-291c23.2
tp63	cyr61
tp63	pfn2l
tp63	chmp2a
klf2b	atp6v1d
klf2b	hmgcl
klf2b	tp63
klf2b	klf17
klf2b	psmc6
klf2b	lysmd2
klf2b	tnfrsf1a
klf2b	kyat3
klf2b	capn2b
klf2b	myb
klf2b	mrpl13
klf2b	si:ch211-40k21.5
klf2b	cd44a
klf2b	klf2a
klf2b	btg1
klf2b	homer3b
klf2b	ppl
klf2b	ndufb6
klf2b	pdap1a
klf2b	ckba
klf2b	zgc:101569
klf2b	emd
klf2b	rpl27
klf2b	si:ch1073-190k2.1
klf2b	spcs3
klf2b	gigyf1b
klf2b	adma
klf2b	smarce1
klf2b	pak2a
klf2b	gga1
klf2b	ucp2
klf2b	ap1s3b
klf2b	susd6
klf2b	rpl19
klf2b	tlcd1
klf2b	gnmt
klf2b	nucb2a
klf2b	grhl3
klf2b	si:dkeyp-11e3.1
klf2b	mxra8a
klf2b	si:dkey-239h2.3
klf2b	anxa3a
klf2b	ypel3
klf2b	pim1
klf2b	si:ch211-281l24.3
klf2b	capns1b
klf2b	irf7
klf2b	meis1b
klf2b	coa3a
klf2b	si:ch73-347e22.8
klf2b	rn7sk
klf2b	ndufa7
klf2b	fem1c
klf2b	guk1a
klf2b	si:ch1073-443f11.2
klf2b	smim14
klf2b	nfkbiaa
klf2b	krt93
klf2b	chmp2a
klf2b	hoxa13a
klf5a	rps4x
klf5a	si:dkey-87o1.2
klf5a	pof1b
klf5a	agr1
klf5a	dbnla
klf5a	selenow2b
klf5a	zgc:194948
klf5a	rpz5
klf5a	fstl1b
klf5a	lgals2a
klf5a	nansa
klf5a	pno1
klf5a	nqo1
klf5a	si:dkey-262k9.2
klf5a	chmp2bb
klf5a	rps15
klf5a	ccl27a
klf5a	zgc:162944
klf5a	gdpd3a
klf5a	anxa3a
klf5a	fn1a
klf5a	gstp1
klf5a	serpinb1l4
klf5a	cldnb
klf5a	ndufa10
klf5a	zgc:193505
klf5a	icn2
klf5a	CR318588.4
klf5a	zgc:162941
klf5a	pkp1b
klf5a	cbsb
klf5a	cfl1
klf5a	si:dkey-193p11.2
klf5a	ly6m2
klf5a	gsto2
klf5a	si:ch1073-340i21.3
klf5a	zgc:153665
klf5a	si:ch1073-190k2.1
klf5a	rps9
klf5a	krt97
klf5a	mal
klf5a	krt91
klf5a	si:ch211-217k17.10
klf5a	col1a1b
klf5a	sparc
klf5a	krt93
klf5a	ube2al
klf5a	CABZ01101977.1
klf5a	gale
klf5a	anxa1c
klf5a	rps2
klf5a	coro1ca
klf5a	eif3s6ip
klf5a	ppl
klf5a	ms4a17a.4
klf5a	si:ch73-204p21.2
klf5a	ndufb8
klf5a	si:dkey-247k7.2
klf5a	s100w
klf5a	mid1ip1a
klf5a	s100z
klf5a	zgc:173729
klf5a	si:dkey-7j14.6
klf5a	cox6b1
klf5a	pmp22a
klf5a	zgc:92380
klf5a	hopx
twist1a	lmo4b
twist1a	vim
twist1a	ppp1r3ca
twist1a	ywhaz
twist1a	tmsb1
twist1a	cd44a
twist1a	bhmt
twist1a	rnd3b
twist1a	mt-co3
twist1a	pora
twist1a	rtn4a
twist1a	si:ch211-166a6.5
twist1a	phlda2
twist1a	rps28
twist1a	rps26
twist1a	phyhd1
twist1a	rps24
twist1a	pah
twist1a	rps16
twist1a	timp2b
twist1a	rps19
twist1a	rps18
twist1a	timp2a
twist1a	zgc:114188
twist1a	jpt1b
twist1a	lpar6a
twist1a	frzb
twist1a	pcolcea
twist1a	carhsp1
twist1a	tlcd1
twist1a	slc29a1a
twist1a	mrpl38
twist1a	rps4x
twist1a	cd82a
twist1a	selenow2b
twist1a	tuft1a
twist1a	cox17
twist1a	mdkb
twist1a	cd81a
twist1a	caspb
twist1a	clu
twist1a	rps3a
twist1a	CR925728.1
twist1a	ak4
twist1a	serpinh1b
twist1a	ncl
twist1a	cxcl18a.1
twist1a	twist3
twist1a	myh10
twist1a	uap1
twist1a	loxl1
twist1a	si:ch211-1a19.3
twist1a	si:ch211-212k18.8
twist1a	metrnl
twist1a	lama4
twist1a	cmtm3
twist1a	zgc:123068
twist1a	cx43
twist1a	qdpra
twist1a	smim13
twist1a	krt91
twist1a	znf706
twist1a	si:ch211-217k17.7
twist1a	GSTZ1
twist1a	col6a1
twist1a	rps27.1
twist1a	meaf6
twist1a	smdt1b
twist1a	col1a1a
twist1a	si:ch211-243a20.3
twist1a	si:dkey-102m7.3
twist1a	epcam
twist1a	cct7
twist1a	ifitm1
twist1a	chchd6b
twist1a	rpl38
twist1a	rpl35
twist1a	rac2
twist1a	rpl36
twist1a	rpl30
twist1a	hoxc13b
twist1a	rpl32
twist1a	ctsla
twist1a	rpl27
twist1a	psme1
twist1a	rpl21
twist1a	rplp2l
twist1a	fuom
twist1a	rpl15
twist1a	rpl14
twist1a	rpl17
twist1a	rpl11
twist1a	hapln1a
twist1a	rpl7a
twist1a	pcbd1
twist1a	BX663503.3
twist1a	lgals2a
twist1a	sesn1
twist1a	sesn3
twist1a	postna
twist1a	gyg1b
twist1a	wu:fj16a03
twist1a	aldoaa
twist1a	lrpap1
twist1a	ecrg4a
twist1a	hgd
twist1a	sox9b
twist1a	grtp1a
twist1a	steap4
twist1a	eif3g
twist1a	si:dkey-282h22.5
twist1a	mhc1zba
twist1a	viml
twist1a	CT573065.1
twist1a	si:busm1-57f23.1
twist1a	rtn1a
twist1a	col5a2a
twist1a	nap1l1
twist1a	fstb
twist1a	dcn
twist1a	zgc:77517
twist1a	fdx1
twist1a	angptl4
twist1a	angptl7
twist1a	rnaseh2b
twist1a	lum
twist1a	dnajb1b
twist1a	ednraa
twist1a	dynll1
twist1a	serpinb1l4
twist1a	colec12
twist1a	rpl7
twist1a	rpl6
twist1a	si:ch211-213d14.2
twist1a	cox4i2
twist1a	ergic2
twist1a	glula
twist1a	lfng
twist1a	jun
twist1a	cd74b
twist1a	ilf3b
twist1a	nr4a1
twist1a	zmat5
twist1a	hsp70.1
twist1a	creg2
twist1a	hsp70.3
twist1a	hsp70.2
twist1a	ctbp2a
twist1a	syncrip
twist1a	vstm4a
twist1a	glipr2l
twist1a	proza
twist1a	admb
twist1a	rps5
twist1a	rps2
twist1a	rps3
twist1a	thbs4a
twist1a	ctgfa
twist1a	crabp2b
twist1a	h3f3c
twist1a	cfl1l
twist1a	svep1
twist1a	mhc2dab
twist1a	rpl13a
twist1a	rpsa
twist1a	ccdc3b
twist1a	capns1a
twist1a	rpl36a
twist1a	gpx8
twist1a	si:ch211-117m20.5
twist1a	col1a2
twist1a	serpinf1
twist1a	cxcl12a
twist1a	f3b
twist1a	si:dkey-79f11.5
twist1a	rpl35a
twist1a	sp6
twist1a	serpine1
twist1a	slc12a7b
twist1a	slc51a
twist1a	tpt1
twist1a	rpl10a
twist1a	gsta.1
twist1a	2019-09-02
twist1a	aspn
twist1a	socs3b
twist1a	krt8
twist1a	krt5
twist1a	ptgdsb.1
twist1a	si:dkey-31f5.8
twist1a	rsl24d1
twist1a	rflnb
twist1a	fgfrl1a
twist1a	slc22a21
twist1a	col16a1
twist1a	srd5a2a
twist1a	fam162a
twist1a	tspan7
twist1a	selenop
twist1a	selenon
twist1a	zgc:171772
twist1a	mif
twist1a	rack1
twist1a	crhbp
twist1a	pafah1b3
twist1a	tmem176
twist1a	rgs5b
twist1a	nme3
twist1a	eif3ba
twist1a	tagln2
twist1a	dennd2da
twist1a	si:dkey-248g15.3
twist1a	ndufa4l
twist1a	prdx5
twist1a	timp4.3
twist1a	cnn3a
twist1a	cpxm1a
twist1a	cnpy4
twist1a	gstm.1
twist1a	aldh1a2
twist1a	ptmab
twist1a	aldh1a3
twist1a	fam212ab
twist1a	hoxa9b
twist1a	zgc:92630
twist1a	cyp26b1
twist1a	fosl1a
twist1a	fscn1a
twist1a	lrp1aa
twist1a	si:ch211-11k18.4
twist1a	NDUFA13
twist1a	txndc12
twist1a	CR318588.1
twist1a	CR318588.4
twist1a	pnrc2
twist1a	msx1b
twist1a	zgc:101810
twist1a	calub
twist1a	efemp2a
twist1a	si:dkey-4p15.3
twist1a	pdgfrl
twist1a	arl6ip5b
twist1a	hpdb
twist1a	si:ch1073-291c23.2
twist1a	cyr61
twist1a	si:ch1073-459j12.1
twist1a	si:ch211-133n4.4
twist1a	scara3
foxq1a	c1qbp
foxq1a	glod5
foxq1a	rpl6
foxq1a	pabpc1a
foxq1a	lifrb
foxq1a	mt-nd4
foxq1a	hnrnpm
foxq1a	si:ch211-5k11.8
foxq1a	eif4ebp3l
foxq1a	tpm3
foxq1a	gig2o
foxq1a	sdhaf2
foxq1a	hif1ab
foxq1a	abl2
foxq1a	atf4a
foxq1a	chmp4bb
foxq1a	si:dkey-262k9.2
foxq1a	mpzl2b
foxq1a	slc25a11
foxq1a	cfl1l
foxq1a	capns1b
foxq1a	slc25a24
foxq1a	syf2
foxq1a	impa1
foxq1a	gsto2
foxq1a	ccdc58
foxq1a	vgll4l
foxq1a	brk1
foxq1a	mrps18c
foxq1a	cst14a.2
foxq1a	cxcl12a
foxq1a	metrnl
foxq1a	dnajc19
foxq1a	ndufa1
foxq1a	ube2d1b
foxq1a	zgc:92480
foxq1a	krt97
foxq1a	krtt1c19e
foxq1a	znf706
foxq1a	eif4a3
foxq1a	pcid2
foxq1a	ssb
foxq1a	ppat
foxq1a	dlx5a
foxq1a	si:dkey-31f5.8
foxq1a	rsl24d1
foxq1a	acadvl
foxq1a	ponzr1
foxq1a	ctnna1
foxq1a	klf2a
foxq1a	ndufs4
foxq1a	CU694197.1
foxq1a	ppp1caa
foxq1a	prdx4
foxq1a	nipal3
foxq1a	gpr108
foxq1a	chmp2bb
foxq1a	zgc:101569
foxq1a	apex1
foxq1a	tnfaip6
foxq1a	BX511129.1
foxq1a	sf3b5
foxq1a	pcna
foxq1a	wdr33
foxq1a	dohh
foxq1a	suclg1
foxq1a	tpi1b
foxq1a	dspa
foxq1a	mid1ip1a
foxq1a	mid1ip1b
foxq1a	psmd3
foxq1a	ppp6c
foxq1a	mylipb
foxq1a	hoxc10a
foxq1a	rab1ab
foxq1a	psat1
foxq1a	nfe2l2a
foxq1a	cd9b
foxq1a	si:ch211-39k3.2
foxq1a	lamp2
foxq1a	usf1l
foxq1a	pdlim1
foxq1a	chmp5b
foxq1a	mtch2
foxq1a	eevs
foxq1a	chchd7
foxq1a	alpi.1
foxq1a	gcshb
foxq1a	actr1
foxq1a	ca6
foxq1a	si:dkey-188i13.10
foxq1a	fgfr1op2
foxq1a	ifi30
foxq1a	si:ch1073-443f11.2
foxq1a	cmpk
foxq1a	pdcd5
foxq1a	ankrd22
foxq1a	aim1b
foxq1a	CABZ01101977.1
foxq1a	tmc6b
foxq1a	sgta
msx1b	sfrp2
msx1b	tagln
msx1b	ppp2r1bb
msx1b	mrpl22
msx1b	col11a1b
msx1b	tmsb1
msx1b	rps27a
msx1b	tuba1c
msx1b	itgb4
msx1b	porb
msx1b	zgc:195173
msx1b	cfd
msx1b	ccl25b
msx1b	rps26l
msx1b	CABZ01118001.1
msx1b	rps29
msx1b	rps21
msx1b	pigr
msx1b	rps15
msx1b	rps14
msx1b	rps12
msx1b	f13a1b
msx1b	rcan1a
msx1b	krt18
msx1b	wfdc2
msx1b	si:dkey-262k9.2
msx1b	cd81a
msx1b	naca
msx1b	cotl1
msx1b	ms4a17a.1
msx1b	abi3b
msx1b	rps8a
msx1b	csnk2a1
msx1b	FO704736.1
msx1b	im:7150988
msx1b	krt91
msx1b	slit3
msx1b	msna
msx1b	gpd1c
msx1b	s100w
msx1b	pcp4a
msx1b	col6a3
msx1b	zgc:194981
msx1b	c1qtnf5
msx1b	psmc2
msx1b	col6a2
msx1b	pmaip1
msx1b	prg4a
msx1b	arf4a
msx1b	rplp1
msx1b	rplp0
msx1b	col1a1b
msx1b	baiap2a
msx1b	epcam
msx1b	prr13
msx1b	si:dkeyp-27c8.2
msx1b	calm1a
msx1b	dsc2l
msx1b	cyp7a1
msx1b	ctsk
msx1b	abcf2a
msx1b	rpl39
msx1b	rpl31
msx1b	tnfaip6
msx1b	rpl29
msx1b	msx3
msx1b	rpl22
msx1b	rpl13
msx1b	rpl19
msx1b	rpl18
msx1b	psmd1
[truncated: 113 more rows]

## Sheet: Replicate 1_GSEA
NAME	NES	NOM p-val	FDR q-val
BMP SIGNALING PATHWAY	2.44792	0	0
SELENIUM METABOLISM SELENOPROTEINS	2.38822	0	0
TNF-ALPHA NF-KB SIGNALING PATHWAY	2.22963	0	0
NEURAL CREST DEVELOPMENT	2.18917	0	0
CYTOPLASMIC RIBOSOMAL PROTEINS	2.18196	0	0.000238889
TRANSFORMATION GROWTH FACTOR (TGF) BETA RECEPTOR SIGNALING PATHWAY	1.86278	0	0.0117413
CANONICAL WNT SIGNALING	1.84814	0	0.0119307
NONCANONICAL WNT PATHWAY	1.71786	0	0.036091
EGFR1 SIGNALING PATHWAY	1.70573	0.00194932	0.035719
NODAL SIGNALING PATHWAY	1.66192	0.00787402	0.0474929
ENDOCHONDRAL OSSIFICATION	1.63773	0.0155945	0.0522753
ADIPOGENESIS	1.52484	0.022	0.105682
MRNA PROCESSING	1.52136	0.0402414	0.100367
G1 TO S CELL CYCLE CONTROL	1.52104	0.0396825	0.0931978
ONE CARBON METABOLISM	1.4815	0.0475162	0.114006
ERK1 - ERK2 MAPK CASCADE	1.47921	0.0213592	0.1086
ANDROGEN RECEPTOR SIGNALING PATHWAY	1.45675	0.0161943	0.118774
ID SIGNALING PATHWAY	1.45644	0.0479167	0.11243
WNT SIGNALING PATHWAY AND PLURIPOTENCY	1.40433	0.0575397	0.145029
WNT SIGNALING PATHWAY	1.35765	0.0962343	0.178037
ESTROGEN SIGNALING	1.34283	0.0661157	0.185397
DNA REPLICATION	1.32711	0.15342	0.191311
OXIDATIVE STRESS	1.31559	0.135903	0.195828
DELTA-NOTCH SIGNALING PATHWAY	1.30608	0.10728	0.197426
GLYCOLYSIS AND GLUCONEOGENESIS	1.3044	0.133466	0.191631
IL-3 SIGNALING PATHWAY	1.24886	0.125749	0.24563
FAS PATHWAY AND STRESS INDUCTION OF HSP REGULATION	1.23034	0.165323	0.258907
REGULATION OF ACTIN CYTOSKELETON	1.20329	0.173913	0.282781
FGF SIGNALING PATHWAY	1.19724	0.167969	0.281441
IL-6 SIGNALING PATHWAY	1.17247	0.220039	0.305528
SIGNALING OF HEPATOCYTE GROWTH FACTOR RECEPTOR	1.16629	0.258964	0.304346
CALCIUM REGULATION IN THE CARDIAC CELL	1.11183	0.270115	0.374213
PPAR SIGNALING PATHWAY	1.11107	0.309886	0.363846
CELL CYCLE	1.10984	0.329897	0.355014
SIGNAL TRANSDUCTION OF S1P RECEPTOR	1.09981	0.315175	0.36122
OXIDATIVE PHOSPHORYLATION	1.09724	0.340081	0.355034
EXERCISE-INDUCED CIRCADIAN REGULATION	0.997495	0.469636	0.509033
IL-2 SIGNALING PATHWAY	0.996316	0.43487	0.497202
EFFECT OF L-CARNITINE ON METABOLISM	0.85967	0.627953	0.750722
INSULIN SIGNALING	0.838904	0.803347	0.771557
ERBB SIGNALING PATHWAY	0.831317	0.732793	0.766405
ELECTRON TRANSPORT CHAIN	0.811195	0.64497	0.779748
TCA CYCLE	0.727537	0.863179	0.880127

## Sheet: Replicate 2_GSEA
NAME	NES	NOM p-val	FDR q-val
CYTOPLASMIC RIBOSOMAL PROTEINS	2.37315	0	0
NEURAL CREST DEVELOPMENT	2.24278	0	0
BMP SIGNALING PATHWAY	2.21263	0	0.000413
ENDOCHONDRAL OSSIFICATION	2.07248	0	0.00224244
ANDROGEN RECEPTOR SIGNALING PATHWAY	1.89368	0	0.00855601
CANONICAL WNT SIGNALING	1.86023	0	0.00986483
OXIDATIVE PHOSPHORYLATION	1.85775	0.00986193	0.00913288
SELENIUM METABOLISM SELENOPROTEINS	1.83477	0	0.00910839
MRNA PROCESSING	1.78782	0	0.0130021
ADIPOGENESIS	1.75566	0.00204082	0.0161137
NODAL SIGNALING PATHWAY	1.71898	0.0060241	0.0205646
ELECTRON TRANSPORT CHAIN	1.71764	0.0298211	0.0191718
WNT SIGNALING PATHWAY AND PLURIPOTENCY	1.71305	0.00598802	0.0184104
TRANSFORMATION GROWTH FACTOR (TGF) BETA RECEPTOR SIGNALING PATHWAY	1.66032	0.00206612	0.0257141
NONCANONICAL WNT PATHWAY	1.65594	0.00579151	0.025264
CALCIUM REGULATION IN THE CARDIAC CELL	1.5839	0.00833333	0.0410431
TNF-ALPHA NF-KB SIGNALING PATHWAY	1.54227	0.00588235	0.0502336
ID SIGNALING PATHWAY	1.53732	0.0219561	0.0486513
EFFECT OF L-CARNITINE ON METABOLISM	1.4681	0.0742188	0.0725567
ESTROGEN SIGNALING	1.45499	0.027027	0.074843
ERK1 - ERK2 MAPK CASCADE	1.42856	0.0253411	0.0836701
WNT SIGNALING PATHWAY	1.38282	0.0752475	0.103463
REGULATION OF ACTIN CYTOSKELETON	1.3481	0.0625	0.120211
DELTA-NOTCH SIGNALING PATHWAY	1.26156	0.121756	0.184172
PPAR SIGNALING PATHWAY	1.24765	0.155598	0.189601
G PROTEIN SIGNALING PATHWAYS	1.03112	0.410959	0.46709
EGFR1 SIGNALING PATHWAY	1.02841	0.373106	0.454345
IL-3 SIGNALING PATHWAY	1.0097	0.4294	0.469671
FGF SIGNALING PATHWAY	0.971768	0.524752	0.516764
CELL CYCLE	0.817725	0.748031	0.776063
KIT RECEPTOR SIGNALING PATHWAY	0.622948	0.968317	0.961112
